# Supplementary material for: Genome-Wide DNA Methylation Profiling of Peripheral Blood Mononuclear Cells Reveals Epigenetic Signatures in Autism Spectrum Disorder
Source: Int J Mol Sci. 2026 May 7;27(10):4161. doi: 10.3390/ijms27104161 (PMC13207186; doi:10.3390/ijms27104161)
Supplement: Supplementary file 1 [file ijms-27-04161-s001.zip]

Archive with 8 entries (8 files):
- Figure S1.pdf
- Figure S2.pdf
- Supplementary Table S1_Demographic information.pdf
- Supplementary Table S2_DMPs_limma result_ASD vs CTRL.xlsx
- Supplementary Table S3_DMRcate_results.ranges.xlsx
- Supplementary Table S4_Diease perturbation.xlsx
- Supplementary Table S5_DMPs in CARS2 groups.xlsx
- Supplementary Table S6_Cross validation.xlsx
