# Supplementary material for: Genome-Wide DNA Methylation Profiling of Peripheral Blood Mononuclear Cells Reveals Epigenetic Signatures in Autism Spectrum Disorder
Source: Int J Mol Sci. 2026 May 7;27(10):4161. doi: 10.3390/ijms27104161 (PMC13207186; doi:10.3390/ijms27104161)
Supplement: Supplementary file 1 [file ijms-27-04161-s001.zip › Supplementary Table S2_DMPs_limma result_ASD vs CTRL.xlsx]

## Sheet: DMPs_limma result_ASD vs CTRL
Row.names	logFC	P.Value	adj.P.Val	mean_beta_ASD	mean_beta_CTRL	delta_beta	chr	pos	strand	Name	Relation_to_Island	Probe_Type	UCSC_RefGene_Group	UCSC_RefGene_Name	UCSC_RefGene_Accession	GencodeV41_Group	GencodeV41_Name	GencodeV41_Accession
cg08276543_BC11	0.618597	8.04737e-26	5.92824e-21	0.864998	0.809044	0.0559533	chr12	124372245	-	cg08276543_BC11	Island	cg	exon_21;exon_21;exon_22	NCOR2;NCOR2;NCOR2	NM_001077261.4;NM_001206654.2;NM_006312.6	exon_20;exon_22;exon_9;exon_8;exon_20;exon_22	NCOR2;NCOR2;NCOR2;NCOR2;NCOR2;NCOR2	ENST00000404621.5;ENST00000405201.6;ENST00000356219.7;ENST00000404121.6;ENST00000429285.6;ENST00000458234.5
cg19724260_BC21	-0.592118	1.50376e-25	9.49516e-21	0.792116	0.852029	-0.0599127	chr1	1180478	-	cg19724260_BC21	OpenSea	cg	TSS1500	TTLL10-AS1	NR_173246.1	TSS1500;TSS200;TSS200	ENSG00000205231.1;ENSG00000162571.14;ENSG00000162571.14	ENST00000379317.1;ENST00000460998.1;ENST00000514695.1
cg25428213_TC11	0.808245	1.61499e-25	9.51771e-21	0.87678	0.805807	0.0709728	chr17	82971335	+	cg25428213_TC11	Island	cg
cg18205465_TC11	-0.988705	2.5225e-25	1.3117e-20	0.0696603	0.122414	-0.0527536	chr7	44986944	+	cg18205465_TC11	Island	cg	TSS1500;TSS1500;TSS1500;TSS1500;TSS1500;TSS1500	SNORA9;SNHG15;SNHG15;SNHG15;SNHG15;SNHG15	NR_002952.1;NR_152596.1;NR_003697.2;NR_152595.1;NR_152594.1;NR_152597.1	exon_1;TSS200;TSS1500;TSS1500;TSS1500;TSS1500;TSS1500;TSS1500;TSS1500;TSS1500;TSS1500;TSS1500;TSS1500;TSS1500;TSS1500	SNHG15;ENSG00000232956.10;ENSG00000232956.10;ENSG00000232956.10;ENSG00000232956.10;ENSG00000232956.10;ENSG00000232956.10;ENSG00000232956.10;ENSG00000232956.10;ENSG00000232956.10;ENSG00000232956.10;ENSG00000232956.10;ENSG00000232956.10;ENSG00000232956.10;ENSG00000277184.1	ENST00000580528.2;ENST00000578968.6;ENST00000577700.5;ENST00000585030.6;ENST00000582727.3;ENST00000579383.7;ENST00000668580.1;ENST00000667823.2;ENST00000667119.2;ENST00000580458.5;ENST00000438705.3;ENST00000653305.1;ENST00000584327.5;ENST00000584686.1;ENST00000384215.1
cg10300729_TC21	0.413386	7.37268e-24	2.03671e-19	0.648452	0.582166	0.0662858	chr10	63524767	-	cg10300729_TC21	Shelf	cg
cg07365338_BC21	-0.659519	1.34406e-23	3.04653e-19	0.840964	0.892896	-0.0519315	chr8	123926028	+	cg07365338_BC21	OpenSea	cg				TSS200	ENSG00000254000.1	ENST00000522087.1
cg10222868_TC21	-0.337945	2.12898e-23	4.53083e-19	0.709239	0.761639	-0.0524008	chr17	29893089	+	cg10222868_TC21	OpenSea	cg
cg14410230_BC21	0.304113	3.5202e-23	6.76491e-19	0.61012	0.559381	0.0507385	chr5	61590274	-	cg14410230_BC21	OpenSea	cg
cg22660343_TC21	-0.435211	1.02717e-22	1.53902e-18	0.580077	0.655544	-0.0754668	chr20	49705587	+	cg22660343_TC21	OpenSea	cg
cg21785750_TC21	-0.874625	1.3266e-22	1.89148e-18	0.641327	0.761593	-0.120266	chr7	142720493	+	cg21785750_TC21	OpenSea	cg				TSS200	ENSG00000211753.4	ENST00000390400.2
cg06044672_TC21	-0.314473	2.4574e-22	2.99907e-18	0.63422	0.688184	-0.0539638	chr1	203768757	-	cg06044672_TC21	OpenSea	cg	TSS1500	LAX1	NM_001282878.1	TSS1500	ENSG00000122188.13	ENST00000367215.1
cg08267167_TC11	-0.663235	2.67834e-22	3.11533e-18	0.17332	0.24781	-0.0744904	chr22	24270846	+	cg08267167_TC11	Island	cg	5UTR;exon_1;5UTR;exon_1;5UTR;exon_1;exon_1	SPECC1L;SPECC1L;SPECC1L;SPECC1L;SPECC1L;SPECC1L;SPECC1L-ADORA2A	NM_001145468.4;NM_001145468.4;NM_001254732.3;NM_001254732.3;NM_015330.6;NM_015330.6;NR_103546.1	exon_1;exon_1;exon_1;exon_1;5UTR;5UTR;5UTR;5UTR;TSS1500;TSS200;TSS200;TSS200	SPECC1L;SPECC1L;SPECC1L;SPECC1L;SPECC1L;SPECC1L;SPECC1L;SPECC1L;ENSG00000215464.4;ENSG00000100014.20;ENSG00000100014.20;ENSG00000258555.6	ENST00000437398.5;ENST00000421374.5;ENST00000314328.14;ENST00000651059.1;ENST00000314328.14;ENST00000437398.5;ENST00000651059.1;ENST00000421374.5;ENST00000396982.3;ENST00000416735.5;ENST00000541492.1;ENST00000358654.2
cg10214154_BC21	0.676994	5.57203e-22	5.8639e-18	0.782787	0.697651	0.0851354	chr1	197725258	-	cg10214154_BC21	OpenSea	cg
cg16187919_TC21	0.497274	8.34864e-22	8.02196e-18	0.736918	0.667374	0.0695442	chr2	147974495	+	cg16187919_TC21	OpenSea	cg
cg22516528_BC21	-0.43743	1.00416e-21	9.21422e-18	0.750234	0.80306	-0.0528263	chr17	40060143	-	cg22516528_BC21	Shelf	cg
cg22930206_TC21	0.343559	1.82625e-21	1.53753e-17	0.617422	0.560097	0.0573243	chr17	74366616	-	cg22930206_TC21	OpenSea	cg	TSS1500;TSS1500;TSS1500	GPR142;GPR142;GPR142	NM_181790.1;NM_001331077.1;NM_001331076.1	TSS1500;TSS1500;TSS1500	ENSG00000257008.7;ENSG00000257008.7;ENSG00000257008.7	ENST00000585308.6;ENST00000335666.4;ENST00000582579.6
cg13450437_TC11	0.625819	5.13691e-21	3.54819e-17	0.841742	0.777944	0.0637986	chr9	130922004	-	cg13450437_TC11	Shore	cg
cg12381276_BC21	-0.617762	9.61613e-21	5.82238e-17	0.819131	0.873223	-0.0540918	chr11	62960781	-	cg12381276_BC21	OpenSea	cg				TSS1500	ENSG00000285388.1	ENST00000645905.1
cg19308769_TC21	-0.488273	1.09753e-20	6.42527e-17	0.646838	0.719844	-0.0730056	chr1	30817003	-	cg19308769_TC21	OpenSea	cg				TSS1500	ENSG00000229607.1	ENST00000440358.1
cg09418321_BC21	-0.40076	1.2281e-20	7.09567e-17	0.703017	0.761541	-0.0585244	chr12	4590452	-	cg09418321_BC21	OpenSea	cg	exon_2	DYRK4	NR_104115.2	exon_5;exon_2;exon_2	DYRK4;DYRK4;DYRK4	ENST00000538520.5;ENST00000536157.5;ENST00000542905.1
cg13551505_TC21	-0.43206	1.68161e-20	9.29091e-17	0.705431	0.762067	-0.0566354	chr12	1905817	+	cg13551505_TC21	Shelf	cg
cg11018006_TC21	0.36199	2.05447e-20	1.06832e-16	0.615413	0.554452	0.0609616	chr19	45047271	+	cg11018006_TC21	OpenSea	cg				TSS200	ENSG00000207003.1	ENST00000384276.1
cg26660457_BC11	-0.614134	2.76378e-20	1.32782e-16	0.125597	0.177389	-0.0517926	chr16	1614467	+	cg26660457_BC11	Island	cg				TSS200	ENSG00000007545.16	ENST00000293925.9
cg00841725_BC11	-0.379978	3.47469e-20	1.63384e-16	0.244081	0.295635	-0.0515536	chr13	113001224	-	cg00841725_BC11	Shore	cg	TSS1500;TSS1500;TSS1500	MCF2L;MCF2L;MCF2L	NM_001320817.2;NM_024979.4;NM_001320815.2	TSS200;TSS1500;TSS1500;TSS1500;TSS1500	ENSG00000126217.21;ENSG00000126217.21;ENSG00000126217.21;ENSG00000126217.21;ENSG00000126217.21	ENST00000409954.6;ENST00000375604.6;ENST00000375597.8;ENST00000486210.1;ENST00000397024.1
cg13329460_TC21	-0.345064	4.1798e-20	1.90461e-16	0.681883	0.737918	-0.0560353	chr8	100823689	+	cg13329460_TC21	OpenSea	cg
cg20391852_BC21	0.396836	4.43051e-20	1.99825e-16	0.743999	0.689043	0.0549551	chr5	126596465	+	cg20391852_BC21	Shore	cg	TSS1500;TSS1500;TSS1500	ALDH7A1;ALDH7A1;ALDH7A1	NM_001201377.2;NM_001182.5;NM_001202404.2	TSS1500;TSS1500;TSS1500;TSS1500;TSS1500;TSS1500;TSS1500;TSS1500;TSS1500;TSS1500;TSS1500;TSS1500;TSS1500;TSS1500;TSS1500;TSS1500;TSS1500;TSS1500;TSS1500;TSS1500;TSS1500;TSS1500;TSS1500;TSS1500	ENSG00000164904.18;ENSG00000164904.18;ENSG00000164904.18;ENSG00000164904.18;ENSG00000164904.18;ENSG00000164904.18;ENSG00000164904.18;ENSG00000164904.18;ENSG00000164904.18;ENSG00000164904.18;ENSG00000164904.18;ENSG00000164904.18;ENSG00000164904.18;ENSG00000164904.18;ENSG00000164904.18;ENSG00000164904.18;ENSG00000164904.18;ENSG00000164904.18;ENSG00000164904.18;ENSG00000164904.18;ENSG00000164904.18;…	ENST00000637782.1;ENST00000635851.1;ENST00000409134.8;ENST00000636872.1;ENST00000637206.1;ENST00000637272.1;ENST00000636886.1;ENST00000636879.1;ENST00000636808.1;ENST00000636743.1;ENST00000553117.5;ENST00000458249.6;ENST00000638008.1;ENST00000636225.1;ENST00000636062.1;ENST00000503281.6;ENST00000637964.1;ENST00000509459.6;ENST00000413020.6;ENST00000510111.6;ENST00000412186.2;ENST00000509270.2;ENS…
cg07675285_TC11	-0.650319	5.19721e-20	2.20882e-16	0.175486	0.249465	-0.0739795	chr16	27109946	-	cg07675285_TC11	Island	cg
cg19513950_BC21	-0.333408	5.93154e-20	2.43883e-16	0.737633	0.787865	-0.0502323	chr1	231663677	+	cg19513950_BC21	OpenSea	cg
cg13972460_BC11	-0.540668	6.3047e-20	2.53335e-16	0.388243	0.477415	-0.0891716	chr20	1185059	-	cg13972460_BC11	Island	cg	TSS200;TSS200	TMEM74B;TMEM74B	NM_018354.3;NM_001304748.2	TSS1500;TSS200;TSS1500	ENSG00000125895.6;ENSG00000125895.6;ENSG00000274269.1	ENST00000381894.3;ENST00000429036.2;ENST00000619766.1
cg02746822_TC21	-0.433016	6.90559e-20	2.72524e-16	0.623932	0.70023	-0.0762982	chr8	10807135	-	cg02746822_TC21	OpenSea	cg
cg20001152_TC21	0.43378	6.95785e-20	2.73366e-16	0.735523	0.674772	0.0607516	chr17	18086841	+	cg20001152_TC21	Shore	cg	TSS1500;TSS1500	DRG2;DRG2	NM_001330144.2;NM_001388.5	TSS1500;TSS1500;TSS1500;TSS1500;TSS1500;TSS1500;TSS1500;TSS1500;TSS1500;TSS1500;TSS1500;TSS1500;TSS1500;TSS1500;TSS1500;TSS1500;TSS1500;TSS1500	ENSG00000108591.10;ENSG00000108591.10;ENSG00000108591.10;ENSG00000108591.10;ENSG00000108591.10;ENSG00000108591.10;ENSG00000108591.10;ENSG00000108591.10;ENSG00000108591.10;ENSG00000108591.10;ENSG00000108591.10;ENSG00000108591.10;ENSG00000108591.10;ENSG00000108591.10;ENSG00000108591.10;ENSG00000108591.10;ENSG00000108591.10;ENSG00000108591.10	ENST00000577771.5;ENST00000496428.6;ENST00000395726.8;ENST00000578173.5;ENST00000582314.5;ENST00000225729.8;ENST00000579601.5;ENST00000473213.1;ENST00000578767.5;ENST00000582419.5;ENST00000580055.5;ENST00000467099.6;ENST00000579224.5;ENST00000584212.1;ENST00000577450.5;ENST00000580929.5;ENST00000583162.1;ENST00000583355.1
cg06263077_BC21	0.572212	1.26321e-19	4.50273e-16	0.831793	0.769905	0.0618882	chr11	126287101	-	cg06263077_BC21	Shelf	cg
cg16927872_BC11	-0.514588	1.77987e-19	6.09849e-16	0.204962	0.267594	-0.0626322	chr22	50245240	+	cg16927872_BC11	Island	cg	3UTR;exon_19;3UTR;exon_20;TSS1500	HDAC10;HDAC10;HDAC10;HDAC10;TUBGCP6	NM_001159286.2;NM_001159286.2;NM_032019.6;NM_032019.6;NM_020461.4	exon_1;exon_18;exon_20;exon_19;3UTR;3UTR;3UTR;TSS1500;TSS1500;TSS1500	ENSG00000288871;HDAC10;HDAC10;HDAC10;HDAC10;HDAC10;HDAC10;ENSG00000128159.12;ENSG00000128159.12;ENSG00000128159.12	ENST00000685176.2;ENST00000415993.5;ENST00000216271.10;ENST00000626012.2;ENST00000216271.10;ENST00000415993.5;ENST00000626012.2;ENST00000439308.6;ENST00000498611.5;ENST00000248846.10
cg15529418_BC21	-0.395641	1.81547e-19	6.14894e-16	0.765381	0.817275	-0.0518939	chr2	10698339	-	cg15529418_BC21	OpenSea	cg
cg10465805_TC21	-0.493386	1.88804e-19	6.28557e-16	0.542735	0.635046	-0.0923111	chr8	133899642	-	cg10465805_TC21	OpenSea	cg
cg15177817_TC21	-0.430642	2.15699e-19	6.98455e-16	0.758823	0.817594	-0.0587712	chr10	69422207	+	cg15177817_TC21	OpenSea	cg
cg21653622_BC21	0.405694	2.2896e-19	7.35642e-16	0.737216	0.681052	0.0561633	chr16	68138856	-	cg21653622_BC21	OpenSea	cg
cg07921700_BC21	0.598414	2.60859e-19	8.03483e-16	0.656846	0.562538	0.0943075	chr5	42834543	-	cg07921700_BC21	OpenSea	cg
cg25322634_BC11	-0.51759	3.14932e-19	9.24918e-16	0.278841	0.35372	-0.0748788	chr20	46364509	+	cg25322634_BC11	Shore	cg	TSS200;TSS200;TSS200;TSS200;TSS200;TSS200;TSS200	SLC35C2;SLC35C2;SLC35C2;SLC35C2;SLC35C2;SLC35C2;SLC35C2	NM_001281460.2;NM_173179.4;NM_015945.12;NM_173073.4;NM_001281457.2;NM_001281459.2;NM_001281458.2	TSS200;TSS200;TSS1500;TSS200;TSS200;TSS200;TSS200;TSS200;TSS200;TSS200	ENSG00000080189.15;ENSG00000080189.15;ENSG00000080189.15;ENSG00000080189.15;ENSG00000080189.15;ENSG00000080189.15;ENSG00000080189.15;ENSG00000080189.15;ENSG00000273828.2;ENSG00000273828.2	ENST00000543605.5;ENST00000372230.10;ENST00000372227.5;ENST00000243896.6;ENST00000317734.12;ENST00000484318.5;ENST00000481809.1;ENST00000484188.1;ENST00000612368.1;ENST00000651935.1
cg15588683_BC21	-0.350617	3.64879e-19	1.02724e-15	0.61238	0.677683	-0.0653022	chr10	112912601	-	cg15588683_BC21	OpenSea	cg
cg11822388_TC21	-0.878313	4.54959e-19	1.21874e-15	0.687007	0.79821	-0.111203	chr7	142720605	-	cg11822388_TC21	OpenSea	cg				TSS200	ENSG00000211753.4	ENST00000390400.2
cg02325318_BC11	-0.596093	5.24011e-19	1.3468e-15	0.153628	0.211617	-0.0579887	chr14	96039299	-	cg02325318_BC11	Island	cg	TSS200;TSS200;TSS200;TSS200	C14orf132;C14orf132;C14orf132;C14orf132	NM_001282464.2;NM_001252507.3;NM_001282463.2;NM_001289139.2	TSS200;TSS200;TSS200;TSS200	ENSG00000227051.7;ENSG00000227051.7;ENSG00000227051.7;ENSG00000227051.7	ENST00000553764.1;ENST00000555004.3;ENST00000556728.1;ENST00000553782.1
cg08939537_BC21	0.551705	5.7516e-19	1.45686e-15	0.822882	0.764397	0.0584848	chr5	176429620	-	cg08939537_BC21	OpenSea	cg
cg00050433_BC21	0.452053	5.80529e-19	1.46208e-15	0.747013	0.685924	0.0610889	chr15	69458267	+	cg00050433_BC21	OpenSea	cg				TSS200	ENSG00000207119.2	ENST00000384391.2
cg23167259_BC11	-0.685028	6.17271e-19	1.52848e-15	0.11181	0.166147	-0.0543375	chr10	100735752	+	cg23167259_BC11	Island	cg
cg05753799_BC21	-0.286505	6.45509e-19	1.58069e-15	0.639888	0.696039	-0.0561503	chr20	3765668	+	cg05753799_BC21	Shore	cg
cg00702729_BC21	1.49241	8.06212e-19	1.92619e-15	0.948437	0.87852	0.069917	chr7	100160031	+	cg00702729_BC21	Shore	cg	exon_4;TSS1500;TSS1500	GAL3ST4;TRAPPC14;TRAPPC14	NM_024637.5;NM_018275.5;NM_001303470.2	exon_3;exon_3;exon_4;exon_3;exon_2;3UTR;3UTR;TSS1500;TSS1500;TSS1500	GAL3ST4;GAL3ST4;GAL3ST4;GAL3ST4;GAL3ST4;GAL3ST4;GAL3ST4;ENSG00000146826.17;ENSG00000146826.17;ENSG00000146826.17	ENST00000413800.5;ENST00000495882.1;ENST00000360039.9;ENST00000423751.2;ENST00000411994.1;ENST00000411994.1;ENST00000423751.2;ENST00000419037.5;ENST00000316937.8;ENST00000456769.5
cg17371350_BC11	-0.515962	1.00088e-18	2.32227e-15	0.202011	0.263859	-0.0618477	chr17	752437	-	cg17371350_BC11	Island	cg	TSS200;exon_1	GEMIN4;DBIL5P	NM_015721.3;NR_024120.2	TSS200;TSS1500;TSS1500;TSS1500;TSS1500;TSS1500;TSS1500	ENSG00000179409.11;ENSG00000179409.11;ENSG00000231784.8;ENSG00000231784.8;ENSG00000231784.8;ENSG00000179409.11;ENSG00000179409.11	ENST00000319004.6;ENST00000574958.1;ENST00000536214.1;ENST00000449830.5;ENST00000453414.1;ENST00000437269.1;ENST00000573482.5
cg21095229_BC11	-0.493667	1.01277e-18	2.34368e-15	0.194488	0.250414	-0.0559264	chr1	197775386	-	cg21095229_BC11	Island	cg	exon_1;5UTR;exon_1;5UTR;5UTR;exon_1;exon_1;5UTR;exon_1	DENND1B;DENND1B;DENND1B;DENND1B;DENND1B;DENND1B;DENND1B;DENND1B;DENND1B	NM_001195215.2;NM_001195215.2;NM_001195216.2;NM_001195216.2;NM_001300858.2;NM_001300858.2;NM_144977.5;NM_144977.5;NR_125340.2	exon_1;exon_1;exon_1;5UTR;TSS200;TSS200;TSS200;TSS1500	DENND1B;DENND1B;DENND1B;DENND1B;ENSG00000213047.13;ENSG00000213047.13;ENSG00000213047.13;ENSG00000213047.13	ENST00000620048.6;ENST00000468589.5;ENST00000477581.1;ENST00000620048.6;ENST00000294737.11;ENST00000235453.8;ENST00000367396.7;ENST00000495550.5
cg01804343_TC11	-0.670848	1.07381e-18	2.46056e-15	0.122005	0.17615	-0.0541443	chr7	73719735	-	cg01804343_TC11	Shore	cg	TSS200;TSS200	STX1A;STX1A	NM_004603.4;NM_001165903.2	TSS200;TSS200;TSS200;TSS200;TSS200;TSS200	ENSG00000106089.12;ENSG00000106089.12;ENSG00000106089.12;ENSG00000106089.12;ENSG00000106089.12;ENSG00000106089.12	ENST00000395156.7;ENST00000222812.8;ENST00000395154.7;ENST00000395155.3;ENST00000470878.5;ENST00000462135.1
cg18813158_BC11	-0.561583	1.08262e-18	2.47297e-15	0.127242	0.177263	-0.050021	chr4	84499158	-	cg18813158_BC11	Island	cg	exon_1;5UTR	NKX6-1;NKX6-1	NM_006168.3;NM_006168.3	exon_1;5UTR	NKX6-1;NKX6-1	ENST00000295886.5;ENST00000295886.5
cg12371105_TC11	-0.704807	1.1496e-18	2.57277e-15	0.143265	0.209562	-0.0662964	chr5	154446457	+	cg12371105_TC11	Island	cg	5UTR;exon_1;5UTR;exon_1;5UTR;exon_1;exon_1;TSS1500	SAP30L;SAP30L;SAP30L;SAP30L;SAP30L;SAP30L;SAP30L;SAP30L-AS1	NM_001131062.2;NM_001131062.2;NM_001131063.2;NM_001131063.2;NM_024632.6;NM_024632.6;NR_024084.2;NR_037897.1	exon_1;5UTR;TSS1500;TSS1500;TSS1500;TSS1500;TSS1500;TSS1500;TSS1500;TSS1500;TSS200;TSS200;TSS200;TSS200;TSS200	SAP30L;SAP30L;ENSG00000245275.9;ENSG00000245275.9;ENSG00000245275.9;ENSG00000245275.9;ENSG00000245275.9;ENSG00000245275.9;ENSG00000245275.9;ENSG00000245275.9;ENSG00000164576.12;ENSG00000164576.12;ENSG00000164576.12;ENSG00000164576.12;ENSG00000164576.12	ENST00000297109.11;ENST00000297109.11;ENST00000658072.1;ENST00000519727.5;ENST00000652933.1;ENST00000524264.6;ENST00000652895.1;ENST00000501280.4;ENST00000522312.1;ENST00000701461.1;ENST00000523198.5;ENST00000440364.6;ENST00000426761.2;ENST00000520159.1;ENST00000519683.1
cg27109030_BC11	-0.549796	1.30862e-18	2.80783e-15	0.226294	0.299264	-0.0729697	chr19	2702900	+	cg27109030_BC11	Shore	cg	TSS1500	GNG7	NM_052847.3	TSS1500	ENSG00000176533.13	ENST00000382159.8
cg07625039_BC21	0.502458	1.35266e-18	2.86116e-15	0.73554	0.664441	0.0710994	chr5	154437646	+	cg07625039_BC21	OpenSea	cg
cg03105883_TC21	-0.266536	1.39958e-18	2.93183e-15	0.608499	0.662262	-0.0537631	chr4	83150644	+	cg03105883_TC21	OpenSea	cg
cg21608195_BC11	-0.565112	1.4191e-18	2.96569e-15	0.162357	0.221314	-0.0589563	chr8	31033733	+	cg21608195_BC11	Shore	cg	TSS200;TSS1500;TSS1500;TSS1500;TSS1500	WRN;PURG;PURG;PURG;PURG	NM_000553.6;NM_001323311.2;NM_013357.2;NM_001015508.3;NM_001323312.2	TSS200;TSS1500;TSS200;TSS200;TSS200	ENSG00000172733.12;ENSG00000172733.12;ENSG00000172733.12;ENSG00000165392.11;ENSG00000165392.11	ENST00000339382.3;ENST00000523392.2;ENST00000475541.2;ENST00000650667.1;ENST00000298139.7
cg04501436_BC21	0.485535	1.45202e-18	3.01311e-15	0.820953	0.769539	0.0514137	chr12	39338656	+	cg04501436_BC21	OpenSea	cg				TSS1500	ENSG00000139116.19	ENST00000546817.1
cg07364927_TC21	-0.614444	1.66351e-18	3.32133e-15	0.840379	0.890754	-0.0503753	chr1	230171847	-	cg07364927_TC21	OpenSea	cg
cg21129611_BC21	0.489361	1.66442e-18	3.32133e-15	0.778412	0.717569	0.0608423	chr16	11009390	+	cg21129611_BC21	OpenSea	cg
cg09986774_BC11	-0.678985	2.26078e-18	4.12068e-15	0.127956	0.187326	-0.0593699	chr16	69132443	-	cg09986774_BC11	Island	cg	TSS1500;TSS1500;TSS1500;TSS1500;TSS1500	UTP4;UTP4;CHTF8;DERPC;DERPC	NM_001318391.2_2;NM_032830.3_2;NM_001040146.5;NM_001366604.2;NM_001366605.2	TSS1500;TSS1500;TSS200;TSS200;TSS1500;TSS1500;TSS1500;TSS1500;TSS1500;TSS1500;TSS1500;TSS1500	ENSG00000168802.14;ENSG00000286140.2;ENSG00000141076.18;ENSG00000141076.18;ENSG00000141076.18;ENSG00000141076.18;ENSG00000141076.18;ENSG00000141076.18;ENSG00000141076.18;ENSG00000141076.18;ENSG00000141076.18;ENSG00000141076.18	ENST00000398235.6;ENST00000306585.9;ENST00000562237.5;ENST00000567460.5;ENST00000566227.5;ENST00000314423.12;ENST00000352319.8;ENST00000563094.5;ENST00000569800.5;ENST00000567235.6;ENST00000568448.1;ENST00000567015.5
cg21571602_BC21	0.426769	2.28371e-18	4.15392e-15	0.714594	0.651948	0.0626459	chr2	112278021	+	cg21571602_BC21	Shore	cg
cg03555371_BC21	-0.527279	2.41595e-18	4.26288e-15	0.711136	0.776789	-0.0656521	chr8	478380	+	cg03555371_BC21	OpenSea	cg
cg05266412_TC21	0.365597	2.4337e-18	4.27841e-15	0.508496	0.446335	0.0621604	chr3	98743110	-	cg05266412_TC21	OpenSea	cg
cg07032342_BC21	-0.265521	2.56154e-18	4.4751e-15	0.632138	0.682378	-0.0502399	chr17	4483750	+	cg07032342_BC21	OpenSea	cg				TSS1500;TSS200;TSS200	ENSG00000182557.8;ENSG00000262823.1;ENSG00000262823.1	ENST00000575796.1;ENST00000577176.1;ENST00000577064.1
cg06634060_BC11	-0.580119	2.96865e-18	5.00652e-15	0.190792	0.257481	-0.0666886	chr3	192514928	+	cg06634060_BC11	Island	cg	TSS200	FGF12-AS2	NR_046598.1	TSS200	ENSG00000230126.1	ENST00000443165.1
cg09373727_BC21	-0.348548	3.88937e-18	6.07979e-15	0.663163	0.713934	-0.0507714	chr1	31939759	+	cg09373727_BC21	Shore	cg	TSS1500;TSS1500;TSS1500	PTP4A2;PTP4A2;PTP4A2	NM_080391.4;NM_001195100.2;NM_001195101.2	TSS1500;TSS1500	ENSG00000184007.22;ENSG00000184007.22	ENST00000647444.2;ENST00000529477.5
cg25506386_BC11	-0.484221	3.91983e-18	6.10059e-15	0.18746	0.240527	-0.0530672	chr3	63864080	-	cg25506386_BC11	Island	cg	5UTR;exon_1;TSS1500;TSS1500;TSS1500;TSS1500	ATXN7;ATXN7;ATXN7;THOC7;THOC7;THOC7	NM_001377405.1;NM_001377405.1;NM_000333.4;NM_001285404.2;NM_025075.4;NM_001285387.3	exon_1;5UTR;TSS1500;TSS1500;TSS1500;TSS1500;TSS1500;TSS1500;TSS1500;TSS1500;TSS1500;TSS1500;TSS1500	ATXN7;ATXN7;ENSG00000163635.20;ENSG00000163635.20;ENSG00000163635.20;ENSG00000163635.20;ENSG00000163635.20;ENSG00000163635.20;ENSG00000163635.20;ENSG00000163634.12;ENSG00000163634.12;ENSG00000163634.12;ENSG00000163634.12	ENST00000674280.1;ENST00000674280.1;ENST00000474513.6;ENST00000474112.5;ENST00000295900.10;ENST00000642539.1;ENST00000646942.1;ENST00000650280.1;ENST00000674254.1;ENST00000295899.10;ENST00000469584.5;ENST00000498422.5;ENST00000464327.2
cg05107860_BC21	0.343372	4.09812e-18	6.33346e-15	0.662252	0.608867	0.0533859	chr6	111315922	+	cg05107860_BC21	OpenSea	cg				TSS1500;TSS1500	ENSG00000009413.16;ENSG00000009413.16	ENST00000462119.5;ENST00000619481.1
cg22113091_BC11	-0.788303	4.64428e-18	6.98222e-15	0.143641	0.216878	-0.0732372	chr17	6556256	-	cg22113091_BC11	Island	cg
cg09194690_TC21	0.436976	4.81402e-18	7.16431e-15	0.711916	0.647676	0.0642401	chr6	14786518	+	cg09194690_TC21	OpenSea	cg
cg17049090_BC21	-0.324814	4.91333e-18	7.28756e-15	0.59919	0.664134	-0.064944	chr1	31750424	-	cg17049090_BC21	OpenSea	cg
cg08290628_TC21	-0.33634	5.18768e-18	7.60324e-15	0.689102	0.7445	-0.0553986	chr15	68644212	+	cg08290628_TC21	OpenSea	cg
cg12861503_TC21	-0.287148	5.22725e-18	7.63785e-15	0.572466	0.624223	-0.0517571	chr13	52159936	-	cg12861503_TC21	Shore	cg	TSS1500;TSS1500;TSS1500	NEK3;NEK3;NEK3	NM_152720.3;NM_002498.3;NR_164641.1	TSS1500;TSS200;TSS1500;TSS1500;TSS1500;TSS1500;TSS1500	ENSG00000136098.17;ENSG00000136098.17;ENSG00000136098.17;ENSG00000136098.17;ENSG00000136098.17;ENSG00000136098.17;ENSG00000136098.17	ENST00000620675.4;ENST00000611833.4;ENST00000618534.4;ENST00000610828.5;ENST00000551355.5;ENST00000552973.1;ENST00000550841.1
cg13939546_TC21	-0.670264	6.78585e-18	9.44677e-15	0.767556	0.83671	-0.0691545	chr7	142720407	+	cg13939546_TC21	OpenSea	cg				TSS1500	ENSG00000211753.4	ENST00000390400.2
cg11562028_BC21	-0.593478	7.93295e-18	1.06576e-14	0.829314	0.879624	-0.0503101	chr5	151531592	+	cg11562028_BC21	Island	cg	exon_14	FAT2	NM_001447.3	exon_14;exon_1	FAT2;FAT2	ENST00000261800.6;ENST00000520200.5
cg20061995_BC21	0.39152	8.4717e-18	1.11113e-14	0.687966	0.62846	0.0595059	chr20	21139233	+	cg20061995_BC21	OpenSea	cg				TSS200	ENSG00000199509.1	ENST00000362639.1
cg01370437_BC11	0.487503	1.2157e-17	1.48498e-14	0.812853	0.758786	0.0540674	chr7	158471999	-	cg01370437_BC11	OpenSea	cg
cg10536076_BC11	-0.7718	1.51752e-17	1.74673e-14	0.0979529	0.153927	-0.055974	chr5	83722102	+	cg10536076_BC11	Island	cg	TSS1500	HAPLN1	NM_001884.4	TSS1500;TSS1500	ENSG00000145681.11;ENSG00000145681.11	ENST00000274341.9;ENST00000515590.1
cg10926160_TC21	-0.493335	1.58858e-17	1.81435e-14	0.791573	0.846144	-0.0545708	chr7	41337230	-	cg10926160_TC21	OpenSea	cg
cg19094339_BC21	-0.457631	1.67049e-17	1.89322e-14	0.796007	0.850635	-0.0546275	chr13	102863822	-	cg19094339_BC21	OpenSea	cg				TSS1500	ENSG00000134899.24	ENST00000375954.1
cg14266050_BC11	-0.74052	1.68144e-17	1.89834e-14	0.11466	0.172179	-0.0575184	chr4	2843944	+	cg14266050_BC11	Island	cg	5UTR;exon_1;5UTR;exon_1;5UTR;exon_1;5UTR;exon_1;5UTR;exon_1;5UTR;exon_1;5UTR;exon_1;5UTR;exon_1;5UTR;exon_1;5UTR;exon_1;TSS1500;TSS1500;TSS1500	ADD1;ADD1;ADD1;ADD1;ADD1;ADD1;ADD1;ADD1;ADD1;ADD1;ADD1;ADD1;ADD1;ADD1;ADD1;ADD1;ADD1;ADD1;ADD1;ADD1;ADD1;ADD1;ADD1	NM_001119.5;NM_001119.5;NM_001354754.2;NM_001354754.2;NM_001354756.2;NM_001354756.2;NM_001354757.2;NM_001354757.2;NM_001354759.2;NM_001354759.2;NM_001354761.2;NM_001354761.2;NM_001354762.2;NM_001354762.2;NM_014189.4;NM_014189.4;NM_014190.4;NM_014190.4;NM_176801.3;NM_176801.3;NM_001354755.2;NM_001354758.2;NM_001286645.2	exon_1;exon_1;exon_1;exon_1;exon_1;5UTR;5UTR;5UTR;5UTR;TSS200;TSS200;TSS200;TSS200;TSS200;TSS200;TSS200;TSS1500;TSS1500	ADD1;ADD1;ADD1;ADD1;ADD1;ADD1;ADD1;ADD1;ADD1;ENSG00000087274.19;ENSG00000087274.19;ENSG00000087274.19;ENSG00000087274.19;ENSG00000087274.19;ENSG00000087274.19;ENSG00000087274.19;ENSG00000087274.19;ENSG00000087274.19	ENST00000683351.1;ENST00000508684.5;ENST00000264758.11;ENST00000398125.5;ENST00000510101.5;ENST00000264758.11;ENST00000398125.5;ENST00000510101.5;ENST00000683351.1;ENST00000511797.5;ENST00000539108.5;ENST00000513328.6;ENST00000509039.5;ENST00000508277.5;ENST00000503455.6;ENST00000540541.1;ENST00000355842.7;ENST00000651918.1
cg10142520_BC11	-0.451839	2.3011e-17	2.39631e-14	0.31881	0.391397	-0.0725866	chr11	65577133	-	cg10142520_BC11	Shore	cg				TSS1500;TSS1500	ENSG00000289339.2;ENSG00000173442.13	ENST00000687405.2;ENST00000531106.1
cg21604325_BC21	1.01564	2.30414e-17	2.39631e-14	0.849589	0.738099	0.11149	chr13	29487886	+	cg21604325_BC21	OpenSea	cg	TSS200	MTUS2-AS1	NR_046378.1	exon_2;TSS1500	MTUS2-AS1;ENSG00000179141.9	ENST00000323380.7;ENST00000587588.3
cg25437947_BC11	-0.802712	2.45436e-17	2.53169e-14	0.109912	0.168161	-0.0582481	chr8	18084473	-	cg25437947_BC11	Island	cg	TSS1500;TSS1500;TSS1500;TSS1500	ASAH1-AS1;ASAH1-AS1;ASAH1;ASAH1	NR_125430.1;NR_125429.1;NM_001363743.2;NM_177924.5	exon_1;exon_1;exon_1;exon_1;exon_1;exon_1;exon_1;exon_1;exon_1;3UTR;3UTR;3UTR;3UTR;3UTR;TSS1500;TSS1500;TSS1500;TSS1500;TSS1500;TSS1500;TSS1500;TSS1500;TSS1500;TSS1500;TSS1500;TSS1500;TSS1500;TSS200;TSS1500;TSS1500;TSS1500;TSS1500;TSS1500;TSS1500;TSS1500;TSS1500;TSS1500;TSS1500;TSS1500;TSS1500;TSS1500;TSS1500;TSS1500;TSS1500;TSS1500;TSS1500;TSS1500;TSS1500;TSS1500;TSS1500;TSS1500	ASAH1;ASAH1;ASAH1;ASAH1;ASAH1;ASAH1-AS1;ASAH1-AS1;ASAH1-AS1;ASAH1-AS1;ASAH1;ASAH1;ASAH1;ASAH1;ASAH1;ENSG00000104763.20;ENSG00000104763.20;ENSG00000104763.20;ENSG00000104763.20;ENSG00000104763.20;ENSG00000104763.20;ENSG00000104763.20;ENSG00000104763.20;ENSG00000104763.20;ENSG00000104763.20;ENSG00000104763.20;ENSG00000104763.20;ENSG00000104763.20;ENSG00000104763.20;ENSG00000104763.20;ENSG0000010476…	ENST00000637244.1;ENST00000637429.1;ENST00000637013.1;ENST00000637484.1;ENST00000637946.1;ENST00000702451.1;ENST00000517798.2;ENST00000665050.1;ENST00000521775.6;ENST00000637013.1;ENST00000637244.1;ENST00000637429.1;ENST00000637484.1;ENST00000637946.1;ENST00000637790.2;ENST00000636009.1;ENST00000520781.6;ENST00000636691.1;ENST00000637528.1;ENST00000637609.1;ENST00000636171.1;ENST00000636701.1;ENS…
cg21320607_TC21	0.349941	2.9666e-17	2.92361e-14	0.712422	0.661585	0.0508371	chr16	27561042	+	cg21320607_TC21	OpenSea	cg
cg04315688_BC21	-0.308771	3.09367e-17	3.01339e-14	0.697602	0.748962	-0.0513597	chr1	147721835	-	cg04315688_BC21	OpenSea	cg
cg16661213_TC21	-0.294103	3.28072e-17	3.16266e-14	0.449506	0.504412	-0.0549057	chr7	142626579	-	cg16661213_TC21	OpenSea	cg				TSS200	ENSG00000211747.3	ENST00000390394.3
cg17830682_BC21	-0.451459	3.28827e-17	3.16649e-14	0.658832	0.722379	-0.0635467	chr1	202213514	-	cg17830682_BC21	Shore	cg	TSS1500	LGR6	NM_001017404.2	TSS1500	ENSG00000133067.18	ENST00000439764.2
cg14844720_BC21	0.30068	3.29881e-17	3.17271e-14	0.562837	0.512714	0.0501226	chr12	101779741	-	cg14844720_BC21	OpenSea	cg				exon_3;5UTR;TSS200	GNPTAB;GNPTAB;ENSG00000201168.1	ENST00000552681.1;ENST00000552681.1;ENST00000364298.1
cg07324594_TC11	-0.755899	3.56185e-17	3.36757e-14	0.20727	0.30081	-0.0935395	chr3	35639554	+	cg07324594_TC11	Island	cg	5UTR;exon_1;5UTR;exon_1;5UTR;exon_1;5UTR;exon_1;5UTR;exon_1;5UTR;exon_1;5UTR;exon_1;5UTR;exon_1;5UTR;exon_1;5UTR;exon_1;5UTR;exon_1;5UTR;exon_1;5UTR;exon_1;5UTR;exon_1;exon_1;exon_1;exon_1;exon_1;exon_1;exon_1;exon_1;exon_1;TSS1500	ARPP21;ARPP21;ARPP21;ARPP21;ARPP21;ARPP21;ARPP21;ARPP21;ARPP21;ARPP21;ARPP21;ARPP21;ARPP21;ARPP21;ARPP21;ARPP21;ARPP21;ARPP21;ARPP21;ARPP21;ARPP21;ARPP21;ARPP21;ARPP21;ARPP21;ARPP21;ARPP21;ARPP21;ARPP21;ARPP21;ARPP21;ARPP21;ARPP21;ARPP21;ARPP21;ARPP21;ARPP21	NM_001267616.2;NM_001267616.2;NM_001267619.2;NM_001267619.2;NM_001385491.1;NM_001385491.1;NM_001385492.1;NM_001385492.1;NM_001385495.1;NM_001385495.1;NM_001385496.1;NM_001385496.1;NM_001385497.1;NM_001385497.1;NM_001385517.1;NM_001385517.1;NM_001385536.1;NM_001385536.1;NM_001385556.1;NM_001385556.1;NM_001385558.1;NM_001385558.1;NM_001385562.1;NM_001385562.1;NM_001385563.1;NM_001385563.1;NM_001385…	exon_1;5UTR;TSS200;TSS1500;TSS1500	ARPP21;ARPP21;ENSG00000172995.17;ENSG00000172995.17;ENSG00000172995.17	ENST00000684406.1;ENST00000684406.1;ENST00000428373.5;ENST00000421492.5;ENST00000444190.5
cg02964324_BC21	-1.00698	3.59139e-17	3.38103e-14	0.394152	0.559804	-0.165652	chr7	43251719	+	cg02964324_BC21	Shelf	cg
cg09286644_TC11	-0.40263	3.96685e-17	3.66426e-14	0.294864	0.353586	-0.0587211	chr12	123973128	+	cg09286644_TC11	Island	cg	TSS200;TSS200;TSS200;TSS200;TSS1500;TSS1500;TSS1500;TSS1500;TSS1500;TSS1500	ZNF664;ZNF664;ZNF664-RFLNA;ZNF664-RFLNA;CCDC92;CCDC92;CCDC92;CCDC92;CCDC92;CCDC92	NM_001204298.2;NM_152437.3;NM_001347902.2;NM_001204299.3;NM_001304960.2_2;NM_001304959.2_2;NM_001304958.2_2;NM_025140.3_2;NM_001304957.2_2;NM_001304961.2_2	exon_1;5UTR;TSS1500;TSS1500;TSS1500;TSS1500;TSS1500;TSS1500;TSS1500;TSS200;TSS200;TSS200;TSS200;TSS200;TSS200;TSS200;TSS200;TSS200;TSS1500;TSS200;TSS200;TSS200	ZNF664;ZNF664;ENSG00000119242.9;ENSG00000119242.9;ENSG00000119242.9;ENSG00000119242.9;ENSG00000119242.9;ENSG00000119242.9;ENSG00000270095.1;ENSG00000179195.16;ENSG00000179195.16;ENSG00000179195.16;ENSG00000179195.16;ENSG00000179195.16;ENSG00000179195.16;ENSG00000179195.16;ENSG00000179195.16;ENSG00000179195.16;ENSG00000179195.16;ENSG00000274874.2;ENSG00000178882.15;ENSG00000178882.15	ENST00000539644.5;ENST00000539644.5;ENST00000238156.8;ENST00000545891.5;ENST00000539761.5;ENST00000535556.5;ENST00000539551.5;ENST00000545037.1;ENST00000602558.1;ENST00000392404.7;ENST00000541448.5;ENST00000337815.9;ENST00000538932.6;ENST00000540009.1;ENST00000542820.5;ENST00000542493.5;ENST00000543017.5;ENST00000539257.5;ENST00000546098.5;ENST00000618862.2;ENST00000389727.8;ENST00000545615.1
cg08926457_TC21	0.395696	4.26969e-17	3.88714e-14	0.707992	0.649373	0.0586189	chr1	40507039	+	cg08926457_TC21	Shore	cg
cg11634827_TC11	-0.660449	4.46265e-17	4.0255e-14	0.370132	0.477346	-0.107213	chr9	93095985	+	cg11634827_TC11	Island	cg	TSS1500;TSS1500;TSS1500;TSS1500;TSS1500;TSS1500;TSS1500;TSS1500;TSS1500;TSS1500;TSS1500	CARD19;CARD19;CARD19;CARD19;CARD19;CARD19;CARD19;CARD19;CARD19;CARD19;CARD19	NM_001318011.2;NM_032310.5;NM_001318010.2;NR_134465.2;NR_134467.2;NR_160512.1;NR_134468.2;NR_134466.2;NR_134464.2;NR_160513.1;NR_160511.1	TSS1500;TSS1500;TSS1500;TSS1500;TSS1500;TSS1500;TSS1500;TSS1500	ENSG00000223446.2;ENSG00000165233.18;ENSG00000165233.18;ENSG00000165233.18;ENSG00000165233.18;ENSG00000165233.18;ENSG00000165233.18;ENSG00000165233.18	ENST00000428958.2;ENST00000375464.7;ENST00000466409.1;ENST00000495641.5;ENST00000466929.5;ENST00000468781.5;ENST00000490488.5;ENST00000498243.1
cg06597885_TC21	0.442277	5.18593e-17	4.54798e-14	0.698132	0.633338	0.0647943	chr4	56621878	-	cg06597885_TC21	OpenSea	cg
cg26311611_TC21	0.414199	5.39392e-17	4.69934e-14	0.374274	0.309994	0.0642801	chr11	12753377	+	cg26311611_TC21	OpenSea	cg
cg13594353_TC21	-0.40364	5.55404e-17	4.80879e-14	0.654577	0.715133	-0.060556	chr7	37065995	+	cg13594353_TC21	OpenSea	cg
cg13788915_BC21	0.391951	5.81201e-17	4.99788e-14	0.746223	0.692133	0.0540894	chr9	77092786	+	cg13788915_BC21	OpenSea	cg
cg24596116_BC21	-0.325943	5.8426e-17	5.01931e-14	0.693496	0.743855	-0.050359	chr12	68271537	-	cg24596116_BC21	OpenSea	cg
cg10122733_BC21	-0.36686	6.17205e-17	5.2513e-14	0.722209	0.773616	-0.051407	chr6	134517312	-	cg10122733_BC21	OpenSea	cg
cg04920515_BC11	-0.574579	6.67659e-17	5.61571e-14	0.137959	0.1891	-0.0511413	chr12	6927573	-	cg04920515_BC11	Island	cg	TSS1500	ATN1	NM_001940.4	TSS1500	ENSG00000111676.15	ENST00000396684.3
cg07431834_BC21	0.364041	6.98222e-17	5.82446e-14	0.71303	0.661556	0.0514737	chr17	43457273	-	cg07431834_BC21	OpenSea	cg
cg10290767_TC11	-0.570847	7.24093e-17	5.97107e-14	0.134586	0.185432	-0.0508458	chr14	23058095	+	cg10290767_TC11	Island	cg	TSS1500;TSS1500	CDH24;CDH24	NM_022478.4;NM_144985.4	TSS1500;TSS1500	ENSG00000139880.21;ENSG00000139880.21	ENST00000397359.7;ENST00000487137.7
cg17275875_TC21	-0.343962	8.81156e-17	6.92394e-14	0.657633	0.710496	-0.0528631	chr6	13370789	+	cg17275875_TC21	OpenSea	cg
cg27478707_BC21	0.49387	9.36631e-17	7.28729e-14	0.820577	0.765537	0.0550398	chr6	32942004	-	cg27478707_BC21	OpenSea	cg	TSS1500	HLA-DMB	NM_002118.5_8	TSS1500;TSS1500	ENSG00000242574.9;ENSG00000242574.9	ENST00000498020.1;ENST00000418107.3
cg06758605_BC21	-0.809756	9.55459e-17	7.40251e-14	0.802507	0.873893	-0.071386	chr5	5303244	+	cg06758605_BC21	Island	cg
cg20483271_TC21	0.49811	1.03124e-16	7.88596e-14	0.560186	0.476818	0.0833682	chr13	90732141	+	cg20483271_TC21	OpenSea	cg
cg16169167_TC21	0.337634	1.09981e-16	8.23926e-14	0.592619	0.535273	0.0573463	chr4	40869067	+	cg16169167_TC21	OpenSea	cg
cg02881082_TC11	0.425635	1.18975e-16	8.76453e-14	0.801632	0.750084	0.0515484	chr14	101228037	+	cg02881082_TC11	Shore	cg
cg15761097_TC21	-0.391585	1.3172e-16	9.50539e-14	0.738048	0.792419	-0.0543711	chr10	128042178	+	cg15761097_TC21	OpenSea	cg
cg24098807_TC21	-0.284467	1.49854e-16	1.04638e-13	0.679435	0.730617	-0.051183	chr17	68603105	-	cg24098807_TC21	Shore	cg
cg17335387_BC21	-0.643674	1.5504e-16	1.0741e-13	0.587892	0.685245	-0.0973526	chr5	56532913	+	cg17335387_BC21	OpenSea	cg
cg12513860_TC21	0.313954	1.59463e-16	1.09615e-13	0.64149	0.590827	0.0506629	chr2	237579656	+	cg12513860_TC21	OpenSea	cg				TSS200	ENSG00000124839.13	ENST00000477149.5
cg02044621_BC21	0.431204	1.70729e-16	1.15651e-13	0.672382	0.604291	0.0680908	chr11	62685359	-	cg02044621_BC21	Shelf	cg
cg04477303_BC21	-0.439652	1.76347e-16	1.18729e-13	0.695676	0.755252	-0.059576	chr3	4650783	-	cg04477303_BC21	OpenSea	cg
cg26074253_BC21	0.526132	1.78218e-16	1.19806e-13	0.833598	0.77885	0.0547474	chr6	158464989	-	cg26074253_BC21	OpenSea	cg
cg16174204_TC21	-0.608381	1.79967e-16	1.20798e-13	0.772014	0.838376	-0.0663624	chr6	87979975	-	cg16174204_TC21	OpenSea	cg
cg03129962_TC21	0.412624	1.88634e-16	1.25756e-13	0.73792	0.679271	0.0586491	chr6	158730541	+	cg03129962_TC21	OpenSea	cg
cg01647626_BC21	0.405434	1.91943e-16	1.27325e-13	0.740449	0.682931	0.0575175	chr1	178331202	-	cg01647626_BC21	OpenSea	cg
cg17478600_BC21	0.321739	2.06236e-16	1.34684e-13	0.536008	0.48102	0.0549875	chr19	16898655	-	cg17478600_BC21	Shore	cg				TSS1500;TSS1500;TSS1500	ENSG00000160111.15;ENSG00000160111.15;ENSG00000160111.15	ENST00000601782.5;ENST00000597709.1;ENST00000595323.1
cg05407714_TC21	-0.378256	2.11869e-16	1.37715e-13	0.703548	0.75467	-0.0511224	chr11	45700758	-	cg05407714_TC21	OpenSea	cg
cg03392590_TC21	0.393972	2.18605e-16	1.41056e-13	0.643761	0.578042	0.0657184	chr3	136122226	-	cg03392590_TC21	OpenSea	cg
cg00660989_TC21	-0.461342	2.60022e-16	1.62168e-13	0.417728	0.496166	-0.0784374	chr14	44963313	+	cg00660989_TC21	Shore	cg	exon_1;exon_1;exon_1;TSS1500	TOGARAM1;TOGARAM1;TOGARAM1;KLHL28	NM_001308120.2;NM_015091.4;NR_131765.2;NM_017658.5	exon_1;exon_1;exon_1;exon_1;exon_1;TSS1500;TSS1500;TSS1500;TSS1500	TOGARAM1;TOGARAM1;TOGARAM1;TOGARAM1;TOGARAM1;ENSG00000179454.14;ENSG00000179454.14;ENSG00000179454.14;ENSG00000179454.14	ENST00000361462.7;ENST00000361577.7;ENST00000557423.5;ENST00000555607.1;ENST00000555945.1;ENST00000396128.9;ENST00000579157.1;ENST00000556500.1;ENST00000557468.1
cg12636652_BC21	-0.506629	2.75208e-16	1.69418e-13	0.777968	0.83149	-0.0535221	chr20	57311732	+	cg12636652_BC21	OpenSea	cg				TSS200	ENSG00000252064.1	ENST00000516255.1
cg25052225_BC21	-0.252911	3.15948e-16	1.89741e-13	0.503753	0.554195	-0.0504423	chr20	20823686	+	cg25052225_BC21	OpenSea	cg
cg23039660_TC11	-0.647451	3.25628e-16	1.94892e-13	0.120137	0.172976	-0.052839	chr4	1012096	-	cg23039660_TC11	Island	cg	TSS1500;TSS200	FGFRL1;FGFRL1	NM_021923.3;NM_001370296.1	TSS200;TSS200;TSS200;TSS1500	ENSG00000127418.15;ENSG00000127418.15;ENSG00000127418.15;ENSG00000127418.15	ENST00000504138.5;ENST00000512174.1;ENST00000507339.5;ENST00000264748.6
cg00469685_BC21	0.305687	3.30976e-16	1.97424e-13	0.569533	0.515516	0.0540163	chr1	27442728	+	cg00469685_BC21	OpenSea	cg
cg15591069_TC21	-0.44923	3.70732e-16	2.16465e-13	0.776447	0.82744	-0.0509933	chr10	113093877	+	cg15591069_TC21	OpenSea	cg
cg24610349_BC21	-0.405882	4.00029e-16	2.29926e-13	0.707581	0.763838	-0.0562568	chr7	99098575	+	cg24610349_BC21	OpenSea	cg
cg21652235_BC11	0.586078	4.06606e-16	2.32648e-13	0.771805	0.695597	0.076208	chr19	37226278	+	cg21652235_BC11	OpenSea	cg	TSS200	ZNF383	NM_152604.3	TSS200;TSS1500	ENSG00000188283.12;ENSG00000188283.12	ENST00000352998.7;ENST00000588371.1
cg25661801_TC21	-0.365407	4.20987e-16	2.3948e-13	0.720995	0.780841	-0.0598461	chr2	143145725	+	cg25661801_TC21	OpenSea	cg
cg03777943_BC21	0.385401	4.25926e-16	2.41824e-13	0.591312	0.527972	0.0633402	chr7	117375663	+	cg03777943_BC21	OpenSea	cg
cg18855195_BC21	-0.321673	4.5954e-16	2.57273e-13	0.62508	0.685352	-0.0602715	chr22	45432384	+	cg18855195_BC21	OpenSea	cg	exon_7;3UTR	RIBC2;RIBC2	NM_015653.5;NM_015653.5	exon_7;3UTR	RIBC2;RIBC2	ENST00000614167.2;ENST00000614167.2
cg07106508_BC21	0.411813	4.70016e-16	2.61646e-13	0.75195	0.695875	0.056075	chr19	45157469	-	cg07106508_BC21	Shelf	cg
cg19821297_TC21	-0.407302	4.87873e-16	2.69046e-13	0.697317	0.761898	-0.064581	chr19	12779215	+	cg19821297_TC21	Shore	cg				TSS1500;TSS1500;TSS1500;TSS1500;TSS1500;TSS1500;TSS1500	ENSG00000095066.12;ENSG00000095066.12;ENSG00000095066.12;ENSG00000095066.12;ENSG00000095066.12;ENSG00000095066.12;ENSG00000095066.12	ENST00000589400.5;ENST00000592079.5;ENST00000590839.5;ENST00000586719.5;ENST00000591251.1;ENST00000591641.5;ENST00000592512.1
cg11873147_BC11	-0.566363	5.05113e-16	2.75991e-13	0.209974	0.278958	-0.0689835	chr2	119157563	+	cg11873147_BC11	Island	cg
cg13149902_BC21	0.429428	5.11978e-16	2.79376e-13	0.789657	0.738008	0.0516495	chr3	113606325	+	cg13149902_BC21	OpenSea	cg				TSS200	ENSG00000072858.11	ENST00000492863.1
cg08256244_BC21	0.474112	5.72786e-16	3.07434e-13	0.408264	0.334669	0.0735954	chr5	91279572	-	cg08256244_BC21	Shore	cg				TSS1500	ENSG00000286638.2	ENST00000660900.2
cg17721597_BC21	-0.295616	5.97434e-16	3.18921e-13	0.626401	0.680575	-0.054174	chr12	62647753	+	cg17721597_BC21	OpenSea	cg	3UTR;exon_10	PPM1H;PPM1H	NM_020700.2;NM_020700.2	exon_10;3UTR	PPM1H;PPM1H	ENST00000228705.7;ENST00000228705.7
cg13484976_BC21	-0.48204	6.00407e-16	3.19948e-13	0.23033	0.290052	-0.059722	chr17	28416984	+	cg13484976_BC21	OpenSea	cg				exon_1	H3P41	ENST00000583907.1
cg15590999_BC21	-0.281894	7.04821e-16	3.63938e-13	0.636986	0.688348	-0.0513618	chr18	79566916	+	cg15590999_BC21	OpenSea	cg
cg14175748_TC21	-0.521315	7.21878e-16	3.71228e-13	0.560448	0.647689	-0.0872411	chr15	96323921	-	cg14175748_TC21	Shore	cg				TSS1500	ENSG00000247809.11	ENST00000558929.5
cg16610974_TC21	0.75707	7.41932e-16	3.78966e-13	0.829786	0.749698	0.0800885	chr11	73245642	-	cg16610974_TC21	OpenSea	cg
cg10571397_TC21	0.49862	7.44863e-16	3.79953e-13	0.790864	0.728795	0.0620697	chr5	113492656	-	cg10571397_TC21	OpenSea	cg				TSS1500	ENSG00000251741.1	ENST00000515932.1
cg10953003_TC21	-0.812371	7.69332e-16	3.89737e-13	0.540213	0.669759	-0.129546	chr1	23868979	-	cg10953003_TC21	Shore	cg	TSS1500	FUCA1	NM_000147.5	TSS1500	ENSG00000179163.12	ENST00000374479.4
cg15927699_TC21	-0.400706	7.78688e-16	3.93125e-13	0.571175	0.636092	-0.0649169	chr1	37391280	-	cg15927699_TC21	OpenSea	cg
cg19590892_TC21	0.503036	7.83354e-16	3.94579e-13	0.796227	0.738493	0.0577341	chr6	56775694	-	cg19590892_TC21	OpenSea	cg
cg09624858_BC21	-0.382635	8.17688e-16	4.07922e-13	0.743821	0.796219	-0.0523975	chr6	30164449	+	cg09624858_BC21	OpenSea	cg
cg00667933_TC21	-0.323814	8.53794e-16	4.22358e-13	0.67189	0.724945	-0.0530553	chr13	53013309	-	cg00667933_TC21	OpenSea	cg
cg25516687_BC21	-0.483194	8.53718e-16	4.22358e-13	0.167269	0.218726	-0.0514572	chr1	1632159	-	cg25516687_BC21	Island	cg	TSS200	MMP23B	NM_006983.2	TSS200;TSS200;TSS200;TSS200;TSS1500;TSS1500;TSS1500	ENSG00000189409.14;ENSG00000189409.14;ENSG00000189409.14;ENSG00000189409.14;ENSG00000189409.14;ENSG00000189409.14;ENSG00000189409.14	ENST00000472264.1;ENST00000356026.10;ENST00000512731.5;ENST00000378675.7;ENST00000479814.5;ENST00000435358.5;ENST00000503792.1
cg23294506_TC21	-0.472293	8.97037e-16	4.39325e-13	0.560029	0.634931	-0.0749022	chr18	14903628	+	cg23294506_TC21	OpenSea	cg				exon_1	ENSG00000263618	ENST00000578243.5
cg10354244_TC11	-0.329358	9.20452e-16	4.48556e-13	0.312178	0.362738	-0.0505604	chr20	58515034	-	cg10354244_TC11	Island	cg	5UTR;exon_1;exon_1;5UTR;exon_1;TSS1500	APCDD1L;APCDD1L;APCDD1L;APCDD1L;APCDD1L;APCDD1L-DT	NM_001304787.2;NM_001304787.2;NM_153360.3;NM_153360.3;NR_130908.2;NR_034147.1	exon_1;exon_1;5UTR;5UTR;TSS1500;TSS1500;TSS1500;TSS1500;TSS1500;TSS1500;TSS1500;TSS1500;TSS1500	APCDD1L;APCDD1L;APCDD1L;APCDD1L;ENSG00000231290.7;ENSG00000231290.7;ENSG00000231290.7;ENSG00000231290.7;ENSG00000231290.7;ENSG00000231290.7;ENSG00000231290.7;ENSG00000231290.7;ENSG00000231290.7	ENST00000371149.8;ENST00000425773.1;ENST00000371149.8;ENST00000425773.1;ENST00000427140.5;ENST00000445984.5;ENST00000448374.5;ENST00000420279.5;ENST00000701694.1;ENST00000661476.1;ENST00000447767.1;ENST00000427794.1;ENST00000439558.5
cg22123711_BC21	-0.5856	9.24786e-16	4.49924e-13	0.780991	0.847884	-0.0668937	chr1	12125788	+	cg22123711_BC21	OpenSea	cg				TSS200;TSS200	ENSG00000120949.15;ENSG00000120949.15	ENST00000413146.6;ENST00000479933.2
cg07596401_TC21	0.541649	9.36401e-16	4.52834e-13	0.828529	0.769344	0.0591851	chr10	124461517	+	cg07596401_TC21	Shore	cg	TSS1500;TSS1500;TSS1500;TSS1500	LHPP;LHPP;LHPP;LHPP	NM_001318332.2;NM_001318331.2;NM_001167880.2;NM_022126.4	TSS1500;TSS1500;TSS1500	ENSG00000107902.14;ENSG00000107902.14;ENSG00000107902.14	ENST00000368842.10;ENST00000392757.8;ENST00000368839.1
cg24645670_BC11	-0.593057	9.37795e-16	4.53012e-13	0.199474	0.272553	-0.0730789	chr1	152110816	-	cg24645670_BC11	Island	cg	exon_3	TCHH	NM_007113.4	exon_3	TCHH	ENST00000614923.2
cg18252633_TC11	0.312807	1.04252e-15	4.90729e-13	0.620619	0.569545	0.0510742	chr11	73343356	+	cg18252633_TC11	Shore	cg
cg15931138_BC21	-0.359549	1.20888e-15	5.50853e-13	0.619145	0.689263	-0.070118	chr5	151097367	-	cg15931138_BC21	OpenSea	cg
cg08731459_BC21	-0.338442	1.28222e-15	5.74047e-13	0.544247	0.602568	-0.0583208	chr11	127435250	+	cg08731459_BC21	OpenSea	cg
cg01930890_BC21	-0.410281	1.30937e-15	5.8341e-13	0.458082	0.531671	-0.0735889	chr7	28292755	+	cg01930890_BC21	OpenSea	cg
cg08244885_BC11	-0.67067	1.35976e-15	6.00258e-13	0.242517	0.331026	-0.0885097	chr2	165953944	+	cg08244885_BC11	Island	cg	TSS200	TTC21B	NM_024753.5	TSS200;TSS200;TSS200;TSS200;TSS200;TSS200;TSS200;TSS200;TSS200;TSS200;TSS200;TSS200;TSS200;TSS200;TSS200;TSS200;TSS200;TSS200;TSS200;TSS200;TSS200;TSS200;TSS200;TSS200	ENSG00000123607.16;ENSG00000123607.16;ENSG00000123607.16;ENSG00000123607.16;ENSG00000123607.16;ENSG00000123607.16;ENSG00000123607.16;ENSG00000123607.16;ENSG00000123607.16;ENSG00000123607.16;ENSG00000123607.16;ENSG00000123607.16;ENSG00000123607.16;ENSG00000123607.16;ENSG00000123607.16;ENSG00000123607.16;ENSG00000123607.16;ENSG00000123607.16;ENSG00000123607.16;ENSG00000123607.16;ENSG00000123607.16;…	ENST00000681502.1;ENST00000680327.1;ENST00000679967.1;ENST00000679356.1;ENST00000679676.1;ENST00000681024.1;ENST00000680690.1;ENST00000681083.1;ENST00000680947.1;ENST00000680888.1;ENST00000679931.1;ENST00000681483.1;ENST00000680657.1;ENST00000681952.1;ENST00000652557.1;ENST00000679799.1;ENST00000681819.1;ENST00000243344.8;ENST00000679840.1;ENST00000680448.1;ENST00000681606.1;ENST00000679671.1;ENS…
cg19660613_TC21	0.345199	1.41591e-15	6.21147e-13	0.60408	0.547228	0.0568528	chr14	70811681	-	cg19660613_TC21	Shore	cg				exon_2;exon_1	MAP3K9-DT;MAP3K9-DT	ENST00000697765.1;ENST00000697769.1
cg13250850_TC21	-0.484399	1.41745e-15	6.21235e-13	0.695754	0.767707	-0.0719529	chr1	75785049	+	cg13250850_TC21	OpenSea	cg	TSS1500;TSS1500	RABGGTB;RABGGTB	NM_004582.4;NR_073562.1	TSS1500;TSS1500;TSS1500;TSS1500;TSS1500;TSS1500	ENSG00000137955.16;ENSG00000137955.16;ENSG00000137955.16;ENSG00000137955.16;ENSG00000137955.16;ENSG00000137955.16	ENST00000496055.5;ENST00000473406.5;ENST00000485459.5;ENST00000370826.3;ENST00000497648.1;ENST00000319942.8
cg19351586_BC21	-0.300455	1.42546e-15	6.24433e-13	0.490645	0.552423	-0.0617784	chr17	15238360	-	cg19351586_BC21	OpenSea	cg				exon_4;3UTR	PMP22;PMP22	ENST00000426385.4;ENST00000426385.4
cg24885097_BC21	-0.330087	1.44435e-15	6.30521e-13	0.693768	0.746385	-0.0526167	chr16	85781899	-	cg24885097_BC21	OpenSea	cg				exon_1;TSS1500;TSS1500;TSS200	RNU1-103P;ENSG00000131148.9;ENSG00000131148.9;ENSG00000131148.9	ENST00000516502.1;ENST00000595980.5;ENST00000597291.1;ENST00000600807.1
cg17251379_BC11	-0.411091	1.47692e-15	6.39687e-13	0.254927	0.311465	-0.0565378	chr20	57391495	-	cg17251379_BC11	Island	cg	5UTR;exon_1;5UTR;exon_1;5UTR;exon_1	RBM38;RBM38;RBM38;RBM38;RBM38;RBM38	NM_001291780.2;NM_001291780.2;NM_017495.6;NM_017495.6;NM_183425.3;NM_183425.3	exon_1;exon_1;exon_1;5UTR;5UTR;5UTR;TSS200;TSS1500	RBM38;RBM38;RBM38;RBM38;RBM38;RBM38;ENSG00000132819.17;ENSG00000132819.17	ENST00000356208.10;ENST00000440234.6;ENST00000342690.4;ENST00000342690.4;ENST00000356208.10;ENST00000440234.6;ENST00000344785.10;ENST00000371219.2
cg12687000_BC21	-0.360398	1.49273e-15	6.44639e-13	0.610602	0.661296	-0.0506942	chr6	21751931	+	cg12687000_BC21	OpenSea	cg
cg04137949_TC21	-0.309654	1.58581e-15	6.77883e-13	0.58915	0.650098	-0.0609483	chr4	163164917	+	cg04137949_TC21	Shore	cg
cg01718139_TC21	-0.617276	1.65119e-15	6.99552e-13	0.789258	0.855235	-0.0659774	chr19	54063584	-	cg01718139_TC21	OpenSea	cg
cg17204939_BC21	-0.304417	1.65812e-15	7.0066e-13	0.63396	0.688304	-0.0543441	chr12	4224705	+	cg17204939_BC21	OpenSea	cg
cg16112280_BC21	-0.548632	1.67093e-15	7.04723e-13	0.796533	0.855777	-0.0592438	chr11	22677412	-	cg16112280_BC21	OpenSea	cg
cg20275771_BC21	-0.481793	1.68181e-15	7.08133e-13	0.660065	0.726794	-0.0667296	chr1	202012446	+	cg20275771_BC21	OpenSea	cg				exon_3;exon_1;TSS200;TSS1500	ELF3;ELF3;ENSG00000163435.16;ENSG00000163435.16	ENST00000495848.1;ENST00000470384.1;ENST00000479874.1;ENST00000475698.1
cg00113247_BC21	-0.341357	1.69731e-15	7.13466e-13	0.732018	0.783929	-0.0519108	chr5	149409552	-	cg00113247_BC21	OpenSea	cg				exon_1	CARMN	ENST00000614517.1
cg07144360_BC21	-0.280171	1.79542e-15	7.4875e-13	0.607545	0.662141	-0.0545964	chr11	3831748	-	cg07144360_BC21	OpenSea	cg				TSS1500	ENSG00000177105.10	ENST00000533217.1
cg20656585_BC11	-0.308063	1.86443e-15	7.7125e-13	0.57782	0.629122	-0.0513019	chr15	77539174	-	cg20656585_BC11	OpenSea	cg
cg17192377_BC21	-0.354898	1.90079e-15	7.84295e-13	0.36878	0.425494	-0.0567137	chr18	47151182	+	cg17192377_BC21	Shore	cg	TSS1500;TSS1500	HDHD2;HDHD2	NM_001318765.2;NM_032124.5	TSS1500;TSS1500;TSS1500;TSS1500;TSS1500;TSS1500;TSS1500;TSS1500;TSS1500;TSS1500;TSS1500;TSS1500	ENSG00000167220.12;ENSG00000167220.12;ENSG00000167220.12;ENSG00000167220.12;ENSG00000167220.12;ENSG00000167220.12;ENSG00000167220.12;ENSG00000167220.12;ENSG00000167220.12;ENSG00000167220.12;ENSG00000167220.12;ENSG00000167220.12	ENST00000588183.5;ENST00000300605.11;ENST00000587841.5;ENST00000590815.5;ENST00000591480.5;ENST00000586546.5;ENST00000590481.5;ENST00000588940.5;ENST00000591268.1;ENST00000587388.5;ENST00000592591.1;ENST00000591671.1
cg20562008_TC21	0.415768	1.91089e-15	7.87507e-13	0.687015	0.622866	0.0641487	chr7	37204675	-	cg20562008_TC21	OpenSea	cg
cg02214188_TC21	-0.538631	2.0158e-15	8.2005e-13	0.266988	0.341099	-0.0741112	chr4	103099792	-	cg02214188_TC21	OpenSea	cg	5UTR;exon_1	BDH2;BDH2	NM_020139.4;NM_020139.4	exon_1;exon_1;exon_1;exon_1;exon_1;exon_1;exon_1;exon_1;exon_1;5UTR;5UTR;5UTR;5UTR;5UTR	BDH2;BDH2;BDH2;BDH2;BDH2;BDH2;BDH2;BDH2;BDH2;BDH2;BDH2;BDH2;BDH2;BDH2	ENST00000296424.9;ENST00000492366.5;ENST00000464039.5;ENST00000475058.5;ENST00000506521.5;ENST00000511354.5;ENST00000504285.5;ENST00000509245.1;ENST00000513518.1;ENST00000296424.9;ENST00000506521.5;ENST00000511354.5;ENST00000504285.5;ENST00000509245.1
cg08568384_BC21	-0.286791	2.11448e-15	8.50412e-13	0.404165	0.457527	-0.0533624	chr5	136037597	-	cg08568384_BC21	OpenSea	cg
cg02738594_TC21	-0.612583	2.21642e-15	8.85769e-13	0.644527	0.73361	-0.0890827	chr1	209602405	+	cg02738594_TC21	OpenSea	cg
cg00719771_TC21	-0.27256	2.23441e-15	8.90542e-13	0.50765	0.561137	-0.0534869	chr6	23522986	-	cg00719771_TC21	OpenSea	cg
cg01512345_BC21	0.334015	2.24102e-15	8.92372e-13	0.646516	0.592168	0.0543481	chr1	160631536	+	cg01512345_BC21	OpenSea	cg
cg02224047_TC21	0.460121	2.24783e-15	8.93873e-13	0.768342	0.706597	0.0617453	chr7	102240454	+	cg02224047_TC21	Shore	cg
cg19920084_BC21	0.513235	2.51587e-15	9.75771e-13	0.826896	0.772752	0.0541437	chr10	84391714	-	cg19920084_BC21	OpenSea	cg				exon_1	TNPO1P1	ENST00000423641.1
cg09163930_BC21	-0.860821	2.68613e-15	1.02839e-12	0.428949	0.578112	-0.149163	chr5	150154401	+	cg09163930_BC21	OpenSea	cg
cg18104382_BC21	-0.362955	2.74683e-15	1.04754e-12	0.628585	0.683136	-0.0545503	chr16	15434269	-	cg18104382_BC21	Shore	cg	TSS1500	BMERB1	NM_033201.3_2	TSS1500;TSS1500;TSS1500;TSS1500;TSS1500	ENSG00000166780.11;ENSG00000166780.11;ENSG00000166780.11;ENSG00000166780.11;ENSG00000166780.11	ENST00000566490.5;ENST00000570249.5;ENST00000561813.5;ENST00000567550.1;ENST00000300006.9
cg23264754_TC21	0.442203	2.76703e-15	1.05333e-12	0.696151	0.632342	0.0638094	chr18	12378337	+	cg23264754_TC21	Shore	cg	TSS1500	AFG3L2	NM_006796.3	TSS1500;TSS1500;TSS1500;TSS1500;TSS1500;TSS1500;TSS1500	ENSG00000141385.12;ENSG00000141385.12;ENSG00000141385.12;ENSG00000141385.12;ENSG00000141385.12;ENSG00000141385.12;ENSG00000141385.12	ENST00000269143.8;ENST00000687337.1;ENST00000691179.1;ENST00000691970.1;ENST00000688199.1;ENST00000692497.1;ENST00000590811.1
cg08494286_BC21	-0.352944	2.78749e-15	1.05848e-12	0.59722	0.664569	-0.0673491	chr8	55975382	+	cg08494286_BC21	OpenSea	cg
cg04017512_BC21	-0.469588	3.07727e-15	1.14672e-12	0.678367	0.743268	-0.0649004	chr10	34906210	-	cg04017512_BC21	OpenSea	cg
cg24654028_BC21	-0.328229	3.09971e-15	1.15084e-12	0.516391	0.567757	-0.0513665	chr11	8832935	+	cg24654028_BC21	OpenSea	cg				TSS1500;TSS1500	ENSG00000166444.19;ENSG00000166444.19	ENST00000526828.5;ENST00000528452.1
cg25965861_BC21	0.350684	3.11019e-15	1.15344e-12	0.535729	0.475614	0.0601148	chr3	15791418	+	cg25965861_BC21	OpenSea	cg
cg03039797_TC22	0.459143	3.11733e-15	1.15487e-12	0.784368	0.728706	0.0556622	chr14	71714858	+	cg03039797_TC22	OpenSea	cg
cg26482905_TC21	-0.591777	3.32909e-15	1.21558e-12	0.125578	0.179784	-0.0542057	chr19	47035273	-	cg26482905_TC21	Shore	cg	TSS200	NPAS1	NM_001321086.2	TSS200;TSS200;TSS200;TSS200;TSS1500	ENSG00000130751.10;ENSG00000130751.10;ENSG00000130751.10;ENSG00000130751.10;ENSG00000130751.10	ENST00000439365.6;ENST00000601169.1;ENST00000594670.1;ENST00000594257.1;ENST00000600352.1
cg03227570_BC11	-0.390334	3.34864e-15	1.22185e-12	0.251332	0.302854	-0.0515228	chr1	17439810	-	cg03227570_BC11	Island	cg	TSS1500;TSS200	RCC2;RCC2	NM_001136204.3_2;NM_018715.4_2	TSS200;TSS1500;TSS1500	ENSG00000179051.14;ENSG00000179051.14;ENSG00000290096.1	ENST00000375436.9;ENST00000375433.3;ENST00000702957.1
cg18147155_BC21	-0.736678	3.35562e-15	1.22375e-12	0.738896	0.827491	-0.0885947	chr10	90924230	+	cg18147155_BC21	OpenSea	cg				TSS1500	ENSG00000201604.1	ENST00000364734.1
cg20450393_BC21	0.625291	3.51743e-15	1.26967e-12	0.856126	0.797432	0.0586935	chr15	58929813	-	cg20450393_BC21	Shelf	cg
cg22516908_BC21	0.446873	3.5258e-15	1.27165e-12	0.690975	0.624163	0.0668121	chr17	40080337	+	cg22516908_BC21	OpenSea	cg
cg13569285_BC21	-0.566078	3.56821e-15	1.28537e-12	0.803915	0.858543	-0.0546277	chr15	90840931	-	cg13569285_BC21	OpenSea	cg
cg14184749_BC21	-0.250805	3.59063e-15	1.2902e-12	0.627581	0.678034	-0.0504529	chr9	120403620	-	cg14184749_BC21	OpenSea	cg				exon_32;TSS200;TSS200;exon_31	CDK5RAP2;ENSG00000136861.19;ENSG00000136861.19;CDK5RAP2	ENST00000691504.1;ENST00000433194.6;ENST00000480467.5;ENST00000693433.1
cg05273581_TC21	-0.275693	3.87538e-15	1.37474e-12	0.517408	0.573877	-0.0564684	chr3	99969388	-	cg05273581_TC21	OpenSea	cg
cg21418737_TC21	-0.273011	3.91042e-15	1.38383e-12	0.65937	0.71332	-0.0539501	chr1	201028509	+	cg21418737_TC21	OpenSea	cg				exon_2	ENSG00000229191	ENST00000458003.1
cg10993701_TC21	0.461522	4.08572e-15	1.43724e-12	0.798207	0.743986	0.0542208	chr12	51266251	-	cg10993701_TC21	Shelf	cg
cg22512663_BC21	-0.366834	4.12268e-15	1.44736e-12	0.557597	0.619238	-0.0616412	chr2	160265912	-	cg22512663_BC21	Shelf	cg
cg22633554_BC21	-0.47875	4.26091e-15	1.48118e-12	0.619932	0.694211	-0.0742793	chr17	47843499	+	cg22633554_BC21	Shelf	cg
cg05863825_BC21	0.460253	4.38966e-15	1.51818e-12	0.793362	0.740103	0.0532587	chr5	116030488	-	cg05863825_BC21	OpenSea	cg
cg14108127_BC21	-0.462209	4.38941e-15	1.51818e-12	0.757751	0.809971	-0.0522199	chr1	221487932	-	cg14108127_BC21	OpenSea	cg
cg24424889_TC21	-0.377823	4.39983e-15	1.5211e-12	0.675368	0.728707	-0.0533394	chr22	39098170	-	cg24424889_TC21	OpenSea	cg
cg15366357_BC22	-0.48987	4.81152e-15	1.63028e-12	0.733892	0.793009	-0.059117	chr10	89373367	-	cg15366357_BC22	OpenSea	cg
cg10249365_TC21	0.331837	4.90782e-15	1.65782e-12	0.583311	0.527768	0.055543	chr6	150162503	-	cg10249365_TC21	OpenSea	cg
cg01267185_TC21	-0.442935	5.30641e-15	1.76681e-12	0.721056	0.774833	-0.0537766	chr1	183305086	+	cg01267185_TC21	OpenSea	cg	TSS1500	NMNAT2	NM_170706.4	TSS1500	ENSG00000157064.11	ENST00000294868.8
cg14755660_TC21	0.272332	5.37854e-15	1.7841e-12	0.564186	0.508775	0.0554104	chr12	12482576	-	cg14755660_TC21	OpenSea	cg				exon_1	ENSG00000290048	ENST00000702638.1
cg20818457_TC21	-0.449261	5.46604e-15	1.805e-12	0.732135	0.787684	-0.0555485	chr4	153258249	+	cg20818457_TC21	OpenSea	cg
cg24609140_BC21	-0.529672	5.75142e-15	1.87888e-12	0.792653	0.845761	-0.0531073	chr5	78953482	+	cg24609140_BC21	OpenSea	cg
cg19269264_BC11	-0.534934	5.93793e-15	1.92841e-12	0.193154	0.252564	-0.05941	chr2	237692050	+	cg19269264_BC11	Island	cg	TSS200;TSS200;TSS200;TSS200	LRRFIP1;LRRFIP1;LRRFIP1;LRRFIP1	NM_001137553.2;NM_004735.4;NM_001137552.2;NM_001137551.2	TSS200;TSS200;TSS1500;TSS1500;TSS1500	ENSG00000124831.20;ENSG00000124831.20;ENSG00000124831.20;ENSG00000124831.20;ENSG00000124831.20	ENST00000289175.10;ENST00000244815.9;ENST00000420665.5;ENST00000392000.4;ENST00000473815.1
cg21542643_TC11	0.818101	5.94177e-15	1.92895e-12	0.809465	0.713882	0.0955828	chr7	99827991	+	cg21542643_TC11	OpenSea	cg	TSS200;TSS200;TSS200;TSS200;TSS200;TSS200	CYP3A43;CYP3A43;CYP3A43;CYP3A43;CYP3A43;CYP3A43	NM_057096.4;NM_057095.3;NM_022820.5;NM_001278921.2;NR_103868.2;NR_103869.2	TSS200;TSS200;TSS200;TSS200;TSS200;TSS200;TSS200;TSS200;TSS200;TSS200;TSS200;TSS200;TSS200;TSS200;TSS200	ENSG00000021461.18;ENSG00000021461.18;ENSG00000021461.18;ENSG00000021461.18;ENSG00000021461.18;ENSG00000021461.18;ENSG00000021461.18;ENSG00000021461.18;ENSG00000021461.18;ENSG00000021461.18;ENSG00000021461.18;ENSG00000021461.18;ENSG00000021461.18;ENSG00000021461.18;ENSG00000021461.18	ENST00000631161.2;ENST00000354829.7;ENST00000417625.5;ENST00000436834.5;ENST00000415413.5;ENST00000433277.5;ENST00000444905.5;ENST00000463915.5;ENST00000477658.5;ENST00000491648.5;ENST00000495115.5;ENST00000222382.5;ENST00000312017.9;ENST00000434806.5;ENST00000481362.5
cg25540028_BC21	0.506333	6.11919e-15	1.9735e-12	0.813108	0.758646	0.054462	chr13	48427048	+	cg25540028_BC21	OpenSea	cg	TSS200;TSS200;TSS200	LPAR6;LPAR6;LPAR6	NM_001377316.2;NM_001377317.2;NM_001162497.3	TSS200	ENSG00000139679.16	ENST00000345941.2
cg15720055_TC21	-0.416365	6.4586e-15	2.06265e-12	0.773065	0.823367	-0.0503016	chr10	124714056	-	cg15720055_TC21	OpenSea	cg	exon_3;exon_2	FAM53B-AS1;FAM53B-AS1	NR_120630.1;NR_120631.1	exon_2	FAM53B-AS1	ENST00000448422.2
cg07120806_TC21	-0.605235	6.60263e-15	2.09578e-12	0.202383	0.275583	-0.0731991	chr4	1871724	+	cg07120806_TC21	Island	cg
cg21096966_BC21	-0.366769	7.13094e-15	2.22826e-12	0.540654	0.602117	-0.0614626	chr14	44963255	-	cg21096966_BC21	Shore	cg	exon_1;exon_1;exon_1;TSS1500	TOGARAM1;TOGARAM1;TOGARAM1;KLHL28	NM_001308120.2;NM_015091.4;NR_131765.2;NM_017658.5	exon_1;exon_1;exon_1;exon_1;exon_1;TSS1500;TSS1500;TSS1500;TSS1500	TOGARAM1;TOGARAM1;TOGARAM1;TOGARAM1;TOGARAM1;ENSG00000179454.14;ENSG00000179454.14;ENSG00000179454.14;ENSG00000179454.14	ENST00000361462.7;ENST00000361577.7;ENST00000557423.5;ENST00000555607.1;ENST00000555945.1;ENST00000396128.9;ENST00000579157.1;ENST00000556500.1;ENST00000557468.1
cg10547229_BC21	0.476711	7.18462e-15	2.24108e-12	0.723868	0.658207	0.0656604	chr1	216961813	-	cg10547229_BC21	OpenSea	cg
cg23261280_BC21	-0.323264	7.3912e-15	2.29499e-12	0.366446	0.42797	-0.0615245	chr2	196242195	-	cg23261280_BC21	OpenSea	cg	exon_18;exon_20;exon_20	HECW2;HECW2;HECW2	NM_001304840.3;NM_001348768.2;NM_020760.4	exon_20;exon_20;exon_18;exon_20;exon_11;exon_20;exon_4;exon_1;3UTR	HECW2;HECW2;HECW2;HECW2;HECW2;HECW2;HECW2;HECW2;HECW2	ENST00000260983.8;ENST00000644978.2;ENST00000647236.1;ENST00000644030.1;ENST00000644421.1;ENST00000644256.1;ENST00000645468.1;ENST00000498146.2;ENST00000647236.1
cg00482041_BC21	-0.319812	7.4335e-15	2.30731e-12	0.673763	0.726163	-0.0523996	chr1	28250167	+	cg00482041_BC21	Shelf	cg
cg12526894_BC21	-0.352872	7.44268e-15	2.30935e-12	0.423282	0.482058	-0.0587767	chr17	43554453	-	cg12526894_BC21	OpenSea	cg
cg23953368_TC21	0.348053	7.59884e-15	2.34956e-12	0.684353	0.629089	0.0552645	chr19	3707463	+	cg23953368_TC21	OpenSea	cg	TSS1500	TJP3	NM_001267560.2	TSS1500;TSS1500;TSS1500	ENSG00000105289.15;ENSG00000105289.15;ENSG00000105289.15	ENST00000590545.5;ENST00000541714.7;ENST00000539908.6
cg14137240_BC21	1.51698	7.80036e-15	2.39511e-12	0.912031	0.804225	0.107806	chr9	113989702	-	cg14137240_BC21	OpenSea	cg
cg14324582_BC21	-0.320298	8.05031e-15	2.45058e-12	0.698425	0.748923	-0.0504979	chr9	129781223	-	cg14324582_BC21	OpenSea	cg
cg09230089_BC21	0.358904	8.18051e-15	2.48167e-12	0.749047	0.694222	0.0548254	chr2	30254022	+	cg09230089_BC21	OpenSea	cg
cg15721293_BC21	0.539715	8.28276e-15	2.50238e-12	0.808603	0.746856	0.0617478	chr4	1257660	+	cg15721293_BC21	OpenSea	cg
cg26408390_BC21	-0.308839	8.36042e-15	2.52068e-12	0.632768	0.688771	-0.0560026	chr17	1499075	-	cg26408390_BC21	OpenSea	cg				TSS1500	ENSG00000132376.20	ENST00000461552.1
cg13883479_TC21	-0.392012	8.39742e-15	2.53097e-12	0.726924	0.777461	-0.0505377	chr9	574312	-	cg13883479_TC21	OpenSea	cg
cg11822343_TC21	-0.453707	8.76842e-15	2.62667e-12	0.419519	0.505455	-0.0859361	chr7	142713983	+	cg11822343_TC21	OpenSea	cg				TSS1500	ENSG00000211752.3	ENST00000390399.3
cg16070605_BC21	-0.290758	9.24083e-15	2.74308e-12	0.507878	0.566039	-0.0581619	chr8	130318003	-	cg16070605_BC21	OpenSea	cg
cg03027244_BC21	-0.838503	9.55541e-15	2.82028e-12	0.137971	0.219468	-0.0814965	chr15	66622545	-	cg03027244_BC21	Island	cg
cg05744487_TC11	-0.532764	9.56138e-15	2.82028e-12	0.406685	0.497022	-0.0903368	chr11	18698673	-	cg05744487_TC11	Island	cg	TSS200	TMEM86A	NM_153347.3	TSS200;TSS200;TSS200	ENSG00000151117.9;ENSG00000151117.9;ENSG00000151117.9	ENST00000533987.1;ENST00000280734.3;ENST00000524888.1
cg04871235_BC21	-0.495578	9.9112e-15	2.90308e-12	0.664059	0.729004	-0.0649455	chr17	66541617	-	cg04871235_BC21	OpenSea	cg
cg22439500_BC21	-0.444291	1.05669e-14	3.05267e-12	0.683096	0.744106	-0.0610105	chr13	30146033	-	cg22439500_BC21	OpenSea	cg
cg21674901_BC21	-0.452482	1.09063e-14	3.13535e-12	0.634542	0.717299	-0.082757	chr10	88851991	-	cg21674901_BC21	OpenSea	cg	TSS200	ANKRD22	NM_144590.3	TSS200	ENSG00000152766.6	ENST00000371930.5
cg26376045_TC21	0.425874	1.09197e-14	3.13819e-12	0.703806	0.640621	0.0631855	chr22	41280053	+	cg26376045_TC21	OpenSea	cg
cg05275649_TC21	0.472933	1.10681e-14	3.17359e-12	0.695151	0.624899	0.0702521	chr12	21330937	+	cg05275649_TC21	OpenSea	cg
cg07790826_BC11	-0.847195	1.17357e-14	3.31874e-12	0.0884809	0.140459	-0.0519779	chr11	70203329	+	cg07790826_BC11	Island	cg	5UTR;exon_1	FADD;FADD	NM_003824.4;NM_003824.4	exon_1;5UTR	FADD;FADD	ENST00000301838.5;ENST00000301838.5
cg08190693_BC21	-0.627915	1.2149e-14	3.41376e-12	0.149029	0.206072	-0.0570436	chr17	18858054	-	cg08190693_BC21	Island	cg	TSS1500;TSS200;TSS200;TSS200;TSS200;TSS200	PRPSAP2;PRPSAP2;PRPSAP2;PRPSAP2;PRPSAP2;PRPSAP2	NM_001353096.1;NM_001353107.2;NM_002767.4;NM_001353099.2;NM_001353100.2;NM_001243941.1	TSS200;TSS200;TSS200;TSS200;TSS200;TSS200;TSS200;TSS200;TSS200;TSS200;TSS1500	ENSG00000141127.15;ENSG00000141127.15;ENSG00000141127.15;ENSG00000141127.15;ENSG00000141127.15;ENSG00000141127.15;ENSG00000141127.15;ENSG00000141127.15;ENSG00000141127.15;ENSG00000141127.15;ENSG00000141127.15	ENST00000455992.6;ENST00000536323.5;ENST00000571907.5;ENST00000419284.6;ENST00000412418.5;ENST00000575228.5;ENST00000268835.7;ENST00000395656.6;ENST00000478622.6;ENST00000575102.5;ENST00000576355.5
cg17557711_BC21	-0.474589	1.24758e-14	3.48172e-12	0.749984	0.806096	-0.0561128	chr2	133581803	-	cg17557711_BC21	OpenSea	cg
cg15557489_TC21	-0.379552	1.25547e-14	3.49886e-12	0.635066	0.702479	-0.0674126	chr17	61150859	+	cg15557489_TC21	OpenSea	cg
cg09396865_BC21	-0.409364	1.26928e-14	3.53067e-12	0.72113	0.778555	-0.0574257	chr2	200703592	-	cg09396865_BC21	OpenSea	cg
cg23229770_BC21	-0.310297	1.31025e-14	3.62184e-12	0.626082	0.685534	-0.0594522	chr2	128733430	+	cg23229770_BC21	Shelf	cg
cg04560229_TC21	-0.377576	1.31294e-14	3.62473e-12	0.691032	0.742722	-0.0516905	chr20	51481900	+	cg04560229_TC21	OpenSea	cg
cg17210535_BC21	-0.497868	1.3199e-14	3.63941e-12	0.723621	0.785803	-0.0621826	chr3	183266641	-	cg17210535_BC21	OpenSea	cg
cg01860753_BC11	-0.516193	1.32616e-14	3.65096e-12	0.19384	0.253649	-0.0598091	chr1	206557258	+	cg01860753_BC11	Island	cg	5UTR;exon_1	RASSF5;RASSF5	NM_182665.4;NM_182665.4	exon_1;5UTR;TSS1500	RASSF5;RASSF5;ENSG00000266094.8	ENST00000577571.5;ENST00000577571.5;ENST00000605120.1
cg23929194_BC21	-0.417927	1.32522e-14	3.65096e-12	0.72565	0.778243	-0.0525931	chr7	44622697	-	cg23929194_BC21	OpenSea	cg
cg04817801_BC21	-0.413637	1.35064e-14	3.6965e-12	0.251359	0.306015	-0.0546558	chr10	131641469	-	cg04817801_BC21	OpenSea	cg
cg26324506_BC21	-0.393602	1.40191e-14	3.79776e-12	0.651403	0.723697	-0.0722946	chr5	140630378	+	cg26324506_BC21	Shore	cg
cg07450219_TC11	-0.459027	1.44246e-14	3.8888e-12	0.242171	0.3029	-0.0607295	chr17	80455058	-	cg07450219_TC11	Island	cg				TSS1500	ENSG00000260369.2	ENST00000562672.2
cg11107120_BC21	-0.477067	1.48131e-14	3.96453e-12	0.599927	0.678283	-0.0783562	chr12	121912383	+	cg11107120_BC21	OpenSea	cg
cg04699980_BC21	0.51743	1.72379e-14	4.46218e-12	0.79112	0.728131	0.0629888	chr1	146023049	-	cg04699980_BC21	Shelf	cg	TSS1500;TSS1500;TSS1500;TSS1500;TSS1500;TSS1500	HJV;HJV;HJV;HJV;HJV;HJV	NM_001379352.1;NM_213653.4;NM_001316767.2;NM_145277.5;NM_202004.4;NM_213652.4	TSS1500;TSS1500;TSS1500;TSS1500;TSS1500;TSS1500	ENSG00000168509.20;ENSG00000168509.20;ENSG00000168509.20;ENSG00000168509.20;ENSG00000168509.20;ENSG00000168509.20	ENST00000475797.1;ENST00000497365.5;ENST00000336751.11;ENST00000357836.5;ENST00000634927.1;ENST00000421822.2
cg16513160_TC21	0.41726	1.86766e-14	4.7586e-12	0.742743	0.684443	0.0583005	chr7	31900020	+	cg16513160_TC21	OpenSea	cg
cg20307253_BC21	0.327501	1.90471e-14	4.83009e-12	0.688436	0.636676	0.0517597	chr15	42252036	+	cg20307253_BC21	OpenSea	cg
cg22386583_TC21	-0.338683	2.00415e-14	5.02784e-12	0.752195	0.802578	-0.0503831	chr17	80779956	+	cg22386583_TC21	OpenSea	cg
cg11804950_BC21	0.380367	2.00708e-14	5.03114e-12	0.669917	0.611768	0.0581485	chr22	30719622	+	cg11804950_BC21	OpenSea	cg
cg25345691_TC21	0.511987	2.10304e-14	5.21336e-12	0.831765	0.779421	0.0523433	chr20	48128204	-	cg25345691_TC21	OpenSea	cg
cg26607553_BC21	-0.40013	2.20639e-14	5.41793e-12	0.545209	0.608551	-0.063342	chr3	4426950	+	cg26607553_BC21	OpenSea	cg
cg06072914_BC11	-0.407096	2.26412e-14	5.53049e-12	0.322025	0.384926	-0.0629008	chr3	45689046	-	cg06072914_BC11	Shore	cg	TSS1500;TSS1500;TSS1500;TSS1500;TSS200	SACM1L;SACM1L;SACM1L;SACM1L;LIMD1-AS1	NM_001319072.2;NM_001319071.2;NM_014016.5;NM_001319073.2;NR_033947.1	exon_1;exon_1;exon_1;TSS200;TSS200;TSS200;TSS200;TSS1500;TSS1500;TSS1500;TSS1500;TSS1500;TSS1500;TSS1500;TSS1500;TSS1500	LIMD1-AS1;LIMD1-AS1;LIMD1-AS1;ENSG00000230530.2;ENSG00000211456.13;ENSG00000211456.13;ENSG00000211456.13;ENSG00000211456.13;ENSG00000211456.13;ENSG00000211456.13;ENSG00000211456.13;ENSG00000211456.13;ENSG00000211456.13;ENSG00000211456.13;ENSG00000211456.13;ENSG00000211456.13	ENST00000658801.1;ENST00000429798.1;ENST00000655322.1;ENST00000427644.1;ENST00000464524.5;ENST00000455997.5;ENST00000418611.5;ENST00000463237.5;ENST00000672477.1;ENST00000441228.5;ENST00000463347.5;ENST00000438671.3;ENST00000389061.10;ENST00000478586.3;ENST00000445499.2;ENST00000672858.2
cg24308267_BC21	-0.483452	2.28631e-14	5.57698e-12	0.743503	0.796496	-0.0529923	chr11	70189560	-	cg24308267_BC21	OpenSea	cg				TSS1500	ENSG00000254902.1	ENST00000524987.1
cg13982536_BC21	-0.527436	2.35593e-14	5.70901e-12	0.3935	0.48591	-0.0924098	chr9	96408983	-	cg13982536_BC21	OpenSea	cg
cg16193547_BC21	-0.395147	2.36557e-14	5.72608e-12	0.670273	0.725404	-0.0551315	chr17	55459187	-	cg16193547_BC21	OpenSea	cg				TSS1500	ENSG00000261873.2	ENST00000572159.1
cg06100147_BC11	-0.584722	2.36752e-14	5.72768e-12	0.178536	0.24095	-0.0624132	chr7	143362167	+	cg06100147_BC11	Island	cg	TSS200;TSS200;TSS200	FAM131B;FAM131B;FAM131B	NM_001371253.1;NM_014690.5;NM_001371249.1	TSS1500;TSS200;TSS200	ENSG00000159784.18;ENSG00000159784.18;ENSG00000159784.18	ENST00000409408.5;ENST00000409222.7;ENST00000521347.1
cg02360300_BC11	-0.346036	2.4139e-14	5.79955e-12	0.405747	0.464936	-0.059189	chr16	527976	+	cg02360300_BC11	Island	cg	5UTR;exon_1;TSS1500	CAPN15;CAPN15;LINC00235	NM_005632.3_2;NM_005632.3_2;NR_024121.1_2	exon_1;exon_1;exon_1;exon_1;5UTR;5UTR;5UTR;TSS1500	CAPN15;CAPN15;CAPN15;CAPN15;CAPN15;CAPN15;CAPN15;ENSG00000277142.1	ENST00000219611.7;ENST00000562370.5;ENST00000567216.5;ENST00000568988.5;ENST00000219611.7;ENST00000562370.5;ENST00000568988.5;ENST00000622160.1
cg18280167_TC21	-0.399328	2.43668e-14	5.84064e-12	0.658071	0.716578	-0.0585062	chr3	122462015	-	cg18280167_TC21	OpenSea	cg				TSS1500	ENSG00000114030.13	ENST00000466923.5
cg15429180_BC21	-0.460974	2.45895e-14	5.89082e-12	0.666255	0.731535	-0.0652797	chr3	79088156	-	cg15429180_BC21	OpenSea	cg
cg22388607_BC11	-0.576934	2.48721e-14	5.94081e-12	0.278895	0.362988	-0.0840932	chr1	3393849	-	cg22388607_BC11	Island	cg
cg16197948_BC21	0.408584	2.85618e-14	6.63613e-12	0.702879	0.643256	0.0596234	chr3	46514531	-	cg16197948_BC21	OpenSea	cg
cg04320257_BC11	-0.342392	2.89592e-14	6.70684e-12	0.357918	0.413935	-0.0560166	chr3	75658409	-	cg04320257_BC11	Shore	cg				TSS200	ENSG00000241622.1	ENST00000474487.1
cg08220930_BC21	-0.39357	2.90771e-14	6.72357e-12	0.369643	0.439489	-0.0698464	chr12	127270525	+	cg08220930_BC21	OpenSea	cg
cg08845174_BC21	-0.400298	3.044e-14	6.95622e-12	0.562407	0.624729	-0.0623229	chr5	168282010	-	cg08845174_BC21	OpenSea	cg
cg08177453_BC21	-0.438639	3.05058e-14	6.96466e-12	0.392579	0.463312	-0.0707329	chr11	130827823	-	cg08177453_BC21	OpenSea	cg
cg08970401_BC21	-0.298924	3.05246e-14	6.96534e-12	0.672526	0.72751	-0.0549838	chr5	178216409	-	cg08970401_BC21	OpenSea	cg				exon_2	PHYKPL	ENST00000481811.5
cg15439110_BC21	-0.516332	3.11779e-14	7.06338e-12	0.74387	0.803522	-0.0596516	chr3	183436113	-	cg15439110_BC21	OpenSea	cg
cg07160298_TC21	0.364414	3.31495e-14	7.43195e-12	0.635133	0.577079	0.0580537	chr4	142384326	-	cg07160298_TC21	OpenSea	cg
cg16306169_BC21	0.575141	3.43761e-14	7.66226e-12	0.818623	0.754124	0.0644989	chr11	47628979	-	cg16306169_BC21	OpenSea	cg	exon_9;exon_8;exon_8;exon_9	MTCH2;MTCH2;MTCH2;MTCH2	NM_001317231.2_2;NM_001317232.2_2;NM_001317233.2_2;NM_014342.4_2	exon_9;exon_1;exon_5;exon_8	MTCH2;MTCH2;MTCH2;MTCH2	ENST00000302503.8;ENST00000534074.5;ENST00000525649.5;ENST00000530428.1
cg03894103_TC21	0.743902	3.45141e-14	7.69108e-12	0.925876	0.873259	0.0526168	chr2	44359762	-	cg03894103_TC21	Shelf	cg	exon_2;5UTR;exon_1;5UTR;TSS200;TSS200	PREPL;PREPL;PREPL;PREPL;PREPL;PREPL	NM_001171606.2;NM_001171606.2;NM_006036.4;NM_006036.4;NM_001042386.2;NM_001042385.2	exon_1;exon_1;exon_2;exon_1;5UTR;5UTR;5UTR;5UTR;TSS200;TSS200	PREPL;PREPL;PREPL;PREPL;PREPL;PREPL;PREPL;PREPL;ENSG00000138078.16;ENSG00000138078.16	ENST00000425263.5;ENST00000426481.5;ENST00000409936.5;ENST00000260648.10;ENST00000260648.10;ENST00000409936.5;ENST00000425263.5;ENST00000426481.5;ENST00000378520.7;ENST00000378511.7
cg20902783_BC21	-0.304747	3.67616e-14	8.11236e-12	0.492386	0.545582	-0.0531962	chr14	21025912	+	cg20902783_BC21	Island	cg	TSS1500;TSS1500;TSS1500;TSS1500;TSS1500;TSS1500;TSS1500;TSS1500;TSS1500;TSS1500;TSS1500;TSS1500;TSS200;TSS200;TSS200;TSS200;TSS200;TSS200;TSS200;TSS200;TSS200;TSS200;TSS200;TSS200;TSS1500	NDRG2;NDRG2;NDRG2;NDRG2;NDRG2;NDRG2;NDRG2;NDRG2;NDRG2;NDRG2;NDRG2;NDRG2;NDRG2;NDRG2;NDRG2;NDRG2;NDRG2;NDRG2;NDRG2;NDRG2;NDRG2;NDRG2;NDRG2;NDRG2;NDRG2	NM_001320329.2;NM_001354568.2;NM_001282214.2;NM_001282213.2;NM_201540.2;NM_201541.2;NM_001354558.2;NM_201539.2;NM_001354564.2;NM_201538.2;NM_001354560.2;NM_001282216.2;NM_001354565.2;NM_001354570.2;NM_001282212.2;NM_001354567.2;NM_001354561.2;NM_001354559.2;NM_201535.2;NM_016250.3;NM_001354562.2;NM_201537.2;NM_001282215.2;NM_201536.2;NM_001354566.1	TSS200;TSS200;TSS200;TSS1500;TSS1500;TSS1500;TSS1500;TSS200;TSS1500;TSS1500;TSS1500;TSS200;TSS1500;TSS1500;TSS200;TSS1500;TSS1500;TSS1500;TSS1500;TSS1500;TSS1500;TSS1500;TSS1500;TSS1500;TSS1500;TSS1500;TSS1500;TSS1500;TSS1500;TSS1500;TSS1500;TSS1500;TSS1500;TSS1500;TSS1500;TSS200;TSS1500;TSS1500;TSS200;TSS1500;TSS1500;TSS1500;TSS1500;TSS1500	ENSG00000165795.25;ENSG00000165795.25;ENSG00000165795.25;ENSG00000165795.25;ENSG00000165795.25;ENSG00000165795.25;ENSG00000165795.25;ENSG00000165795.25;ENSG00000165795.25;ENSG00000165795.25;ENSG00000165795.25;ENSG00000165795.25;ENSG00000165795.25;ENSG00000165795.25;ENSG00000165795.25;ENSG00000165795.25;ENSG00000165795.25;ENSG00000165795.25;ENSG00000165795.25;ENSG00000165795.25;ENSG00000165795.25;…	ENST00000298687.9;ENST00000350792.7;ENST00000397858.5;ENST00000555158.5;ENST00000553503.5;ENST00000556147.6;ENST00000397853.7;ENST00000360463.7;ENST00000557353.5;ENST00000397851.6;ENST00000554143.5;ENST00000397847.6;ENST00000397844.6;ENST00000556008.5;ENST00000556974.5;ENST00000553867.5;ENST00000555869.5;ENST00000557182.5;ENST00000555733.5;ENST00000555384.5;ENST00000557198.5;ENST00000553442.5;ENS…
cg11735780_BC21	-0.678405	3.80312e-14	8.32581e-12	0.641913	0.736929	-0.0950156	chr3	127226684	-	cg11735780_BC21	OpenSea	cg				TSS1500	ENSG00000289641.1	ENST00000687847.1
cg00397871_BC21	0.426422	3.81041e-14	8.33558e-12	0.713045	0.652877	0.0601683	chr7	31653072	-	cg00397871_BC21	OpenSea	cg	exon_15;3UTR;exon_14;3UTR;exon_14	ITPRID1;ITPRID1;ITPRID1;ITPRID1;ITPRID1	NM_001257967.3;NM_001257967.3;NM_194300.5;NM_194300.5;NR_047565.3	exon_14;3UTR;exon_15;3UTR	ITPRID1;ITPRID1;ITPRID1;ITPRID1	ENST00000319386.7;ENST00000319386.7;ENST00000615280.5;ENST00000615280.5
cg21938786_BC21	-0.375502	3.86361e-14	8.4311e-12	0.525802	0.596119	-0.0703169	chr11	62109101	+	cg21938786_BC21	OpenSea	cg
cg12795560_TC21	-0.283454	4.15915e-14	8.9219e-12	0.611099	0.663989	-0.05289	chr18	62353404	-	cg12795560_TC21	OpenSea	cg
cg13695076_TC21	-0.300303	4.52633e-14	9.57473e-12	0.350342	0.405735	-0.0553924	chr14	60758576	+	cg13695076_TC21	OpenSea	cg
cg21352296_BC11	-0.650897	4.60613e-14	9.70884e-12	0.167948	0.23641	-0.0684621	chr6	34249167	+	cg21352296_BC11	Island	cg	TSS200;TSS200;TSS200;TSS200;TSS200;TSS200	SMIM29;SMIM29;SMIM29;SMIM29;SMIM29;SMIM29	NM_178508.6;NM_001287396.3;NM_001008703.4;NM_001008704.4;NR_155742.2;NR_155741.2	TSS200;TSS200;TSS200;TSS200;TSS200;TSS200;TSS200;TSS200;TSS200	ENSG00000186577.14;ENSG00000186577.14;ENSG00000186577.14;ENSG00000186577.14;ENSG00000186577.14;ENSG00000186577.14;ENSG00000186577.14;ENSG00000186577.14;ENSG00000186577.14	ENST00000636500.1;ENST00000481533.5;ENST00000476320.6;ENST00000413013.6;ENST00000394990.8;ENST00000637920.1;ENST00000463083.1;ENST00000468145.1;ENST00000495581.1
cg15980914_TC11	0.45216	4.68137e-14	9.83038e-12	0.783853	0.732314	0.0515384	chr19	27806184	+	cg15980914_TC11	Island	cg	exon_3;exon_3;exon_3;exon_2;exon_2	LOC101927151;LOC101927151;LOC101927151;LOC101927151;LOC101927151	NR_110687.1;NR_110688.2;NR_110689.2;NR_110690.1;NR_110691.2	exon_3;exon_2;exon_2;exon_3;exon_2;exon_3;exon_3;exon_2;exon_2;exon_3;exon_2;exon_4;exon_2;exon_3;exon_1	LINC02987;LINC02987;LINC02987;LINC02987;LINC02987;LINC02987;LINC02987;LINC02987;LINC02987;LINC02987;LINC02987;LINC02987;LINC02987;LINC02987;SLC25A1P5	ENST00000585917.6;ENST00000666789.1;ENST00000686618.1;ENST00000653426.1;ENST00000693578.2;ENST00000659857.2;ENST00000670399.1;ENST00000685134.1;ENST00000590628.1;ENST00000669503.1;ENST00000692210.2;ENST00000664065.1;ENST00000663452.2;ENST00000692520.2;ENST00000587610.1
cg04471375_TC21	0.520707	4.77253e-14	9.97617e-12	0.807471	0.748453	0.0590179	chr16	58718261	-	cg04471375_TC21	OpenSea	cg	exon_5;exon_6	GOT2;GOT2	NM_001286220.2;NM_002080.4	exon_6;exon_5;exon_6;exon_5	GOT2;GOT2;GOT2;GOT2	ENST00000245206.10;ENST00000434819.2;ENST00000564400.5;ENST00000496461.5
cg09447701_TC21	0.356615	4.80653e-14	1.00306e-11	0.510776	0.451796	0.0589796	chr14	50180817	-	cg09447701_TC21	OpenSea	cg				TSS200	ENSG00000100485.12	ENST00000555794.2
cg21926875_BC11	-0.608121	5.12775e-14	1.05638e-11	0.17047	0.232478	-0.0620081	chr2	47369271	+	cg21926875_BC11	Shore	cg	TSS200	EPCAM	NM_002354.3	TSS200;TSS1500;TSS1500	ENSG00000119888.11;ENSG00000119888.11;ENSG00000119888.11	ENST00000263735.9;ENST00000474691.1;ENST00000419334.1
cg04612171_BC21	-0.32968	5.3319e-14	1.09056e-11	0.517549	0.572358	-0.0548095	chr6	107493368	-	cg04612171_BC21	Shelf	cg
cg23616014_TC21	-0.42435	5.39205e-14	1.10035e-11	0.759011	0.809067	-0.0500553	chr1	15098936	-	cg23616014_TC21	OpenSea	cg
cg13861180_BC21	-0.386306	5.49157e-14	1.11599e-11	0.709127	0.762173	-0.0530458	chr9	137165816	-	cg13861180_BC21	Shore	cg
cg15005526_TC21	-0.418468	5.54543e-14	1.12487e-11	0.721245	0.772328	-0.0510831	chr2	73211014	-	cg15005526_TC21	Shelf	cg	exon_3;3UTR	NOTO;NOTO	NM_001134462.2;NM_001134462.2	exon_3;3UTR	NOTO;NOTO	ENST00000398468.4;ENST00000398468.4
cg05467568_TC21	-0.48761	5.62621e-14	1.13994e-11	0.787935	0.8387	-0.0507654	chr7	90966294	+	cg05467568_TC21	OpenSea	cg
cg08428972_BC21	-0.247868	5.94183e-14	1.19025e-11	0.541014	0.591274	-0.0502596	chr19	18022375	-	cg08428972_BC21	OpenSea	cg				TSS200	ENSG00000273654.1	ENST00000621646.1
cg12774316_BC21	-0.313591	6.0245e-14	1.2049e-11	0.557041	0.608023	-0.0509823	chr10	69918289	+	cg12774316_BC21	OpenSea	cg	exon_19;exon_19;exon_19;exon_18;exon_19;exon_18;exon_18;exon_16;exon_15;exon_16;exon_15;exon_15;exon_18;exon_18;exon_18;exon_16	COL13A1;COL13A1;COL13A1;COL13A1;COL13A1;COL13A1;COL13A1;COL13A1;COL13A1;COL13A1;COL13A1;COL13A1;COL13A1;COL13A1;COL13A1;COL13A1	NM_001130103.2;NM_001320951.2;NM_001368882.1;NM_001368883.1;NM_001368884.1;NM_001368885.1;NM_001368886.1;NM_001368895.1;NM_001368896.1;NM_001368897.1;NM_001368898.1;NM_080798.4;NM_080800.4;NM_080801.4;NM_080802.4;NM_080805.4	exon_18;exon_19;exon_19;exon_20;exon_18;exon_15;exon_17;exon_15;exon_16;exon_18;exon_16;exon_18;exon_15;exon_18;exon_18;exon_18;exon_18;exon_18;exon_19;exon_19;exon_15;exon_14;exon_12;exon_12;exon_12;exon_10;exon_8;exon_5;exon_5;3UTR;3UTR;3UTR;3UTR;5UTR;TSS1500	COL13A1;COL13A1;COL13A1;COL13A1;COL13A1;COL13A1;COL13A1;COL13A1;COL13A1;COL13A1;COL13A1;COL13A1;COL13A1;COL13A1;COL13A1;COL13A1;COL13A1;COL13A1;COL13A1;COL13A1;COL13A1;COL13A1;COL13A1;COL13A1;COL13A1;COL13A1;COL13A1;COL13A1;COL13A1;COL13A1;COL13A1;COL13A1;COL13A1;COL13A1;ENSG00000197467.17	ENST00000357811.8;ENST00000398978.8;ENST00000645393.2;ENST00000479733.5;ENST00000354547.7;ENST00000674121.1;ENST00000673842.1;ENST00000520267.5;ENST00000673802.2;ENST00000517713.5;ENST00000520133.5;ENST00000522165.5;ENST00000673914.2;ENST00000674008.2;ENST00000674040.2;ENST00000673641.2;ENST00000673957.2;ENST00000673628.2;ENST00000398969.8;ENST00000682679.1;ENST00000684387.1;ENST00000674124.2;ENS…
cg24302245_BC21	0.457297	6.07256e-14	1.21232e-11	0.720805	0.659113	0.0616922	chr19	20280353	-	cg24302245_BC21	OpenSea	cg
cg09727928_BC21	-0.342679	6.38451e-14	1.26716e-11	0.572444	0.624857	-0.0524126	chr6	107638574	+	cg09727928_BC21	Shelf	cg
cg14625801_TC21	-0.293184	6.99187e-14	1.36653e-11	0.364217	0.418192	-0.0539746	chr1	31751276	-	cg14625801_TC21	OpenSea	cg
cg17675611_TC21	-0.365652	7.12887e-14	1.38717e-11	0.423443	0.498803	-0.07536	chr2	105803472	+	cg17675611_TC21	OpenSea	cg
cg08857745_BC21	0.616587	7.14883e-14	1.39044e-11	0.668346	0.576675	0.0916715	chr17	15972601	+	cg08857745_BC21	OpenSea	cg				TSS1500	ENSG00000170425.4	ENST00000582124.1
cg22353097_BC21	-0.308236	7.25338e-14	1.40768e-11	0.737393	0.788475	-0.0510813	chr1	115978918	-	cg22353097_BC21	Shelf	cg
cg22952807_BC21	0.299695	7.29691e-14	1.41427e-11	0.577287	0.526741	0.0505466	chr9	38417795	-	cg22952807_BC21	OpenSea	cg
cg09265016_TC21	-0.334027	7.30067e-14	1.41464e-11	0.59662	0.651308	-0.0546877	chr12	114732710	+	cg09265016_TC21	Shelf	cg
cg20428144_TC21	-0.53668	7.56769e-14	1.4578e-11	0.739813	0.805171	-0.0653586	chr12	12785531	+	cg20428144_TC21	Shore	cg	TSS200	APOLD1	NM_030817.3	TSS200	ENSG00000178878.13	ENST00000356591.5
cg22243701_BC21	-0.469749	7.59727e-14	1.46254e-11	0.292202	0.362131	-0.0699288	chr17	16381200	+	cg22243701_BC21	Island	cg	TSS1500;TSS200;TSS200	UBB;UBB;UBB	NM_001281717.1;NM_001281718.1;NM_001281719.1	TSS200;TSS200;TSS1500;TSS1500	ENSG00000170315.14;ENSG00000170315.14;ENSG00000170315.14;ENSG00000170315.14	ENST00000395839.5;ENST00000395837.1;ENST00000578706.5;ENST00000614404.1
cg00387768_BC21	-0.314987	7.66207e-14	1.47341e-11	0.550619	0.615767	-0.0651482	chr5	149940254	-	cg00387768_BC21	OpenSea	cg				TSS200	ENSG00000200334.1	ENST00000363464.1
cg02270332_TC21	-0.924117	7.70801e-14	1.47999e-11	0.620149	0.756005	-0.135857	chr6	106027187	+	cg02270332_TC21	OpenSea	cg
cg08645269_BC21	-0.400974	7.77914e-14	1.49138e-11	0.720134	0.775065	-0.054931	chr17	19581303	+	cg08645269_BC21	Shore	cg				TSS200	ENSG00000228983.9	ENST00000454535.5
cg09057011_TC21	-0.37512	7.7974e-14	1.49359e-11	0.645046	0.705907	-0.060861	chr19	54671214	+	cg09057011_TC21	OpenSea	cg				TSS200	ENSG00000225370.1	ENST00000441512.1
cg18545100_TC21	-0.317844	7.92373e-14	1.51091e-11	0.678686	0.737071	-0.058385	chr20	373747	+	cg18545100_TC21	OpenSea	cg
cg22685309_BC21	0.367118	8.11208e-14	1.53754e-11	0.658713	0.601721	0.0569927	chr17	51236728	-	cg22685309_BC21	OpenSea	cg
cg03080605_BC21	-0.474941	8.28194e-14	1.56276e-11	0.682718	0.746091	-0.0633737	chr1	157288391	-	cg03080605_BC21	OpenSea	cg
cg19621877_TC21	-0.829159	9.03137e-14	1.67074e-11	0.807785	0.881935	-0.0741506	chr4	1399630	+	cg19621877_TC21	Shelf	cg
cg03782202_BC11	-0.633403	9.19213e-14	1.6943e-11	0.281974	0.37267	-0.0906955	chr2	176107092	+	cg03782202_BC11	Island	cg	TSS200	HOXD11	NM_021192.3	TSS200	ENSG00000128713.14	ENST00000249504.7
cg02396192_BC21	-0.384033	9.33034e-14	1.71334e-11	0.585559	0.646037	-0.0604778	chr7	155066839	+	cg02396192_BC21	Shelf	cg
cg01668831_BC21	-0.344288	9.76782e-14	1.78036e-11	0.595605	0.65327	-0.0576645	chr11	12137976	+	cg01668831_BC21	OpenSea	cg	TSS1500;TSS1500	MICAL2;MICAL2	NM_001282665.1;NM_001282664.1	TSS1500	ENSG00000133816.18	ENST00000527546.5
cg03206681_BC21	-0.325481	9.94425e-14	1.8073e-11	0.372792	0.433098	-0.0603059	chr3	193794386	+	cg03206681_BC21	OpenSea	cg
cg17494438_BC21	-0.392385	1.12701e-13	2.00015e-11	0.697667	0.751668	-0.0540005	chr10	49392698	+	cg17494438_BC21	Shelf	cg
cg20351875_BC21	-0.362473	1.20492e-13	2.10795e-11	0.637731	0.706003	-0.0682727	chr12	64621767	-	cg20351875_BC21	OpenSea	cg	TSS1500	MIR548C	NR_030347.1	TSS1500	ENSG00000207546.1	ENST00000384815.1
cg27562069_BC21	-0.439812	1.20834e-13	2.11285e-11	0.757212	0.815476	-0.0582638	chr2	60383073	-	cg27562069_BC21	OpenSea	cg	TSS200	MIR4432HG	NR_132991.1	TSS200;TSS200	ENSG00000228590.4;ENSG00000287640.1	ENST00000441598.2;ENST00000660178.1
cg24145401_BC21	-0.520836	1.21706e-13	2.12247e-11	0.635005	0.722281	-0.087276	chr1	159077387	+	cg24145401_BC21	OpenSea	cg	TSS1500;TSS1500	AIM2;AIM2	NM_004833.3;NM_001348247.2	TSS1500	ENSG00000163568.16	ENST00000368130.9
cg21131729_TC21	-0.29305	1.23689e-13	2.14864e-11	0.58431	0.634499	-0.0501884	chr20	574654	+	cg21131729_TC21	OpenSea	cg
cg23003085_TC21	-0.324295	1.27522e-13	2.2039e-11	0.320861	0.378724	-0.057863	chr11	64316849	+	cg23003085_TC21	Shore	cg	3UTR;exon_4;3UTR;exon_3;3UTR;exon_5;3UTR;exon_5;3UTR;exon_4;TSS1500;TSS1500;TSS1500;TSS1500;TSS1500	TRMT112;TRMT112;TRMT112;TRMT112;TRMT112;TRMT112;TRMT112;TRMT112;TRMT112;TRMT112;PRDX5;PRDX5;PRDX5;PRDX5;PRDX5	NM_001286082.2;NM_001286082.2;NM_001286084.2;NM_001286084.2;NM_001372071.1;NM_001372071.1;NM_001372072.1;NM_001372072.1;NM_016404.3;NM_016404.3;NM_001358516.2;NM_181652.3;NM_001358511.2;NM_181651.3;NM_012094.5	exon_3;exon_4;exon_2;exon_2;exon_4;exon_3;3UTR;3UTR;TSS1500;TSS1500;TSS1500	TRMT112;TRMT112;TRMT112;TRMT112;TRMT112;TRMT112;TRMT112;TRMT112;ENSG00000126432.14;ENSG00000126432.14;ENSG00000126432.14	ENST00000535750.5;ENST00000544844.6;ENST00000535126.1;ENST00000537918.1;ENST00000308774.6;ENST00000539854.1;ENST00000308774.6;ENST00000544844.6;ENST00000265462.9;ENST00000352435.8;ENST00000347941.4
cg07572756_TC21	-0.276297	1.27918e-13	2.20859e-11	0.3967	0.450998	-0.0542978	chr2	157466975	+	cg07572756_TC21	OpenSea	cg
cg11051615_BC21	-0.400532	1.29537e-13	2.23218e-11	0.722778	0.775459	-0.0526809	chr7	55310281	+	cg11051615_BC21	OpenSea	cg
cg20373635_TC21	-0.33875	1.31046e-13	2.25117e-11	0.487548	0.546529	-0.0589808	chr10	3424603	+	cg20373635_TC21	OpenSea	cg				TSS200	ENSG00000289882.1	ENST00000701340.1
cg05746014_TC21	-0.359323	1.35797e-13	2.31612e-11	0.59051	0.646645	-0.0561353	chr6	107539671	-	cg05746014_TC21	OpenSea	cg
cg04499701_TC21	-0.44701	1.38169e-13	2.34979e-11	0.739114	0.792746	-0.0536323	chr11	111441728	+	cg04499701_TC21	OpenSea	cg
cg03432764_BC21	0.320309	1.40338e-13	2.37616e-11	0.634396	0.58315	0.0512455	chr2	122946632	+	cg03432764_BC21	OpenSea	cg
cg15509704_TC21	-0.32632	1.44323e-13	2.43244e-11	0.542453	0.59593	-0.0534767	chr20	37734785	-	cg15509704_TC21	OpenSea	cg
cg27572696_TC21	-0.586872	1.44375e-13	2.43285e-11	0.796332	0.85183	-0.0554979	chr10	32681391	+	cg27572696_TC21	OpenSea	cg
cg10932821_BC21	-0.309598	1.47051e-13	2.47088e-11	0.459616	0.51193	-0.0523144	chr15	29208761	-	cg10932821_BC21	OpenSea	cg
cg07463025_TC21	-0.463268	1.47171e-13	2.47243e-11	0.731875	0.790062	-0.0581873	chr12	7396233	-	cg07463025_TC21	OpenSea	cg	exon_8;exon_8	CD163L1;CD163L1	NM_001297650.2;NM_174941.6	exon_8;exon_8;exon_2	CD163L1;CD163L1;CD163L1	ENST00000313599.8;ENST00000416109.2;ENST00000545926.1
cg11408224_BC11	-0.425422	1.49197e-13	2.49839e-11	0.203018	0.255326	-0.0523073	chr2	219206713	+	cg11408224_BC11	Island	cg	TSS200;TSS200;TSS200	ZFAND2B;ZFAND2B;ZFAND2B	NM_001270998.2;NM_001270999.2;NM_138802.3	TSS200;TSS200;TSS200;TSS200;TSS200;TSS200;TSS200;TSS200;TSS200;TSS200;TSS200;TSS200;TSS200;TSS200;TSS200;TSS200;TSS1500;TSS1500;TSS1500	ENSG00000158552.13;ENSG00000158552.13;ENSG00000158552.13;ENSG00000158552.13;ENSG00000158552.13;ENSG00000158552.13;ENSG00000158552.13;ENSG00000158552.13;ENSG00000158552.13;ENSG00000158552.13;ENSG00000158552.13;ENSG00000158552.13;ENSG00000158552.13;ENSG00000158552.13;ENSG00000158552.13;ENSG00000158552.13;ENSG00000158552.13;ENSG00000158552.13;ENSG00000158552.13	ENST00000289528.10;ENST00000409206.5;ENST00000444522.6;ENST00000621130.4;ENST00000409594.5;ENST00000422255.5;ENST00000476713.5;ENST00000409412.5;ENST00000409097.5;ENST00000409336.5;ENST00000486734.5;ENST00000409217.5;ENST00000468301.1;ENST00000409319.5;ENST00000489197.1;ENST00000448496.5;ENST00000464902.5;ENST00000469596.5;ENST00000475533.1
cg13757832_BC21	-0.400108	1.52272e-13	2.54123e-11	0.698642	0.752176	-0.0535347	chr20	51495769	-	cg13757832_BC21	Shelf	cg
cg08970395_BC21	-0.349147	1.54501e-13	2.56727e-11	0.428747	0.500431	-0.0716839	chr5	178216064	-	cg08970395_BC21	OpenSea	cg				exon_2	PHYKPL	ENST00000481811.5
cg23753351_BC21	-0.336123	1.54552e-13	2.56764e-11	0.256876	0.307785	-0.0509095	chr4	40858310	+	cg23753351_BC21	Shore	cg	TSS1500;TSS1500;TSS1500;TSS1500	APBB2;APBB2;APBB2;APBB2	NM_001166051.2;NM_001166052.2;NM_001166053.1;NM_001166054.1	TSS1500;TSS1500;TSS1500;TSS1500;TSS1500	ENSG00000163697.17;ENSG00000163697.17;ENSG00000163697.17;ENSG00000163697.17;ENSG00000163697.17	ENST00000543538.5;ENST00000502841.5;ENST00000504305.5;ENST00000510670.5;ENST00000513516.5
cg11559120_BC21	-0.297693	1.59703e-13	2.63982e-11	0.60196	0.655249	-0.0532893	chr15	40793825	+	cg11559120_BC21	OpenSea	cg
cg27492625_BC21	0.531617	1.61394e-13	2.65932e-11	0.801807	0.739186	0.0626202	chr3	151269642	-	cg27492625_BC21	OpenSea	cg				exon_1	SETP11	ENST00000473027.1
cg08561932_BC21	-0.287675	1.61646e-13	2.66297e-11	0.52502	0.580607	-0.0555872	chr5	131302893	+	cg08561932_BC21	OpenSea	cg
cg14899504_TC21	-0.23727	1.65936e-13	2.71744e-11	0.61263	0.664373	-0.0517433	chr14	70697841	+	cg14899504_TC21	OpenSea	cg	TSS1500	LINC01269	NR_125769.1	TSS200;TSS1500	ENSG00000258689.2;ENSG00000258689.2	ENST00000702053.1;ENST00000553682.1
cg08289037_BC21	-0.39667	1.69725e-13	2.76974e-11	0.642099	0.715311	-0.073212	chr5	96297947	-	cg08289037_BC21	OpenSea	cg
cg00508023_BC21	-0.286596	1.75557e-13	2.84131e-11	0.550675	0.607178	-0.0565031	chr14	73830254	-	cg00508023_BC21	OpenSea	cg	TSS200	LINC02274	NR_135238.1	TSS200	ENSG00000258586.1	ENST00000555539.1
cg05965169_BC21	-0.448833	1.76883e-13	2.85754e-11	0.734576	0.790073	-0.0554975	chr3	188789483	+	cg05965169_BC21	OpenSea	cg
cg17241442_BC21	0.436824	1.78403e-13	2.87631e-11	0.742032	0.683158	0.0588746	chr12	131391235	-	cg17241442_BC21	OpenSea	cg
cg18592232_BC21	0.416739	1.85071e-13	2.95899e-11	0.595498	0.526958	0.0685408	chr13	32397670	+	cg18592232_BC21	OpenSea	cg
cg05556461_TC21	-0.379196	1.87632e-13	2.99021e-11	0.589083	0.649608	-0.0605257	chr5	71722234	-	cg05556461_TC21	Shelf	cg
cg11003133_BC21	-0.380166	1.91826e-13	3.04278e-11	0.567352	0.63342	-0.0660677	chr1	159076601	+	cg11003133_BC21	OpenSea	cg
cg06871163_BC21	-0.502539	1.96019e-13	3.09486e-11	0.715341	0.782059	-0.0667183	chr5	160507229	-	cg06871163_BC21	OpenSea	cg
cg10485466_BC11	-0.604451	2.02956e-13	3.17546e-11	0.156069	0.217701	-0.0616319	chr15	90234118	+	cg10485466_BC11	Island	cg	exon_1;TSS200;TSS200;TSS200;TSS200	CIB1;GDPGP1;GDPGP1;CIB1;CIB1	NR_102427.1;NM_001013657.3;NM_001322811.2;NM_001277764.2;NM_006384.4	TSS200;TSS1500;TSS200;TSS1500;TSS200;TSS200;TSS200;TSS1500;TSS1500;TSS200;TSS200;TSS200;TSS200;TSS200;TSS200	ENSG00000185043.13;ENSG00000185043.13;ENSG00000185043.13;ENSG00000185043.13;ENSG00000185043.13;ENSG00000185043.13;ENSG00000185043.13;ENSG00000185043.13;ENSG00000185043.13;ENSG00000185043.13;ENSG00000183208.13;ENSG00000183208.13;ENSG00000183208.13;ENSG00000284626.1;ENSG00000284626.1	ENST00000328649.11;ENST00000695870.1;ENST00000612800.1;ENST00000695872.1;ENST00000650306.1;ENST00000695873.1;ENST00000695874.1;ENST00000695875.1;ENST00000695876.1;ENST00000695877.1;ENST00000559204.6;ENST00000329600.8;ENST00000558291.2;ENST00000641199.1;ENST00000641334.1
cg18114610_TC21	0.33688	2.06403e-13	3.2197e-11	0.609023	0.552034	0.0569891	chr12	12070367	+	cg18114610_TC21	OpenSea	cg	TSS1500;TSS1500;TSS1500	BCL2L14;BCL2L14;BCL2L14	NM_138722.2_2;NM_030766.2_2;NM_138723.2_2	TSS1500;TSS1500;TSS1500;TSS1500;TSS1500	ENSG00000121380.12;ENSG00000121380.12;ENSG00000121380.12;ENSG00000121380.12;ENSG00000121380.12	ENST00000479717.1;ENST00000466531.5;ENST00000308721.9;ENST00000396367.5;ENST00000266434.8
cg03272604_TC21	-0.346434	2.08236e-13	3.24189e-11	0.628053	0.695318	-0.0672658	chr2	105827971	-	cg03272604_TC21	OpenSea	cg
cg09051364_TC21	0.329958	2.08672e-13	3.2465e-11	0.501255	0.445008	0.0562469	chr17	74705622	+	cg09051364_TC21	OpenSea	cg				TSS1500;TSS1500;TSS1500;TSS1500;TSS1500	ENSG00000186074.19;ENSG00000186074.19;ENSG00000186074.19;ENSG00000186074.19;ENSG00000186074.19	ENST00000343125.8;ENST00000361254.8;ENST00000464910.5;ENST00000462044.5;ENST00000581500.1
cg14714629_TC21	-0.286612	2.14919e-13	3.32672e-11	0.632429	0.685735	-0.0533052	chr7	99897829	+	cg14714629_TC21	OpenSea	cg
cg13311794_BC21	-0.512585	2.15241e-13	3.32995e-11	0.389772	0.473575	-0.0838032	chr5	175347293	+	cg13311794_BC21	OpenSea	cg
cg21508734_TC21	0.322901	2.16385e-13	3.34472e-11	0.502382	0.446816	0.0555667	chr16	53372347	-	cg21508734_TC21	Shore	cg	TSS1500;TSS1500	LOC102723373;MPHOSPH10P1	NR_119378.1;NR_171055.1	TSS1500;TSS1500;TSS1500;TSS1500;TSS1500;TSS1500;TSS1500;TSS1500	ENSG00000260078.5;ENSG00000260078.5;ENSG00000260078.5;ENSG00000260078.5;ENSG00000260078.5;ENSG00000261804.3;ENSG00000261804.3;ENSG00000261804.3	ENST00000690083.1;ENST00000693362.1;ENST00000691904.2;ENST00000702458.1;ENST00000565421.1;ENST00000566383.3;ENST00000689663.1;ENST00000690880.1
cg12340503_TC21	-0.333354	2.16756e-13	3.34858e-11	0.370669	0.425165	-0.0544958	chr11	128342910	-	cg12340503_TC21	OpenSea	cg
cg03856775_TC21	-0.550207	2.18789e-13	3.37245e-11	0.759107	0.819223	-0.0601164	chr2	178318753	+	cg03856775_TC21	OpenSea	cg	TSS1500	OSBPL6	NM_145739.3	TSS1500	ENSG00000079156.17	ENST00000315022.2
cg12416469_BC21	0.33945	2.19882e-13	3.38753e-11	0.526286	0.468164	0.0581216	chr12	66957130	-	cg12416469_BC21	OpenSea	cg
cg22808227_BO11	0.42182	2.2809e-13	3.48603e-11	0.538748	0.46892	0.069828	chr17	63866930	-	cg22808227_BO11	OpenSea	cg
cg16631088_BC21	-0.375085	2.46543e-13	3.71222e-11	0.663462	0.716333	-0.052871	chr16	15434276	-	cg16631088_BC21	Shore	cg	TSS1500	BMERB1	NM_033201.3_2	TSS200;TSS1500;TSS1500;TSS1500;TSS1500	ENSG00000166780.11;ENSG00000166780.11;ENSG00000166780.11;ENSG00000166780.11;ENSG00000166780.11	ENST00000566490.5;ENST00000570249.5;ENST00000561813.5;ENST00000567550.1;ENST00000300006.9
cg03024041_TC21	-0.454473	2.48492e-13	3.73775e-11	0.235461	0.298927	-0.0634666	chr1	52240697	+	cg03024041_TC21	OpenSea	cg
cg22984723_BC21	-0.277425	2.49742e-13	3.75463e-11	0.673897	0.72463	-0.0507332	chr22	29118084	+	cg22984723_BC21	OpenSea	cg
cg00402311_BC21	0.375506	2.50631e-13	3.76086e-11	0.669367	0.611616	0.0577508	chr8	61370256	-	cg00402311_BC21	OpenSea	cg				TSS200	ENSG00000177182.11	ENST00000524095.5
cg03853332_BC21	-0.360835	2.52241e-13	3.78063e-11	0.65112	0.703434	-0.0523137	chr7	139673221	-	cg03853332_BC21	OpenSea	cg
cg18325192_BC21	-0.339159	2.54432e-13	3.80959e-11	0.686816	0.741903	-0.0550864	chr8	19682885	+	cg18325192_BC21	OpenSea	cg	TSS1500;TSS200	CSGALNACT1;CSGALNACT1	NM_018371.5;NR_024040.3	TSS1500;TSS200	ENSG00000147408.16;ENSG00000147408.16	ENST00000332246.10;ENST00000397998.7
cg24397470_TC21	-0.29982	2.75446e-13	4.05554e-11	0.608114	0.661573	-0.0534589	chr10	13834803	-	cg24397470_TC21	OpenSea	cg
cg23294335_TC11	-0.396307	2.81895e-13	4.13671e-11	0.456451	0.523822	-0.0673716	chr15	40807067	+	cg23294335_TC11	Island	cg	TSS200;TSS200;TSS200;TSS200	ZFYVE19;ZFYVE19;ZFYVE19;ZFYVE19	NM_032850.5;NM_001258421.2;NM_001258420.2;NM_001077268.2	TSS200;TSS200;TSS200;TSS200;TSS1500;TSS1500;TSS1500;TSS1500;TSS1500;TSS1500;TSS1500;TSS1500;TSS1500	ENSG00000166140.17;ENSG00000166140.17;ENSG00000166140.17;ENSG00000166140.17;ENSG00000166140.17;ENSG00000166140.17;ENSG00000166140.17;ENSG00000166140.17;ENSG00000166140.17;ENSG00000166140.17;ENSG00000166140.17;ENSG00000166140.17;ENSG00000166140.17	ENST00000570108.5;ENST00000564258.5;ENST00000355341.8;ENST00000336455.9;ENST00000299173.14;ENST00000568062.5;ENST00000563530.1;ENST00000566407.5;ENST00000567756.5;ENST00000561617.1;ENST00000569057.5;ENST00000561768.5;ENST00000560078.1
cg14943355_BC21	-0.477906	2.83971e-13	4.15852e-11	0.390501	0.467742	-0.0772416	chr12	3871538	+	cg14943355_BC21	Shore	cg				TSS200;TSS200;TSS200;TSS1500	ENSG00000256862.5;ENSG00000256862.5;ENSG00000256862.5;ENSG00000256862.5	ENST00000663241.1;ENST00000649371.1;ENST00000537149.1;ENST00000654573.1
cg27023822_BC21	-0.508474	2.88017e-13	4.2039e-11	0.669373	0.738935	-0.069562	chr15	96870647	+	cg27023822_BC21	OpenSea	cg
cg08020762_BC11	-0.53683	2.92308e-13	4.25424e-11	0.216311	0.281742	-0.065431	chr16	81096392	+	cg08020762_BC11	Island	cg	exon_1;5UTR;exon_1	GCSH;GCSH;GCSH	NM_004483.5;NM_004483.5;NR_033249.2	exon_1;5UTR;TSS200;TSS200;TSS200;TSS200;TSS200;TSS200;TSS200;TSS200;TSS200;TSS200;TSS1500;TSS200	GCSH;GCSH;ENSG00000284512.1;ENSG00000284512.1;ENSG00000260643.2;ENSG00000260643.2;ENSG00000260643.2;ENSG00000140905.11;ENSG00000140905.11;ENSG00000140905.11;ENSG00000140905.11;ENSG00000140905.11;ENSG00000140905.11;ENSG00000140905.11	ENST00000315467.9;ENST00000315467.9;ENST00000640345.1;ENST00000638192.1;ENST00000638948.1;ENST00000564536.2;ENST00000640370.1;ENST00000564386.6;ENST00000639689.1;ENST00000639169.1;ENST00000569885.6;ENST00000561801.2;ENST00000566566.2;ENST00000564477.1
cg21370522_BC21	-0.40535	2.92582e-13	4.25749e-11	0.261445	0.321944	-0.0604984	chr6	31575442	-	cg21370522_BC21	OpenSea	cg	TSS200	TNF	NM_000594.4_8	TSS200;TSS1500	ENSG00000232810.5;ENSG00000232810.5	ENST00000449264.3;ENST00000699334.1
cg02820958_BC11	-0.68494	3.05047e-13	4.40624e-11	0.342151	0.448232	-0.106081	chr19	7099029	+	cg02820958_BC11	Island	cg
cg04246167_TC21	-0.313857	3.06402e-13	4.42075e-11	0.664532	0.715952	-0.0514196	chr3	58998739	+	cg04246167_TC21	OpenSea	cg
cg09243281_BC21	-0.85266	3.13997e-13	4.51178e-11	0.201284	0.306301	-0.105017	chr9	6015084	+	cg09243281_BC21	OpenSea	cg	exon_1	RANBP6	NM_012416.4	exon_1	RANBP6	ENST00000259569.6
cg18504143_TC21	-0.346298	3.22403e-13	4.60204e-11	0.609332	0.670529	-0.0611969	chr1	7159543	+	cg18504143_TC21	OpenSea	cg
cg02478731_TC21	-0.337505	3.2375e-13	4.6168e-11	0.382256	0.439773	-0.0575174	chr17	43555023	+	cg02478731_TC21	OpenSea	cg
cg11190354_BC21	-0.562595	3.2489e-13	4.63007e-11	0.554623	0.647009	-0.0923864	chr1	246071973	-	cg11190354_BC21	OpenSea	cg
cg26087535_BC11	-0.632995	3.33467e-13	4.73167e-11	0.286109	0.382148	-0.0960389	chr17	7174127	-	cg26087535_BC11	Island	cg
cg06828117_TC21	-0.34814	3.33785e-13	4.7347e-11	0.609054	0.663063	-0.0540089	chr6	31419960	-	cg06828117_TC21	OpenSea	cg
cg08672140_TC21	-0.287758	3.44744e-13	4.86685e-11	0.414054	0.471102	-0.0570477	chr5	78549222	-	cg08672140_TC21	OpenSea	cg				TSS200	ENSG00000145685.14	ENST00000515007.6
cg10940369_BC21	-0.508962	3.45074e-13	4.86971e-11	0.625712	0.710817	-0.0851047	chr9	68547147	+	cg10940369_BC21	OpenSea	cg	TSS1500	LINC01506	NR_109769.1	TSS1500;TSS1500;TSS1500;TSS1500;TSS1500;TSS1500;TSS1500;TSS1500	ENSG00000234506.7;ENSG00000234506.7;ENSG00000234506.7;ENSG00000234506.7;ENSG00000234506.7;ENSG00000234506.7;ENSG00000234506.7;ENSG00000234506.7	ENST00000446290.3;ENST00000685894.2;ENST00000687163.1;ENST00000432148.5;ENST00000688347.1;ENST00000684833.1;ENST00000688757.1;ENST00000702438.1
cg17884766_BC21	-0.563304	3.6219e-13	5.06127e-11	0.7935	0.849666	-0.0561665	chr12	50247477	-	cg17884766_BC21	OpenSea	cg
cg23032677_BC21	0.616067	3.64706e-13	5.08758e-11	0.870056	0.817318	0.0527382	chr17	18768139	+	cg23032677_BC21	OpenSea	cg				TSS1500	ENSG00000171931.13	ENST00000573605.1
cg14290576_TC21	-0.241141	3.68632e-13	5.13426e-11	0.614256	0.664579	-0.0503225	chr9	91419330	+	cg14290576_TC21	Shore	cg
cg22380840_TC21	0.313941	3.75534e-13	5.20659e-11	0.483934	0.430295	0.0536387	chr15	66759448	-	cg22380840_TC21	OpenSea	cg
cg08514846_TC21	-0.273484	3.95724e-13	5.43452e-11	0.619568	0.674109	-0.054541	chr7	12722329	+	cg08514846_TC21	OpenSea	cg
cg06380167_TC21	-0.492086	4.01901e-13	5.49885e-11	0.753885	0.809076	-0.0551905	chr17	10162150	+	cg06380167_TC21	OpenSea	cg
cg17016501_TC21	-0.506233	4.06328e-13	5.54673e-11	0.540598	0.625556	-0.0849578	chr12	102388539	-	cg17016501_TC21	OpenSea	cg				exon_1	HELLPAR	ENST00000626826.1
cg20425578_BC21	0.493733	4.1778e-13	5.66092e-11	0.807997	0.752088	0.055909	chr15	56073786	-	cg20425578_BC21	OpenSea	cg
cg05043910_BC21	-0.586077	4.3265e-13	5.83022e-11	0.743171	0.813612	-0.0704406	chr2	99255656	+	cg05043910_BC21	OpenSea	cg	5UTR;exon_1	LYG2;LYG2	NM_175735.4;NM_175735.4	exon_1;5UTR;TSS1500;TSS1500;TSS1500;TSS1500	LYG2;LYG2;ENSG00000185674.10;ENSG00000185674.10;ENSG00000185674.10;ENSG00000185674.10	ENST00000333017.7;ENST00000333017.7;ENST00000409238.5;ENST00000423800.5;ENST00000409679.5;ENST00000423306.1
cg11668844_BC21	-0.372486	4.37056e-13	5.8726e-11	0.228239	0.280075	-0.051836	chr13	113001308	-	cg11668844_BC21	Shore	cg	TSS1500;TSS1500;TSS1500	MCF2L;MCF2L;MCF2L	NM_001320817.2;NM_024979.4;NM_001320815.2	exon_1;5UTR;TSS1500;TSS1500;TSS1500;TSS1500	MCF2L;MCF2L;ENSG00000126217.21;ENSG00000126217.21;ENSG00000126217.21;ENSG00000126217.21	ENST00000409954.6;ENST00000409954.6;ENST00000375604.6;ENST00000375597.8;ENST00000486210.1;ENST00000397024.1
cg00249938_BC21	0.345813	4.38665e-13	5.89242e-11	0.684787	0.632862	0.0519252	chr14	25121633	+	cg00249938_BC21	OpenSea	cg
cg10806097_BC21	-0.416648	4.47705e-13	5.98747e-11	0.720269	0.774273	-0.0540034	chr19	35117266	+	cg10806097_BC21	OpenSea	cg	5UTR;exon_3;5UTR;exon_3;TSS1500;TSS1500;TSS1500	FXYD3;FXYD3;FXYD3;FXYD3;FXYD3;FXYD3;FXYD3	NM_001136007.2;NM_001136007.2;NM_001387355.1;NM_001387355.1;NM_001387353.1;NM_001387352.1;NM_001387354.1	exon_2;5UTR;TSS1500;TSS1500	FXYD3;FXYD3;ENSG00000089356.19;ENSG00000089356.19	ENST00000604255.5;ENST00000604255.5;ENST00000603524.5;ENST00000604621.5
cg01982827_TC21	-0.47569	4.61227e-13	6.13307e-11	0.717344	0.774037	-0.0566929	chr11	9577723	+	cg01982827_TC21	Shelf	cg				exon_4;TSS200;TSS1500	WEE1;ENSG00000166483.12;ENSG00000238387.1	ENST00000524549.1;ENST00000524612.5;ENST00000458785.1
cg09151131_BC21	-0.290756	4.61624e-13	6.13649e-11	0.649256	0.700768	-0.0515119	chr17	50474915	-	cg09151131_BC21	Shore	cg				TSS1500	ENSG00000275897.1	ENST00000620769.1
cg17509592_TC21	-0.395947	4.71734e-13	6.24926e-11	0.725038	0.775234	-0.0501966	chr1	101199291	+	cg17509592_TC21	OpenSea	cg
cg25974450_BC21	-0.270179	4.73683e-13	6.27038e-11	0.619928	0.67085	-0.0509215	chr22	39592244	+	cg25974450_BC21	OpenSea	cg
cg06461369_BC21	-0.289895	4.76331e-13	6.29884e-11	0.513229	0.574801	-0.0615721	chr4	38621209	+	cg06461369_BC21	OpenSea	cg
cg21689295_BC21	-0.362426	4.90442e-13	6.43729e-11	0.590775	0.649874	-0.0590995	chr16	70476845	-	cg21689295_BC21	Shelf	cg				TSS1500	ENSG00000157353.17	ENST00000485034.1
cg14268625_TC21	-0.346647	4.92773e-13	6.46376e-11	0.658281	0.70973	-0.0514484	chr9	126957340	-	cg14268625_TC21	OpenSea	cg
cg09956442_TC21	-0.293919	4.94362e-13	6.48008e-11	0.54594	0.600311	-0.0543706	chr19	18022347	-	cg09956442_TC21	OpenSea	cg				TSS200	ENSG00000273654.1	ENST00000621646.1
cg17294228_BC21	-0.3806	4.94467e-13	6.48012e-11	0.632317	0.696972	-0.0646551	chr3	14823998	+	cg17294228_BC21	OpenSea	cg
cg23583232_TC21	0.361897	5.02572e-13	6.56046e-11	0.713148	0.660258	0.0528897	chr7	4232712	+	cg23583232_TC21	OpenSea	cg				TSS200	ENSG00000146555.20	ENST00000467827.1
cg05285635_BC21	1.15279	5.05468e-13	6.59437e-11	0.753324	0.59611	0.157215	chr3	101640376	+	cg05285635_BC21	OpenSea	cg
cg19322479_TC21	-0.409389	5.15029e-13	6.69833e-11	0.690229	0.748242	-0.0580125	chr2	241047682	+	cg19322479_TC21	Shelf	cg				TSS1500	ENSG00000162804.14	ENST00000469006.1
cg21406654_BC21	0.447697	5.1558e-13	6.70452e-11	0.651403	0.579552	0.0718505	chr2	108460651	+	cg21406654_BC21	OpenSea	cg
cg22969959_TC21	-0.403743	5.15697e-13	6.70505e-11	0.249315	0.301657	-0.0523423	chr17	76272480	+	cg22969959_TC21	OpenSea	cg
cg24503544_BC21	0.398924	5.18515e-13	6.73179e-11	0.573933	0.5078	0.066133	chr14	91458972	-	cg24503544_BC21	OpenSea	cg
cg24147420_TC21	-0.34526	5.41782e-13	6.9775e-11	0.516567	0.575159	-0.0585916	chr19	12733479	-	cg24147420_TC21	Shore	cg
cg01207523_TC21	0.44099	5.4324e-13	6.99221e-11	0.648818	0.580161	0.0686572	chr1	35738947	-	cg01207523_TC21	OpenSea	cg				TSS1500;TSS1500	ENSG00000092853.14;ENSG00000232335.1	ENST00000466308.1;ENST00000373226.2
cg12441085_BC21	0.488346	5.44384e-13	7.00489e-11	0.784479	0.726238	0.0582419	chr8	38329540	+	cg12441085_BC21	OpenSea	cg	exon_6;exon_6	NSD3;NSD3	NM_017778.3;NM_023034.2	exon_6;exon_6;exon_6;exon_6	NSD3;NSD3;NSD3;NSD3	ENST00000317025.13;ENST00000433384.6;ENST00000527502.5;ENST00000316985.7
cg19569686_TC11	0.597661	5.44604e-13	7.0066e-11	0.806777	0.738364	0.0684135	chr19	1555142	+	cg19569686_TC11	Island	cg	3UTR;exon_3;3UTR;exon_2	MEX3D;MEX3D;MEX3D;MEX3D	NM_001174118.2;NM_001174118.2;NM_203304.4;NM_203304.4	exon_3;3UTR;5UTR;exon_2	MEX3D;MEX3D;MEX3D;MEX3D	ENST00000605173.2;ENST00000402693.5;ENST00000605173.2;ENST00000402693.5
cg03764226_BC21	-0.304756	5.52316e-13	7.08053e-11	0.597407	0.64887	-0.051463	chr20	32355077	-	cg03764226_BC21	Shelf	cg				exon_1	ENSG00000277692	ENST00000612444.1
cg16639691_BC21	-0.33306	5.66091e-13	7.22427e-11	0.681947	0.73589	-0.0539438	chr13	28023090	-	cg16639691_BC21	OpenSea	cg
cg09622698_BC21	0.408579	5.67381e-13	7.2376e-11	0.358345	0.298846	0.0594985	chr5	163821293	+	cg09622698_BC21	OpenSea	cg
cg01950077_TC21	-0.322593	5.69116e-13	7.25449e-11	0.620477	0.671754	-0.0512776	chr6	109289729	-	cg01950077_TC21	Shore	cg				exon_1;TSS1500	PTCHD3P3;ENSG00000203799.14	ENST00000403073.1;ENST00000514758.5
cg13615748_BC21	-0.248461	5.69546e-13	7.25893e-11	0.598128	0.64865	-0.0505226	chr9	36874988	-	cg13615748_BC21	OpenSea	cg
cg00794284_TC21	0.401388	5.73465e-13	7.2968e-11	0.696107	0.635923	0.0601835	chr1	109356114	+	cg00794284_TC21	OpenSea	cg
cg03318900_BC21	-0.413406	5.76255e-13	7.32452e-11	0.632221	0.701195	-0.0689734	chr18	61992324	-	cg03318900_BC21	OpenSea	cg
cg09931909_BC21	-0.604641	5.80397e-13	7.36642e-11	0.641166	0.735583	-0.0944172	chr6	73450483	-	cg09931909_BC21	Shore	cg
cg09918467_BC21	-0.321849	5.8094e-13	7.37071e-11	0.731103	0.783867	-0.0527639	chr6	106496976	-	cg09918467_BC21	OpenSea	cg
cg19733025_TC21	-0.342037	5.8141e-13	7.37293e-11	0.743022	0.798851	-0.0558293	chr17	395288	-	cg19733025_TC21	OpenSea	cg
cg22073904_BC21	-0.410301	5.81243e-13	7.37293e-11	0.74901	0.802019	-0.0530095	chr17	4178084	-	cg22073904_BC21	OpenSea	cg				exon_1	ANKFY1	ENST00000572564.1
cg25159184_TC21	-0.356318	5.93273e-13	7.48792e-11	0.653262	0.710376	-0.0571137	chr2	229832569	+	cg25159184_TC21	OpenSea	cg	3UTR;exon_7;3UTR;exon_6;3UTR;exon_6	TRIP12;TRIP12;TRIP12;TRIP12;TRIP12;TRIP12	NM_001348334.1;NM_001348334.1;NM_001348335.2;NM_001348335.2;NM_001348336.1;NM_001348336.1
cg10120312_BC21	0.296007	5.99497e-13	7.55138e-11	0.539341	0.48891	0.0504306	chr6	134257040	-	cg10120312_BC21	OpenSea	cg				exon_1	RNA5SP218	ENST00000363188.1
cg05703059_TC21	-0.395202	6.08978e-13	7.63924e-11	0.701807	0.765595	-0.0637884	chr3	155149815	+	cg05703059_TC21	OpenSea	cg
cg19864060_TC21	-0.315891	6.15372e-13	7.70632e-11	0.476361	0.532384	-0.0560233	chr1	218209580	+	cg19864060_TC21	OpenSea	cg
cg12271894_BC21	-0.34139	6.17702e-13	7.72784e-11	0.673865	0.724206	-0.0503411	chr11	126113775	+	cg12271894_BC21	OpenSea	cg
cg24282497_BC11	0.492276	6.20554e-13	7.75364e-11	0.835814	0.785173	0.0506407	chr19	19120524	-	cg24282497_BC11	Shore	cg
cg22700120_TC21	-0.452175	6.21256e-13	7.75912e-11	0.714413	0.782274	-0.0678614	chr4	4270753	-	cg22700120_TC21	OpenSea	cg
cg02506984_BC21	-0.392011	6.35791e-13	7.90714e-11	0.773849	0.828974	-0.0551252	chr7	151516078	+	cg02506984_BC21	Shelf	cg
cg08982352_BC21	0.417664	6.50772e-13	8.05493e-11	0.676252	0.610473	0.0657782	chr16	25263868	+	cg08982352_BC21	OpenSea	cg
cg03301498_BC21	-0.310422	6.51041e-13	8.056e-11	0.632298	0.689317	-0.0570188	chr19	39398582	+	cg03301498_BC21	Shelf	cg	exon_4;3UTR;exon_4;3UTR;exon_3	MED29;MED29;MED29;MED29;MED29	NM_001317770.3;NM_001317770.3;NM_017592.4;NM_017592.4;NR_133915.3	exon_3;exon_4;exon_4;exon_4;3UTR;3UTR;3UTR;3UTR	MED29;MED29;MED29;MED29;MED29;MED29;MED29;MED29	ENST00000599417.2;ENST00000615911.4;ENST00000315588.11;ENST00000594368.5;ENST00000315588.11;ENST00000594368.5;ENST00000599417.2;ENST00000615911.4
cg23050442_BC11	-0.593761	6.67156e-13	8.20944e-11	0.344945	0.4383	-0.0933547	chr10	26216227	-	cg23050442_BC11	Island	cg	TSS1500;TSS200	GAD2;GAD2	NM_001134366.2;NM_000818.3	TSS1500;TSS1500;TSS1500;TSS1500	ENSG00000136750.13;ENSG00000136750.13;ENSG00000136750.13;ENSG00000136750.13	ENST00000259271.7;ENST00000428517.2;ENST00000376261.8;ENST00000648567.1
cg10407514_BC21	0.367439	6.70821e-13	8.2444e-11	0.629839	0.571379	0.0584598	chr6	165182238	-	cg10407514_BC21	OpenSea	cg
cg01432111_TC21	0.383869	6.74555e-13	8.2809e-11	0.647364	0.585716	0.0616477	chr6	37043390	+	cg01432111_TC21	Shore	cg				TSS1500	ENSG00000226976.3	ENST00000620597.2
cg03584693_TC11	-0.323246	6.82393e-13	8.35623e-11	0.508398	0.561844	-0.0534461	chr3	101561592	-	cg03584693_TC11	Shore	cg	TSS1500	TRMT10C	NM_017819.4	TSS1500;TSS1500	ENSG00000174173.7;ENSG00000174173.7	ENST00000309922.7;ENST00000495642.1
cg21187669_BC21	-0.355966	6.86576e-13	8.40163e-11	0.644564	0.70669	-0.062126	chr17	18025719	+	cg21187669_BC21	OpenSea	cg				TSS200;TSS1500;TSS1500	ENSG00000171953.16;ENSG00000171953.16;ENSG00000171953.16	ENST00000496852.5;ENST00000581698.1;ENST00000469327.5
cg18447488_BC21	-0.53448	6.87311e-13	8.40946e-11	0.605666	0.704926	-0.0992599	chr1	150322584	+	cg18447488_BC21	Shore	cg
cg08071141_BC21	-0.274877	6.949e-13	8.48353e-11	0.519985	0.579022	-0.0590363	chr11	96168913	-	cg08071141_BC21	OpenSea	cg
cg12640953_BC11	-0.498042	7.00145e-13	8.53695e-11	0.216938	0.276143	-0.0592045	chr9	86354590	-	cg12640953_BC11	Island	cg	TSS200;TSS200;TSS200;TSS200	TUT7;TUT7;TUT7;TUT7	NM_001330718.2;NM_024617.4;NM_001185074.2;NM_001185059.2	TSS200;TSS200;TSS200	ENSG00000083223.18;ENSG00000083223.18;ENSG00000083223.18	ENST00000277141.10;ENST00000375963.8;ENST00000375960.6
cg27122441_BC11	-0.501835	7.09615e-13	8.6298e-11	0.290303	0.370205	-0.0799027	chr22	17777645	-	cg27122441_BC11	Shelf	cg	exon_1	LINC00528	NR_103718.1	exon_1	LINC00528	ENST00000600723.1
cg00495456_TC21	-0.427629	7.27188e-13	8.81078e-11	0.71993	0.791698	-0.0717684	chr13	51241823	+	cg00495456_TC21	OpenSea	cg
cg04947350_BC21	-0.330626	7.54367e-13	9.05687e-11	0.527052	0.590559	-0.0635066	chr6	42368622	+	cg04947350_BC21	OpenSea	cg
cg10996819_BC21	-0.496977	7.6232e-13	9.13133e-11	0.79393	0.84508	-0.05115	chr7	48299235	+	cg10996819_BC21	OpenSea	cg
cg04907325_TC21	-0.579575	7.73247e-13	9.24217e-11	0.250374	0.328138	-0.0777642	chr4	53592842	+	cg04907325_TC21	OpenSea	cg	TSS200;TSS1500	LNX1-AS2;LNX1	NR_046827.1;NM_001126328.3	TSS200;TSS200;TSS1500;TSS1500	ENSG00000248494.1;ENSG00000248494.1;ENSG00000072201.14;ENSG00000072201.14	ENST00000509974.1;ENST00000502410.1;ENST00000263925.8;ENST00000512247.5
cg22159253_BC21	-0.365172	7.76012e-13	9.26661e-11	0.678611	0.733282	-0.0546706	chr1	64598483	+	cg22159253_BC21	OpenSea	cg
cg21700214_BC21	-0.509166	7.82987e-13	9.32866e-11	0.797724	0.852434	-0.0547104	chr18	74584928	+	cg21700214_BC21	OpenSea	cg	exon_12;3UTR	CNDP1;CNDP1	NM_032649.6;NM_032649.6	exon_12;exon_11;exon_7;exon_3;3UTR;3UTR	CNDP1;CNDP1;CNDP1;CNDP1;CNDP1;CNDP1	ENST00000358821.8;ENST00000582365.1;ENST00000584004.5;ENST00000582461.1;ENST00000358821.8;ENST00000582365.1
cg24094378_TO21	-0.31277	7.95973e-13	9.44992e-11	0.625001	0.675626	-0.050625	chr19	10219967	+	cg24094378_TO21	Shelf	cg
cg17660233_BC21	0.374867	8.01534e-13	9.50063e-11	0.709001	0.655322	0.0536792	chr2	55308224	+	cg17660233_BC21	OpenSea	cg				exon_8;exon_3;TSS1500	CCDC88A;CCDC88A;ENSG00000240401.9	ENST00000645485.1;ENST00000644390.1;ENST00000366287.4
cg24215643_TC21	-0.399362	8.14251e-13	9.61141e-11	0.713644	0.7646	-0.0509558	chr10	89241607	+	cg24215643_TC21	OpenSea	cg
cg18048495_TO11	-0.530345	8.20466e-13	9.66867e-11	0.418305	0.506809	-0.0885034	chr12	108127373	-	cg18048495_TO11	Shore	cg
cg22854463_BC21	-0.301205	8.2325e-13	9.69433e-11	0.675463	0.732165	-0.0567015	chr1	8218757	-	cg22854463_BC21	Shore	cg
cg14788609_BC21	0.371605	8.31421e-13	9.77092e-11	0.671457	0.614719	0.0567387	chr10	22851379	+	cg14788609_BC21	OpenSea	cg
cg16991143_TC21	-0.259678	8.45949e-13	9.91146e-11	0.632903	0.686658	-0.0537552	chr17	38900887	+	cg16991143_TC21	OpenSea	cg
cg09452312_TC21	-0.414183	8.52723e-13	9.97892e-11	0.742954	0.793686	-0.0507321	chr16	79067905	-	cg09452312_TC21	OpenSea	cg
cg11107966_TC21	-0.347817	8.57385e-13	1.00282e-10	0.28401	0.343121	-0.0591107	chr14	92461531	+	cg11107966_TC21	OpenSea	cg
cg24646067_BC21	0.317393	8.67033e-13	1.01129e-10	0.581642	0.528457	0.0531849	chr5	88516239	+	cg24646067_BC21	OpenSea	cg
cg20768326_BC21	-0.377201	8.71524e-13	1.01492e-10	0.703783	0.755161	-0.0513777	chr11	2064828	+	cg20768326_BC21	OpenSea	cg
cg07395951_TC11	-0.695737	8.73942e-13	1.01673e-10	0.134	0.192319	-0.058319	chr2	240452772	+	cg07395951_TC11	Island	cg				TSS200;TSS1500;TSS1500	ENSG00000063660.9;ENSG00000218416.4;ENSG00000218416.4	ENST00000420138.5;ENST00000471662.1;ENST00000538012.2
cg26072705_TC11	-0.644928	8.82823e-13	1.02498e-10	0.161901	0.224289	-0.0623876	chr17	21551510	+	cg26072705_TC11	Island	cg	exon_1	LINC02693	NR_160801.1	exon_1;exon_1;exon_1;exon_1;exon_1;exon_1;exon_1;exon_1;exon_1;exon_1;exon_1;exon_1;exon_1;exon_1;exon_1;exon_1;exon_1;TSS1500	LINC02693;LINC02693;LINC02693;LINC02693;LINC02693;LINC02693;LINC02693;LINC02693;LINC02693;LINC02693;LINC02693;LINC02693;LINC02693;LINC02693;LINC02693;LINC02693;LINC02693;ENSG00000266673.1	ENST00000667136.1;ENST00000649112.1;ENST00000700860.1;ENST00000657015.1;ENST00000701727.1;ENST00000657905.1;ENST00000671646.1;ENST00000663530.1;ENST00000663437.1;ENST00000412778.4;ENST00000693484.1;ENST00000702081.1;ENST00000659749.1;ENST00000647872.1;ENST00000666869.1;ENST00000669595.1;ENST00000653508.2;ENST00000581528.1
cg11809272_TC21	-0.409893	9.15411e-13	1.05574e-10	0.667024	0.724264	-0.0572408	chr6	31441584	+	cg11809272_TC21	OpenSea	cg	TSS200	LINC01149	NR_144465.1_4	TSS200	ENSG00000230174.1	ENST00000430364.1
cg08789978_TC21	-0.276211	9.21285e-13	1.06127e-10	0.637364	0.688842	-0.051478	chr7	141864836	+	cg08789978_TC21	OpenSea	cg
cg08063160_BC21	-0.421348	9.22072e-13	1.0619e-10	0.448929	0.50773	-0.0588007	chr2	237669733	+	cg08063160_BC21	OpenSea	cg
cg01526396_BC21	-0.529484	9.3237e-13	1.07055e-10	0.162216	0.219648	-0.0574323	chr1	24189797	-	cg01526396_BC21	Shore	cg
cg10197181_BC21	0.303151	9.38373e-13	1.07688e-10	0.47073	0.419125	0.0516054	chr1	233951356	+	cg10197181_BC21	OpenSea	cg
cg23554922_BC21	1.24248	9.90085e-13	1.1244e-10	0.935067	0.855972	0.0790948	chr12	89497450	-	cg23554922_BC21	OpenSea	cg
cg19867914_BC21	-0.366326	1.00066e-12	1.13307e-10	0.680062	0.740719	-0.0606569	chr2	143476861	+	cg19867914_BC21	OpenSea	cg
cg22368454_TC21	-0.350967	1.00379e-12	1.13588e-10	0.590126	0.651397	-0.0612709	chr16	19517663	+	cg22368454_TC21	Shelf	cg				TSS1500	ENSG00000006007.12	ENST00000569899.5
cg18671743_BC21	-0.410494	1.01599e-12	1.14616e-10	0.736778	0.803147	-0.0663689	chr11	72962280	-	cg18671743_BC21	OpenSea	cg
cg06784594_BC21	-0.499029	1.02453e-12	1.1539e-10	0.641216	0.715871	-0.0746555	chr16	19522493	+	cg06784594_BC21	Shore	cg	TSS1500;TSS1500;TSS1500;TSS1500;TSS1500;TSS1500;TSS1500;TSS1500;TSS1500;TSS1500;TSS1500;TSS1500	CCP110;CCP110;CCP110;CCP110;CCP110;CCP110;CCP110;CCP110;GDE1;GDE1;GDE1;GDE1	NM_001323577.2;NM_001323572.2;NM_001199022.3;NM_001323576.2;NM_014711.6;NM_001323569.2;NM_001323571.2;NM_001323570.2;NM_016641.4;NM_001324067.2;NM_001324066.2;NR_136689.2	TSS1500;TSS1500;TSS1500;TSS1500;TSS1500;TSS1500;TSS1500;TSS1500;TSS1500;TSS1500	ENSG00000006007.12;ENSG00000006007.12;ENSG00000006007.12;ENSG00000103540.17;ENSG00000103540.17;ENSG00000103540.17;ENSG00000103540.17;ENSG00000103540.17;ENSG00000103540.17;ENSG00000103540.17	ENST00000353258.8;ENST00000564172.1;ENST00000569773.1;ENST00000396212.6;ENST00000381396.9;ENST00000569190.1;ENST00000565376.2;ENST00000573412.1;ENST00000694978.1;ENST00000562083.1
cg01922838_TC21	-0.395957	1.03362e-12	1.16205e-10	0.683065	0.737149	-0.0540838	chr8	28016704	+	cg01922838_TC21	OpenSea	cg
cg10215678_BC21	-0.550443	1.04033e-12	1.16797e-10	0.381125	0.481675	-0.10055	chr3	152222495	+	cg10215678_BC21	OpenSea	cg
cg17217296_TC21	-0.453343	1.04481e-12	1.17224e-10	0.582104	0.656472	-0.0743681	chr1	159077147	-	cg17217296_TC21	OpenSea	cg	TSS1500;TSS1500	AIM2;AIM2	NM_004833.3;NM_001348247.2	TSS1500	ENSG00000163568.16	ENST00000368130.9
cg20862283_TC21	-0.452738	1.04539e-12	1.1726e-10	0.618219	0.685756	-0.067537	chr2	155982444	+	cg20862283_TC21	OpenSea	cg
cg27159678_TC21	-0.38367	1.1031e-12	1.22659e-10	0.656557	0.712616	-0.056059	chr9	121742103	+	cg27159678_TC21	OpenSea	cg	TSS1500	DAB2IP	NM_138709.2	TSS1500;TSS1500	ENSG00000136848.19;ENSG00000136848.19	ENST00000309989.1;ENST00000648693.1
cg15138115_BC21	-0.42968	1.12133e-12	1.24294e-10	0.763178	0.821259	-0.0580819	chr6	135066427	+	cg15138115_BC21	OpenSea	cg
cg06901759_TC21	-0.323938	1.13053e-12	1.24954e-10	0.628753	0.67922	-0.0504671	chr20	48372966	+	cg06901759_TC21	Island	cg
cg03930807_BC21	0.345504	1.13649e-12	1.25535e-10	0.701213	0.650689	0.0505245	chr2	190488501	+	cg03930807_BC21	OpenSea	cg				TSS1500	ENSG00000151690.15	ENST00000486123.1
cg19617251_TC21	-0.326356	1.15429e-12	1.26999e-10	0.549792	0.606761	-0.0569695	chr14	65961011	+	cg19617251_TC21	OpenSea	cg
cg09364203_BC21	-0.809716	1.16261e-12	1.27718e-10	0.736236	0.82846	-0.0922237	chr6	31419462	+	cg09364203_BC21	OpenSea	cg
cg24256225_BC21	-0.340391	1.16826e-12	1.28196e-10	0.419596	0.474819	-0.055223	chr3	97981974	+	cg24256225_BC21	OpenSea	cg
cg16133486_BC21	0.427372	1.18167e-12	1.29346e-10	0.780155	0.728086	0.0520684	chr2	88948295	-	cg16133486_BC21	OpenSea	cg				TSS1500	ENSG00000243466.1	ENST00000496168.1
cg08669096_TC21	-0.255657	1.18416e-12	1.29554e-10	0.605087	0.659076	-0.0539885	chr11	121359056	-	cg08669096_TC21	OpenSea	cg
cg13696490_BC21	-0.327353	1.20434e-12	1.31291e-10	0.629931	0.686928	-0.056997	chr3	151770218	+	cg13696490_BC21	OpenSea	cg	TSS1500	AADACP1	NR_026915.1	TSS200;TSS200;TSS200;TSS1500;TSS200;TSS1500;TSS200;TSS1500;TSS1500;TSS1500	ENSG00000240602.9;ENSG00000240602.9;ENSG00000240602.9;ENSG00000240602.9;ENSG00000240602.9;ENSG00000240602.9;ENSG00000240602.9;ENSG00000240602.9;ENSG00000240602.9;ENSG00000240602.9	ENST00000483636.7;ENST00000463420.3;ENST00000471766.3;ENST00000471766.3;ENST00000701452.1;ENST00000701452.1;ENST00000690661.2;ENST00000690661.2;ENST00000462937.3;ENST00000561502.5
cg11504245_BC21	0.495036	1.23468e-12	1.34036e-10	0.804759	0.750034	0.054725	chr5	55832734	+	cg11504245_BC21	OpenSea	cg
cg08701832_TC21	-0.226777	1.25372e-12	1.3567e-10	0.559248	0.610401	-0.0511528	chr9	98782360	-	cg08701832_TC21	OpenSea	cg
cg18437039_BC21	-0.231893	1.26003e-12	1.3622e-10	0.52166	0.571675	-0.0500154	chr19	1444203	-	cg18437039_BC21	Shore	cg
cg01563309_TC21	-0.344364	1.26093e-12	1.363e-10	0.634012	0.685356	-0.051344	chr18	23972468	+	cg01563309_TC21	OpenSea	cg
cg26357403_BC21	-0.42995	1.27133e-12	1.37134e-10	0.678369	0.735953	-0.0575834	chr1	1947126	+	cg26357403_BC21	Shelf	cg
cg13049398_BC21	-0.441458	1.28056e-12	1.37883e-10	0.745736	0.801007	-0.0552708	chr18	76445726	-	cg13049398_BC21	Shelf	cg
cg15054753_TC21	-0.247443	1.29311e-12	1.38878e-10	0.473654	0.524855	-0.0512006	chr16	27315922	-	cg15054753_TC21	Shore	cg
cg04024481_BC11	0.438183	1.29774e-12	1.39274e-10	0.774273	0.721075	0.053198	chr13	113098121	-	cg04024481_BC11	Shore	cg	exon_30;3UTR;exon_31;3UTR;exon_30;3UTR;exon_30;3UTR;exon_29;3UTR;exon_28;3UTR;exon_30;3UTR	MCF2L;MCF2L;MCF2L;MCF2L;MCF2L;MCF2L;MCF2L;MCF2L;MCF2L;MCF2L;MCF2L;MCF2L;MCF2L;MCF2L	NM_001112732.3;NM_001112732.3;NM_001320815.2;NM_001320815.2;NM_001320816.2;NM_001320816.2;NM_001366644.2;NM_001366644.2;NM_001366645.2;NM_001366645.2;NM_001366646.2;NM_001366646.2;NM_024979.4;NM_024979.4	exon_21;exon_9;exon_4;exon_2;5UTR;5UTR;exon_28;exon_30;exon_30;3UTR;3UTR;3UTR	MCF2L;MCF2L;MCF2L;MCF2L;MCF2L;MCF2L;MCF2L;MCF2L;MCF2L;MCF2L;MCF2L;MCF2L	ENST00000397017.6;ENST00000261963.11;ENST00000469415.1;ENST00000488765.1;ENST00000397017.6;ENST00000261963.11;ENST00000397030.5;ENST00000535094.7;ENST00000375604.6;ENST00000375604.6;ENST00000397030.5;ENST00000535094.7
cg17741809_BC21	-0.440395	1.31011e-12	1.4021e-10	0.593223	0.661816	-0.0685927	chr10	89225298	+	cg17741809_BC21	OpenSea	cg
cg18291547_BC21	-0.464888	1.32601e-12	1.41553e-10	0.777989	0.828517	-0.050528	chr12	125094978	+	cg18291547_BC21	Shore	cg
cg14762627_BC21	-0.464454	1.34084e-12	1.42842e-10	0.774345	0.825223	-0.0508776	chr4	2216706	-	cg14762627_BC21	OpenSea	cg
cg04366777_TC21	-0.416329	1.34438e-12	1.43133e-10	0.629823	0.702635	-0.0728116	chr8	53946713	-	cg04366777_TC21	OpenSea	cg	exon_3;exon_2;exon_3;exon_4;exon_2	RGS20;RGS20;RGS20;RGS20;RGS20	NM_001286673.2;NM_001286675.2;NM_003702.4;NM_170587.4;NR_104579.2	exon_4;exon_2;exon_3;exon_3;exon_3;exon_2;exon_3;exon_2;3UTR;5UTR	RGS20;RGS20;RGS20;RGS20;RGS20;RGS20;RGS20;RGS20;RGS20;RGS20	ENST00000297313.8;ENST00000517659.5;ENST00000344277.10;ENST00000518286.5;ENST00000523414.5;ENST00000522225.5;ENST00000276500.4;ENST00000517405.1;ENST00000517659.5;ENST00000522225.5
cg23569045_TC21	0.312346	1.37604e-12	1.45906e-10	0.517551	0.463707	0.0538433	chr14	60606083	-	cg23569045_TC21	OpenSea	cg
cg04242992_BC21	-0.384734	1.38258e-12	1.46429e-10	0.457492	0.534775	-0.077283	chr15	55283503	-	cg04242992_BC21	OpenSea	cg
cg17809345_BC11	0.648212	1.41238e-12	1.4908e-10	0.877119	0.825584	0.051535	chr5	93683756	-	cg17809345_BC11	OpenSea	cg				TSS200	ENSG00000249353.2	ENST00000502784.2
cg06968859_TC21	-0.354452	1.41356e-12	1.49187e-10	0.664914	0.716127	-0.0512137	chr2	80497084	-	cg06968859_TC21	OpenSea	cg
cg08688963_BC21	-1.01981	1.42509e-12	1.50081e-10	0.4491	0.612426	-0.163326	chr5	149036373	+	cg08688963_BC21	OpenSea	cg				exon_4;exon_9;3UTR;5UTR;TSS1500	SH3TC2;SH3TC2;SH3TC2;SH3TC2;ENSG00000169247.14	ENST00000674655.1;ENST00000674983.1;ENST00000674983.1;ENST00000674655.1;ENST00000513340.1
cg19669931_BC21	-0.44007	1.43533e-12	1.50997e-10	0.748359	0.803115	-0.0547563	chr9	35564163	-	cg19669931_BC21	OpenSea	cg	TSS1500;TSS1500;TSS1500;TSS1500	FAM166B;FAM166B;FAM166B;FAM166B	NM_001287238.2;NM_001164310.3;NM_001287239.2;NM_001099951.4	TSS1500;TSS1500;TSS1500;TSS1500;TSS1500	ENSG00000215187.13;ENSG00000215187.13;ENSG00000215187.13;ENSG00000215187.13;ENSG00000215187.13	ENST00000492890.5;ENST00000399742.7;ENST00000480287.1;ENST00000447837.1;ENST00000478246.1
cg17675104_BC21	-0.452311	1.46294e-12	1.53355e-10	0.679451	0.740883	-0.0614311	chr14	105511906	-	cg17675104_BC21	OpenSea	cg
cg15184164_TC21	-0.555138	1.46524e-12	1.53522e-10	0.739015	0.805994	-0.0669793	chr18	13019479	+	cg15184164_TC21	OpenSea	cg
cg00863922_BC21	0.401294	1.50181e-12	1.5652e-10	0.693009	0.635488	0.0575205	chr9	81912631	-	cg00863922_BC21	OpenSea	cg	TSS1500	SPATA31D5P	NR_026851.1	TSS1500;TSS1500	ENSG00000240632.6;ENSG00000240632.6	ENST00000527857.5;ENST00000376459.3
cg22529139_BC21	-0.468673	1.51363e-12	1.57548e-10	0.755072	0.808602	-0.0535301	chr17	40983931	+	cg22529139_BC21	OpenSea	cg	exon_3;exon_1;exon_3;exon_3	KRT40;KRT40;KRT40;KRT40	NM_001385217.1_2;NM_001389244.1_2;NM_182497.4_2;NR_163403.1_2	exon_1;exon_3;exon_3;exon_3	KRT40;KRT40;KRT40;KRT40	ENST00000377755.9;ENST00000684280.1;ENST00000461923.5;ENST00000398486.2
cg00982661_TC21	-0.345635	1.52086e-12	1.58095e-10	0.636205	0.687097	-0.0508914	chr1	80930171	-	cg00982661_TC21	OpenSea	cg
cg24309625_BC21	0.418194	1.54813e-12	1.60289e-10	0.791042	0.740033	0.0510091	chr16	30419759	+	cg24309625_BC21	Shore	cg	exon_1	SNORA80C	NR_145731.1	exon_1	SNORA80C	ENST00000362917.1
cg19054358_TC21	-0.401061	1.54873e-12	1.60333e-10	0.726493	0.776969	-0.0504755	chr5	78923603	+	cg19054358_TC21	OpenSea	cg
cg00334329_TC21	0.376866	1.57403e-12	1.62325e-10	0.671802	0.616582	0.0552202	chr12	11211102	-	cg00334329_TC21	OpenSea	cg				TSS1500	ENSG00000275119.1	ENST00000612592.1
cg05980492_BC21	-0.443988	1.60963e-12	1.65283e-10	0.687078	0.755369	-0.0682912	chr6	25435180	+	cg05980492_BC21	OpenSea	cg
cg22119707_BO11	-0.439001	1.63014e-12	1.66923e-10	0.261703	0.320719	-0.059016	chr17	7036758	-	cg22119707_BO11	Island	cg	exon_2	SLC16A13	NM_201566.3	exon_2;exon_1	SLC16A13;SLC16A13	ENST00000308027.7;ENST00000575844.1
cg15143914_BC21	-0.26335	1.6692e-12	1.70056e-10	0.592167	0.64411	-0.051943	chr1	91731009	-	cg15143914_BC21	OpenSea	cg
cg10129391_TC21	-0.303882	1.67381e-12	1.70486e-10	0.613232	0.674406	-0.061174	chr4	53716658	+	cg10129391_TC21	OpenSea	cg
cg15548837_BC21	-0.483772	1.69324e-12	1.72049e-10	0.327913	0.40907	-0.0811568	chr10	107728886	+	cg15548837_BC21	OpenSea	cg
cg20420295_BC21	0.363237	1.75057e-12	1.76736e-10	0.55312	0.491626	0.0614939	chr15	55553844	-	cg20420295_BC21	OpenSea	cg
cg11559014_TC21	-0.4691	1.7519e-12	1.76851e-10	0.72285	0.788295	-0.0654449	chr18	63909098	-	cg11559014_TC21	OpenSea	cg
cg18540328_TC21	0.536451	1.7608e-12	1.77628e-10	0.355757	0.281706	0.0740505	chr5	91279545	+	cg18540328_TC21	Shore	cg				TSS1500	ENSG00000286638.2	ENST00000660900.2
cg24557048_BC21	-0.464619	1.80028e-12	1.80846e-10	0.438725	0.516855	-0.0781299	chr1	2132360	+	cg24557048_BC21	Island	cg				TSS1500	ENSG00000067606.17	ENST00000471018.6
cg14793844_TC21	-0.510681	1.87396e-12	1.86597e-10	0.78839	0.838676	-0.0502857	chr2	99900418	+	cg14793844_TC21	OpenSea	cg
cg05707985_BC21	-1.66071	1.9187e-12	1.90064e-10	0.303979	0.534338	-0.230359	chr7	142722526	-	cg05707985_BC21	OpenSea	cg				exon_1	PGBD4P1	ENST00000473644.1
cg02096172_TC21	-0.563166	2.02742e-12	1.98389e-10	0.829436	0.880338	-0.0509014	chr6	6893930	-	cg02096172_TC21	OpenSea	cg
cg02781614_BC21	-0.399697	2.06794e-12	2.01329e-10	0.671567	0.728681	-0.0571145	chr1	28517189	+	cg02781614_BC21	Shore	cg	TSS1500;TSS1500;TSS1500	RCC1;RCC1;RCC1	NM_001269.6;NM_001048195.4;NM_001048194.4	TSS1500;TSS1500;TSS1500;TSS1500	ENSG00000180198.17;ENSG00000180198.17;ENSG00000180198.17;ENSG00000180198.17	ENST00000373832.5;ENST00000373831.7;ENST00000411533.5;ENST00000486790.2
cg25446789_BC21	-0.25023	2.06825e-12	2.01337e-10	0.555858	0.60596	-0.0501027	chr2	25587524	+	cg25446789_BC21	OpenSea	cg
cg20172956_BC21	-0.612556	2.12349e-12	2.05667e-10	0.838872	0.888999	-0.0501277	chr15	28956786	-	cg20172956_BC21	OpenSea	cg
cg25476243_TC11	0.466617	2.29703e-12	2.19427e-10	0.803298	0.750383	0.0529148	chr2	451932	+	cg25476243_TC11	OpenSea	cg
cg12446452_BC21	-0.650152	2.35314e-12	2.23651e-10	0.738506	0.812325	-0.0738191	chr22	47395880	-	cg12446452_BC21	OpenSea	cg
cg26667659_TC21	-0.403577	2.37353e-12	2.25299e-10	0.365707	0.428976	-0.0632682	chr19	17266789	+	cg26667659_TC21	OpenSea	cg	TSS1500;TSS1500;TSS1500;TSS1500	BABAM1;BABAM1;BABAM1;BABAM1	NM_001288756.2;NM_014173.4;NM_001288757.2;NM_001033549.3	TSS1500;TSS1500;TSS1500;TSS1500;TSS1500;TSS1500;TSS1500;TSS1500;TSS1500;TSS1500;TSS1500;TSS1500;TSS1500;TSS1500	ENSG00000105393.16;ENSG00000105393.16;ENSG00000105393.16;ENSG00000105393.16;ENSG00000105393.16;ENSG00000105393.16;ENSG00000105393.16;ENSG00000105393.16;ENSG00000105393.16;ENSG00000105393.16;ENSG00000105393.16;ENSG00000105393.16;ENSG00000105393.16;ENSG00000269307.1	ENST00000447614.6;ENST00000594247.5;ENST00000359435.8;ENST00000599474.5;ENST00000599057.5;ENST00000595393.5;ENST00000598188.6;ENST00000601043.5;ENST00000601171.5;ENST00000596335.5;ENST00000601436.5;ENST00000448635.2;ENST00000595632.5;ENST00000596542.1
cg20069795_BC21	0.29324	2.404e-12	2.27506e-10	0.559556	0.508408	0.0511481	chr1	59914652	+	cg20069795_BC21	OpenSea	cg				TSS1500	ENSG00000134716.11	ENST00000492633.5
cg03408779_BC21	-0.535583	2.41044e-12	2.28018e-10	0.736275	0.797009	-0.0607343	chr2	143731277	+	cg03408779_BC21	OpenSea	cg
cg12229408_BC21	-0.322474	2.44922e-12	2.3097e-10	0.503551	0.566388	-0.0628367	chr8	16363063	-	cg12229408_BC21	OpenSea	cg
cg18874483_BC21	0.373643	2.47969e-12	2.33196e-10	0.75065	0.69924	0.0514099	chr10	373497	-	cg18874483_BC21	Shelf	cg
cg02551170_TC21	0.350567	2.49933e-12	2.34744e-10	0.708436	0.656163	0.0522721	chr2	24676526	-	cg02551170_TC21	OpenSea	cg
cg12343144_TC21	-0.273042	2.53128e-12	2.37215e-10	0.695379	0.746021	-0.0506421	chr5	83374780	+	cg12343144_TC21	OpenSea	cg
cg21554180_TC21	-0.405433	2.53266e-12	2.37314e-10	0.662141	0.716791	-0.05465	chr1	115730058	+	cg21554180_TC21	OpenSea	cg
cg09238332_TC11	-0.417215	2.5345e-12	2.37391e-10	0.200614	0.25153	-0.0509156	chr16	89004495	+	cg09238332_TC11	Island	cg
cg14396626_TC21	0.365619	2.53773e-12	2.37618e-10	0.548726	0.485597	0.0631291	chr1	50499982	-	cg14396626_TC21	OpenSea	cg
cg27479358_BC21	-0.253349	2.61894e-12	2.44059e-10	0.583378	0.636959	-0.0535812	chr8	20112025	-	cg27479358_BC21	OpenSea	cg
cg12445613_TC21	-0.504058	2.63371e-12	2.45074e-10	0.585437	0.661369	-0.0759323	chr6	89859897	+	cg12445613_TC21	OpenSea	cg
cg18392999_BC21	-0.260481	2.64249e-12	2.4571e-10	0.524804	0.577628	-0.0528237	chr6	138722623	+	cg18392999_BC21	OpenSea	cg
cg25364141_TC21	-0.537552	2.72491e-12	2.51732e-10	0.671497	0.745028	-0.0735318	chr16	56164132	-	cg25364141_TC21	OpenSea	cg
cg16429234_BC21	0.393704	2.74644e-12	2.53483e-10	0.763689	0.713436	0.0502532	chr18	5232063	-	cg16429234_BC21	OpenSea	cg
cg21554616_BC21	-0.413257	2.74942e-12	2.53678e-10	0.729925	0.783438	-0.0535126	chr14	54760037	-	cg21554616_BC21	OpenSea	cg
cg05640346_BC21	-0.679506	2.75394e-12	2.53963e-10	0.745134	0.822588	-0.0774537	chr7	148341082	-	cg05640346_BC21	Shore	cg
cg09275968_BC11	-0.440902	2.76957e-12	2.55085e-10	0.347226	0.418962	-0.0717355	chr12	48818397	-	cg09275968_BC11	Island	cg	TSS200;TSS200	CACNB3;CACNB3	NM_001206915.2;NM_000725.4	exon_1;TSS200;TSS200;TSS200;TSS200;TSS1500;TSS1500;TSS1500;TSS1500;TSS1500	CACNB3;ENSG00000167535.8;ENSG00000167535.8;ENSG00000167535.8;ENSG00000167535.8;ENSG00000167535.8;ENSG00000167535.8;ENSG00000167535.8;ENSG00000167535.8;ENSG00000167535.8	ENST00000552022.5;ENST00000549971.5;ENST00000547818.5;ENST00000301050.7;ENST00000547392.5;ENST00000548279.5;ENST00000550771.5;ENST00000547230.5;ENST00000551544.5;ENST00000552812.1
cg11344164_TC21	-0.370037	2.78082e-12	2.55721e-10	0.637144	0.691399	-0.054255	chr10	100118763	+	cg11344164_TC21	Shelf	cg
cg07433407_BC21	-0.329944	2.81016e-12	2.57937e-10	0.649989	0.714566	-0.0645765	chr1	154398342	-	cg07433407_BC21	OpenSea	cg
cg03037030_BC21	-0.465752	2.84148e-12	2.60217e-10	0.220727	0.284262	-0.0635344	chr6	31575523	-	cg03037030_BC21	OpenSea	cg	TSS200	TNF	NM_000594.4_8	TSS200;TSS1500	ENSG00000232810.5;ENSG00000232810.5	ENST00000449264.3;ENST00000699334.1
cg07625783_BC21	-0.294093	2.8927e-12	2.63597e-10	0.544478	0.606335	-0.061857	chr1	159826827	+	cg07625783_BC21	OpenSea	cg	TSS200;TSS200	SLAMF8;SLAMF8	NM_001330741.2;NM_020125.3	exon_1;5UTR;TSS200	SLAMF8;SLAMF8;ENSG00000158714.11	ENST00000368104.4;ENST00000368104.4;ENST00000289707.10
cg15813528_BC21	-0.366549	2.90434e-12	2.64412e-10	0.660411	0.713653	-0.0532423	chr11	48006747	+	cg15813528_BC21	OpenSea	cg
cg17464436_BC21	-0.443357	3.0416e-12	2.74556e-10	0.628247	0.704274	-0.0760274	chr1	184953751	+	cg17464436_BC21	OpenSea	cg
cg20695803_BC21	-0.530647	3.05051e-12	2.75169e-10	0.804721	0.859337	-0.0546153	chr20	43537704	-	cg20695803_BC21	OpenSea	cg				TSS1500	ENSG00000185513.17	ENST00000494117.1
cg10384641_BC21	-0.419816	3.2029e-12	2.85852e-10	0.690145	0.746709	-0.0565636	chr9	82367450	-	cg10384641_BC21	OpenSea	cg
cg09093656_BC21	-0.317315	3.25206e-12	2.89188e-10	0.326964	0.379462	-0.0524976	chr17	16420167	-	cg09093656_BC21	OpenSea	cg	exon_3	TRPV2	NM_016113.5	exon_3;exon_2	TRPV2;TRPV2	ENST00000338560.12;ENST00000455666.1
cg12806049_BC21	-0.260537	3.32362e-12	2.94426e-10	0.522043	0.57376	-0.0517172	chr14	50741661	+	cg12806049_BC21	OpenSea	cg	exon_24;exon_25;exon_25;exon_25	NIN;NIN;NIN;NIN	NM_016350.5;NM_020921.4;NM_182944.3;NM_182946.2	exon_25;exon_25;exon_22;exon_23;exon_23;exon_13;exon_24;exon_25;exon_24;exon_1;3UTR;3UTR	NIN;NIN;NIN;NIN;NIN;NIN;NIN;NIN;NIN;NIN;NIN;NIN	ENST00000530997.7;ENST00000476352.5;ENST00000673657.1;ENST00000674030.1;ENST00000382043.8;ENST00000389869.7;ENST00000324330.13;ENST00000382041.7;ENST00000453196.6;ENST00000480476.1;ENST00000673657.1;ENST00000674030.1
cg17515347_TC21	-0.450922	3.34184e-12	2.95626e-10	0.625915	0.704174	-0.0782594	chr1	159077373	+	cg17515347_TC21	OpenSea	cg	TSS1500;TSS1500	AIM2;AIM2	NM_004833.3;NM_001348247.2	TSS1500	ENSG00000163568.16	ENST00000368130.9
cg14792595_BC21	-0.35565	3.35902e-12	2.96641e-10	0.454369	0.528921	-0.0745524	chr22	50542496	-	cg14792595_BC21	Shore	cg				exon_1;TSS1500	KLHDC7B-DT;ENSG00000289947.1	ENST00000609178.1;ENST00000702005.1
cg07350437_TC21	-0.332667	3.52768e-12	3.08637e-10	0.560295	0.612675	-0.0523796	chr5	169576243	+	cg07350437_TC21	OpenSea	cg
cg10906428_TC21	0.376333	3.53965e-12	3.09501e-10	0.765865	0.714251	0.0516138	chr2	46625217	-	cg10906428_TC21	OpenSea	cg	exon_5;3UTR	CRIPT;CRIPT	NM_014171.6;NM_014171.6	exon_5;3UTR	CRIPT;CRIPT	ENST00000238892.4;ENST00000238892.4
cg00330065_BC21	-0.324096	3.55599e-12	3.10624e-10	0.520679	0.574205	-0.0535256	chr1	18307453	-	cg00330065_BC21	OpenSea	cg
cg02023051_BC21	-0.325408	3.66287e-12	3.17418e-10	0.648654	0.701897	-0.0532428	chr17	8935311	+	cg02023051_BC21	OpenSea	cg
cg13900989_BC21	-0.388164	3.68649e-12	3.1884e-10	0.700694	0.75421	-0.0535159	chr14	90264049	+	cg13900989_BC21	OpenSea	cg	exon_7;exon_6	PSMC1;PSMC1	NM_001330212.2;NM_002802.3	exon_3;exon_6;exon_5;5UTR	PSMC1;PSMC1;PSMC1;PSMC1	ENST00000553835.5;ENST00000261303.13;ENST00000543772.2;ENST00000553835.5
cg19188893_BC21	0.479502	3.70215e-12	3.19912e-10	0.784665	0.726135	0.0585297	chr1	182876874	-	cg19188893_BC21	OpenSea	cg	exon_19;exon_20	DHX9;DHX9	NM_001357.5;NR_033302.2	exon_19;TSS200;TSS1500	DHX9;ENSG00000135829.17;ENSG00000135829.17	ENST00000367549.4;ENST00000474446.5;ENST00000485081.5
cg04949225_BC21	-0.261934	3.73036e-12	3.21753e-10	0.566235	0.620759	-0.0545239	chr13	50222709	-	cg04949225_BC21	OpenSea	cg
cg10338518_BC22	-0.370575	3.74032e-12	3.22486e-10	0.73479	0.792694	-0.0579041	chr4	86973985	-	cg10338518_BC22	OpenSea	cg				exon_3	AFF1	ENST00000511996.5
cg14206523_BC21	-0.33819	3.79372e-12	3.26357e-10	0.648557	0.698667	-0.0501092	chr15	34725743	-	cg14206523_BC21	OpenSea	cg
cg19768606_TC21	-0.267315	3.83167e-12	3.28759e-10	0.421827	0.475385	-0.0535582	chr4	184889918	+	cg19768606_TC21	OpenSea	cg
cg06571924_TC21	-0.432378	3.95597e-12	3.37882e-10	0.24051	0.294996	-0.0544855	chr4	53592794	-	cg06571924_TC21	OpenSea	cg	TSS200;TSS1500	LNX1-AS2;LNX1	NR_046827.1;NM_001126328.3	TSS200;TSS200;TSS1500;TSS1500	ENSG00000248494.1;ENSG00000248494.1;ENSG00000072201.14;ENSG00000072201.14	ENST00000509974.1;ENST00000502410.1;ENST00000263925.8;ENST00000512247.5
cg00631144_TC21	0.449103	4.02677e-12	3.42903e-10	0.581436	0.508505	0.0729308	chr6	18407289	-	cg00631144_TC21	OpenSea	cg
cg20000602_BC21	-0.404388	4.09894e-12	3.48009e-10	0.769204	0.825438	-0.0562337	chr12	124249300	-	cg20000602_BC21	OpenSea	cg
cg17662883_TC21	-0.247768	4.1235e-12	3.49562e-10	0.554549	0.605265	-0.0507162	chr4	8419632	+	cg17662883_TC21	OpenSea	cg
cg22974245_BC21	-0.355951	4.12416e-12	3.49564e-10	0.635237	0.686394	-0.0511566	chr8	132918262	+	cg22974245_BC21	OpenSea	cg				TSS1500	ENSG00000042832.12	ENST00000519178.5
cg01803729_TC21	-0.445026	4.13074e-12	3.49959e-10	0.759369	0.80959	-0.0502216	chr1	51534701	+	cg01803729_TC21	OpenSea	cg
cg07023594_TC21	1.18332	4.13234e-12	3.50004e-10	0.933755	0.845746	0.0880085	chr12	3841532	+	cg07023594_TC21	Shelf	cg				exon_1	OTUD4P1	ENST00000237841.5
cg16940742_BC21	-0.289276	4.13765e-12	3.50319e-10	0.478494	0.538288	-0.0597947	chr10	113859456	-	cg16940742_BC21	OpenSea	cg
cg16004875_BC21	-0.800312	4.17663e-12	3.52775e-10	0.422545	0.546916	-0.124371	chr1	18575592	-	cg16004875_BC21	OpenSea	cg
cg09183823_TC21	-0.273492	4.25923e-12	3.5845e-10	0.494405	0.549633	-0.0552278	chr6	13764041	-	cg09183823_TC21	OpenSea	cg
cg20995564_TC21	-0.356769	4.26475e-12	3.58813e-10	0.649665	0.712726	-0.0630611	chr2	144414468	+	cg20995564_TC21	OpenSea	cg
cg23956760_BC21	-0.300837	4.29583e-12	3.6081e-10	0.660712	0.71527	-0.0545574	chr19	19067899	+	cg23956760_BC21	Shelf	cg
cg07173896_TC21	0.340944	4.33588e-12	3.63232e-10	0.666741	0.613438	0.0533031	chr9	39397960	+	cg07173896_TC21	OpenSea	cg				TSS1500	ENSG00000231140.3	ENST00000423499.3
cg14806867_BC11	-0.371902	4.35606e-12	3.64586e-10	0.291537	0.346262	-0.0547241	chr13	95677101	-	cg14806867_BC11	Island	cg	TSS200;TSS200	DNAJC3;DNAJC3-DT	NM_006260.5;NR_132117.1	TSS1500;TSS200;TSS200;TSS1500;TSS1500;TSS200;TSS200;TSS200;TSS200;TSS200;TSS200	ENSG00000247400.6;ENSG00000247400.6;ENSG00000247400.6;ENSG00000247400.6;ENSG00000247400.6;ENSG00000247400.6;ENSG00000247400.6;ENSG00000247400.6;ENSG00000247400.6;ENSG00000102580.15;ENSG00000102580.15	ENST00000701077.1;ENST00000685997.1;ENST00000700803.1;ENST00000606011.1;ENST00000662244.1;ENST00000499499.3;ENST00000692031.1;ENST00000671463.2;ENST00000691965.2;ENST00000602402.6;ENST00000376795.6
cg14859916_TC21	-0.595809	4.35945e-12	3.64801e-10	0.581985	0.675857	-0.0938719	chr7	148396126	+	cg14859916_TC21	OpenSea	cg
cg23979983_TC21	-0.369303	4.38257e-12	3.66216e-10	0.487358	0.565633	-0.0782748	chr4	106676604	+	cg23979983_TC21	OpenSea	cg
cg20192814_BC21	-0.818386	4.44505e-12	3.70491e-10	0.796047	0.874485	-0.0784383	chr13	50991226	-	cg20192814_BC21	OpenSea	cg
cg06529149_TC21	-0.348906	4.45438e-12	3.70954e-10	0.499296	0.558	-0.0587046	chr1	4134352	+	cg06529149_TC21	Shore	cg
cg14799392_BC21	0.478053	4.65832e-12	3.84174e-10	0.584841	0.504447	0.0803936	chr13	30740926	-	cg14799392_BC21	OpenSea	cg				TSS1500	ENSG00000132965.10	ENST00000479597.1
cg21229890_BC21	0.567622	4.70151e-12	3.87194e-10	0.462393	0.375586	0.0868064	chr16	19137412	-	cg21229890_BC21	OpenSea	cg
cg19380511_BO11	0.44421	4.77702e-12	3.92353e-10	0.7531	0.690606	0.062494	chr14	35334336	+	cg19380511_BO11	OpenSea	cg
cg02963707_BC21	0.500373	4.89481e-12	3.99909e-10	0.717543	0.644131	0.0734121	chr2	70144357	-	cg02963707_BC21	Shore	cg
cg07976112_TC21	-0.341532	4.91116e-12	4.01022e-10	0.345821	0.399788	-0.0539664	chr7	44849080	-	cg07976112_TC21	Shore	cg	TSS1500;TSS1500;TSS1500;TSS1500;TSS1500	H2AZ2;H2AZ2;H2AZ2;H2AZ2;H2AZ2	NM_012412.5;NM_201516.3;NM_201517.3;NM_201436.3;NM_138635.3	exon_1;TSS1500;TSS1500;TSS1500;TSS1500;TSS1500;TSS1500;TSS1500;TSS1500	H2AZ2-DT;ENSG00000105968.19;ENSG00000105968.19;ENSG00000105968.19;ENSG00000105968.19;ENSG00000105968.19;ENSG00000105968.19;ENSG00000105968.19;ENSG00000105968.19	ENST00000450016.1;ENST00000222690.10;ENST00000437072.5;ENST00000308153.9;ENST00000349299.7;ENST00000350771.7;ENST00000381124.9;ENST00000521529.5;ENST00000446531.1
cg04987438_BC21	-0.313549	5.01324e-12	4.07889e-10	0.491996	0.55191	-0.0599143	chr20	43751695	-	cg04987438_BC21	OpenSea	cg
cg27541604_TC21	-0.329187	5.07718e-12	4.12256e-10	0.592814	0.646656	-0.0538422	chr1	159076661	+	cg27541604_TC21	OpenSea	cg	5UTR;exon_1;5UTR;exon_1	AIM2;AIM2;AIM2;AIM2	NM_001348247.2;NM_001348247.2;NM_004833.3;NM_004833.3	exon_1;5UTR	AIM2;AIM2	ENST00000368130.9;ENST00000368130.9
cg19858685_BC21	-0.363282	5.18734e-12	4.19812e-10	0.566323	0.640226	-0.073903	chr14	92160847	-	cg19858685_BC21	OpenSea	cg
cg10843310_TC21	-0.435541	5.29403e-12	4.27001e-10	0.741706	0.793847	-0.0521417	chr4	151436268	+	cg10843310_TC21	OpenSea	cg				TSS200	ENSG00000164142.16	ENST00000513962.5
cg11123749_TC21	0.394783	5.36172e-12	4.3128e-10	0.717117	0.662402	0.0547147	chr7	64561243	-	cg11123749_TC21	OpenSea	cg				exon_2	ZNF680	ENST00000473601.1
cg23173042_TC21	-0.252387	5.61401e-12	4.47784e-10	0.53218	0.587803	-0.0556222	chr6	139839788	-	cg23173042_TC21	OpenSea	cg
cg17165759_TC21	-0.428118	5.66154e-12	4.50558e-10	0.508798	0.575736	-0.0669385	chr1	229441280	+	cg17165759_TC21	OpenSea	cg	3UTR;exon_26	NUP133;NUP133	NM_018230.3;NM_018230.3	exon_26;3UTR;TSS1500	NUP133;NUP133;ENSG00000226920.1	ENST00000261396.6;ENST00000261396.6;ENST00000434311.1
cg10778037_BC21	-0.405013	5.66583e-12	4.50819e-10	0.743395	0.794259	-0.0508643	chr7	24554952	+	cg10778037_BC21	OpenSea	cg
cg25372693_BC21	-0.311948	5.72507e-12	4.54837e-10	0.374257	0.426617	-0.0523596	chr3	119241138	+	cg25372693_BC21	Shore	cg	TSS1500;TSS1500	B4GALT4;B4GALT4	NM_212543.2;NM_003778.4	TSS1500;TSS1500;TSS1500;TSS200;TSS1500;TSS1500;TSS1500;TSS1500;TSS1500;TSS1500;TSS1500;TSS1500;TSS1500;TSS1500;TSS1500;TSS1500;TSS1500;TSS1500	ENSG00000121578.13;ENSG00000121578.13;ENSG00000121578.13;ENSG00000121578.13;ENSG00000121578.13;ENSG00000121578.13;ENSG00000121578.13;ENSG00000121578.13;ENSG00000121578.13;ENSG00000121578.13;ENSG00000121578.13;ENSG00000121578.13;ENSG00000121578.13;ENSG00000121578.13;ENSG00000121578.13;ENSG00000121578.13;ENSG00000121578.13;ENSG00000121578.13	ENST00000483209.5;ENST00000467604.5;ENST00000393765.7;ENST00000359213.7;ENST00000460321.5;ENST00000491906.5;ENST00000475803.5;ENST00000479150.5;ENST00000470111.5;ENST00000493932.5;ENST00000473887.5;ENST00000459778.5;ENST00000459820.5;ENST00000460395.5;ENST00000472471.5;ENST00000484595.5;ENST00000487579.5;ENST00000479308.1
cg11351630_BC21	-0.439708	5.88751e-12	4.65109e-10	0.671533	0.740367	-0.0688334	chr15	67531544	-	cg11351630_BC21	OpenSea	cg
cg12960096_BC21	-0.280001	6.02623e-12	4.73823e-10	0.627532	0.685106	-0.0575737	chr8	106556913	+	cg12960096_BC21	OpenSea	cg
cg16594403_TC21	-0.263839	6.06991e-12	4.76833e-10	0.568301	0.618813	-0.050512	chr8	130317714	-	cg16594403_TC21	OpenSea	cg
cg12313149_BC21	-0.357749	6.13823e-12	4.80961e-10	0.750695	0.801777	-0.0510814	chr2	136006059	-	cg12313149_BC21	OpenSea	cg
cg05468370_TC21	-0.403286	6.23858e-12	4.87329e-10	0.506863	0.571044	-0.064181	chr19	29880786	-	cg05468370_TC21	OpenSea	cg
cg19257391_TC21	0.329525	6.28763e-12	4.90251e-10	0.488713	0.429397	0.0593166	chr10	127017312	+	cg19257391_TC21	OpenSea	cg
cg07616116_TC21	0.346215	6.43107e-12	4.98778e-10	0.684001	0.633915	0.0500865	chr22	40595277	+	cg07616116_TC21	OpenSea	cg
cg11555339_TC21	0.365496	6.56504e-12	5.06679e-10	0.613889	0.552711	0.0611771	chr17	7278575	-	cg11555339_TC21	Shelf	cg
cg18000050_BC21	0.415097	6.59074e-12	5.08352e-10	0.783028	0.729776	0.053252	chr10	70207402	-	cg18000050_BC21	OpenSea	cg
cg10169971_BC11	-0.502409	6.84008e-12	5.2379e-10	0.192004	0.247819	-0.0558149	chr6	83193269	-	cg10169971_BC11	Island	cg	TSS200;TSS200;TSS200;TSS200;TSS200;TSS200;TSS200;TSS200;TSS200;TSS200;TSS200	RWDD2A;RWDD2A;RWDD2A;RWDD2A;RWDD2A;PGM3;PGM3;PGM3;PGM3;PGM3;PGM3	NM_001322335.2;NM_001322339.2;NM_033411.5;NM_001322337.2;NM_001322336.2;NM_001199919.2;NM_001367287.1;NM_015599.3;NM_001367286.1;NM_001199918.2;NR_159812.2	exon_1;exon_1;exon_1;exon_1;exon_1;exon_1;5UTR;5UTR;5UTR;5UTR;5UTR;5UTR;TSS200;TSS200;TSS200;TSS200;TSS200;TSS200;TSS200;TSS200;TSS200;TSS200;TSS200;TSS200;TSS200;TSS200;TSS200;TSS200;TSS200;TSS200;TSS200;TSS200;TSS200;TSS200;TSS200;TSS200;TSS200;TSS200;TSS200;TSS200;TSS200;TSS200;TSS200;TSS200;TSS200;TSS200;TSS200;TSS200;TSS200;TSS200;TSS200;TSS200;TSS200	PGM3;PGM3;PGM3;PGM3;PGM3;PGM3;PGM3;PGM3;PGM3;PGM3;PGM3;PGM3;ENSG00000013375.17;ENSG00000013375.17;ENSG00000013375.17;ENSG00000013375.17;ENSG00000013375.17;ENSG00000013375.17;ENSG00000013375.17;ENSG00000013375.17;ENSG00000013375.17;ENSG00000013375.17;ENSG00000013375.17;ENSG00000013375.17;ENSG00000013375.17;ENSG00000013375.17;ENSG00000013375.17;ENSG00000013375.17;ENSG00000013375.17;ENSG00000013375.…	ENST00000698524.1;ENST00000508748.6;ENST00000698525.1;ENST00000698526.1;ENST00000651425.1;ENST00000651698.2;ENST00000508748.6;ENST00000651425.1;ENST00000651698.2;ENST00000698524.1;ENST00000698525.1;ENST00000698526.1;ENST00000698599.1;ENST00000698600.1;ENST00000698601.1;ENST00000698602.1;ENST00000698603.1;ENST00000504780.6;ENST00000513973.6;ENST00000698604.1;ENST00000698605.1;ENST00000698606.1;ENS…
cg11742479_TC21	0.378572	6.90779e-12	5.28107e-10	0.689552	0.636593	0.0529582	chr1	39560848	-	cg11742479_TC21	OpenSea	cg	3UTR;exon_16;3UTR;exon_15;3UTR;exon_16;TSS1500;TSS1500;TSS1500;TSS1500;TSS1500	PABPC4;PABPC4;PABPC4;PABPC4;PABPC4;PABPC4;PPIEL;PPIEL;PPIEL;PPIEL;PPIEL	NM_001135653.2;NM_001135653.2;NM_001135654.2;NM_001135654.2;NM_003819.4;NM_003819.4;NR_144356.1;NR_144357.1;NR_144354.1;NR_144355.1;NR_003929.2	exon_16;exon_10;exon_11;exon_2;exon_4;exon_7;exon_2;exon_7;exon_8;exon_9;exon_15;exon_16;exon_15;exon_16;exon_14;exon_11;3UTR;3UTR;3UTR;3UTR;3UTR;5UTR;5UTR;5UTR;5UTR;TSS1500;TSS1500;TSS1500;TSS1500;TSS1500;TSS1500;TSS1500;TSS1500;TSS1500;TSS1500;TSS1500;TSS1500;TSS1500;TSS1500;TSS1500;TSS1500;TSS1500;TSS1500;TSS1500;TSS1500;TSS1500;TSS1500	PABPC4;PABPC4;PABPC4;PABPC4;PABPC4;PABPC4;PABPC4;PABPC4;PABPC4;PABPC4;PABPC4;PABPC4;PABPC4;PABPC4;PABPC4;PABPC4;PABPC4;PABPC4;PABPC4;PABPC4;PABPC4;PABPC4;PABPC4;PABPC4;PABPC4;ENSG00000243970.5;ENSG00000243970.5;ENSG00000243970.5;ENSG00000243970.5;ENSG00000243970.5;ENSG00000243970.5;ENSG00000243970.5;ENSG00000243970.5;ENSG00000243970.5;ENSG00000243970.5;ENSG00000243970.5;ENSG00000243970.5;ENSG0000…	ENST00000677006.1;ENST00000676859.1;ENST00000527718.2;ENST00000482028.5;ENST00000492468.5;ENST00000437136.5;ENST00000468476.1;ENST00000678028.1;ENST00000677708.1;ENST00000678469.1;ENST00000372862.7;ENST00000372857.7;ENST00000372856.7;ENST00000372858.8;ENST00000676523.1;ENST00000677548.1;ENST00000372856.7;ENST00000372857.7;ENST00000372858.8;ENST00000372862.7;ENST00000676859.1;ENST00000677006.1;ENS…
cg05194618_BC11	-0.629449	6.95152e-12	5.30486e-10	0.242392	0.32359	-0.0811982	chr14	44963106	+	cg05194618_BC11	Shore	cg	exon_1;exon_1;exon_1;TSS1500	TOGARAM1;TOGARAM1;TOGARAM1;KLHL28	NM_001308120.2;NM_015091.4;NR_131765.2;NM_017658.5	exon_1;exon_1;exon_1;exon_1;exon_1;TSS1500;TSS1500;TSS1500;TSS1500	TOGARAM1;TOGARAM1;TOGARAM1;TOGARAM1;TOGARAM1;ENSG00000179454.14;ENSG00000179454.14;ENSG00000179454.14;ENSG00000179454.14	ENST00000361462.7;ENST00000361577.7;ENST00000557423.5;ENST00000555607.1;ENST00000555945.1;ENST00000396128.9;ENST00000579157.1;ENST00000556500.1;ENST00000557468.1
cg12064913_BC21	-0.471271	7.09565e-12	5.39576e-10	0.755782	0.80753	-0.0517484	chr5	158781081	+	cg12064913_BC21	OpenSea	cg
cg09581069_TC21	0.403041	7.26784e-12	5.50302e-10	0.700508	0.638963	0.0615452	chr13	19843067	+	cg09581069_TC21	OpenSea	cg
cg17237956_BC11	-0.359364	7.29155e-12	5.51461e-10	0.289399	0.343128	-0.0537292	chr12	6773712	-	cg17237956_BC11	Island	cg	exon_3	LAG3	NM_002286.6	exon_2;exon_3;exon_3	LAG3;LAG3;LAG3	ENST00000538079.1;ENST00000441671.6;ENST00000203629.3
cg27310092_TC21	-0.361535	7.29574e-12	5.51611e-10	0.412699	0.482614	-0.0699153	chr1	151973187	+	cg27310092_TC21	OpenSea	cg
cg04428535_TC11	-0.402254	7.30653e-12	5.52101e-10	0.239014	0.290846	-0.0518318	chr19	49929134	-	cg04428535_TC11	Island	cg	TSS1500;TSS200	ATF5;ATF5	NM_001290746.2;NM_001193646.2	exon_1;5UTR;TSS200;TSS200;TSS200;TSS1500	NUP62;NUP62;ENSG00000169136.13;ENSG00000169136.13;ENSG00000169136.13;ENSG00000169136.13	ENST00000596217.1;ENST00000596217.1;ENST00000423777.7;ENST00000600336.1;ENST00000597227.5;ENST00000596658.1
cg00335715_BC11	0.635187	7.45208e-12	5.60889e-10	0.443845	0.346115	0.0977302	chr5	91279642	-	cg00335715_BC11	Shore	cg				TSS1500	ENSG00000286638.2	ENST00000660900.2
cg26621400_TC21	-0.499964	7.49743e-12	5.63487e-10	0.631656	0.71734	-0.0856839	chr8	27390138	+	cg26621400_TC21	OpenSea	cg
cg23172509_BO11	0.509976	7.50047e-12	5.63582e-10	0.632682	0.555636	0.0770462	chr18	3457455	-	cg23172509_BO11	OpenSea	cg	exon_3;exon_4;exon_4;exon_3;exon_3;exon_3;exon_3;exon_3;exon_4;exon_3;exon_3;exon_3;exon_4	TGIF1;TGIF1;TGIF1;TGIF1;TGIF1;TGIF1;TGIF1;TGIF1;TGIF1;TGIF1;TGIF1;TGIF1;TGIF1	NM_001278682.2;NM_001278684.2;NM_001278686.3;NM_001374396.1;NM_001374397.1;NM_003244.4;NM_170695.5;NM_173207.4;NM_173208.3;NM_173209.3;NM_173210.4;NM_173211.2;NM_174886.3	exon_4;exon_4;exon_4;exon_4;exon_3;exon_3;exon_3;exon_3;exon_4;exon_4;exon_3;exon_3;exon_3;exon_3;exon_3;exon_3;exon_3;exon_3;exon_3;exon_2;3UTR	TGIF1;TGIF1;TGIF1;TGIF1;TGIF1;TGIF1;TGIF1;TGIF1;TGIF1;TGIF1;TGIF1;TGIF1;TGIF1;TGIF1;TGIF1;TGIF1;TGIF1;TGIF1;TGIF1;TGIF1;TGIF1	ENST00000552383.5;ENST00000401449.5;ENST00000550958.5;ENST00000548489.6;ENST00000618001.4;ENST00000549780.5;ENST00000549253.5;ENST00000405385.7;ENST00000407501.6;ENST00000546979.5;ENST00000343820.10;ENST00000577543.5;ENST00000551541.5;ENST00000345133.9;ENST00000330513.10;ENST00000549546.5;ENST00000549468.5;ENST00000400167.6;ENST00000551333.1;ENST00000472042.1;ENST00000577543.5
cg10318313_TC21	0.386552	7.57339e-12	5.67989e-10	0.668239	0.608208	0.0600308	chr11	2993707	-	cg10318313_TC21	Shore	cg	TSS1500;TSS1500;TSS1500;TSS1500;TSS1500;TSS1500;TSS1500;TSS1500	NAP1L4;NAP1L4;NAP1L4;NAP1L4;NAP1L4;NAP1L4;NAP1L4;NAP1L4	NM_001369375.1_2;NM_001369383.1_2;NM_001369376.1_2;NM_001369381.1_2;NM_001369377.1_2;NM_001369382.1_2;NM_005969.4_2;NM_001369380.1_2	TSS1500;TSS1500;TSS1500;TSS1500;TSS1500;TSS1500;TSS1500;TSS1500;TSS1500;TSS1500;TSS1500	ENSG00000205531.13;ENSG00000205531.13;ENSG00000205531.13;ENSG00000205531.13;ENSG00000205531.13;ENSG00000205531.13;ENSG00000205531.13;ENSG00000205531.13;ENSG00000205531.13;ENSG00000205531.13;ENSG00000205531.13	ENST00000620138.4;ENST00000380542.9;ENST00000526115.5;ENST00000532325.6;ENST00000448187.5;ENST00000399614.6;ENST00000529361.5;ENST00000528968.5;ENST00000526842.5;ENST00000531291.5;ENST00000534372.1
cg09387382_BC21	-0.379834	7.5802e-12	5.68307e-10	0.364427	0.42599	-0.061563	chr17	80444626	+	cg09387382_BC21	Shore	cg
cg00519427_BC21	0.474413	7.63013e-12	5.71323e-10	0.682068	0.608001	0.0740669	chr11	17115898	-	cg00519427_BC21	OpenSea	cg				TSS200	ENSG00000201586.1	ENST00000364716.1
cg11831670_TC21	-0.304763	7.91815e-12	5.88998e-10	0.645892	0.702368	-0.0564759	chr7	143735087	-	cg11831670_TC21	OpenSea	cg
cg15363303_TC21	-0.331387	7.91768e-12	5.88998e-10	0.73948	0.795182	-0.0557022	chr10	88927147	-	cg15363303_TC21	OpenSea	cg
cg25824217_BC21	-0.324994	7.9859e-12	5.9289e-10	0.401581	0.463517	-0.0619366	chr6	33072758	-	cg25824217_BC21	OpenSea	cg
cg15557347_BC21	0.408131	8.13006e-12	6.01289e-10	0.662631	0.598427	0.0642038	chr10	109194998	+	cg15557347_BC21	OpenSea	cg
cg18692070_TC11	-0.411877	8.22606e-12	6.06796e-10	0.398129	0.471493	-0.0733647	chr10	3424660	-	cg18692070_TC11	OpenSea	cg				TSS200	ENSG00000289882.1	ENST00000701340.1
cg21723486_BC21	-0.389047	8.25296e-12	6.08222e-10	0.727759	0.789376	-0.0616171	chr3	189631534	-	cg21723486_BC21	OpenSea	cg	exon_1;exon_1;exon_1;exon_1;exon_1	TP63;TP63;TP63;TP63;TP63	NM_001114978.2;NM_001114979.2;NM_001329144.2;NM_001329148.2;NM_003722.5	exon_1;exon_1;exon_1;exon_1;exon_1;exon_1	TP63;TP63;TP63;TP63;TP63;TP63	ENST00000264731.8;ENST00000486398.1;ENST00000418709.6;ENST00000320472.9;ENST00000392460.7;ENST00000440651.6
cg19291696_BC21	-0.464063	8.28631e-12	6.10121e-10	0.750485	0.801995	-0.05151	chr13	27195300	+	cg19291696_BC21	OpenSea	cg
cg10407585_TC21	-0.571122	8.42944e-12	6.17983e-10	0.825668	0.875741	-0.0500725	chr10	114240157	-	cg10407585_TC21	Shore	cg
cg11575686_BC21	-0.272066	8.4433e-12	6.18706e-10	0.646153	0.696322	-0.0501692	chr7	112113073	-	cg11575686_BC21	OpenSea	cg
cg03752977_TC21	-0.406199	8.5389e-12	6.24144e-10	0.711747	0.76443	-0.052683	chr8	143248234	-	cg03752977_TC21	Shore	cg				exon_2;TSS1500	ZFP41;ENSG00000181638.20	ENST00000522233.1;ENST00000517702.1
cg16172020_BC21	-0.337589	8.54611e-12	6.24516e-10	0.57566	0.646928	-0.0712676	chr5	115577547	+	cg16172020_BC21	OpenSea	cg
cg02541778_TC11	-0.409091	8.72862e-12	6.3596e-10	0.234283	0.284706	-0.0504222	chr8	54470341	-	cg02541778_TC11	Island	cg				exon_2	ENSG00000274310	ENST00000610741.1
cg08338683_BC21	-0.378459	8.72742e-12	6.3596e-10	0.64866	0.711053	-0.062393	chr3	170330479	+	cg08338683_BC21	OpenSea	cg
cg09412112_BC21	-0.262756	8.73465e-12	6.36242e-10	0.681132	0.732192	-0.0510596	chr6	35014429	+	cg09412112_BC21	OpenSea	cg
cg12411374_TC21	-0.433213	8.85953e-12	6.43748e-10	0.74566	0.796862	-0.0512022	chr10	3205291	-	cg12411374_TC21	OpenSea	cg
cg19409133_BC21	-0.348556	8.86405e-12	6.43917e-10	0.57138	0.63278	-0.0613991	chr1	28517232	-	cg19409133_BC21	Shore	cg	TSS1500;TSS1500;TSS1500	RCC1;RCC1;RCC1	NM_001269.6;NM_001048195.4;NM_001048194.4	TSS1500;TSS1500;TSS1500;TSS1500;TSS1500	ENSG00000180198.17;ENSG00000180198.17;ENSG00000180198.17;ENSG00000180198.17;ENSG00000180198.17	ENST00000373832.5;ENST00000373831.7;ENST00000411533.5;ENST00000486790.2;ENST00000430407.1
cg12063992_TC22	-0.391801	9.04414e-12	6.54365e-10	0.634951	0.707305	-0.0723539	chr15	75573263	-	cg12063992_TC22	OpenSea	cg
cg20780394_BC21	-0.274245	9.08781e-12	6.56826e-10	0.641377	0.692038	-0.0506607	chr17	78159985	+	cg20780394_BC21	OpenSea	cg				TSS200;TSS1500	ENSG00000187997.12;ENSG00000187997.12	ENST00000451352.3;ENST00000586029.1
cg06233452_TC21	0.409404	9.13637e-12	6.59742e-10	0.683304	0.624297	0.0590067	chr4	133562222	+	cg06233452_TC21	OpenSea	cg
cg13302929_TC21	-0.391837	9.1884e-12	6.62795e-10	0.70457	0.766073	-0.0615033	chr6	15355890	-	cg13302929_TC21	OpenSea	cg
cg00182893_TC21	-0.401537	9.2909e-12	6.68626e-10	0.743899	0.797867	-0.0539684	chr6	139540052	+	cg00182893_TC21	OpenSea	cg
cg01246178_TC21	-0.354922	9.31217e-12	6.69559e-10	0.776363	0.827973	-0.051611	chr3	107658230	+	cg01246178_TC21	OpenSea	cg
cg20911406_BC21	-0.249509	9.36983e-12	6.73199e-10	0.570562	0.623566	-0.0530046	chr2	207792462	+	cg20911406_BC21	OpenSea	cg
cg06125249_BC21	-0.482675	9.39066e-12	6.74194e-10	0.258705	0.32939	-0.0706854	chr4	2243590	+	cg06125249_BC21	Shore	cg	TSS1500;TSS1500;TSS1500	HAUS3;HAUS3;POLN	NM_001303143.2;NM_024511.7;NM_181808.4	TSS1500;TSS1500;TSS1500;TSS1500;TSS1500;TSS1500;TSS1500;TSS1500;TSS1500	ENSG00000130997.16;ENSG00000130997.16;ENSG00000214367.9;ENSG00000214367.9;ENSG00000214367.9;ENSG00000214367.9;ENSG00000214367.9;ENSG00000214367.9;ENSG00000214367.9	ENST00000511885.6;ENST00000515357.5;ENST00000672739.1;ENST00000672725.1;ENST00000506763.5;ENST00000443786.3;ENST00000243706.8;ENST00000514395.1;ENST00000502440.1
cg02589406_BC21	-0.451742	9.47783e-12	6.79165e-10	0.566209	0.639983	-0.0737731	chr5	119036325	-	cg02589406_BC21	OpenSea	cg				TSS1500	ENSG00000172869.15	ENST00000509902.5
cg06443385_BC21	0.362572	9.55525e-12	6.83624e-10	0.598719	0.537313	0.0614057	chr9	95871664	+	cg06443385_BC21	Shelf	cg
cg18860329_TC21	-0.418797	9.89933e-12	7.03288e-10	0.776741	0.827779	-0.0510379	chr13	42780285	-	cg18860329_TC21	OpenSea	cg	TSS1500;TSS1500	FAM216B;FAM216B	NM_182508.3;NM_001318932.2	TSS1500;TSS1500	ENSG00000179813.7;ENSG00000179813.7	ENST00000537894.5;ENST00000313851.3
cg00480356_BC11	-0.557636	9.91489e-12	7.03998e-10	0.158035	0.21245	-0.0544154	chr15	43800608	+	cg00480356_BC11	Island	cg	exon_1;5UTR;exon_1;exon_3;TSS1500;TSS1500	HYPK;HYPK;HYPK;SERF2-C15ORF63;SERINC4;SERINC4	NM_001199885.1;NM_016400.4;NM_016400.4;NR_037673.1;NM_001258032.2;NM_001258031.2	exon_3;exon_4;exon_2;exon_1;exon_1;exon_1;5UTR;3UTR;5UTR;3UTR;5UTR;TSS1500;TSS1500;TSS1500;TSS1500;TSS1500;TSS1500;TSS200	SERF2;SERF2;HYPK;HYPK;HYPK;HYPK;HYPK;SERF2;HYPK;SERF2;HYPK;ENSG00000262560.1;ENSG00000184716.14;ENSG00000184716.14;ENSG00000184716.14;ENSG00000184716.14;ENSG00000184716.14;ENSG00000242028.8	ENST00000409617.6;ENST00000448830.2;ENST00000406925.6;ENST00000498605.1;ENST00000442995.4;ENST00000458412.2;ENST00000406925.6;ENST00000409617.6;ENST00000442995.4;ENST00000448830.2;ENST00000458412.2;ENST00000417761.2;ENST00000448553.5;ENST00000457418.5;ENST00000299969.10;ENST00000319327.7;ENST00000412697.1;ENST00000497142.2
cg22883893_BC21	-0.289579	1.0097e-11	7.14221e-10	0.49022	0.549741	-0.0595214	chr11	110000305	+	cg22883893_BC21	OpenSea	cg
cg13640737_TC21	-0.357605	1.01604e-11	7.17854e-10	0.669637	0.722495	-0.0528581	chr4	145808490	-	cg13640737_TC21	OpenSea	cg
cg01012572_TC21	-0.38275	1.03161e-11	7.26533e-10	0.679622	0.734489	-0.0548671	chr5	16784942	-	cg01012572_TC21	OpenSea	cg
cg03593014_BC21	-0.400274	1.04139e-11	7.32256e-10	0.393706	0.470129	-0.0764239	chr10	97218064	-	cg03593014_BC21	OpenSea	cg
cg20528787_TC21	-0.699063	1.04396e-11	7.33889e-10	0.547914	0.658917	-0.111002	chr7	158239660	+	cg20528787_TC21	OpenSea	cg
cg26384474_BC21	-0.61941	1.0552e-11	7.39906e-10	0.510156	0.610021	-0.0998651	chr16	86668719	+	cg26384474_BC21	OpenSea	cg
cg14209363_BC21	0.39306	1.0663e-11	7.46326e-10	0.694707	0.637668	0.0570386	chr9	122478710	-	cg14209363_BC21	OpenSea	cg	TSS1500	OR1J1	NM_001004451.1	TSS1500	ENSG00000136834.3	ENST00000259357.3
cg06189979_TC21	0.380746	1.10174e-11	7.6622e-10	0.683066	0.623285	0.0597812	chr4	6138516	-	cg06189979_TC21	OpenSea	cg
cg17723880_TC21	-0.296384	1.128e-11	7.81404e-10	0.569211	0.627697	-0.0584864	chr12	62899763	-	cg17723880_TC21	OpenSea	cg
cg05635354_TC21	0.603916	1.134e-11	7.84639e-10	0.697225	0.612033	0.0851923	chr20	34678763	-	cg05635354_TC21	Shore	cg
cg23051271_BC21	-0.396825	1.13485e-11	7.84985e-10	0.70605	0.759892	-0.0538421	chr17	57175666	+	cg23051271_BC21	OpenSea	cg
cg18258887_BC21	-0.314486	1.13742e-11	7.86453e-10	0.564053	0.625684	-0.0616306	chr5	96068155	-	cg18258887_BC21	OpenSea	cg
cg06266994_BC21	-0.356687	1.16948e-11	8.04114e-10	0.635967	0.689279	-0.0533123	chr2	195562960	+	cg06266994_BC21	OpenSea	cg
cg07658637_TC21	-0.393563	1.16951e-11	8.04114e-10	0.688261	0.740106	-0.0518447	chr2	198372258	+	cg07658637_TC21	OpenSea	cg
cg09418397_BC21	-0.373483	1.17476e-11	8.07347e-10	0.657601	0.711321	-0.0537203	chr6	35470194	+	cg09418397_BC21	Shore	cg	exon_5;TSS1500	RPL10A;MIR7111	NM_007104.5;NR_106961.1	exon_5;exon_4;exon_4;exon_4;exon_5;TSS1500	RPL10A;RPL10A;RPL10A;RPL10A;RPL10A;ENSG00000276712.1	ENST00000322203.7;ENST00000467020.5;ENST00000490335.4;ENST00000464112.5;ENST00000478340.2;ENST00000619751.1
cg17601726_BC21	-0.398139	1.18534e-11	8.13223e-10	0.68369	0.743694	-0.0600035	chr12	50785081	-	cg17601726_BC21	OpenSea	cg
cg11361714_BC21	-0.471628	1.1856e-11	8.13263e-10	0.778443	0.829316	-0.0508725	chr13	99453312	+	cg11361714_BC21	OpenSea	cg
cg27233151_TC21	-0.463514	1.18712e-11	8.13877e-10	0.737437	0.794495	-0.0570571	chr4	81136313	+	cg27233151_TC21	OpenSea	cg
cg03501777_TC11	-0.539216	1.20919e-11	8.26017e-10	0.268935	0.340302	-0.0713671	chr10	45374165	+	cg03501777_TC11	Island	cg	TSS200;TSS200;TSS200;TSS200;TSS200	ALOX5;ALOX5;ALOX5;ALOX5;ALOX5	NM_001256153.3_2;NM_001320861.2_2;NM_001256154.3_2;NM_000698.5_2;NM_001320862.2_2	TSS200;TSS200	ENSG00000012779.12;ENSG00000012779.12	ENST00000542434.5;ENST00000374391.7
cg11003499_BC21	-0.37602	1.22871e-11	8.36685e-10	0.480749	0.543476	-0.0627277	chr17	8410143	+	cg11003499_BC21	OpenSea	cg
cg06658468_TC21	-0.525407	1.22974e-11	8.37124e-10	0.195216	0.254157	-0.0589415	chr4	4228083	+	cg06658468_TC21	Island	cg	TSS1500	OTOP1	NM_177998.3	TSS1500	ENSG00000163982.6	ENST00000296358.5
cg00439230_BC21	-0.469466	1.33194e-11	8.9315e-10	0.747219	0.803772	-0.0565532	chr7	18808903	-	cg00439230_BC21	OpenSea	cg				TSS1500	ENSG00000222164.1	ENST00000410232.1
cg12571247_BC21	0.357542	1.34581e-11	9.00741e-10	0.676214	0.622554	0.0536593	chr9	110560091	+	cg12571247_BC21	OpenSea	cg
cg01702055_TC22	-0.279713	1.36094e-11	9.0955e-10	0.481969	0.540641	-0.0586715	chr6	13302833	-	cg01702055_TC22	OpenSea	cg
cg11425736_BC21	-0.286532	1.37117e-11	9.1508e-10	0.424821	0.481918	-0.0570961	chr7	98288460	-	cg11425736_BC21	OpenSea	cg
cg19180156_TC11	0.636932	1.41104e-11	9.36707e-10	0.866987	0.815815	0.0511715	chr2	59173836	+	cg19180156_TC11	OpenSea	cg
cg25844708_BC21	-0.253082	1.41801e-11	9.40203e-10	0.49009	0.544486	-0.0543955	chr13	52696113	+	cg25844708_BC21	OpenSea	cg	exon_14;3UTR;exon_14;3UTR;exon_13;3UTR	SUGT1;SUGT1;SUGT1;SUGT1;SUGT1;SUGT1	NM_001130912.3;NM_001130912.3;NM_001320831.2;NM_001320831.2;NM_006704.5;NM_006704.5	exon_13;3UTR	SUGT1;SUGT1	ENST00000310528.9;ENST00000310528.9
cg00366917_BC11	-0.614262	1.43869e-11	9.51021e-10	0.648166	0.739004	-0.0908375	chr18	77133198	+	cg00366917_BC11	Island	cg	TSS1500;TSS1500	MBP;MBP	NM_001025100.2;NM_001025101.2	TSS1500;TSS1500;TSS1500;TSS1500	ENSG00000197971.16;ENSG00000197971.16;ENSG00000197971.16;ENSG00000197971.16	ENST00000355994.7;ENST00000579129.5;ENST00000397860.7;ENST00000487778.5
cg00703830_BC21	-0.521292	1.45451e-11	9.59404e-10	0.498623	0.590526	-0.0919035	chr8	60559286	+	cg00703830_BC21	OpenSea	cg
cg26407871_TC21	-0.354324	1.46129e-11	9.62794e-10	0.675939	0.726394	-0.050455	chr1	203503579	-	cg26407871_TC21	OpenSea	cg	exon_7	OPTC	NM_014359.4	exon_7	OPTC	ENST00000367222.7
cg14786116_TC21	-0.492365	1.47045e-11	9.67963e-10	0.701222	0.766839	-0.0656176	chr1	235104917	-	cg14786116_TC21	Shore	cg				TSS1500	ENSG00000273416.1	ENST00000609649.1
cg17270843_BC11	-0.305512	1.48149e-11	9.73851e-10	0.535134	0.585991	-0.0508569	chr10	97319317	-	cg17270843_BC11	Island	cg	5UTR;exon_1	FRAT1;FRAT1	NM_005479.4;NM_005479.4	5UTR;TSS1500;exon_1	FRAT1;ENSG00000165879.9;FRAT1	ENST00000371021.5;ENST00000490980.1;ENST00000371021.5
cg12697259_TC21	-0.370843	1.53365e-11	1.00216e-09	0.603527	0.661578	-0.0580508	chr18	32094135	+	cg12697259_TC21	Shore	cg
cg27211071_BC21	-0.318078	1.56867e-11	1.02076e-09	0.667781	0.718199	-0.0504179	chr9	591420	+	cg27211071_BC21	OpenSea	cg
cg12828115_BC21	-0.377493	1.582e-11	1.02807e-09	0.357575	0.424811	-0.0672352	chr8	89730089	+	cg12828115_BC21	OpenSea	cg
cg13106092_BC21	0.374947	1.59359e-11	1.03393e-09	0.639491	0.580989	0.0585013	chr3	51526472	+	cg13106092_BC21	OpenSea	cg
cg18984650_TC21	-0.251335	1.62205e-11	1.04966e-09	0.556057	0.607283	-0.0512259	chr15	63986829	-	cg18984650_TC21	OpenSea	cg
cg21971799_BC21	-0.276882	1.64876e-11	1.06364e-09	0.507032	0.567126	-0.0600938	chr11	61164538	+	cg21971799_BC21	Shelf	cg
cg08231076_BC21	-0.814823	1.69071e-11	1.08382e-09	0.843096	0.906561	-0.0634657	chr11	134262040	-	cg08231076_BC21	OpenSea	cg				TSS200	ENSG00000151498.12	ENST00000524502.2
cg12126706_TC21	-0.409152	1.71297e-11	1.09531e-09	0.684338	0.753278	-0.0689399	chr1	156919336	-	cg12126706_TC21	Shore	cg	TSS1500	LRRC71	NM_144702.3	TSS1500	ENSG00000160838.14	ENST00000337428.8
cg07835482_BC21	-0.453648	1.72584e-11	1.10258e-09	0.512874	0.585819	-0.0729445	chr2	181791364	-	cg07835482_BC21	OpenSea	cg
cg17736802_BC21	-0.279273	1.79059e-11	1.13534e-09	0.474997	0.526454	-0.0514564	chr13	44301498	-	cg17736802_BC21	OpenSea	cg
cg02657828_BC21	-0.472772	1.81297e-11	1.14673e-09	0.779383	0.829439	-0.0500558	chr16	86670329	+	cg02657828_BC21	OpenSea	cg
cg18703361_BC21	-0.249588	1.82615e-11	1.15366e-09	0.607983	0.660215	-0.0522319	chr7	106421621	-	cg18703361_BC21	OpenSea	cg
cg05613718_BC21	-0.401152	1.83495e-11	1.15781e-09	0.633943	0.701217	-0.0672741	chr7	38315499	-	cg05613718_BC21	Shelf	cg
cg13778598_TC21	0.34075	1.95638e-11	1.21886e-09	0.619979	0.566115	0.0538644	chr9	76092595	+	cg13778598_TC21	OpenSea	cg
cg17443092_BC21	-0.391557	1.95667e-11	1.21895e-09	0.68226	0.735515	-0.0532556	chr12	31586278	+	cg17443092_BC21	Shelf	cg
cg00275665_TC21	-0.260587	1.99893e-11	1.24004e-09	0.476002	0.530597	-0.0545954	chr20	49701436	+	cg00275665_TC21	OpenSea	cg
cg01930163_TC21	-0.318066	2.00163e-11	1.24154e-09	0.550662	0.612549	-0.0618871	chr17	43396235	+	cg01930163_TC21	Shelf	cg				TSS200	ENSG00000252882.1	ENST00000517073.1
cg08819509_BC21	-0.377666	2.00435e-11	1.24279e-09	0.606662	0.683501	-0.0768398	chr5	165139436	-	cg08819509_BC21	OpenSea	cg
cg22909279_TC21	-0.27039	2.01572e-11	1.24842e-09	0.653455	0.704099	-0.0506437	chr17	73090791	-	cg22909279_TC21	OpenSea	cg				TSS1500	ENSG00000133195.12	ENST00000583146.5
cg19098556_BC21	-0.467732	2.01827e-11	1.24963e-09	0.660266	0.729721	-0.0694544	chr15	38763447	-	cg19098556_BC21	OpenSea	cg
cg17933691_BC21	-0.273711	2.05454e-11	1.26804e-09	0.510508	0.56809	-0.0575816	chr12	94640764	+	cg17933691_BC21	OpenSea	cg
cg02501911_BC21	-0.285312	2.06556e-11	1.27395e-09	0.619502	0.671377	-0.0518743	chr2	108581031	+	cg02501911_BC21	OpenSea	cg
cg07547180_BC21	-0.451905	2.10371e-11	1.2936e-09	0.63813	0.707631	-0.0695008	chr5	235388	-	cg07547180_BC21	OpenSea	cg				exon_9;exon_1;TSS1500	SDHA;SDHA;ENSG00000073578.18	ENST00000504824.5;ENST00000511810.5;ENST00000515815.5
cg26943346_BC21	-0.509951	2.11163e-11	1.29739e-09	0.178821	0.238752	-0.0599318	chr17	13306873	-	cg26943346_BC21	OpenSea	cg	TSS200	LINC02093	NR_146885.1	TSS200;TSS200	ENSG00000234634.2;ENSG00000234634.2	ENST00000440522.1;ENST00000649037.1
cg10815461_BC21	-0.394097	2.15084e-11	1.31727e-09	0.333426	0.398121	-0.0646949	chr7	28292970	+	cg10815461_BC21	OpenSea	cg
cg14115587_TC21	-0.305868	2.1577e-11	1.32074e-09	0.737951	0.788916	-0.0509645	chr5	57166566	-	cg14115587_TC21	OpenSea	cg
cg04364151_BC21	0.328306	2.19113e-11	1.33806e-09	0.512812	0.458447	0.054366	chr6	119324341	-	cg04364151_BC21	OpenSea	cg
cg26862991_TC21	-0.386484	2.27682e-11	1.38039e-09	0.555553	0.636288	-0.0807357	chr4	119025630	+	cg26862991_TC21	OpenSea	cg	TSS1500;TSS1500	SYNPO2;SYNPO2	NM_001389264.1;NM_001389263.1
cg07920321_BC21	-0.264962	2.28919e-11	1.38606e-09	0.574062	0.630309	-0.0562475	chr16	30469688	-	cg07920321_BC21	OpenSea	cg
cg16562325_BC21	-0.374526	2.30032e-11	1.39185e-09	0.71295	0.765966	-0.0530158	chr5	157131969	-	cg16562325_BC21	OpenSea	cg
cg04804814_TC21	0.429136	2.30635e-11	1.39435e-09	0.688973	0.62154	0.067433	chr6	33161247	-	cg04804814_TC21	Shore	cg
cg21435367_BC21	-0.255988	2.33299e-11	1.40728e-09	0.600844	0.651543	-0.0506992	chr3	133855898	-	cg21435367_BC21	OpenSea	cg
cg02823066_TC21	-0.319654	2.33753e-11	1.40934e-09	0.607878	0.659908	-0.0520298	chr12	102425970	+	cg02823066_TC21	OpenSea	cg
cg10188795_TC21	-0.398183	2.3388e-11	1.40992e-09	0.579214	0.657566	-0.0783528	chr10	50398484	-	cg10188795_TC21	OpenSea	cg
cg10423607_TC21	-0.461311	2.4355e-11	1.45403e-09	0.198051	0.258447	-0.0603956	chr8	67506245	-	cg10423607_TC21	OpenSea	cg
cg00166802_BC21	-0.238387	2.45142e-11	1.46018e-09	0.596191	0.647131	-0.0509392	chr1	7942894	+	cg00166802_BC21	Shore	cg
cg10976318_TC21	-0.458846	2.45399e-11	1.46132e-09	0.665992	0.731323	-0.0653306	chr22	50028104	+	cg10976318_TC21	Shore	cg
cg25962947_BC11	-0.355787	2.45654e-11	1.46264e-09	0.294961	0.344976	-0.0500147	chr11	102452807	+	cg25962947_BC11	Island	cg	TSS200;TSS200	TMEM123-DT;TMEM123	NR_135053.1;NM_052932.3	exon_1;5UTR;TSS200;TSS1500;TSS1500;TSS1500;TSS200	TMEM123;TMEM123;ENSG00000152558.15;ENSG00000152558.15;ENSG00000152558.15;ENSG00000152558.15;ENSG00000255337.1	ENST00000361236.7;ENST00000361236.7;ENST00000398136.7;ENST00000532161.5;ENST00000529492.5;ENST00000526676.1;ENST00000528717.1
cg19851114_BC21	0.279391	2.5139e-11	1.49067e-09	0.511828	0.459465	0.052363	chr10	28178149	-	cg19851114_BC21	OpenSea	cg
cg21077384_BC11	-0.384901	2.52508e-11	1.49599e-09	0.327982	0.387926	-0.0599444	chr18	47931080	+	cg21077384_BC11	Island	cg	TSS1500;TSS1500;TSS1500	SMAD2;SMAD2;SMAD2	NM_005901.6;NM_001003652.4;NM_001135937.3	exon_1;exon_1;5UTR;5UTR;TSS1500;TSS1500;TSS1500;TSS1500;TSS1500;TSS1500	SMAD2;SMAD2;SMAD2;SMAD2;ENSG00000175387.16;ENSG00000175387.16;ENSG00000175387.16;ENSG00000175387.16;ENSG00000175387.16;ENSG00000175387.16	ENST00000402690.6;ENST00000356825.8;ENST00000356825.8;ENST00000402690.6;ENST00000262160.11;ENST00000591214.5;ENST00000587269.5;ENST00000586514.5;ENST00000587421.5;ENST00000589877.5
cg23141170_BC21	-0.38258	2.53027e-11	1.49807e-09	0.776791	0.833834	-0.0570429	chr1	97906970	+	cg23141170_BC21	OpenSea	cg
cg09313014_BC21	-0.339005	2.63511e-11	1.54893e-09	0.654388	0.709286	-0.0548973	chr1	13756796	+	cg09313014_BC21	OpenSea	cg				TSS1500	ENSG00000289380.1	ENST00000690275.1
cg26561207_BC11	-0.464797	2.64925e-11	1.55621e-09	0.247156	0.307337	-0.0601812	chr5	172188254	-	cg26561207_BC11	Island	cg	TSS200	STK10	NM_005990.4	TSS200	ENSG00000072786.13	ENST00000176763.10
cg11488101_TC21	0.415011	2.66495e-11	1.56398e-09	0.703365	0.644387	0.0589778	chr10	42817575	+	cg11488101_TC21	OpenSea	cg
cg13073808_BC21	-0.241735	2.66803e-11	1.56558e-09	0.576481	0.627061	-0.0505805	chr8	123630628	+	cg13073808_BC21	OpenSea	cg
cg12228845_BC21	0.410385	2.71319e-11	1.58786e-09	0.649886	0.584428	0.0654584	chr9	19089115	-	cg12228845_BC21	OpenSea	cg				TSS1500	ENSG00000201118.1	ENST00000364248.1
cg27427752_BC21	-1.56597	2.78164e-11	1.62073e-09	0.867414	0.961512	-0.0940975	chr1	23872408	-	cg27427752_BC21	Shelf	cg	3UTR;exon_2	CNR2;CNR2	NM_001841.3;NM_001841.3	exon_2;3UTR	CNR2;CNR2	ENST00000374472.5;ENST00000374472.5
cg09316472_BC21	-0.422202	2.80077e-11	1.62985e-09	0.724913	0.785245	-0.0603315	chr7	157339206	+	cg09316472_BC21	Shore	cg				TSS1500	ENSG00000105993.15	ENST00000439402.1
cg11289645_BC21	-0.293295	2.86675e-11	1.66165e-09	0.382581	0.44063	-0.0580491	chr9	131651797	-	cg11289645_BC21	OpenSea	cg	TSS1500	RAPGEF1	NM_001377936.1
cg13635272_BC21	-0.358718	2.89623e-11	1.67612e-09	0.679423	0.731306	-0.0518832	chr9	38498961	-	cg13635272_BC21	OpenSea	cg
cg06769635_BC21	-0.357924	2.90291e-11	1.67932e-09	0.499055	0.557994	-0.0589389	chr11	121140570	+	cg06769635_BC21	OpenSea	cg				TSS1500	ENSG00000109927.11	ENST00000478058.1
cg05252264_TC21	-0.328045	2.90423e-11	1.67998e-09	0.678644	0.737489	-0.0588458	chr19	54874131	-	cg05252264_TC21	OpenSea	cg	TSS200;TSS200;TSS200;TSS200;TSS200;TSS200;TSS200;TSS200	FCAR;FCAR;FCAR;FCAR;FCAR;FCAR;FCAR;FCAR	NM_133277.4_12;NM_133273.4_12;NM_133274.4_12;NM_133278.4_12;NM_133272.4_12;NM_133271.4_12;NM_133269.4_12;NM_002000.4_12	TSS200;TSS200;TSS200;TSS200;TSS200;TSS200;TSS200;TSS200;TSS200;TSS200;TSS200;TSS200;TSS200	ENSG00000186431.19;ENSG00000186431.19;ENSG00000186431.19;ENSG00000186431.19;ENSG00000186431.19;ENSG00000186431.19;ENSG00000186431.19;ENSG00000186431.19;ENSG00000186431.19;ENSG00000186431.19;ENSG00000186431.19;ENSG00000186431.19;ENSG00000186431.19	ENST00000355524.8;ENST00000391726.7;ENST00000469767.5;ENST00000488066.5;ENST00000472634.6;ENST00000345937.8;ENST00000391725.7;ENST00000353758.8;ENST00000359272.8;ENST00000391723.7;ENST00000391724.3;ENST00000471750.2;ENST00000482092.6
cg23502399_BC21	-0.367307	2.92462e-11	1.69e-09	0.670412	0.722341	-0.0519283	chr18	46069621	+	cg23502399_BC21	Shelf	cg
cg08705082_BC21	-0.37473	2.94023e-11	1.69758e-09	0.224055	0.278299	-0.054244	chr5	150412244	-	cg08705082_BC21	OpenSea	cg
cg09088279_TC21	-0.295687	2.95662e-11	1.70548e-09	0.417314	0.475646	-0.0583314	chr17	27282051	-	cg09088279_TC21	OpenSea	cg
cg22131612_TC21	-0.270509	2.97777e-11	1.71589e-09	0.566832	0.621117	-0.0542847	chr6	20669716	+	cg22131612_TC21	OpenSea	cg
cg15448681_TC21	-0.293255	2.98983e-11	1.72195e-09	0.7289	0.779749	-0.0508493	chr2	159363236	-	cg15448681_TC21	OpenSea	cg
cg21908235_TC11	-0.465162	3.06514e-11	1.75743e-09	0.208116	0.262571	-0.0544553	chr1	147080195	-	cg21908235_TC11	Island	cg
cg07998923_BC21	-0.366263	3.15236e-11	1.79601e-09	0.434003	0.486771	-0.0527677	chr16	15639218	+	cg07998923_BC21	Shelf	cg	exon_2;exon_2;exon_2	MARF1;MARF1;MARF1	NM_001184998.2_2;NM_001184999.2_2;NM_014647.4_2	exon_2;exon_2;exon_2;exon_2;exon_1;exon_2;exon_2	MARF1;MARF1;MARF1;MARF1;MARF1;MARF1;MARF1	ENST00000540441.6;ENST00000396368.8;ENST00000548025.5;ENST00000551742.5;ENST00000552553.5;ENST00000548216.2;ENST00000549219.1
cg06157219_TC21	-0.51468	3.16099e-11	1.79942e-09	0.311913	0.391647	-0.0797337	chr1	2132436	-	cg06157219_TC21	Island	cg				TSS1500	ENSG00000067606.17	ENST00000471018.6
cg18234854_TC21	0.37906	3.16292e-11	1.80029e-09	0.74263	0.691443	0.0511872	chr12	122103921	+	cg18234854_TC21	OpenSea	cg
cg25196374_BC21	-0.269477	3.17001e-11	1.80386e-09	0.436192	0.488819	-0.0526265	chr2	151374590	-	cg25196374_BC21	OpenSea	cg
cg16604233_BC21	-0.364472	3.27381e-11	1.85194e-09	0.652325	0.708461	-0.0561354	chr6	33161146	-	cg16604233_BC21	Shore	cg
cg06897120_BC11	0.706364	3.33391e-11	1.8797e-09	0.837203	0.769241	0.0679627	chr16	4563203	-	cg06897120_BC11	OpenSea	cg				TSS200	ENSG00000261612.1	ENST00000564581.1
cg14169841_TC21	-0.252164	3.36122e-11	1.89256e-09	0.562762	0.61593	-0.0531685	chr6	73460276	+	cg14169841_TC21	Shore	cg	TSS1500;TSS1500;TSS1500	MTO1;MTO1;MTO1	NM_012123.4;NM_001123226.2;NM_133645.3	TSS1500;TSS1500;TSS1500;TSS1500;TSS1500;TSS1500;TSS1500;TSS1500;TSS1500;TSS1500;TSS1500;TSS1500;TSS1500;TSS1500;TSS1500;TSS1500;TSS1500;TSS1500;TSS1500;TSS1500;TSS1500;TSS1500;TSS1500;TSS1500;TSS1500;TSS1500;TSS1500;TSS1500;TSS1500;TSS1500;TSS1500;TSS1500;TSS1500;TSS1500;TSS1500;TSS1500;TSS1500;TSS1500;TSS1500;TSS1500;TSS1500;TSS1500;TSS1500;TSS1500;TSS1500;TSS1500;TSS1500;TSS1500;TSS1500;TSS1500…	ENSG00000135297.17;ENSG00000135297.17;ENSG00000135297.17;ENSG00000135297.17;ENSG00000135297.17;ENSG00000135297.17;ENSG00000135297.17;ENSG00000135297.17;ENSG00000135297.17;ENSG00000135297.17;ENSG00000135297.17;ENSG00000135297.17;ENSG00000135297.17;ENSG00000135297.17;ENSG00000135297.17;ENSG00000135297.17;ENSG00000135297.17;ENSG00000135297.17;ENSG00000135297.17;ENSG00000135297.17;ENSG00000135297.17;…	ENST00000415954.6;ENST00000681094.1;ENST00000680289.1;ENST00000680775.1;ENST00000679612.1;ENST00000681691.1;ENST00000681705.1;ENST00000681204.1;ENST00000680609.1;ENST00000681212.1;ENST00000679627.1;ENST00000679675.1;ENST00000680350.1;ENST00000681610.1;ENST00000681294.1;ENST00000680686.1;ENST00000681509.1;ENST00000680570.1;ENST00000680131.1;ENST00000681284.1;ENST00000681890.1;ENST00000680266.1;ENS…
cg22760563_BC21	-0.422556	3.52468e-11	1.96789e-09	0.737496	0.789393	-0.051897	chr16	57129295	+	cg22760563_BC21	OpenSea	cg
cg21471846_BC21	-0.500958	3.59147e-11	1.99715e-09	0.676407	0.75058	-0.0741738	chr16	49557990	-	cg21471846_BC21	OpenSea	cg
cg08559711_BC21	-0.320711	3.63798e-11	2.01604e-09	0.42705	0.486332	-0.0592814	chr6	20978507	-	cg08559711_BC21	OpenSea	cg
cg18578954_BC21	-0.226453	3.65991e-11	2.02578e-09	0.498343	0.54896	-0.0506165	chr6	28919470	-	cg18578954_BC21	Shelf	cg
cg02837860_BC21	0.387617	3.74662e-11	2.06463e-09	0.702212	0.646474	0.0557375	chr2	54995626	-	cg02837860_BC21	OpenSea	cg
cg09669125_BC21	-0.259016	3.7577e-11	2.06968e-09	0.704878	0.755407	-0.0505288	chr5	149939140	-	cg09669125_BC21	OpenSea	cg
cg25915295_BC21	-0.432067	3.78375e-11	2.0809e-09	0.506303	0.582729	-0.0764267	chr11	130243876	-	cg25915295_BC21	OpenSea	cg
cg25349738_BC21	-0.323542	3.88754e-11	2.12553e-09	0.763117	0.813359	-0.0502418	chr20	5895922	-	cg25349738_BC21	OpenSea	cg
cg18329187_TC11	-0.651813	3.98011e-11	2.16558e-09	0.212982	0.297476	-0.0844944	chr14	103523374	+	cg18329187_TC11	Island	cg	TSS1500;TSS1500	CKB;CKB	NM_001362531.2;NM_001823.5	TSS1500;TSS1500;TSS1500;TSS1500;TSS1500;TSS1500;TSS1500;TSS1500;TSS1500;TSS1500;TSS1500;TSS1500	ENSG00000166165.14;ENSG00000166165.14;ENSG00000166165.14;ENSG00000166165.14;ENSG00000166165.14;ENSG00000166165.14;ENSG00000166165.14;ENSG00000166165.14;ENSG00000166165.14;ENSG00000166165.14;ENSG00000166165.14;ENSG00000166165.14	ENST00000689346.1;ENST00000348956.7;ENST00000553652.5;ENST00000557569.1;ENST00000554426.5;ENST00000553878.5;ENST00000557287.1;ENST00000555659.5;ENST00000554705.5;ENST00000555770.1;ENST00000557530.1;ENST00000553994.1
cg11102369_BC21	-0.296591	3.98793e-11	2.1689e-09	0.655037	0.708559	-0.0535222	chr10	112914544	+	cg11102369_BC21	OpenSea	cg
cg15152958_BC21	0.331801	4.0651e-11	2.20261e-09	0.611852	0.557617	0.0542354	chr3	9327355	+	cg15152958_BC21	OpenSea	cg
cg10149567_TC21	-0.30435	4.11167e-11	2.22253e-09	0.490789	0.543713	-0.0529234	chr6	137792661	-	cg10149567_TC21	OpenSea	cg
cg08101262_TC21	0.331627	4.11949e-11	2.22627e-09	0.67734	0.626144	0.0511954	chr3	194069545	-	cg08101262_TC21	Shore	cg	TSS200	LINC02028	NR_136181.1	exon_1;exon_1;exon_1;exon_1;exon_1;exon_1;exon_1;TSS200;TSS200;TSS200;TSS1500;TSS1500;TSS1500	LINC02028;LINC02028;LINC02028;LINC02028;LINC02028;LINC02028;LINC02028;ENSG00000230102.8;ENSG00000230102.8;ENSG00000230102.8;ENSG00000276407.5;ENSG00000276407.5;ENSG00000276407.5	ENST00000626476.3;ENST00000654490.1;ENST00000658493.1;ENST00000663517.1;ENST00000668599.1;ENST00000670206.1;ENST00000593326.6;ENST00000667864.1;ENST00000432154.5;ENST00000629693.1;ENST00000615650.4;ENST00000655827.1;ENST00000615240.1
cg04452427_TC21	-0.417782	4.17149e-11	2.24964e-09	0.628651	0.682967	-0.0543158	chr6	150888353	-	cg04452427_TC21	OpenSea	cg
cg17164847_BC21	-0.253002	4.21828e-11	2.26988e-09	0.543032	0.594183	-0.0511514	chr12	1474125	+	cg17164847_BC21	OpenSea	cg
cg23575607_BC21	-0.272933	4.26045e-11	2.28868e-09	0.572882	0.630957	-0.0580747	chr18	54240759	+	cg23575607_BC21	OpenSea	cg
cg20440246_BC21	-0.476787	4.28881e-11	2.30139e-09	0.626582	0.700918	-0.0743368	chr15	57862282	-	cg20440246_BC21	OpenSea	cg
cg23014871_TC21	-0.27213	4.32533e-11	2.31649e-09	0.477935	0.53556	-0.0576254	chr10	43160718	-	cg23014871_TC21	OpenSea	cg
cg10636246_BC21	-0.302063	4.34914e-11	2.3267e-09	0.416344	0.478335	-0.0619911	chr1	159077183	-	cg10636246_BC21	OpenSea	cg	TSS1500;TSS1500	AIM2;AIM2	NM_004833.3;NM_001348247.2	TSS1500	ENSG00000163568.16	ENST00000368130.9
cg13876135_TC11	-0.380241	4.43892e-11	2.36629e-09	0.290999	0.347411	-0.0564125	chr1	211698976	-	cg13876135_TC11	OpenSea	cg
cg10533409_BC21	-0.280454	4.48767e-11	2.38824e-09	0.620907	0.672613	-0.0517063	chr3	11724995	+	cg10533409_BC21	OpenSea	cg				TSS200	ENSG00000144560.16	ENST00000414047.1
cg09844336_TC21	-0.432391	4.49582e-11	2.39128e-09	0.279355	0.337179	-0.0578236	chr19	52189263	+	cg09844336_TC21	Shore	cg	TSS1500;TSS1500	PPP2R1A;PPP2R1A	NM_014225.6;NR_033500.2	TSS1500;TSS1500;TSS1500;TSS1500;TSS1500;TSS1500	ENSG00000105568.18;ENSG00000105568.18;ENSG00000105568.18;ENSG00000105568.18;ENSG00000105568.18;ENSG00000105568.18	ENST00000490868.5;ENST00000454220.6;ENST00000322088.11;ENST00000477989.1;ENST00000628959.1;ENST00000468280.5
cg05418915_TC21	-0.284491	4.52521e-11	2.40431e-09	0.437394	0.493952	-0.0565579	chr2	195561454	-	cg05418915_TC21	OpenSea	cg
cg22760465_BC21	-0.485334	4.53212e-11	2.40711e-09	0.169457	0.231838	-0.0623811	chr1	108591141	-	cg22760465_BC21	OpenSea	cg
cg11979298_TC21	-0.277918	4.65122e-11	2.45841e-09	0.605832	0.656855	-0.0510232	chr3	101988759	-	cg11979298_TC21	OpenSea	cg
cg18795169_TC21	-1.02124	4.65702e-11	2.46074e-09	0.146546	0.243757	-0.0972119	chr1	18575671	-	cg18795169_TC21	OpenSea	cg
cg08671460_TC21	-0.27097	4.74378e-11	2.49732e-09	0.548064	0.604466	-0.0564013	chr12	51518902	+	cg08671460_TC21	OpenSea	cg
cg25245690_TC21	-0.369003	4.76783e-11	2.50788e-09	0.744821	0.797554	-0.0527334	chr20	38811889	-	cg25245690_TC21	OpenSea	cg
cg07301105_TC21	-0.352248	4.82692e-11	2.53416e-09	0.499372	0.560637	-0.0612655	chr2	231514954	-	cg07301105_TC21	Island	cg	TSS1500	LINC00471	NR_024079.1	TSS1500;TSS1500	ENSG00000181798.4;ENSG00000181798.4	ENST00000668648.2;ENST00000313064.4
cg01177800_TC21	-0.369015	4.90792e-11	2.56891e-09	0.675834	0.72696	-0.0511262	chr17	40885779	-	cg01177800_TC21	OpenSea	cg	TSS1500	KRT20	NM_019010.3_2	TSS1500;TSS1500	ENSG00000171431.4;ENSG00000171431.4	ENST00000167588.4;ENST00000482529.1
cg11150581_BC21	-0.368513	4.96032e-11	2.58942e-09	0.678891	0.732066	-0.0531749	chr2	188870538	-	cg11150581_BC21	OpenSea	cg
cg27234340_BC21	-1.45676	4.97404e-11	2.59536e-09	0.0679286	0.169929	-0.102	chr17	7174387	-	cg27234340_BC21	Island	cg	exon_5;exon_6	ASGR1;ASGR1	NM_001197216.3;NM_001671.5	exon_6;exon_5;exon_5;exon_3;exon_4;exon_3	ASGR1;ASGR1;ASGR1;ASGR1;ASGR1;ASGR1	ENST00000269299.8;ENST00000619926.4;ENST00000380920.8;ENST00000574330.5;ENST00000574388.5;ENST00000572879.5
cg22844232_TC11	-0.668311	5.12461e-11	2.65933e-09	0.101947	0.152334	-0.0503869	chr3	194058258	-	cg22844232_TC11	Shore	cg				exon_1;TSS1500	LINC02028;ENSG00000230102.8	ENST00000601524.5;ENST00000420947.3
cg05810177_BC21	-0.328794	5.189e-11	2.68753e-09	0.576187	0.628263	-0.0520759	chr7	134365650	+	cg05810177_BC21	OpenSea	cg
cg00861554_TC21	-0.309706	5.25986e-11	2.71644e-09	0.36857	0.426943	-0.0583734	chr1	62725405	+	cg00861554_TC21	OpenSea	cg
cg05957717_BC21	-0.351162	5.29983e-11	2.73325e-09	0.73918	0.792917	-0.0537373	chr1	109996649	-	cg05957717_BC21	OpenSea	cg
cg12737620_BC21	-0.326422	5.36831e-11	2.76148e-09	0.365481	0.427666	-0.062185	chr1	29711786	+	cg12737620_BC21	OpenSea	cg
cg13585930_TC21	-0.279596	5.46841e-11	2.80383e-09	0.522668	0.583028	-0.0603592	chr10	70267601	+	cg13585930_TC21	OpenSea	cg
cg05000061_BC21	0.394846	5.54631e-11	2.83637e-09	0.635664	0.570765	0.0648996	chr10	28239294	+	cg05000061_BC21	OpenSea	cg				TSS1500;TSS1500	ENSG00000150054.19;ENSG00000150054.19	ENST00000496637.6;ENST00000474682.1
cg26880735_BC21	-0.360727	5.56586e-11	2.84422e-09	0.36183	0.419974	-0.0581445	chr18	47258475	-	cg26880735_BC21	Shelf	cg
cg08666143_TC21	-0.455249	5.62626e-11	2.86995e-09	0.728502	0.784178	-0.0556759	chr20	51335537	+	cg08666143_TC21	OpenSea	cg
cg17539088_TC21	-0.299078	5.6835e-11	2.8938e-09	0.488372	0.554086	-0.0657134	chr1	41800075	-	cg17539088_TC21	OpenSea	cg
cg18368637_TC11	0.698096	5.70888e-11	2.90388e-09	0.85482	0.793429	0.0613908	chr6	143858768	+	cg18368637_TC11	OpenSea	cg				TSS200	ENSG00000270890.1	ENST00000604280.1
cg00633949_BC21	-0.36736	5.72839e-11	2.91213e-09	0.650609	0.704655	-0.0540457	chr1	34952157	-	cg00633949_BC21	OpenSea	cg
cg16106561_BC21	-0.288171	5.74562e-11	2.91979e-09	0.427861	0.486874	-0.0590135	chr8	70246381	-	cg16106561_BC21	OpenSea	cg				TSS1500	ENSG00000140396.13	ENST00000519724.1
cg03409108_BC21	-0.307569	5.75578e-11	2.9232e-09	0.357862	0.412019	-0.0541572	chr6	34522008	-	cg03409108_BC21	OpenSea	cg
cg11956545_TC21	-0.443733	5.79637e-11	2.94009e-09	0.205498	0.25661	-0.0511119	chr5	170503837	-	cg11956545_TC21	Shore	cg	TSS200;TSS200;TSS200;TSS200	KCNIP1;KCNIP1;KCNIP1;KCNIP1	NM_014592.4;NM_001278339.2;NM_001034837.3;NM_001278340.2	TSS200;TSS200;TSS1500;TSS1500;TSS1500	ENSG00000182132.14;ENSG00000182132.14;ENSG00000182132.14;ENSG00000182132.14;ENSG00000182132.14	ENST00000328939.9;ENST00000390656.8;ENST00000520740.5;ENST00000434108.5;ENST00000411494.5
cg13888157_TC21	-0.24967	5.8219e-11	2.95e-09	0.491527	0.545055	-0.0535287	chr17	75314067	-	cg13888157_TC21	OpenSea	cg
cg10279559_BC21	-0.388987	5.84308e-11	2.95792e-09	0.690948	0.745709	-0.0547612	chr7	6545708	-	cg10279559_BC21	OpenSea	cg
cg06683719_TC21	-0.571522	5.99213e-11	3.01775e-09	0.266637	0.349189	-0.0825526	chr17	5770230	+	cg06683719_TC21	OpenSea	cg
cg18410821_BC21	-0.414079	6.02451e-11	3.03146e-09	0.627445	0.695616	-0.068171	chr1	169348461	-	cg18410821_BC21	OpenSea	cg
cg04995615_BC21	-0.34204	6.11114e-11	3.0677e-09	0.384521	0.442957	-0.0584353	chr18	9717407	+	cg04995615_BC21	OpenSea	cg
cg10426076_TC21	-0.328319	6.18811e-11	3.09879e-09	0.747689	0.801714	-0.0540255	chr11	57390809	-	cg10426076_TC21	OpenSea	cg	TSS200;TSS200;TSS200;TSS200	PRG2;PRG2;PRG2;PRG2	NM_001302927.2;NM_002728.6;NM_001243245.3;NM_001302926.2	TSS200;TSS200;TSS200;TSS200	ENSG00000186652.10;ENSG00000186652.10;ENSG00000186652.10;ENSG00000186652.10	ENST00000311862.10;ENST00000533605.5;ENST00000525955.1;ENST00000530105.1
cg20278154_BC21	0.361405	6.25162e-11	3.12528e-09	0.755134	0.702565	0.0525685	chr12	104520833	+	cg20278154_BC21	OpenSea	cg
cg26719625_TC21	-0.313128	6.34953e-11	3.16457e-09	0.580921	0.6337	-0.0527787	chr17	16419168	+	cg26719625_TC21	OpenSea	cg				TSS200	ENSG00000187688.15	ENST00000455666.1
cg21195162_BC21	0.456734	6.37393e-11	3.17494e-09	0.775549	0.720715	0.0548342	chr1	168544870	-	cg21195162_BC21	OpenSea	cg	TSS1500	XCL2	NM_003175.4	TSS1500	ENSG00000143185.4	ENST00000367819.3
cg00430060_BC21	0.531157	6.40644e-11	3.18861e-09	0.24474	0.182887	0.0618532	chr2	237365009	+	cg00430060_BC21	OpenSea	cg
cg12002139_TC21	-0.786036	6.50552e-11	3.22702e-09	0.720175	0.814182	-0.0940069	chr6	158057840	-	cg12002139_TC21	OpenSea	cg
cg22408743_TC21	0.679488	6.51522e-11	3.23075e-09	0.729425	0.639373	0.0900527	chr17	31260824	-	cg22408743_TC21	OpenSea	cg				exon_2	NF1	ENST00000691649.1
cg19841228_BC21	-0.417006	6.60578e-11	3.26796e-09	0.713369	0.765685	-0.052316	chr6	111777106	-	cg19841228_BC21	OpenSea	cg
cg13864009_BC21	-0.248145	6.61762e-11	3.27235e-09	0.576698	0.630526	-0.0538282	chr9	86341409	+	cg13864009_BC21	OpenSea	cg
cg11885415_BC21	-0.443136	6.6426e-11	3.28161e-09	0.521342	0.609952	-0.0886104	chr21	29342886	+	cg11885415_BC21	OpenSea	cg	exon_5;3UTR;exon_5;3UTR	BACH1;BACH1;BACH1;BACH1	NM_001186.4;NM_001186.4;NM_206866.3;NM_206866.3	exon_5;exon_5;3UTR;3UTR	BACH1;BACH1;BACH1;BACH1	ENST00000286800.8;ENST00000399921.5;ENST00000286800.8;ENST00000399921.5
cg08005330_TC21	-0.323244	6.64469e-11	3.28225e-09	0.664923	0.727689	-0.062766	chr9	92576382	-	cg08005330_TC21	OpenSea	cg
cg11370748_TC21	-0.435717	6.66749e-11	3.2911e-09	0.239606	0.306745	-0.0671389	chr6	152975428	+	cg11370748_TC21	OpenSea	cg	exon_2;exon_2	FBXO5;FBXO5	NM_001142522.3;NM_012177.5	exon_2;exon_2;TSS1500	FBXO5;FBXO5;ENSG00000112029.10	ENST00000367241.3;ENST00000229758.8;ENST00000477822.2
cg22450657_TC21	-0.282975	6.80587e-11	3.34802e-09	0.379265	0.433837	-0.0545714	chr17	35186071	-	cg22450657_TC21	OpenSea	cg
cg26192328_BC21	-0.333238	6.83086e-11	3.35751e-09	0.397933	0.46456	-0.0666277	chr4	76035418	-	cg26192328_BC21	OpenSea	cg
cg11822327_BC21	-0.459222	6.8675e-11	3.37028e-09	0.185873	0.23831	-0.0524367	chr7	142712475	-	cg11822327_BC21	OpenSea	cg
cg00905101_BC21	-0.253692	6.87796e-11	3.3741e-09	0.618186	0.67047	-0.0522845	chr16	1938797	-	cg00905101_BC21	Shelf	cg	3UTR;exon_4;3UTR;exon_3;3UTR;exon_4	MSRB1;MSRB1;MSRB1;MSRB1;MSRB1;MSRB1	NM_001382264.1;NM_001382264.1;NM_001382265.1;NM_001382265.1;NM_016332.4;NM_016332.4	exon_4;3UTR	MSRB1;MSRB1	ENST00000361871.8;ENST00000361871.8
cg07180212_TC21	-0.305054	6.90691e-11	3.38511e-09	0.684795	0.734843	-0.050048	chr17	76561621	-	cg07180212_TC21	Shelf	cg	TSS200	SNORD1A	NR_004395.1	exon_2;TSS200	SNHG16;ENSG00000278261.1	ENST00000591956.1;ENST00000364968.1
cg17019473_BC21	0.467576	6.99726e-11	3.41953e-09	0.552743	0.477653	0.0750895	chr1	157279541	-	cg17019473_BC21	OpenSea	cg				TSS1500	ENSG00000271736.2	ENST00000607010.1
cg02990855_TC21	0.355249	7.04259e-11	3.4375e-09	0.696936	0.643779	0.0531576	chr14	89353798	+	cg02990855_TC21	OpenSea	cg				TSS1500	ENSG00000258699.1	ENST00000556926.1
cg09348438_BC21	0.317282	7.05716e-11	3.44233e-09	0.655543	0.605107	0.0504354	chr8	8936568	-	cg09348438_BC21	OpenSea	cg
cg08281878_TC21	-0.531017	7.4595e-11	3.59775e-09	0.777144	0.835586	-0.058442	chr5	95317953	+	cg08281878_TC21	OpenSea	cg
cg09528462_BC21	0.404627	7.61428e-11	3.65974e-09	0.754596	0.700772	0.053824	chr21	34722173	-	cg09528462_BC21	OpenSea	cg
cg13591783_TC21	-0.245119	7.73679e-11	3.70756e-09	0.520515	0.574081	-0.0535662	chr9	73153952	-	cg13591783_TC21	OpenSea	cg
cg26607897_BC21	-0.491763	7.74768e-11	3.71237e-09	0.777679	0.830971	-0.0532918	chr1	167541602	-	cg26607897_BC21	OpenSea	cg	3UTR;exon_4	CREG1;CREG1	NM_003851.3;NM_003851.3	exon_4;3UTR	CREG1;CREG1	ENST00000370509.5;ENST00000370509.5
cg09992948_BC21	-0.707193	7.80994e-11	3.73738e-09	0.111399	0.167816	-0.0564174	chr9	115591718	-	cg09992948_BC21	OpenSea	cg
cg00757033_TC21	-0.634063	7.81504e-11	3.73897e-09	0.643588	0.732249	-0.0886608	chr12	89526873	-	cg00757033_TC21	Shore	cg	TSS1500;TSS1500;TSS1500;TSS1500;TSS1500;TSS1500	POC1B-GALNT4;POC1B-GALNT4;POC1B;POC1B;POC1B;POC1B	NM_001199781.2;NM_001199782.1;NM_001199777.2;NM_172240.3;NR_037660.2;NR_037659.2	TSS1500;TSS1500;TSS1500;TSS1500;TSS1500;TSS1500;TSS1500;TSS1500;TSS1500;TSS1500;TSS1500	ENSG00000139323.14;ENSG00000139323.14;ENSG00000139323.14;ENSG00000139323.14;ENSG00000139323.14;ENSG00000139323.14;ENSG00000139323.14;ENSG00000139323.14;ENSG00000139323.14;ENSG00000259075.6;ENSG00000259075.6	ENST00000393179.8;ENST00000313546.8;ENST00000549035.1;ENST00000547496.5;ENST00000548715.5;ENST00000539190.6;ENST00000552563.1;ENST00000547274.5;ENST00000546830.1;ENST00000548729.5;ENST00000547474.1
cg00550136_BC21	-0.294163	7.83995e-11	3.74805e-09	0.619424	0.68044	-0.0610161	chr1	33032406	-	cg00550136_BC21	OpenSea	cg				exon_2;exon_1;exon_1;3UTR	ENSG00000236065;AK2;AK2;AK2	ENST00000427524.1;ENST00000695598.1;ENST00000695599.1;ENST00000695599.1
cg19800897_BC21	-0.464324	7.8764e-11	3.76182e-09	0.773715	0.825546	-0.0518307	chr6	23350235	-	cg19800897_BC21	OpenSea	cg
cg00495303_BC21	-1.0448	7.91198e-11	3.77668e-09	0.488855	0.650689	-0.161834	chr18	3771110	-	cg00495303_BC21	Shore	cg				exon_1	ENSG00000266513	ENST00000584060.1
cg20761022_BC21	-0.270867	7.92778e-11	3.78132e-09	0.454564	0.511076	-0.0565119	chr20	43941890	+	cg20761022_BC21	OpenSea	cg
cg25464113_BC21	-0.397101	7.96082e-11	3.79496e-09	0.704319	0.756073	-0.051754	chr20	57532541	-	cg25464113_BC21	OpenSea	cg
cg07780630_TC21	-0.414135	8.05188e-11	3.8299e-09	0.214018	0.266763	-0.052745	chr2	68774533	+	cg07780630_TC21	OpenSea	cg	TSS1500;TSS1500	ARHGAP25;ARHGAP25	NM_014882.3;NM_001166276.2	TSS1500;TSS1500;TSS1500;TSS1500	ENSG00000163219.12;ENSG00000163219.12;ENSG00000163219.12;ENSG00000163219.12	ENST00000409030.7;ENST00000409220.5;ENST00000473986.1;ENST00000497079.5
cg23175824_BC21	-0.339502	8.07384e-11	3.83707e-09	0.445558	0.504083	-0.0585254	chr11	30244501	+	cg23175824_BC21	OpenSea	cg
cg23470025_BC21	-0.33096	8.08779e-11	3.84264e-09	0.547924	0.603861	-0.055937	chr6	117426340	-	cg23470025_BC21	OpenSea	cg	TSS1500;TSS1500;TSS1500	ROS1;ROS1;ROS1	NM_001378891.1;NM_001378902.1;NM_002944.3	TSS1500;TSS1500	ENSG00000047936.11;ENSG00000047936.11	ENST00000368507.8;ENST00000368508.7
cg12504415_TC11	-0.432954	8.1824e-11	3.88008e-09	0.212873	0.264518	-0.0516445	chr17	76726670	-	cg12504415_TC11	Island	cg	TSS200;TSS200;TSS200;TSS200;TSS200;TSS200;TSS200;TSS200;TSS200;TSS200;TSS200;TSS200;TSS200;TSS200;TSS200;TSS200;TSS200	METTL23;METTL23;METTL23;METTL23;METTL23;METTL23;METTL23;METTL23;METTL23;METTL23;METTL23;METTL23;METTL23;METTL23;METTL23;JMJD6;JMJD6	NM_001378354.1;NM_001302705.2;NM_001206984.3;NM_001302704.2;NM_001302703.2;NM_001206985.3;NM_001378352.1;NM_001080510.5;NM_001206986.3;NM_001378350.1;NM_001206983.3;NM_001206987.3;NM_001378353.1;NM_001378348.1;NR_038193.2;NM_015167.3;NM_001081461.2	exon_1;exon_1;exon_1;exon_1;5UTR;5UTR;5UTR;5UTR;TSS200;TSS200;TSS200;TSS200;TSS200;TSS200;TSS200;TSS200;TSS200;TSS200;TSS200;TSS200;TSS200;TSS200;TSS1500;TSS1500	JMJD6;JMJD6;JMJD6;JMJD6;JMJD6;JMJD6;JMJD6;JMJD6;ENSG00000070495.15;ENSG00000070495.15;ENSG00000181038.14;ENSG00000181038.14;ENSG00000181038.14;ENSG00000181038.14;ENSG00000181038.14;ENSG00000181038.14;ENSG00000181038.14;ENSG00000181038.14;ENSG00000181038.14;ENSG00000181038.14;ENSG00000181038.14;ENSG00000181038.14;ENSG00000181038.14;ENSG00000181038.14	ENST00000445478.6;ENST00000617192.4;ENST00000303996.10;ENST00000542934.5;ENST00000303996.10;ENST00000445478.6;ENST00000542934.5;ENST00000617192.4;ENST00000397625.9;ENST00000585429.1;ENST00000589977.5;ENST00000615984.4;ENST00000591571.5;ENST00000341249.11;ENST00000592849.5;ENST00000586738.5;ENST00000588783.5;ENST00000588563.5;ENST00000586752.5;ENST00000588302.5;ENST00000590964.5;ENST00000588822.1;…
cg11925032_BC21	0.303704	8.28631e-11	3.92115e-09	0.483854	0.43246	0.0513939	chr7	152258237	-	cg11925032_BC21	OpenSea	cg
cg25576997_TC21	-0.279218	8.29467e-11	3.92435e-09	0.729569	0.780267	-0.0506978	chr14	55791032	+	cg25576997_TC21	OpenSea	cg
cg19141453_BC21	-0.410733	8.43413e-11	3.97535e-09	0.716345	0.767253	-0.0509079	chr10	3709095	-	cg19141453_BC21	OpenSea	cg
cg04837483_BC21	-0.483771	8.552e-11	4.02019e-09	0.324665	0.393693	-0.0690281	chr3	52269943	-	cg04837483_BC21	OpenSea	cg
cg01172748_TC21	-0.31738	8.5932e-11	4.03656e-09	0.595027	0.646948	-0.0519213	chr1	108703673	-	cg01172748_TC21	OpenSea	cg
cg01536905_BC21	-0.484347	8.86442e-11	4.14042e-09	0.292355	0.369214	-0.0768595	chr4	40462647	-	cg01536905_BC21	OpenSea	cg
cg08120187_BC21	-0.39887	8.93684e-11	4.16764e-09	0.405561	0.46832	-0.062759	chr1	98051984	-	cg08120187_BC21	Shore	cg
cg05368896_BC21	-0.39753	8.95911e-11	4.17541e-09	0.600292	0.662911	-0.0626184	chr1	1828732	+	cg05368896_BC21	OpenSea	cg
cg08913523_TC21	-0.243638	8.96392e-11	4.17674e-09	0.453731	0.506328	-0.0525965	chr8	125637563	-	cg08913523_TC21	OpenSea	cg
cg24067911_BC21	-0.270131	9.0219e-11	4.19756e-09	0.590451	0.646872	-0.0564212	chr6	16729379	-	cg24067911_BC21	OpenSea	cg
cg12514021_BC21	-0.330023	9.05895e-11	4.21081e-09	0.619283	0.672188	-0.052905	chr22	47401552	-	cg12514021_BC21	OpenSea	cg
cg06117891_TC21	-0.340503	9.09436e-11	4.2228e-09	0.609438	0.660715	-0.0512766	chr1	181232743	-	cg06117891_TC21	OpenSea	cg
cg26111454_BC21	-1.59518	9.117e-11	4.23144e-09	0.471232	0.696764	-0.225532	chr22	22810306	+	cg26111454_BC21	OpenSea	cg				TSS1500	ENSG00000211669.3	ENST00000390315.3
cg02551604_TC21	-0.347205	9.15364e-11	4.24589e-09	0.291086	0.341698	-0.0506114	chr5	132496053	-	cg02551604_TC21	Shore	cg
cg18845588_BC21	-0.277655	9.30975e-11	4.30566e-09	0.504714	0.555489	-0.0507749	chr9	123318432	-	cg18845588_BC21	OpenSea	cg
cg23549342_BC21	-0.734304	9.36218e-11	4.32589e-09	0.68956	0.784023	-0.094463	chr3	4303050	-	cg23549342_BC21	Shore	cg	TSS1500;TSS1500;TSS1500;TSS1500;TSS1500;TSS1500	SETMAR;SETMAR;SETMAR;SETMAR;SETMAR;SETMAR	NM_001276325.2;NM_001320678.2;NM_001320676.2;NM_001320677.2;NM_001243723.2;NM_006515.4	TSS1500;TSS1500;TSS1500;TSS1500;TSS1500;TSS1500;TSS1500;TSS1500	ENSG00000170364.13;ENSG00000170364.13;ENSG00000170364.13;ENSG00000170364.13;ENSG00000170364.13;ENSG00000170364.13;ENSG00000170364.13;ENSG00000170364.13	ENST00000413809.5;ENST00000425046.1;ENST00000430981.1;ENST00000358065.5;ENST00000425863.5;ENST00000358950.4;ENST00000490691.1;ENST00000462115.1
cg15507776_TC11	-0.533648	9.47503e-11	4.36975e-09	0.17561	0.234427	-0.0588172	chr3	136819527	-	cg15507776_TC11	Island	cg	5UTR;exon_1	SLC35G2;SLC35G2	NM_025246.3;NM_025246.3	exon_1;exon_1;5UTR	SLC35G2;SLC35G2;SLC35G2	ENST00000472200.1;ENST00000446465.3;ENST00000446465.3
cg00918877_BC21	-0.249267	9.59784e-11	4.41625e-09	0.481404	0.534653	-0.0532489	chr14	23115094	-	cg00918877_BC21	OpenSea	cg
cg15267998_BC21	-0.403735	9.6442e-11	4.43392e-09	0.515296	0.578394	-0.0630972	chr11	34351926	+	cg15267998_BC21	OpenSea	cg
cg12157614_BC11	-0.408359	9.74293e-11	4.47161e-09	0.320513	0.3847	-0.0641866	chr2	235981783	+	cg12157614_BC11	OpenSea	cg
cg00821760_TC21	0.548401	9.82037e-11	4.50084e-09	0.862718	0.81154	0.0511777	chr19	3834201	+	cg00821760_TC21	Shore	cg
cg26117369_BC21	-0.450963	9.87416e-11	4.52002e-09	0.671202	0.735878	-0.0646758	chr13	112450661	-	cg26117369_BC21	Shore	cg
cg27265004_BC21	-0.347075	1.00104e-10	4.56827e-09	0.679871	0.732487	-0.0526155	chr12	7801365	-	cg27265004_BC21	OpenSea	cg				TSS1500	ENSG00000199912.1	ENST00000363042.1
cg16810519_BC11	-0.334687	1.00193e-10	4.5714e-09	0.327974	0.37909	-0.0511159	chr8	60516840	+	cg16810519_BC11	Island	cg	TSS200;TSS200	RAB2A;RAB2A	NM_002865.3;NM_001242644.1	TSS200;TSS1500;TSS200;TSS200;TSS200;TSS200;TSS200;TSS200;TSS200;TSS1500;TSS1500;TSS1500;TSS1500	ENSG00000251396.9;ENSG00000251396.9;ENSG00000251396.9;ENSG00000251396.9;ENSG00000251396.9;ENSG00000251396.9;ENSG00000251396.9;ENSG00000104388.15;ENSG00000104388.15;ENSG00000104388.15;ENSG00000104388.15;ENSG00000104388.15;ENSG00000104388.15	ENST00000530725.6;ENST00000664011.1;ENST00000656656.1;ENST00000476425.3;ENST00000702097.1;ENST00000700917.1;ENST00000532232.1;ENST00000531289.5;ENST00000262646.12;ENST00000481569.1;ENST00000529579.5;ENST00000466595.5;ENST00000429861.5
cg13155418_BC21	-0.28801	1.00299e-10	4.57576e-09	0.484202	0.54717	-0.0629672	chr8	133580786	+	cg13155418_BC21	OpenSea	cg
cg22425317_TC21	0.484926	1.01762e-10	4.63124e-09	0.492872	0.412514	0.0803581	chr17	32462708	+	cg22425317_TC21	OpenSea	cg
cg04534699_BC21	-0.344124	1.04475e-10	4.7345e-09	0.593487	0.659975	-0.0664881	chr15	52013747	-	cg04534699_BC21	OpenSea	cg
cg20994481_BC21	-0.371572	1.05365e-10	4.76875e-09	0.681326	0.733536	-0.0522106	chr6	167329313	+	cg20994481_BC21	OpenSea	cg
cg19828049_TC21	-0.275351	1.06304e-10	4.80351e-09	0.523053	0.575182	-0.0521291	chr15	70526781	-	cg19828049_TC21	OpenSea	cg
cg01053087_BC21	-1.40392	1.06364e-10	4.80533e-09	0.0771119	0.163121	-0.0860093	chr8	687909	-	cg01053087_BC21	Island	cg				TSS1500	ENSG00000104714.14	ENST00000518313.1
cg02191659_BC21	-0.356062	1.06964e-10	4.82702e-09	0.23106	0.28249	-0.0514293	chr17	10251312	+	cg02191659_BC21	OpenSea	cg
cg20398166_BC21	-0.321241	1.07195e-10	4.83561e-09	0.553624	0.604425	-0.0508007	chr15	52558445	+	cg20398166_BC21	OpenSea	cg				TSS1500;TSS1500	ENSG00000128989.11;ENSG00000128989.11	ENST00000568196.1;ENST00000565288.1
cg19406036_TC21	-0.312194	1.08281e-10	4.876e-09	0.521423	0.576475	-0.0550513	chr15	66622087	-	cg19406036_TC21	Island	cg
cg12705815_TC21	-0.45184	1.08766e-10	4.89259e-09	0.710567	0.767883	-0.0573163	chr1	227073323	-	cg12705815_TC21	OpenSea	cg
cg05044291_BC21	0.734506	1.09002e-10	4.90171e-09	0.446791	0.335806	0.110986	chr1	202203739	-	cg05044291_BC21	OpenSea	cg	5UTR;exon_1	LGR6;LGR6	NM_021636.3;NM_021636.3	exon_1;5UTR;TSS200	LGR6;LGR6;ENSG00000133067.18	ENST00000255432.11;ENST00000255432.11;ENST00000487787.5
cg10827434_TC11	-0.368258	1.09566e-10	4.92116e-09	0.391459	0.45169	-0.0602311	chr1	84479293	+	cg10827434_TC11	Island	cg	exon_1	RPF1	NM_025065.7	exon_1;exon_1	RPF1;RPF1	ENST00000370656.5;ENST00000370654.6
cg10193586_BC21	0.418136	1.112e-10	4.98079e-09	0.779684	0.728991	0.0506925	chr6	143633746	+	cg10193586_BC21	OpenSea	cg
cg14593372_TC21	-0.282265	1.11322e-10	4.98599e-09	0.338411	0.390219	-0.0518075	chr12	128829915	-	cg14593372_TC21	OpenSea	cg
cg05938628_TC11	-0.396001	1.13483e-10	5.06867e-09	0.302479	0.359752	-0.057273	chr5	16936349	-	cg05938628_TC11	Island	cg	TSS200	MYO10	NM_012334.3	TSS200;TSS200;TSS1500;TSS200	ENSG00000145555.15;ENSG00000145555.15;ENSG00000145555.15;ENSG00000145555.15	ENST00000513610.6;ENST00000274203.13;ENST00000502436.5;ENST00000507288.1
cg21567322_TC21	0.299772	1.13746e-10	5.07834e-09	0.545108	0.49423	0.0508783	chr16	58412090	+	cg21567322_TC21	OpenSea	cg
cg15681108_BC21	-0.487265	1.13947e-10	5.08605e-09	0.761818	0.814822	-0.0530045	chr10	121754149	-	cg15681108_BC21	OpenSea	cg
cg13879937_BC21	-0.324774	1.16862e-10	5.19255e-09	0.612116	0.664749	-0.052633	chr15	41973215	+	cg13879937_BC21	Shore	cg	TSS1500	EHD4	NM_139265.4	TSS1500;TSS1500	ENSG00000103966.11;ENSG00000103966.11	ENST00000220325.9;ENST00000569223.1
cg10524576_BC21	-0.288402	1.17426e-10	5.2138e-09	0.54328	0.60418	-0.0608995	chr12	62928864	-	cg10524576_BC21	OpenSea	cg
cg22521707_TC21	-0.246042	1.18452e-10	5.25022e-09	0.538599	0.590949	-0.0523494	chr6	143397542	+	cg22521707_TC21	OpenSea	cg
cg06585511_BC21	-0.369679	1.18486e-10	5.25127e-09	0.624615	0.68048	-0.055865	chr6	2434158	-	cg06585511_BC21	OpenSea	cg
cg00556616_BC21	0.351593	1.19559e-10	5.28982e-09	0.560517	0.500881	0.0596361	chr18	12098199	-	cg00556616_BC21	OpenSea	cg				TSS1500	ENSG00000200827.1	ENST00000363957.1
cg26693262_BC21	-0.339495	1.19846e-10	5.29982e-09	0.294748	0.350802	-0.0560537	chr13	76948355	+	cg26693262_BC21	OpenSea	cg	TSS200	ACOD1	NM_001258406.2	TSS200	ENSG00000102794.10	ENST00000377462.6
cg06519243_TC21	-0.465273	1.23356e-10	5.4263e-09	0.78279	0.832827	-0.0500362	chr16	86578225	-	cg06519243_TC21	Shore	cg	TSS1500	FOXL1	NM_005250.3	TSS1500	ENSG00000176678.6	ENST00000320241.5
cg17733123_BC21	-0.336596	1.23921e-10	5.44556e-09	0.58879	0.646955	-0.0581653	chr2	24584855	+	cg17733123_BC21	OpenSea	cg
cg07663893_BC21	-0.274329	1.24426e-10	5.46363e-09	0.556472	0.60786	-0.0513879	chr4	121200035	-	cg07663893_BC21	OpenSea	cg
cg09766721_BC21	-0.486452	1.25199e-10	5.48988e-09	0.765377	0.822707	-0.0573298	chr20	46608375	+	cg09766721_BC21	OpenSea	cg
cg21823593_TC21	-0.361505	1.2557e-10	5.50353e-09	0.600022	0.655881	-0.055859	chr16	82511611	+	cg21823593_TC21	OpenSea	cg				TSS1500;TSS1500	ENSG00000261285.7;ENSG00000261285.7	ENST00000568136.5;ENST00000563825.1
cg10170117_BC21	-0.302709	1.26251e-10	5.52751e-09	0.738143	0.788569	-0.0504266	chr6	139905836	+	cg10170117_BC21	OpenSea	cg
cg15186355_TC21	-0.334962	1.27084e-10	5.55832e-09	0.713401	0.766726	-0.0533256	chr17	615245	+	cg15186355_TC21	OpenSea	cg				TSS1500	ENSG00000262708.1	ENST00000574104.1
cg12521151_BC21	-0.35368	1.28665e-10	5.61595e-09	0.685388	0.736665	-0.0512775	chr22	39737124	-	cg12521151_BC21	OpenSea	cg
cg02423856_BC21	-0.446701	1.29624e-10	5.6528e-09	0.468919	0.562255	-0.0933361	chr10	33507070	-	cg02423856_BC21	OpenSea	cg
cg01418018_TC21	-0.379697	1.30417e-10	5.68008e-09	0.619628	0.685444	-0.0658167	chr3	39216089	+	cg01418018_TC21	OpenSea	cg
cg06580800_BC21	-0.315258	1.31297e-10	5.71025e-09	0.298422	0.350277	-0.0518551	chr19	39430895	-	cg06580800_BC21	OpenSea	cg
cg15702662_BC21	-0.259933	1.33358e-10	5.78367e-09	0.352639	0.40389	-0.0512507	chr8	39966447	-	cg15702662_BC21	OpenSea	cg
cg21853055_TC21	-0.397667	1.34048e-10	5.80858e-09	0.630663	0.693717	-0.0630539	chr16	80317763	+	cg21853055_TC21	OpenSea	cg
cg14040735_TC21	-0.309062	1.34195e-10	5.81312e-09	0.28085	0.333804	-0.0529541	chr5	150477592	+	cg14040735_TC21	OpenSea	cg
cg11683364_BC21	-0.371224	1.36108e-10	5.88158e-09	0.392631	0.45358	-0.0609493	chr1	202236220	-	cg11683364_BC21	OpenSea	cg				exon_3	LGR6	ENST00000503519.1
cg10122865_BC12	-0.598541	1.38383e-10	5.9621e-09	0.13233	0.183619	-0.0512888	chr2	63056997	-	cg10122865_BC12	Island	cg	exon_5;3UTR;exon_5;3UTR;exon_5	OTX1;OTX1;OTX1;OTX1;OTX1	NM_001199770.2;NM_001199770.2;NM_014562.4;NM_014562.4;NR_130153.2	exon_5;exon_5;3UTR;3UTR	OTX1;OTX1;OTX1;OTX1	ENST00000366671.7;ENST00000282549.7;ENST00000282549.7;ENST00000366671.7
cg01027929_TC11	0.976881	1.38687e-10	5.9716e-09	0.264693	0.160879	0.103815	chr7	26201786	+	cg01027929_TC11	Island	cg	5UTR;exon_1;TSS1500;TSS1500	CBX3;CBX3;HNRNPA2B1;HNRNPA2B1	NM_016587.4;NM_016587.4;NM_031243.3;NM_002137.4	exon_1;exon_1;exon_1;5UTR;5UTR;5UTR;TSS1500;TSS1500;TSS1500;TSS1500;TSS1500;TSS1500;TSS1500;TSS1500;TSS1500;TSS1500;TSS1500;TSS1500;TSS1500;TSS1500;TSS1500;TSS1500;TSS1500;TSS1500;TSS1500;TSS1500;TSS1500;TSS1500;TSS1500;TSS1500;TSS1500;TSS1500;TSS1500;TSS1500;TSS1500;TSS1500;TSS1500;TSS1500;TSS1500;TSS1500;TSS1500;TSS1500;TSS1500;TSS1500;TSS1500;TSS1500;TSS1500;TSS1500;TSS1500;TSS1500;TSS1500;TSS…	CBX3;CBX3;CBX3;CBX3;CBX3;CBX3;ENSG00000122566.22;ENSG00000122566.22;ENSG00000122566.22;ENSG00000122566.22;ENSG00000122566.22;ENSG00000122566.22;ENSG00000122566.22;ENSG00000122566.22;ENSG00000122566.22;ENSG00000122566.22;ENSG00000122566.22;ENSG00000122566.22;ENSG00000122566.22;ENSG00000122566.22;ENSG00000122566.22;ENSG00000122566.22;ENSG00000122566.22;ENSG00000122566.22;ENSG00000122566.22;ENSG0000…	ENST00000396386.7;ENST00000456948.5;ENST00000409747.5;ENST00000396386.7;ENST00000409747.5;ENST00000456948.5;ENST00000679318.1;ENST00000677339.1;ENST00000678501.1;ENST00000676903.1;ENST00000608362.2;ENST00000677631.1;ENST00000676749.1;ENST00000678183.1;ENST00000679021.1;ENST00000476233.2;ENST00000676932.1;ENST00000677321.1;ENST00000677571.1;ENST00000677669.1;ENST00000677906.1;ENST00000678277.1;ENS…
cg07418159_BC21	-0.331129	1.38698e-10	5.9716e-09	0.615609	0.668503	-0.0528935	chr19	12945238	+	cg07418159_BC21	Shore	cg	TSS1500;TSS1500;TSS1500;TSS1500	RAD23A;RAD23A;RAD23A;RAD23A	NM_001270362.2;NM_001270363.2;NM_005053.4;NR_072976.2	TSS1500;TSS1500;TSS1500;TSS1500;TSS1500;TSS1500;TSS1500;TSS1500;TSS1500	ENSG00000267458.1;ENSG00000179262.10;ENSG00000179262.10;ENSG00000179262.10;ENSG00000179262.10;ENSG00000179262.10;ENSG00000179262.10;ENSG00000179262.10;ENSG00000179262.10	ENST00000589120.1;ENST00000591499.5;ENST00000651137.1;ENST00000586534.6;ENST00000588329.5;ENST00000316856.7;ENST00000592268.5;ENST00000593114.5;ENST00000588826.2
cg01466232_TC21	-0.247083	1.41459e-10	6.0684e-09	0.465169	0.516135	-0.050966	chr12	121560600	+	cg01466232_TC21	OpenSea	cg
cg12895179_BC21	-0.409439	1.41872e-10	6.08279e-09	0.706421	0.758235	-0.0518142	chr22	20425192	-	cg12895179_BC21	Island	cg	3UTR;exon_11;3UTR;exon_11	SCARF2;SCARF2;SCARF2;SCARF2	NM_153334.7;NM_153334.7;NM_182895.5;NM_182895.5	exon_11;exon_11;3UTR;3UTR	SCARF2;SCARF2;SCARF2;SCARF2	ENST00000622235.5;ENST00000623402.1;ENST00000622235.5;ENST00000623402.1
cg10305928_TC21	-0.283737	1.42235e-10	6.09245e-09	0.665599	0.722718	-0.0571186	chr10	60666461	-	cg10305928_TC21	OpenSea	cg
cg10132179_BC21	-0.240733	1.42837e-10	6.11415e-09	0.533316	0.585652	-0.0523355	chr6	135703839	-	cg10132179_BC21	OpenSea	cg
cg11293217_TC21	-0.306583	1.45189e-10	6.19586e-09	0.699864	0.755306	-0.0554423	chr9	104873181	+	cg11293217_TC21	OpenSea	cg
cg23455080_TC21	-0.503149	1.47159e-10	6.26841e-09	0.758203	0.817087	-0.0588833	chr3	183896601	-	cg23455080_TC21	OpenSea	cg
cg22077361_BC21	-0.703271	1.47797e-10	6.28956e-09	0.625919	0.727733	-0.101814	chr1	23868857	+	cg22077361_BC21	Shore	cg	TSS1500	FUCA1	NM_000147.5	TSS1500	ENSG00000179163.12	ENST00000374479.4
cg16928048_BC21	-0.527776	1.49632e-10	6.3505e-09	0.747338	0.810636	-0.0632983	chr4	31341682	-	cg16928048_BC21	OpenSea	cg
cg12773885_BC21	-0.283839	1.51664e-10	6.42318e-09	0.374666	0.430843	-0.0561775	chr3	152298840	+	cg12773885_BC21	OpenSea	cg	TSS200;TSS200;TSS200;TSS200;TSS200;TSS200;TSS200;TSS200;TSS200;TSS200;TSS200;TSS200;TSS200;TSS200;TSS200;TSS200	MBNL1;MBNL1;MBNL1;MBNL1;MBNL1;MBNL1;MBNL1;MBNL1;MBNL1;MBNL1;MBNL1;MBNL1;MBNL1;MBNL1;MBNL1;MBNL1	NM_001376853.1;NM_001387795.1;NM_001387790.1;NM_001376835.1;NM_001376830.1;NM_001376834.1;NM_001376828.1;NM_001363870.1;NM_001376825.1;NM_001376821.1;NR_170701.1;NR_164863.1;NR_164865.1;NR_170702.1;NR_170703.1;NR_164862.1	TSS200;TSS1500;TSS1500;TSS1500;TSS1500;TSS1500;TSS1500;TSS1500;TSS1500;TSS1500;TSS1500	ENSG00000152601.18;ENSG00000152601.18;ENSG00000152601.18;ENSG00000152601.18;ENSG00000152601.18;ENSG00000152601.18;ENSG00000152601.18;ENSG00000152601.18;ENSG00000152601.18;ENSG00000152601.18;ENSG00000152601.18	ENST00000466565.1;ENST00000498502.5;ENST00000545754.5;ENST00000357472.7;ENST00000324196.9;ENST00000485910.5;ENST00000463374.5;ENST00000465907.6;ENST00000492948.5;ENST00000485509.5;ENST00000464596.5
cg17875595_BC21	-0.340452	1.52788e-10	6.46095e-09	0.448176	0.515837	-0.067661	chr2	68858126	+	cg17875595_BC21	OpenSea	cg
cg23502400_BC21	-0.366198	1.58087e-10	6.64777e-09	0.582816	0.650964	-0.0681481	chr18	46069719	+	cg23502400_BC21	Shelf	cg
cg05448032_TC21	-0.33763	1.58477e-10	6.66163e-09	0.558556	0.625853	-0.0672969	chr11	128406717	+	cg05448032_TC21	OpenSea	cg
cg19074806_BC21	-0.318208	1.59055e-10	6.68053e-09	0.601959	0.660283	-0.0583238	chr13	100517683	+	cg19074806_BC21	OpenSea	cg
cg15915658_BC22	-0.278556	1.62842e-10	6.81403e-09	0.657978	0.709607	-0.0516297	chr11	65494887	-	cg15915658_BC22	Shelf	cg
cg05541727_BC21	-0.348155	1.63747e-10	6.84442e-09	0.364371	0.417909	-0.0535383	chr9	137383288	+	cg05541727_BC21	Shore	cg
cg23130044_TC21	-0.59635	1.6573e-10	6.91519e-09	0.57561	0.667051	-0.0914415	chr22	47437128	+	cg23130044_TC21	OpenSea	cg
cg03227991_BC21	-0.456151	1.68168e-10	6.9994e-09	0.639644	0.710845	-0.0712016	chr1	75789380	+	cg03227991_BC21	OpenSea	cg	TSS200	SNORD45B	NR_002748.1	exon_2;exon_2;TSS200	RABGGTB;RABGGTB;ENSG00000201487.1	ENST00000496055.5;ENST00000461653.5;ENST00000364617.1
cg03035427_BC21	-0.41548	1.68901e-10	7.02429e-09	0.700033	0.754801	-0.0547686	chr2	200922683	+	cg03035427_BC21	OpenSea	cg				TSS1500	ENSG00000115942.9	ENST00000487853.1
cg20912967_TC21	-0.244795	1.69162e-10	7.03351e-09	0.533523	0.584934	-0.0514108	chr2	26597416	+	cg20912967_TC21	OpenSea	cg
cg17492574_TC21	-0.336413	1.7117e-10	7.10296e-09	0.632981	0.689614	-0.0566326	chr6	159067599	+	cg17492574_TC21	OpenSea	cg				exon_3;exon_2;exon_3;exon_3;exon_2;exon_4;exon_3;exon_3	TAGAP-AS1;TAGAP-AS1;TAGAP-AS1;TAGAP-AS1;TAGAP-AS1;TAGAP-AS1;TAGAP-AS1;TAGAP-AS1	ENST00000702264.1;ENST00000690645.2;ENST00000701459.1;ENST00000646912.1;ENST00000693265.1;ENST00000701500.1;ENST00000688282.1;ENST00000659798.1
cg26300597_BC11	-0.356602	1.71202e-10	7.10397e-09	0.282293	0.333063	-0.0507694	chr3	129121833	-	cg26300597_BC11	Island	cg	TSS200;TSS200;TSS200;TSS200	RAB43;RAB43;RAB43;RAB43	NM_001204887.2;NM_198490.3;NM_001204888.2;NM_001204886.2	TSS200;TSS200;TSS200;TSS200	ENSG00000172780.17;ENSG00000172780.17;ENSG00000172780.17;ENSG00000172780.17	ENST00000393304.5;ENST00000315150.10;ENST00000476465.5;ENST00000615093.1
cg10229854_TC21	-0.336386	1.73289e-10	7.17742e-09	0.634717	0.689715	-0.0549988	chr6	148495151	-	cg10229854_TC21	OpenSea	cg
cg18116231_BC21	-0.309142	1.73962e-10	7.19788e-09	0.54546	0.601599	-0.0561394	chr8	6949893	+	cg18116231_BC21	OpenSea	cg
cg14526576_BC21	-0.297424	1.74338e-10	7.21108e-09	0.661367	0.714936	-0.0535686	chr7	139683076	-	cg14526576_BC21	OpenSea	cg
cg13033858_TC21	-0.321083	1.74436e-10	7.21379e-09	0.592582	0.655081	-0.0624983	chr12	108854550	-	cg13033858_TC21	Shelf	cg
cg01454698_BC21	-0.292486	1.75734e-10	7.25829e-09	0.582029	0.644085	-0.0620559	chr4	139872391	-	cg01454698_BC21	OpenSea	cg
cg02015165_BC21	-0.357638	1.76535e-10	7.28693e-09	0.669364	0.724783	-0.0554194	chr1	223714971	-	cg02015165_BC21	Shore	cg
cg22423974_TC21	-0.507632	1.78074e-10	7.33881e-09	0.262188	0.34239	-0.0802012	chr3	156661405	-	cg22423974_TC21	OpenSea	cg
cg18281385_BC21	-0.251289	1.78631e-10	7.35733e-09	0.548959	0.600809	-0.05185	chr12	124599312	-	cg18281385_BC21	OpenSea	cg
cg19817282_TC21	-0.447743	1.80471e-10	7.42237e-09	0.760728	0.814224	-0.0534964	chr8	74047408	+	cg19817282_TC21	OpenSea	cg				TSS1500	ENSG00000212348.1	ENST00000391046.1
cg16999147_TC21	-0.274825	1.80615e-10	7.42692e-09	0.447429	0.501826	-0.0543973	chr5	139068507	-	cg16999147_TC21	OpenSea	cg
cg10996502_BC21	-0.44167	1.83931e-10	7.54276e-09	0.663346	0.72501	-0.0616648	chr7	48251998	+	cg10996502_BC21	OpenSea	cg
cg07389228_BC21	-0.393519	1.85938e-10	7.60921e-09	0.372695	0.422724	-0.0500292	chr17	75689571	-	cg07389228_BC21	OpenSea	cg
cg17107079_TC21	-0.548663	1.87557e-10	7.66175e-09	0.475775	0.572266	-0.0964906	chr5	146920645	+	cg17107079_TC21	OpenSea	cg	TSS1500	PPP2R2B-IT1	NR_047115.1	TSS1500	ENSG00000249553.1	ENST00000505921.1
cg24769348_TC21	-0.328945	1.89944e-10	7.74103e-09	0.559435	0.627263	-0.0678284	chr10	72932817	-	cg24769348_TC21	OpenSea	cg	exon_9;3UTR;exon_8	OIT3;OIT3;OIT3	NM_152635.3;NM_152635.3;NR_130125.2	exon_9;3UTR	OIT3;OIT3	ENST00000334011.10;ENST00000334011.10
cg08548498_TC21	-0.325107	1.91417e-10	7.79064e-09	0.486762	0.555844	-0.0690819	chr20	45254905	-	cg08548498_TC21	OpenSea	cg	TSS1500	SLPI	NM_003064.4	TSS1500	ENSG00000124107.5	ENST00000338380.2
cg22548133_TC21	-0.23741	1.95079e-10	7.90909e-09	0.534922	0.58572	-0.0507978	chr19	14683531	-	cg22548133_TC21	OpenSea	cg
cg02348282_BC21	0.307425	1.95182e-10	7.9122e-09	0.439564	0.389233	0.0503313	chr6	64301790	-	cg02348282_BC21	OpenSea	cg
cg04315865_TC21	-0.373925	1.96272e-10	7.94725e-09	0.601644	0.664537	-0.0628925	chr13	46529791	-	cg04315865_TC21	OpenSea	cg
cg06893273_TC11	-0.312696	1.96657e-10	7.96139e-09	0.573738	0.627796	-0.0540579	chr17	48527412	-	cg06893273_TC11	Island	cg
cg08840461_BC21	-0.348678	1.96724e-10	7.963e-09	0.645334	0.700217	-0.0548833	chr5	150154515	+	cg08840461_BC21	OpenSea	cg
cg23091302_TC21	-0.614536	1.99121e-10	8.04468e-09	0.18539	0.259539	-0.0741496	chr3	19347917	+	cg23091302_TC21	OpenSea	cg	exon_5	KCNH8	NM_144633.3	exon_5;exon_6;exon_1;3UTR	KCNH8;KCNH8;KCNH8;KCNH8	ENST00000328405.7;ENST00000452398.5;ENST00000475063.1;ENST00000452398.5
cg20237920_BC21	0.458117	2.01205e-10	8.1117e-09	0.706339	0.640613	0.0657262	chr15	75933467	+	cg20237920_BC21	OpenSea	cg	exon_7;3UTR;exon_6	FBXO22;FBXO22;FBXO22	NM_147188.3;NM_147188.3;NR_037623.2	exon_6;3UTR;exon_7;3UTR	FBXO22;FBXO22;FBXO22;FBXO22	ENST00000569022.1;ENST00000569022.1;ENST00000308275.8;ENST00000308275.8
cg05649132_TC21	0.587513	2.03932e-10	8.20294e-09	0.350858	0.267424	0.0834339	chr3	189652290	-	cg05649132_TC21	OpenSea	cg
cg13814396_TC21	-0.269702	2.05703e-10	8.26216e-09	0.595956	0.648536	-0.0525797	chr2	64863487	-	cg13814396_TC21	Shore	cg	exon_1	LINC01800	NR_110224.1	exon_1	LINC01800	ENST00000445865.1
cg15927657_BC21	-0.40622	2.07105e-10	8.30904e-09	0.663429	0.727768	-0.0643385	chr4	57154434	+	cg15927657_BC21	OpenSea	cg				TSS200	ENSG00000250192.1	ENST00000511330.1
cg03937494_TC11	0.488512	2.07555e-10	8.32198e-09	0.670474	0.592796	0.0776782	chr16	53444804	+	cg03937494_TC11	OpenSea	cg				TSS1500;TSS1500	ENSG00000103479.17;ENSG00000252569.1	ENST00000379935.8;ENST00000516760.1
cg01297872_TC21	-0.289217	2.10416e-10	8.40978e-09	0.461435	0.51839	-0.0569554	chr6	45706540	+	cg01297872_TC21	OpenSea	cg
cg13900515_TC21	0.296487	2.15767e-10	8.58484e-09	0.61673	0.563746	0.0529836	chr9	89667927	-	cg13900515_TC21	OpenSea	cg
cg19719312_TC21	-0.439024	2.26963e-10	8.95174e-09	0.275101	0.340758	-0.0656577	chr19	12495111	+	cg19719312_TC21	Shore	cg				exon_2	ZNF709	ENST00000493776.1
cg06667961_BC21	-0.367253	2.29376e-10	9.02795e-09	0.352023	0.413369	-0.0613467	chr6	31559916	-	cg06667961_BC21	OpenSea	cg	exon_2	LOC100287329	NR_149045.1_7
cg20127908_TC21	-0.391407	2.33086e-10	9.15079e-09	0.618256	0.677271	-0.0590156	chr15	24762076	+	cg20127908_TC21	OpenSea	cg
cg19506425_TC21	-0.577001	2.36398e-10	9.25123e-09	0.79959	0.854017	-0.0544271	chr16	87272062	+	cg19506425_TC21	OpenSea	cg	exon_5	LOC101928682	NR_104667.1	exon_5	ENSG00000261697	ENST00000561709.1
cg04757499_TC21	-0.481326	2.38743e-10	9.32549e-09	0.786626	0.838316	-0.0516894	chr10	84256841	+	cg04757499_TC21	OpenSea	cg
cg19301236_BC21	-0.276104	2.41565e-10	9.41428e-09	0.433031	0.491517	-0.0584858	chr14	24663125	+	cg19301236_BC21	OpenSea	cg
cg03095414_BC21	0.587112	2.41722e-10	9.41912e-09	0.798658	0.734878	0.0637797	chr2	85951848	-	cg03095414_BC21	OpenSea	cg
cg21141803_BC21	-0.310663	2.4331e-10	9.46974e-09	0.50106	0.567548	-0.0664874	chr16	11728402	+	cg21141803_BC21	OpenSea	cg
cg02857075_BC21	-0.336662	2.45294e-10	9.5327e-09	0.290971	0.344244	-0.0532728	chr17	59833113	+	cg02857075_BC21	OpenSea	cg
cg21291342_TC21	-0.559986	2.45869e-10	9.55086e-09	0.480217	0.573115	-0.092898	chr17	50021562	+	cg21291342_TC21	OpenSea	cg
cg14659662_TC11	-1.15229	2.47223e-10	9.59628e-09	0.867825	0.934774	-0.0669493	chr1	53685380	-	cg14659662_TC11	OpenSea	cg
cg08059358_TC21	-0.412951	2.4807e-10	9.6224e-09	0.750017	0.811566	-0.0615485	chr2	207235936	+	cg08059358_TC21	OpenSea	cg				exon_1;TSS200	ENSG00000234902;ENSG00000234902.6	ENST00000448786.1;ENST00000417096.5
cg24110433_BC21	-0.342782	2.49266e-10	9.6603e-09	0.525724	0.59249	-0.0667665	chr1	247494894	-	cg24110433_BC21	OpenSea	cg
cg05221381_BC21	-0.253918	2.50327e-10	9.69036e-09	0.556418	0.613178	-0.0567599	chr3	189393894	+	cg05221381_BC21	OpenSea	cg
cg11667456_BC21	-0.453266	2.50324e-10	9.69036e-09	0.204989	0.257839	-0.0528506	chr7	127477850	-	cg11667456_BC21	OpenSea	cg
cg02538248_TC22	-0.286637	2.51337e-10	9.72095e-09	0.581576	0.633588	-0.0520122	chr16	75011745	+	cg02538248_TC22	OpenSea	cg
cg12955789_TC11	1.3051	2.55862e-10	9.86633e-09	0.817571	0.683781	0.13379	chr5	180161551	+	cg12955789_TC11	Island	cg
cg08574774_BC21	-0.474299	2.56316e-10	9.8798e-09	0.662156	0.734117	-0.0719613	chr1	45429648	-	cg08574774_BC21	OpenSea	cg
cg23923428_TC21	-0.344196	2.61025e-10	1.00324e-08	0.67405	0.728295	-0.0542449	chr19	2711715	-	cg23923428_TC21	OpenSea	cg
cg17341412_TC21	-0.512392	2.62785e-10	1.00865e-08	0.218023	0.278439	-0.0604158	chr12	18140047	-	cg17341412_TC21	OpenSea	cg
cg16367435_BC21	-0.319114	2.63522e-10	1.01108e-08	0.730514	0.784353	-0.0538392	chr3	48366633	-	cg16367435_BC21	OpenSea	cg
cg26427442_BC21	-0.282228	2.70044e-10	1.03175e-08	0.578333	0.629465	-0.0511323	chr20	32334550	+	cg26427442_BC21	OpenSea	cg	exon_9;3UTR	KIF3B;KIF3B	NM_004798.4;NM_004798.4	exon_9;3UTR	KIF3B;KIF3B	ENST00000375712.4;ENST00000375712.4
cg05733164_BC21	0.577182	2.70148e-10	1.03189e-08	0.613814	0.521002	0.0928121	chr14	25244231	+	cg05733164_BC21	OpenSea	cg
cg16394290_BC21	-0.329591	2.73696e-10	1.04297e-08	0.443009	0.508863	-0.0658539	chr1	36322815	+	cg16394290_BC21	Island	cg				exon_13;3UTR;TSS1500	SH3D21;SH3D21;ENSG00000214193.11	ENST00000505871.7;ENST00000505871.7;ENST00000373137.2
cg17213713_TC21	-0.246568	2.74682e-10	1.04605e-08	0.559119	0.609527	-0.0504078	chr7	37578025	+	cg17213713_TC21	OpenSea	cg
cg18455472_TC21	-0.27042	2.79913e-10	1.06208e-08	0.576797	0.635191	-0.0583941	chr17	17408541	+	cg18455472_TC21	OpenSea	cg
cg16872660_BC21	-0.371546	2.81029e-10	1.0654e-08	0.499765	0.572838	-0.0730725	chr1	180849242	+	cg16872660_BC21	OpenSea	cg
cg14755254_TC11	-1.7675	2.84221e-10	1.07616e-08	0.0883849	0.198253	-0.109869	chr8	687813	+	cg14755254_TC11	Island	cg				TSS1500	ENSG00000104714.14	ENST00000518313.1
cg08616760_TC11	-0.480475	2.87478e-10	1.08654e-08	0.185561	0.238452	-0.0528901	chr5	178730800	+	cg08616760_TC11	Island	cg	TSS200;TSS200	ZNF354A;ZNF354A	NM_005649.3;NM_001324339.2	TSS1500;TSS200;TSS1500;TSS200	ENSG00000285978.1;ENSG00000169131.13;ENSG00000169131.13;ENSG00000169131.13	ENST00000638723.1;ENST00000335815.7;ENST00000520331.5;ENST00000518048.1
cg11973840_BC21	-0.334955	2.91619e-10	1.09989e-08	0.471608	0.543839	-0.0722307	chr2	224882677	+	cg11973840_BC21	OpenSea	cg
cg18905414_TO11	0.415805	2.91952e-10	1.10105e-08	0.696212	0.631853	0.0643587	chr13	77028365	+	cg18905414_TO11	Shore	cg	TSS1500	FBXL3	NM_012158.4	exon_1;TSS1500;TSS1500;TSS1500	ENSG00000274898;ENSG00000005812.11;ENSG00000005812.11;ENSG00000005812.11	ENST00000620512.1;ENST00000355619.10;ENST00000417323.1;ENST00000472949.1
cg04132061_BC21	-0.306329	2.97892e-10	1.11968e-08	0.474865	0.533419	-0.0585543	chr3	34057307	+	cg04132061_BC21	OpenSea	cg
cg27333274_BC11	-0.809182	2.99108e-10	1.12329e-08	0.0962217	0.148934	-0.0527127	chr16	57245114	+	cg27333274_BC11	Island	cg	TSS200	ARL2BP	NM_012106.4	TSS200;TSS200;TSS1500;TSS1500	ENSG00000102931.8;ENSG00000102931.8;ENSG00000102931.8;ENSG00000102931.8	ENST00000565794.1;ENST00000219204.8;ENST00000562023.5;ENST00000563234.1
cg22887000_BC11	-0.547528	3.02897e-10	1.13506e-08	0.611101	0.70147	-0.0903692	chr19	54063806	+	cg22887000_BC11	OpenSea	cg	5UTR;exon_1;exon_1;5UTR;exon_1;5UTR;exon_1;5UTR;exon_1	VSTM1;VSTM1;VSTM1;VSTM1;VSTM1;VSTM1;VSTM1;VSTM1;VSTM1	NM_001288791.2_10;NM_001288791.2_10;NM_001288792.2_10;NM_001288792.2_10;NM_001288793.2_10;NM_001288793.2_10;NM_198481.4_10;NM_198481.4_10;NR_110142.2_10	exon_1;exon_1;exon_1;exon_1;exon_1;exon_1;5UTR;5UTR;5UTR;5UTR;5UTR;5UTR	VSTM1;VSTM1;VSTM1;VSTM1;VSTM1;VSTM1;VSTM1;VSTM1;VSTM1;VSTM1;VSTM1;VSTM1	ENST00000338372.7;ENST00000447872.5;ENST00000376626.5;ENST00000366170.6;ENST00000425006.3;ENST00000645936.1;ENST00000338372.7;ENST00000366170.6;ENST00000376626.5;ENST00000425006.3;ENST00000447872.5;ENST00000645936.1
cg15021280_BC21	-0.640711	3.0323e-10	1.13612e-08	0.294707	0.386935	-0.0922282	chr21	44657665	-	cg15021280_BC21	OpenSea	cg	TSS1500	KRTAP12-3	NM_198697.2	TSS1500	ENSG00000205439.10	ENST00000397907.1
cg04880120_BC21	-0.332601	3.05516e-10	1.14381e-08	0.569601	0.636767	-0.0671659	chr11	108860490	+	cg04880120_BC21	OpenSea	cg				TSS200	ENSG00000178105.12	ENST00000530116.1
cg00813386_BC21	-0.337649	3.05816e-10	1.14464e-08	0.737705	0.788513	-0.0508083	chr10	63504405	-	cg00813386_BC21	OpenSea	cg
cg15193857_BC21	-0.27976	3.0589e-10	1.14473e-08	0.720737	0.771967	-0.05123	chr11	2468926	+	cg15193857_BC21	OpenSea	cg
cg02838825_TC21	-0.263452	3.10711e-10	1.15874e-08	0.497438	0.547872	-0.0504336	chr1	234477744	+	cg02838825_TC21	Shore	cg
cg10533931_TC21	-0.465758	3.11457e-10	1.16086e-08	0.742476	0.800096	-0.05762	chr14	75879156	-	cg10533931_TC21	OpenSea	cg
cg13490231_BC22	-0.343316	3.11497e-10	1.16094e-08	0.443883	0.507515	-0.0636321	chr9	21183379	+	cg13490231_BC22	OpenSea	cg
cg23762895_BC21	-0.342786	3.21533e-10	1.19166e-08	0.752767	0.803668	-0.0509013	chr18	76545234	+	cg23762895_BC21	OpenSea	cg
cg11382945_TC21	-0.391098	3.23958e-10	1.19919e-08	0.336797	0.403076	-0.0662793	chr20	20056506	+	cg11382945_TC21	Shelf	cg	TSS200;TSS1500;TSS1500;TSS1500;TSS1500	CFAP61;CRNKL1;CRNKL1;CRNKL1;CRNKL1	NM_001167816.1;NM_016652.6;NM_001278625.2;NM_001278626.2;NM_001278627.2	TSS1500;TSS1500;TSS1500;TSS1500;TSS200	ENSG00000101343.15;ENSG00000101343.15;ENSG00000101343.15;ENSG00000101343.15;ENSG00000089101.19	ENST00000377327.8;ENST00000377340.6;ENST00000490910.5;ENST00000496549.5;ENST00000451767.6
cg09354692_TC21	-0.256556	3.24177e-10	1.19995e-08	0.646814	0.698104	-0.0512894	chr6	159701618	-	cg09354692_TC21	OpenSea	cg
cg20909709_TC21	-0.386863	3.27951e-10	1.21123e-08	0.412617	0.486946	-0.074329	chr15	101246740	-	cg20909709_TC21	OpenSea	cg
cg16073611_BC21	-0.414779	3.3399e-10	1.22917e-08	0.747083	0.803571	-0.0564882	chr10	21811452	+	cg16073611_BC21	OpenSea	cg
cg26205859_BC21	-0.295293	3.34618e-10	1.23077e-08	0.422482	0.484179	-0.0616967	chr7	77338543	+	cg26205859_BC21	OpenSea	cg
cg10140164_BC21	-0.451469	3.36157e-10	1.23531e-08	0.79325	0.844739	-0.0514889	chr9	72982412	+	cg10140164_BC21	OpenSea	cg
cg04723691_TC21	-0.267397	3.39028e-10	1.24404e-08	0.626337	0.679342	-0.0530051	chr5	91190193	-	cg04723691_TC21	OpenSea	cg
cg19524597_TC21	-0.351317	3.4008e-10	1.24722e-08	0.784919	0.834966	-0.0500468	chr14	55304077	-	cg19524597_TC21	OpenSea	cg
cg07482356_BC21	-0.434104	3.43955e-10	1.25857e-08	0.728184	0.790505	-0.0623215	chr9	1982266	-	cg07482356_BC21	OpenSea	cg
cg08913726_BC21	-0.408094	3.44514e-10	1.26035e-08	0.449455	0.513271	-0.0638163	chr4	189315229	+	cg08913726_BC21	Shore	cg
cg14617355_BC21	-0.296491	3.50736e-10	1.27883e-08	0.640661	0.696535	-0.0558735	chr6	159037092	+	cg14617355_BC21	OpenSea	cg	exon_6;exon_10;exon_9	TAGAP;TAGAP;TAGAP	NM_001278733.2;NM_054114.5;NM_152133.3	exon_9;exon_10;exon_9;3UTR	TAGAP;TAGAP;TAGAP;TAGAP	ENST00000326965.7;ENST00000367066.8;ENST00000642909.1;ENST00000642909.1
cg11102682_TC21	-0.304826	3.54778e-10	1.29122e-08	0.34256	0.401648	-0.0590877	chr2	62039660	-	cg11102682_TC21	OpenSea	cg
cg19637374_TC21	-0.267312	3.55744e-10	1.29409e-08	0.496424	0.550141	-0.0537174	chr17	59829873	-	cg19637374_TC21	OpenSea	cg
cg19619882_BC21	-0.27949	3.66095e-10	1.32407e-08	0.633537	0.691782	-0.0582451	chr8	122910463	+	cg19619882_BC21	OpenSea	cg
cg12036619_BC21	-0.352301	3.68769e-10	1.33156e-08	0.643876	0.697861	-0.0539849	chr4	80008017	+	cg12036619_BC21	OpenSea	cg
cg16490659_TC21	-0.464138	3.69379e-10	1.33338e-08	0.642609	0.720395	-0.0777858	chr10	31877175	-	cg16490659_TC21	OpenSea	cg
cg19852650_BC21	-0.69521	3.7516e-10	1.35033e-08	0.093024	0.143545	-0.0505213	chr9	134024833	-	cg19852650_BC21	Shore	cg	TSS1500;TSS1500	BRD3OS;BRD3OS	NM_001355256.2;NR_149319.2	TSS1500;TSS1500;TSS1500	ENSG00000235106.10;ENSG00000235106.10;ENSG00000235106.10	ENST00000603928.3;ENST00000550853.1;ENST00000432807.1
cg08046784_TC21	-0.430738	3.7938e-10	1.3628e-08	0.612498	0.678989	-0.0664904	chr4	45944182	+	cg08046784_TC21	OpenSea	cg
cg02979271_TC21	-0.302329	3.84215e-10	1.37626e-08	0.544168	0.603303	-0.059135	chr8	20510059	+	cg02979271_TC21	OpenSea	cg
cg05357047_BC21	-0.451659	3.85041e-10	1.37888e-08	0.491116	0.577774	-0.0866575	chr3	112858907	+	cg05357047_BC21	OpenSea	cg
cg07122460_BC21	-0.466151	3.93873e-10	1.40493e-08	0.745932	0.801805	-0.0558732	chr12	4178713	-	cg07122460_BC21	OpenSea	cg
cg15521790_BC21	-0.305804	4.0611e-10	1.44102e-08	0.580226	0.639002	-0.0587763	chr11	96156290	-	cg15521790_BC21	OpenSea	cg
cg02538248_TC21	-0.33263	4.07382e-10	1.44472e-08	0.58864	0.647352	-0.0587123	chr16	75011745	+	cg02538248_TC21	OpenSea	cg
cg15179454_BC21	-0.55424	4.07746e-10	1.44572e-08	0.219173	0.289706	-0.0705328	chr19	2274043	-	cg15179454_BC21	Island	cg
cg06137085_TC21	-0.265493	4.09208e-10	1.44992e-08	0.642072	0.692153	-0.0500815	chr4	2805939	+	cg06137085_TC21	OpenSea	cg
cg26410138_BC21	-0.407501	4.10708e-10	1.45401e-08	0.681651	0.736945	-0.0552944	chr10	49558402	-	cg26410138_BC21	OpenSea	cg
cg11292807_BC21	-0.369684	4.14667e-10	1.46568e-08	0.643443	0.711386	-0.0679427	chr13	99270174	+	cg11292807_BC21	OpenSea	cg
cg12366685_BC21	-0.398662	4.20806e-10	1.48269e-08	0.282427	0.338243	-0.0558155	chr18	63937009	-	cg12366685_BC21	Island	cg
cg02681893_BC21	-0.383411	4.22022e-10	1.48585e-08	0.224843	0.278969	-0.0541265	chr17	13306851	-	cg02681893_BC21	OpenSea	cg	TSS200	LINC02093	NR_146885.1	TSS200;TSS200	ENSG00000234634.2;ENSG00000234634.2	ENST00000440522.1;ENST00000649037.1
cg06054058_BC21	-0.252728	4.23238e-10	1.48939e-08	0.487741	0.539943	-0.0522024	chr3	196886322	+	cg06054058_BC21	OpenSea	cg	exon_2;exon_2	SENP5;SENP5	NM_001308045.2;NM_152699.5	exon_2;exon_2	SENP5;SENP5	ENST00000445299.6;ENST00000323460.10
cg12945324_BC11	-0.335865	4.23572e-10	1.49036e-08	0.387216	0.443045	-0.0558292	chr8	143771413	+	cg12945324_BC11	Island	cg
cg26348487_TC12	-0.35891	4.24208e-10	1.49194e-08	0.269312	0.323146	-0.0538333	chr19	2488562	+	cg26348487_TC12	Island	cg
cg04197436_BC21	-0.321159	4.29781e-10	1.50849e-08	0.422932	0.485716	-0.0627843	chr3	15805932	+	cg04197436_BC21	OpenSea	cg
cg26161740_TC21	-0.406337	4.30195e-10	1.50946e-08	0.287181	0.348666	-0.0614846	chr17	393721	-	cg26161740_TC21	OpenSea	cg
cg16351569_TC21	-0.335316	4.30506e-10	1.51025e-08	0.35312	0.421108	-0.0679882	chr17	45371127	-	cg16351569_TC21	Shore	cg
cg00868206_BC21	-0.482771	4.44386e-10	1.5511e-08	0.744439	0.802274	-0.0578351	chr6	149320013	-	cg00868206_BC21	Shore	cg				TSS1500;TSS1500	ENSG00000055208.20;ENSG00000055208.20	ENST00000606797.5;ENST00000367456.5
cg20098854_BC11	-0.673444	4.47221e-10	1.55917e-08	0.217694	0.305284	-0.0875905	chr8	948407	+	cg20098854_BC11	OpenSea	cg
cg08626823_TC21	-0.261035	4.51619e-10	1.57221e-08	0.637667	0.690269	-0.0526024	chr6	47278820	+	cg08626823_TC21	OpenSea	cg
cg08615111_BC21	-0.295006	4.55884e-10	1.58444e-08	0.491319	0.542718	-0.0513985	chr1	2504116	+	cg08615111_BC21	Island	cg	exon_22;3UTR;exon_22;3UTR;exon_22	PLCH2;PLCH2;PLCH2;PLCH2;PLCH2	NM_001303012.2_2;NM_001303012.2_2;NM_001303013.1_2;NM_001303013.1_2;NM_014638.4_2	exon_22;exon_22;exon_22;exon_19;exon_19;exon_4;exon_6;3UTR	PLCH2;PLCH2;PLCH2;PLCH2;PLCH2;PLCH2;PLCH2;PLCH2	ENST00000449969.5;ENST00000378486.8;ENST00000419816.6;ENST00000343889.8;ENST00000278878.6;ENST00000473964.5;ENST00000462379.1;ENST00000449969.5
cg00100361_TC21	-0.268589	4.57728e-10	1.58966e-08	0.492044	0.549577	-0.0575332	chr12	110314497	-	cg00100361_TC21	OpenSea	cg
cg13886946_BC21	-0.403309	4.58188e-10	1.59089e-08	0.745832	0.79635	-0.050518	chr9	88477307	+	cg13886946_BC21	OpenSea	cg	exon_6;3UTR	SPIN1;SPIN1	NM_006717.3;NM_006717.3	exon_6;3UTR	SPIN1;SPIN1	ENST00000375859.4;ENST00000375859.4
cg18269141_BC21	-0.360264	4.63971e-10	1.60736e-08	0.569277	0.628252	-0.0589756	chr1	2132527	+	cg18269141_BC21	Island	cg				TSS1500	ENSG00000067606.17	ENST00000471018.6
cg05133853_BC21	-0.283982	4.6749e-10	1.61696e-08	0.414998	0.468598	-0.0536001	chr11	5243778	-	cg05133853_BC21	OpenSea	cg	TSS200	HBBP1	NR_001589.1	TSS200;TSS1500;TSS1500	ENSG00000223609.11;ENSG00000229988.2;ENSG00000229988.2	ENST00000643122.1;ENST00000454892.2;ENST00000433329.1
cg14952641_TC21	-0.395487	4.79224e-10	1.65063e-08	0.701895	0.753956	-0.0520607	chr1	241473179	-	cg14952641_TC21	OpenSea	cg
cg10427769_BC21	-0.328132	4.79877e-10	1.65243e-08	0.729306	0.779725	-0.0504193	chr6	166705246	+	cg10427769_BC21	OpenSea	cg
cg12333595_BC21	-0.333125	4.94048e-10	1.69259e-08	0.623689	0.674424	-0.0507345	chr8	26294868	+	cg12333595_BC21	OpenSea	cg
cg09122455_BC21	0.404839	5.02113e-10	1.71583e-08	0.712303	0.654592	0.0577111	chr12	125519310	+	cg09122455_BC21	OpenSea	cg
cg22288982_BC21	-0.389324	5.17728e-10	1.75946e-08	0.484297	0.549347	-0.0650497	chr11	18236508	-	cg22288982_BC21	OpenSea	cg
cg08667177_BC21	-0.481564	5.19727e-10	1.76524e-08	0.666955	0.732971	-0.0660163	chr1	243588315	-	cg08667177_BC21	OpenSea	cg
cg15857470_TC21	-0.438771	5.19892e-10	1.7656e-08	0.747276	0.797522	-0.0502459	chr7	105304801	+	cg15857470_TC21	Shelf	cg
cg20760394_TC21	-0.465711	5.2444e-10	1.7779e-08	0.623303	0.691473	-0.06817	chr1	117312561	-	cg20760394_TC21	OpenSea	cg
cg22542420_BC12	0.572188	5.2928e-10	1.7916e-08	0.825337	0.77196	0.0533774	chr17	45105808	+	cg22542420_BC12	OpenSea	cg	exon_12;3UTR	NMT1;NMT1	NM_021079.5;NM_021079.5	exon_12;exon_13;exon_12;exon_11;exon_11;exon_11;exon_12;exon_13;exon_13;exon_13;exon_12;exon_1;3UTR;3UTR;3UTR;3UTR;3UTR;3UTR;3UTR;3UTR;3UTR;exon_11;exon_10;3UTR	NMT1;NMT1;NMT1;NMT1;NMT1;NMT1;NMT1;NMT1;NMT1;NMT1;NMT1;NMT1;NMT1;NMT1;NMT1;NMT1;NMT1;NMT1;NMT1;NMT1;NMT1;NMT1;NMT1;NMT1	ENST00000678938.1;ENST00000592782.5;ENST00000676828.1;ENST00000591931.2;ENST00000678606.1;ENST00000587670.2;ENST00000258960.7;ENST00000678576.1;ENST00000676753.1;ENST00000678332.1;ENST00000592654.3;ENST00000587120.1;ENST00000258960.7;ENST00000587670.2;ENST00000592654.3;ENST00000592782.5;ENST00000676753.1;ENST00000676828.1;ENST00000678332.1;ENST00000678576.1;ENST00000678938.1;ENST00000677949.1;ENS…
cg24679684_TC21	-0.393874	5.30281e-10	1.79447e-08	0.724896	0.780633	-0.0557363	chr1	70412343	+	cg24679684_TC21	Shore	cg
cg26355049_TC21	-0.501569	5.38327e-10	1.81849e-08	0.754245	0.811071	-0.0568267	chr2	32189843	-	cg26355049_TC21	OpenSea	cg
cg24312520_TC21	-0.441061	5.46724e-10	1.84214e-08	0.310554	0.378111	-0.0675576	chr17	42337566	-	cg24312520_TC21	OpenSea	cg	exon_8;exon_8;exon_8;exon_8;exon_8;exon_8;exon_8;exon_8;exon_8;exon_8;exon_8;exon_8;exon_8;exon_7;exon_8;exon_8;exon_8;exon_8;exon_8;exon_8;exon_8	STAT3;STAT3;STAT3;STAT3;STAT3;STAT3;STAT3;STAT3;STAT3;STAT3;STAT3;STAT3;STAT3;STAT3;STAT3;STAT3;STAT3;STAT3;STAT3;STAT3;STAT3	NM_001369512.1;NM_001369513.1;NM_001369514.1;NM_001369516.1;NM_001369517.1;NM_001369518.1;NM_001369519.1;NM_001369520.1;NM_001384984.1;NM_001384985.1;NM_001384986.1;NM_001384987.1;NM_001384988.1;NM_001384989.1;NM_001384990.1;NM_001384991.1;NM_001384992.1;NM_001384993.1;NM_003150.4;NM_139276.3;NM_213662.2	exon_8;exon_9;exon_9;exon_8;exon_7;exon_8;exon_8;exon_7;exon_8;exon_8;exon_8;exon_8;exon_8;exon_8;exon_8;exon_8;exon_8;exon_8;exon_8;exon_8;exon_8;exon_8;exon_8;exon_8;exon_8;exon_8;exon_7;exon_8;exon_8;exon_8;exon_8;exon_8;exon_7;exon_8;exon_8;exon_8;exon_8;exon_8;exon_8	STAT3;STAT3;STAT3;STAT3;STAT3;STAT3;STAT3;STAT3;STAT3;STAT3;STAT3;STAT3;STAT3;STAT3;STAT3;STAT3;STAT3;STAT3;STAT3;STAT3;STAT3;STAT3;STAT3;STAT3;STAT3;STAT3;STAT3;STAT3;STAT3;STAT3;STAT3;STAT3;STAT3;STAT3;STAT3;STAT3;STAT3;STAT3;STAT3	ENST00000264657.10;ENST00000678960.1;ENST00000678906.1;ENST00000678044.1;ENST00000679231.1;ENST00000677421.1;ENST00000678048.1;ENST00000678674.1;ENST00000678445.1;ENST00000678913.1;ENST00000678764.1;ENST00000678792.1;ENST00000679166.1;ENST00000677442.1;ENST00000677723.1;ENST00000678043.1;ENST00000679014.1;ENST00000677030.1;ENST00000676636.1;ENST00000678572.1;ENST00000677271.1;ENST00000678905.1;EN…
cg11989594_BC21	-0.438944	5.50779e-10	1.85407e-08	0.648398	0.715907	-0.0675086	chr7	156951466	+	cg11989594_BC21	Shore	cg
cg22307637_BC21	0.380117	5.55556e-10	1.86699e-08	0.725401	0.669715	0.0556859	chr16	67139538	-	cg22307637_BC21	OpenSea	cg				TSS200	ENSG00000125149.12	ENST00000567162.2
cg10816732_BC21	-0.456322	5.59606e-10	1.87824e-08	0.691482	0.750216	-0.0587345	chr7	28443018	+	cg10816732_BC21	OpenSea	cg
cg07323956_TC21	-0.458799	5.64566e-10	1.89166e-08	0.726474	0.781346	-0.0548713	chr12	119513625	+	cg07323956_TC21	OpenSea	cg
cg23172532_BC21	-0.310611	5.83084e-10	1.94201e-08	0.635441	0.690599	-0.0551579	chr18	3459681	-	cg23172532_BC21	OpenSea	cg	exon_3;3UTR;exon_4;3UTR;exon_4;3UTR;exon_3;3UTR;exon_3;3UTR;exon_3;3UTR;exon_3;3UTR;exon_3;3UTR;exon_4;3UTR;exon_3;3UTR;exon_3;3UTR;exon_3;3UTR;exon_4;3UTR	TGIF1;TGIF1;TGIF1;TGIF1;TGIF1;TGIF1;TGIF1;TGIF1;TGIF1;TGIF1;TGIF1;TGIF1;TGIF1;TGIF1;TGIF1;TGIF1;TGIF1;TGIF1;TGIF1;TGIF1;TGIF1;TGIF1;TGIF1;TGIF1;TGIF1;TGIF1	NM_001278682.2;NM_001278682.2;NM_001278684.2;NM_001278684.2;NM_001278686.3;NM_001278686.3;NM_001374396.1;NM_001374396.1;NM_001374397.1;NM_001374397.1;NM_003244.4;NM_003244.4;NM_170695.5;NM_170695.5;NM_173207.4;NM_173207.4;NM_173208.3;NM_173208.3;NM_173209.3;NM_173209.3;NM_173210.4;NM_173210.4;NM_173211.2;NM_173211.2;NM_174886.3;NM_174886.3	exon_3;exon_3;3UTR;3UTR	TGIF1;TGIF1;TGIF1;TGIF1	ENST00000618001.4;ENST00000343820.10;ENST00000343820.10;ENST00000618001.4
cg18604814_TC21	-0.330899	5.96674e-10	1.97905e-08	0.303163	0.35563	-0.0524673	chr1	152461864	+	cg18604814_TC21	OpenSea	cg
cg08702915_BC21	-0.465072	5.9716e-10	1.98038e-08	0.668491	0.735953	-0.067462	chr1	75788003	-	cg08702915_BC21	OpenSea	cg	TSS1500	SNORD45B	NR_002748.1	exon_2;exon_2;TSS1500	RABGGTB;RABGGTB;ENSG00000201487.1	ENST00000496055.5;ENST00000497648.1;ENST00000364617.1
cg26347746_BC11	0.656918	6.02143e-10	1.99354e-08	0.574094	0.471044	0.103049	chr1	202203720	-	cg26347746_BC11	OpenSea	cg	5UTR;exon_1	LGR6;LGR6	NM_021636.3;NM_021636.3	TSS200;TSS200	ENSG00000133067.18;ENSG00000133067.18	ENST00000255432.11;ENST00000487787.5
cg16827370_TC21	-0.37174	6.06666e-10	2.00581e-08	0.767015	0.817864	-0.0508492	chr22	45132146	+	cg16827370_TC21	OpenSea	cg
cg25270774_BC21	0.546116	6.08577e-10	2.01077e-08	0.576197	0.489529	0.0866679	chr1	202203767	-	cg25270774_BC21	OpenSea	cg	5UTR;exon_1	LGR6;LGR6	NM_021636.3;NM_021636.3	exon_1;5UTR;TSS200	LGR6;LGR6;ENSG00000133067.18	ENST00000255432.11;ENST00000255432.11;ENST00000487787.5
cg10121353_BC21	0.320723	6.11704e-10	2.01899e-08	0.546431	0.49104	0.0553911	chr5	126630503	+	cg10121353_BC21	OpenSea	cg	TSS1500	TEX43	NM_207408.3	TSS1500	ENSG00000196900.5	ENST00000357147.4
cg00406169_TC21	-0.353767	6.15135e-10	2.02825e-08	0.54338	0.605629	-0.0622486	chr2	9535291	-	cg00406169_TC21	OpenSea	cg
cg22139830_BC21	-0.307209	6.21119e-10	2.04366e-08	0.744295	0.794846	-0.0505514	chr2	64414891	-	cg22139830_BC21	OpenSea	cg
cg02787887_BC21	-0.346567	6.25067e-10	2.05451e-08	0.550312	0.614393	-0.0640818	chr3	194466366	-	cg02787887_BC21	OpenSea	cg
cg21505585_TC21	-0.341272	6.2647e-10	2.05858e-08	0.536964	0.593985	-0.0570209	chr8	11573650	-	cg21505585_TC21	OpenSea	cg
cg14627669_BC21	-0.453582	6.27469e-10	2.06156e-08	0.723315	0.780095	-0.0567792	chr1	16247160	-	cg14627669_BC21	OpenSea	cg	3UTR;exon_10	FBXO42;FBXO42	NM_018994.3;NM_018994.3	exon_10;3UTR	FBXO42;FBXO42	ENST00000375592.8;ENST00000375592.8
cg14613101_BC21	-1.00326	6.31392e-10	2.07222e-08	0.616842	0.754612	-0.13777	chr9	105054524	-	cg14613101_BC21	OpenSea	cg
cg15906367_BC21	-0.298391	6.3955e-10	2.09404e-08	0.710479	0.760788	-0.0503089	chr11	1460525	+	cg15906367_BC21	Shore	cg	exon_20	BRSK2	NM_001256627.2	exon_20	BRSK2	ENST00000528841.6
cg13885681_TC21	-0.382982	6.50883e-10	2.12542e-08	0.477281	0.544453	-0.0671724	chr9	88387388	+	cg13885681_TC21	Shore	cg	TSS1500	SPIN1	NM_006717.3	exon_2;exon_2;TSS1500;TSS1500;TSS1500;TSS1500;TSS1500	ENSG00000287769;ENSG00000287769;ENSG00000106723.17;ENSG00000106723.17;ENSG00000106723.17;ENSG00000106723.17;ENSG00000106723.17	ENST00000660864.1;ENST00000666913.1;ENST00000485804.5;ENST00000469017.6;ENST00000462844.5;ENST00000375859.4;ENST00000485565.6
cg21396008_BC21	-0.329192	6.53094e-10	2.13062e-08	0.53341	0.595779	-0.062369	chr15	76012676	+	cg21396008_BC21	OpenSea	cg	TSS1500	NRG4	NM_138573.4	TSS1500;TSS1500;TSS1500;TSS1500;TSS1500;TSS1500;TSS1500;TSS1500	ENSG00000169752.17;ENSG00000169752.17;ENSG00000169752.17;ENSG00000169752.17;ENSG00000169752.17;ENSG00000169752.17;ENSG00000169752.17;ENSG00000169752.17	ENST00000461391.5;ENST00000394907.8;ENST00000472094.5;ENST00000568073.5;ENST00000562114.5;ENST00000567936.5;ENST00000563204.5;ENST00000498750.5
cg05183386_BC21	-0.402241	6.5541e-10	2.13621e-08	0.643702	0.70853	-0.0648284	chr13	111343411	+	cg05183386_BC21	OpenSea	cg
cg24321774_BC11	-0.511663	6.63248e-10	2.1573e-08	0.184894	0.240984	-0.0560903	chr2	26970967	-	cg24321774_BC11	Island	cg
cg01047354_BC21	-0.256221	6.71401e-10	2.17906e-08	0.48946	0.539961	-0.0505012	chr1	3676891	-	cg01047354_BC21	OpenSea	cg
cg12602909_BC21	-0.358647	6.71534e-10	2.17926e-08	0.652438	0.714916	-0.0624783	chr3	4470625	+	cg12602909_BC21	Shelf	cg
cg10138430_TC21	0.301557	6.79045e-10	2.19954e-08	0.517385	0.462708	0.054677	chr13	30740726	-	cg10138430_TC21	OpenSea	cg
cg20026393_BC21	-0.309118	6.85437e-10	2.21667e-08	0.581668	0.646757	-0.0650894	chr14	61603910	+	cg20026393_BC21	OpenSea	cg
cg03952672_BC21	-0.42289	6.86554e-10	2.21906e-08	0.596904	0.665621	-0.0687174	chr21	43706739	-	cg03952672_BC21	OpenSea	cg
cg20597057_BC21	-0.307505	6.89312e-10	2.22643e-08	0.646128	0.705937	-0.0598095	chr15	72369002	-	cg20597057_BC21	OpenSea	cg
cg06906951_BC21	-0.395214	6.9267e-10	2.23556e-08	0.672678	0.7283	-0.055622	chr5	72319027	+	cg06906951_BC21	Shore	cg	TSS1500;TSS1500;TSS1500;TSS1500	PTCD2;PTCD2;PTCD2;PTCD2	NM_001284403.2;NM_001284404.2;NM_001284405.2;NM_024754.5	TSS1500;TSS1500;TSS1500;TSS1500;TSS1500;TSS1500;TSS1500;TSS1500;TSS1500;TSS1500;TSS1500	ENSG00000049883.15;ENSG00000049883.15;ENSG00000049883.15;ENSG00000049883.15;ENSG00000049883.15;ENSG00000049883.15;ENSG00000049883.15;ENSG00000049883.15;ENSG00000049883.15;ENSG00000049883.15;ENSG00000049883.15	ENST00000536805.5;ENST00000543322.5;ENST00000515198.5;ENST00000511752.5;ENST00000486995.5;ENST00000308077.9;ENST00000380639.10;ENST00000503868.5;ENST00000510676.6;ENST00000503315.5;ENST00000493283.5
cg14265709_TC21	-0.398976	6.98904e-10	2.25198e-08	0.687454	0.754304	-0.0668495	chr8	69828013	+	cg14265709_TC21	Shelf	cg
cg19843271_TC21	-0.306281	7.02223e-10	2.26105e-08	0.313951	0.369749	-0.055798	chr11	116773991	-	cg19843271_TC21	Shore	cg	3UTR;exon_13;3UTR;exon_14;TSS1500;TSS1500	ZPR1;ZPR1;ZPR1;ZPR1;BUD13;BUD13	NM_001317086.2;NM_001317086.2;NM_003904.5;NM_003904.5;NM_032725.4;NM_001159736.2	exon_2;exon_14;3UTR;TSS1500;TSS1500	BUD13-DT;ZPR1;ZPR1;ENSG00000137656.12;ENSG00000137656.12	ENST00000439104.1;ENST00000227322.8;ENST00000227322.8;ENST00000375445.7;ENST00000260210.5
cg19470726_BC21	-0.295131	7.1426e-10	2.29011e-08	0.601104	0.656266	-0.0551615	chr1	15177918	-	cg19470726_BC21	OpenSea	cg
cg04043098_BC21	-0.311749	7.17339e-10	2.29732e-08	0.416629	0.473437	-0.0568084	chr13	79360267	-	cg04043098_BC21	OpenSea	cg
cg19964040_BC21	-0.237008	7.21516e-10	2.3081e-08	0.610911	0.662077	-0.0511654	chr2	54479619	-	cg19964040_BC21	OpenSea	cg
cg23912465_BC21	0.423726	7.2956e-10	2.33013e-08	0.677217	0.610768	0.0664483	chr19	8903532	+	cg23912465_BC21	OpenSea	cg
cg10077687_TC21	0.428421	7.48419e-10	2.38013e-08	0.761722	0.708804	0.0529175	chr19	52664872	-	cg10077687_TC21	OpenSea	cg
cg11783718_BC21	-0.388244	7.53399e-10	2.39321e-08	0.659576	0.710023	-0.0504464	chr10	107554606	+	cg11783718_BC21	OpenSea	cg
cg03871489_TC21	-0.449484	7.61112e-10	2.4138e-08	0.780058	0.830383	-0.050325	chr9	89422085	-	cg03871489_TC21	OpenSea	cg
cg23358957_BC21	0.349563	7.74791e-10	2.44998e-08	0.615505	0.559612	0.0558935	chr18	25021555	-	cg23358957_BC21	OpenSea	cg
cg02382373_TC21	-0.40537	7.75072e-10	2.45078e-08	0.725874	0.77726	-0.0513859	chr19	5314301	-	cg02382373_TC21	OpenSea	cg
cg09960641_TC21	-0.403182	7.92923e-10	2.49802e-08	0.70279	0.756264	-0.0534742	chr19	35107590	-	cg09960641_TC21	OpenSea	cg	TSS1500;TSS1500	HPN-AS1;HPN-AS1	NR_024561.1;NR_024562.1	TSS1500;TSS1500;TSS1500;TSS1500;TSS1500	ENSG00000227392.3;ENSG00000227392.3;ENSG00000227392.3;ENSG00000227392.3;ENSG00000227392.3	ENST00000666194.1;ENST00000653822.1;ENST00000668923.1;ENST00000392227.2;ENST00000702186.1
cg15912911_TC21	-0.458028	7.93613e-10	2.49948e-08	0.736981	0.79094	-0.05396	chr17	40984558	+	cg15912911_TC21	OpenSea	cg	TSS1500	KRT40	NM_001389244.1_2	TSS1500	ENSG00000204889.11	ENST00000377755.9
cg13356808_TC21	-0.467021	7.94803e-10	2.50207e-08	0.160282	0.211208	-0.0509262	chr19	6613802	-	cg13356808_TC21	OpenSea	cg
cg25691370_BC21	-0.451352	8.09488e-10	2.53935e-08	0.738296	0.792372	-0.0540758	chr21	20112700	+	cg25691370_BC21	OpenSea	cg
ch.2.11889418R_BC21	-0.359719	8.13801e-10	2.55044e-08	0.257013	0.316207	-0.0591935	chr2	11831841	+	ch.2.11889418R_BC21	OpenSea	ch
cg17444090_TC21	-0.430927	8.31786e-10	2.59612e-08	0.686123	0.755166	-0.0690433	chr1	232599704	-	cg17444090_TC21	OpenSea	cg
cg05844117_BC21	-0.401378	8.37287e-10	2.61062e-08	0.59561	0.667114	-0.0715041	chr7	151472997	+	cg05844117_BC21	OpenSea	cg				TSS1500;TSS1500	ENSG00000106615.10;ENSG00000106615.10	ENST00000470072.1;ENST00000482053.1
cg23834123_TC21	-0.27089	8.58319e-10	2.66385e-08	0.378319	0.430817	-0.0524976	chr17	75295810	-	cg23834123_TC21	OpenSea	cg
cg20095832_BC21	-0.675753	8.6029e-10	2.66802e-08	0.150184	0.215714	-0.0655302	chr15	20758422	-	cg20095832_BC21	Shelf	cg
cg00968426_BC21	-0.372357	8.70937e-10	2.69331e-08	0.635706	0.6926	-0.0568941	chr1	78419390	-	cg00968426_BC21	OpenSea	cg
cg03277049_BC11	-0.443718	8.87855e-10	2.73682e-08	0.260991	0.324021	-0.0630299	chr3	156816287	-	cg03277049_BC11	Island	cg
cg18912965_BC11	-0.853069	9.04133e-10	2.77808e-08	0.080327	0.131976	-0.0516494	chr14	91060652	-	cg18912965_BC11	Island	cg	5UTR;exon_1;5UTR;exon_1;5UTR;exon_1;TSS200;TSS1500;TSS1500;TSS200;TSS200;TSS200;TSS200;TSS200;TSS200;TSS200;TSS200;TSS200;TSS200;TSS200	DGLUCY;DGLUCY;DGLUCY;DGLUCY;DGLUCY;DGLUCY;RPS6KA5;RPS6KA5;RPS6KA5;RPS6KA5;RPS6KA5;RPS6KA5;RPS6KA5;RPS6KA5;RPS6KA5;RPS6KA5;RPS6KA5;RPS6KA5;RPS6KA5;RPS6KA5	NM_001358310.2;NM_001358310.2;NM_001358311.2;NM_001358311.2;NM_001358312.2;NM_001358312.2;NM_182398.3;NM_001322237.2;NM_001322238.2;NM_001322227.2;NM_001322235.2;NM_001322234.2;NM_001322230.2;NM_004755.4;NM_001322229.2;NM_001322233.2;NM_001322231.2;NM_001322236.2;NM_001322228.2;NM_001322232.2	exon_1;5UTR;TSS200;TSS200;TSS1500;TSS200;TSS200;TSS200;TSS200	DGLUCY;DGLUCY;ENSG00000100784.12;ENSG00000100784.12;ENSG00000100784.12;ENSG00000100784.12;ENSG00000100784.12;ENSG00000100784.12;ENSG00000133943.21	ENST00000521334.5;ENST00000521334.5;ENST00000614987.5;ENST00000648062.1;ENST00000536315.6;ENST00000418736.6;ENST00000554206.1;ENST00000556594.1;ENST00000522837.5
cg04016334_BC21	-0.325543	9.10311e-10	2.7926e-08	0.361201	0.411726	-0.0505249	chr2	202173068	-	cg04016334_BC21	Shore	cg
cg14202616_BC21	-0.446916	9.1142e-10	2.79517e-08	0.581909	0.653162	-0.071253	chr14	92891420	-	cg14202616_BC21	OpenSea	cg				exon_1;TSS200;TSS200	LINC02833;ENSG00000258742.6;ENSG00000258742.6	ENST00000556466.6;ENST00000557689.1;ENST00000553485.2
cg14229301_TC21	-0.496006	9.17729e-10	2.81038e-08	0.156321	0.208011	-0.0516902	chr8	477703	+	cg14229301_TC21	OpenSea	cg	exon_9;3UTR;exon_10;3UTR;exon_11;3UTR	FBXO25;FBXO25;FBXO25;FBXO25;FBXO25;FBXO25	NM_012173.4;NM_012173.4;NM_183420.2;NM_183420.2;NM_183421.2;NM_183421.2	exon_11;exon_10;3UTR;3UTR	FBXO25;FBXO25;FBXO25;FBXO25	ENST00000382824.5;ENST00000350302.8;ENST00000350302.8;ENST00000382824.5
cg06796314_TC21	-0.303659	9.23278e-10	2.82434e-08	0.305725	0.360624	-0.0548991	chr10	7046692	-	cg06796314_TC21	OpenSea	cg
cg12510852_BC21	-2.2854	9.30639e-10	2.84184e-08	0.0865539	0.244443	-0.157889	chr17	17276444	+	cg12510852_BC21	OpenSea	cg				TSS1500	ENSG00000141030.13	ENST00000486810.5
cg17066270_TC21	-0.498319	9.38605e-10	2.86093e-08	0.609356	0.682595	-0.0732392	chr9	129587135	+	cg17066270_TC21	OpenSea	cg
cg16720981_BC21	-0.244711	9.39583e-10	2.86322e-08	0.483585	0.534584	-0.0509989	chr10	49177571	-	cg16720981_BC21	OpenSea	cg
cg01093245_TC21	-0.385828	9.42201e-10	2.86942e-08	0.663926	0.718188	-0.0542621	chr14	61296787	+	cg01093245_TC21	OpenSea	cg
cg25156514_TO11	-0.347104	9.49342e-10	2.88679e-08	0.606787	0.663676	-0.0568896	chr20	32518693	+	cg25156514_TO11	OpenSea	cg
cg13468685_TC21	-0.229607	9.523e-10	2.8941e-08	0.430253	0.480485	-0.0502321	chr2	68365605	+	cg13468685_TC21	OpenSea	cg				TSS200	ENSG00000203395.2	ENST00000366218.2
cg21896865_BC21	-0.353558	9.52776e-10	2.89504e-08	0.645213	0.698306	-0.053093	chr1	32159422	+	cg21896865_BC21	OpenSea	cg	exon_6	KPNA6	NM_012316.5	exon_6;exon_6;exon_6	KPNA6;KPNA6;KPNA6	ENST00000373625.8;ENST00000471599.5;ENST00000469790.1
cg11925609_BC21	-0.353955	9.53224e-10	2.8962e-08	0.647154	0.711792	-0.0646376	chr13	48859684	-	cg11925609_BC21	OpenSea	cg
cg07922204_TC11	0.34952	9.56973e-10	2.9049e-08	0.687523	0.636162	0.0513617	chr17	30068656	+	cg07922204_TC11	OpenSea	cg				exon_1	ENSG00000266876	ENST00000583091.1
cg10447678_TC11	-0.434634	9.7534e-10	2.95163e-08	0.22912	0.28948	-0.0603598	chr2	230225622	+	cg10447678_TC11	OpenSea	cg	5UTR;exon_1;5UTR;exon_1;5UTR;exon_1;5UTR;exon_1;5UTR;exon_1;TSS200;TSS200;TSS200;TSS200;TSS200	SP110;SP110;SP110;SP110;SP110;SP110;SP110;SP110;SP110;SP110;SP140;SP140;SP140;SP140;SP140	NM_001185015.2;NM_001185015.2;NM_001378442.1;NM_001378442.1;NM_001378444.1;NM_001378444.1;NM_001378445.1;NM_001378445.1;NM_001378446.1;NM_001378446.1;NM_001005176.3;NM_001278453.2;NM_001278452.2;NM_001278451.2;NM_007237.5	exon_1;5UTR;TSS200;TSS200;TSS200;TSS200;TSS200;TSS200;TSS200	SP110;SP110;ENSG00000079263.19;ENSG00000079263.19;ENSG00000079263.19;ENSG00000079263.19;ENSG00000079263.19;ENSG00000079263.19;ENSG00000079263.19	ENST00000540870.5;ENST00000540870.5;ENST00000420434.7;ENST00000392045.8;ENST00000417495.7;ENST00000343805.10;ENST00000543928.5;ENST00000373645.3;ENST00000473711.1
cg22546130_TC21	-0.352455	9.76667e-10	2.95486e-08	0.579861	0.636756	-0.0568941	chr22	19962503	+	cg22546130_TC21	OpenSea	cg	5UTR;exon_3;TSS1500;TSS200	COMT;COMT;MIR4761;COMT	NM_001362828.2;NM_001362828.2;NR_039918.1;NM_007310.3	exon_3;exon_3;5UTR;5UTR;TSS200;TSS200;TSS200;TSS1500;TSS1500;TSS1500;TSS1500;TSS1500;TSS1500	COMT;COMT;COMT;COMT;ENSG00000093010.15;ENSG00000093010.15;ENSG00000093010.15;ENSG00000093010.15;ENSG00000093010.15;ENSG00000093010.15;ENSG00000093010.15;ENSG00000093010.15;ENSG00000284031.1	ENST00000403710.5;ENST00000678255.1;ENST00000403710.5;ENST00000678255.1;ENST00000449653.5;ENST00000677397.1;ENST00000678240.1;ENST00000677675.1;ENST00000493893.1;ENST00000678945.1;ENST00000677564.1;ENST00000677470.1;ENST00000585066.1
cg15245407_TC21	-0.566717	9.81487e-10	2.96607e-08	0.62169	0.704618	-0.0829275	chr10	75062655	+	cg15245407_TC21	OpenSea	cg
cg21141802_TC21	-0.322724	9.84174e-10	2.97277e-08	0.525687	0.596045	-0.0703583	chr16	11728293	-	cg21141802_TC21	OpenSea	cg
cg11710010_BC11	-0.395521	9.90484e-10	2.98823e-08	0.559885	0.625582	-0.0656968	chr7	130959868	-	cg11710010_BC11	OpenSea	cg
cg04234104_TC21	-0.403663	1.02256e-09	3.06774e-08	0.52035	0.603668	-0.0833178	chr10	6009279	+	cg04234104_TC21	OpenSea	cg
cg13938319_TC21	0.370899	1.03715e-09	3.10236e-08	0.598746	0.536848	0.0618979	chr11	3115361	-	cg13938319_TC21	OpenSea	cg
cg23821889_BC21	-0.266927	1.03874e-09	3.10629e-08	0.619553	0.671297	-0.0517436	chr14	75269531	-	cg23821889_BC21	OpenSea	cg				TSS1500	ENSG00000258740.1	ENST00000553510.1
cg10417386_TC21	-0.262569	1.05427e-09	3.14423e-08	0.597992	0.649709	-0.0517169	chr17	8868750	+	cg10417386_TC21	OpenSea	cg	TSS1500;TSS1500;TSS1500	PIK3R6;PIK3R6;PIK3R6	NM_001290211.1;NM_001010855.4;NR_110865.1	TSS1500;TSS1500;TSS1500	ENSG00000276231.5;ENSG00000276231.5;ENSG00000276231.5	ENST00000619866.5;ENST00000613555.4;ENST00000611951.4
cg16727158_BC21	-0.272076	1.10039e-09	3.25561e-08	0.662087	0.715437	-0.0533492	chr5	157998355	-	cg16727158_BC21	OpenSea	cg
cg12555907_TC21	-0.338972	1.10155e-09	3.2585e-08	0.565518	0.617676	-0.0521578	chr18	77133466	+	cg12555907_TC21	Island	cg	TSS1500;TSS1500	MBP;MBP	NM_001025100.2;NM_001025101.2	TSS1500;TSS1500;TSS1500;TSS1500	ENSG00000197971.16;ENSG00000197971.16;ENSG00000197971.16;ENSG00000197971.16	ENST00000355994.7;ENST00000579129.5;ENST00000397860.7;ENST00000487778.5
cg22020052_TC21	-0.453323	1.1078e-09	3.27359e-08	0.755035	0.80682	-0.0517846	chr6	87707302	-	cg22020052_TC21	OpenSea	cg
cg22321713_BC21	-0.248236	1.11101e-09	3.28156e-08	0.534581	0.589436	-0.0548556	chr17	35892854	+	cg22321713_BC21	OpenSea	cg
cg14335536_TC21	-0.254141	1.11792e-09	3.29788e-08	0.433644	0.488444	-0.0547995	chr15	92804014	-	cg14335536_TC21	OpenSea	cg
cg13502610_TC21	-0.332627	1.11987e-09	3.30253e-08	0.325139	0.385159	-0.0600201	chr1	180791968	-	cg13502610_TC21	OpenSea	cg
cg10422845_BC21	-0.356839	1.13328e-09	3.33396e-08	0.632433	0.693065	-0.060631	chr20	5688958	-	cg10422845_BC21	OpenSea	cg
cg03860236_TC21	-0.339577	1.13645e-09	3.34118e-08	0.601195	0.653231	-0.0520365	chr10	111475876	-	cg03860236_TC21	OpenSea	cg
cg14498004_TC11	-0.305996	1.14016e-09	3.34987e-08	0.537164	0.595314	-0.0581504	chr11	76657034	-	cg14498004_TC11	OpenSea	cg				exon_1;TSS200;TSS1500;TSS200	ENSG00000236304;ENSG00000254810.2;ENSG00000254810.2;ENSG00000236304.3	ENST00000447519.2;ENST00000686694.1;ENST00000531511.1;ENST00000702833.1
cg09511513_BC21	-0.30831	1.15438e-09	3.38432e-08	0.518549	0.579638	-0.0610893	chr8	20202503	-	cg09511513_BC21	OpenSea	cg
cg03548415_TC21	-0.374887	1.15648e-09	3.38959e-08	0.410849	0.486958	-0.0761093	chr11	112120619	+	cg03548415_TC21	OpenSea	cg
cg08290170_BC11	-0.387876	1.17156e-09	3.42491e-08	0.26542	0.318223	-0.0528029	chr1	3772725	-	cg08290170_BC11	Island	cg	TSS200;TSS200;TSS200;TSS200	SMIM1;SMIM1;SMIM1;SMIM1	NM_001379691.1;NM_001288583.2;NM_001379690.1;NM_001163724.3	TSS200;TSS200;TSS200;TSS200	ENSG00000235169.11;ENSG00000235169.11;ENSG00000235169.11;ENSG00000235169.11	ENST00000642557.4;ENST00000561886.2;ENST00000444870.7;ENST00000452264.1
cg25169833_BC21	-0.297541	1.17881e-09	3.44339e-08	0.652166	0.708386	-0.0562202	chr14	86712921	-	cg25169833_BC21	OpenSea	cg
cg21293695_BC21	1.05503	1.18039e-09	3.44708e-08	0.949569	0.87143	0.0781391	chr16	24954995	-	cg21293695_BC21	OpenSea	cg				exon_1;TSS1500;TSS1500	ARHGAP17;ENSG00000140750.17;ENSG00000140750.17	ENST00000572314.5;ENST00000570841.5;ENST00000576387.1
cg25769469_TC21	-0.275888	1.18431e-09	3.45647e-08	0.592632	0.649835	-0.0572024	chr5	72348014	+	cg25769469_TC21	OpenSea	cg
cg10594544_BC21	-0.337072	1.18686e-09	3.46189e-08	0.748751	0.800477	-0.0517258	chr18	11925190	+	cg10594544_BC21	OpenSea	cg
cg11745672_BC21	-0.435023	1.18851e-09	3.46566e-08	0.689757	0.749334	-0.0595777	chr10	43405382	+	cg11745672_BC21	Shore	cg
cg11961401_TC21	-0.405631	1.21299e-09	3.52528e-08	0.681878	0.738254	-0.0563765	chr22	18028414	+	cg11961401_TC21	Shelf	cg	TSS1500	LINC01634	NR_024417.1	TSS1500	ENSG00000235295.2	ENST00000443243.2
cg10432654_BC21	-0.394804	1.22885e-09	3.56354e-08	0.609593	0.676093	-0.0665002	chr7	2811205	-	cg10432654_BC21	OpenSea	cg
cg27634408_TC21	-0.361177	1.23342e-09	3.57384e-08	0.397195	0.455546	-0.058351	chr10	8026841	+	cg27634408_TC21	OpenSea	cg
cg13746545_TC21	-0.421164	1.23405e-09	3.57463e-08	0.71556	0.77152	-0.0559594	chr6	64123137	-	cg13746545_TC21	OpenSea	cg
cg11292317_BC21	-0.348312	1.24592e-09	3.6025e-08	0.590991	0.645631	-0.0546396	chr18	49858623	-	cg11292317_BC21	OpenSea	cg
cg23377690_BC21	-0.318044	1.2472e-09	3.60561e-08	0.507698	0.561089	-0.0533911	chr20	36384677	-	cg23377690_BC21	OpenSea	cg
cg15302423_TC21	-0.449428	1.25425e-09	3.62221e-08	0.763518	0.814015	-0.0504969	chr10	80665262	+	cg15302423_TC21	OpenSea	cg
cg10973068_BC11	-0.444239	1.26035e-09	3.63733e-08	0.214065	0.268216	-0.0541506	chr22	24270850	+	cg10973068_BC11	Island	cg	5UTR;exon_1;5UTR;exon_1;5UTR;exon_1;exon_1	SPECC1L;SPECC1L;SPECC1L;SPECC1L;SPECC1L;SPECC1L;SPECC1L-ADORA2A	NM_001145468.4;NM_001145468.4;NM_001254732.3;NM_001254732.3;NM_015330.6;NM_015330.6;NR_103546.1	exon_1;exon_1;exon_1;exon_1;5UTR;5UTR;5UTR;5UTR;TSS1500;TSS200;TSS200;TSS200	SPECC1L;SPECC1L;SPECC1L;SPECC1L;SPECC1L;SPECC1L;SPECC1L;SPECC1L;ENSG00000215464.4;ENSG00000100014.20;ENSG00000100014.20;ENSG00000258555.6	ENST00000437398.5;ENST00000421374.5;ENST00000314328.14;ENST00000651059.1;ENST00000314328.14;ENST00000437398.5;ENST00000651059.1;ENST00000421374.5;ENST00000396982.3;ENST00000416735.5;ENST00000541492.1;ENST00000358654.2
cg09624918_TC21	-0.309388	1.28802e-09	3.70389e-08	0.570075	0.633103	-0.0630286	chr8	125191798	-	cg09624918_TC21	OpenSea	cg
cg12690899_TC21	0.333617	1.30736e-09	3.74987e-08	0.448795	0.395056	0.0537388	chr10	27341975	-	cg12690899_TC21	OpenSea	cg				TSS1500;TSS1500	ENSG00000215409.4;ENSG00000260151.1	ENST00000422707.1;ENST00000568270.1
cg25777459_TC21	-0.504073	1.30769e-09	3.75053e-08	0.684132	0.759968	-0.0758359	chr2	231965288	-	cg25777459_TC21	Shelf	cg
cg06204735_TC11	-0.844071	1.31438e-09	3.76583e-08	0.0941692	0.151608	-0.0574392	chr14	74426283	-	cg06204735_TC11	Island	cg	TSS200	SYNDIG1L	NM_001105579.2	TSS200;TSS200	ENSG00000183379.9;ENSG00000183379.9	ENST00000331628.8;ENST00000554953.1
cg14651650_TC21	-0.395008	1.31906e-09	3.77643e-08	0.7307	0.780864	-0.0501642	chr3	193606004	+	cg14651650_TC21	OpenSea	cg
cg25955126_TC21	-0.353653	1.32602e-09	3.79219e-08	0.639645	0.705156	-0.0655113	chr12	93727270	+	cg25955126_TC21	OpenSea	cg
cg06616684_TC21	-0.377169	1.32792e-09	3.79673e-08	0.746333	0.799303	-0.0529703	chr2	189500455	-	cg06616684_TC21	OpenSea	cg
cg17583204_BC21	-0.307526	1.33298e-09	3.80799e-08	0.422795	0.474899	-0.0521044	chr3	120795566	-	cg17583204_BC21	OpenSea	cg
cg27480497_TC21	-0.463907	1.35822e-09	3.87051e-08	0.535326	0.62548	-0.090154	chr13	48210432	-	cg27480497_TC21	OpenSea	cg
cg16995277_BC21	-0.371067	1.3594e-09	3.87323e-08	0.53139	0.590921	-0.0595318	chr3	154539366	-	cg16995277_BC21	OpenSea	cg				TSS200	ENSG00000243861.1	ENST00000498604.1
cg27551227_TC21	-0.376661	1.36875e-09	3.89523e-08	0.462291	0.526775	-0.0644845	chr7	155085507	-	cg27551227_TC21	OpenSea	cg	exon_2;3UTR	HTR5A;HTR5A	NM_024012.4;NM_024012.4	exon_2;exon_3;3UTR;5UTR	HTR5A;HTR5A;HTR5A;HTR5A	ENST00000287907.3;ENST00000649716.1;ENST00000287907.3;ENST00000649716.1
cg03671431_TC21	-0.378337	1.41259e-09	3.99813e-08	0.539022	0.608883	-0.0698609	chr18	63937133	-	cg03671431_TC21	Shore	cg
cg08794361_BC21	-0.321286	1.41429e-09	4.00191e-08	0.466778	0.525342	-0.0585635	chr5	161105726	-	cg08794361_BC21	OpenSea	cg
cg03992323_BC21	-0.321376	1.4186e-09	4.01178e-08	0.723509	0.775956	-0.052447	chr1	223835595	+	cg03992323_BC21	OpenSea	cg
cg07936975_BC21	-0.25855	1.43682e-09	4.0541e-08	0.583589	0.636172	-0.052583	chr2	17475494	+	cg07936975_BC21	OpenSea	cg
cg23261319_BC21	-0.330929	1.44179e-09	4.06618e-08	0.586469	0.651985	-0.0655164	chr2	181848682	-	cg23261319_BC21	OpenSea	cg
cg05011214_BC21	-0.282316	1.47699e-09	4.14718e-08	0.663861	0.719375	-0.0555143	chr2	112721399	-	cg05011214_BC21	OpenSea	cg	TSS200	NT5DC4	NM_001350494.2	TSS200;TSS200;TSS1500	ENSG00000144130.12;ENSG00000144130.12;ENSG00000144130.12	ENST00000689550.1;ENST00000327581.4;ENST00000484666.1
cg05506270_TC21	-0.343049	1.48351e-09	4.16179e-08	0.653808	0.705793	-0.0519846	chr10	1612226	-	cg05506270_TC21	OpenSea	cg
cg10513595_TC21	-0.31744	1.51236e-09	4.2249e-08	0.264591	0.315693	-0.0511016	chr5	90015656	-	cg10513595_TC21	OpenSea	cg
cg20562627_BC21	-0.282714	1.51439e-09	4.22938e-08	0.421881	0.47875	-0.0568693	chr1	194024951	-	cg20562627_BC21	OpenSea	cg
cg08093963_BC21	0.396533	1.52681e-09	4.25882e-08	0.717776	0.663296	0.0544802	chr5	69266156	+	cg08093963_BC21	OpenSea	cg
cg21900481_BO11	-0.709968	1.53038e-09	4.26783e-08	0.563147	0.673018	-0.109871	chr16	86952126	-	cg21900481_BO11	OpenSea	cg
cg01188753_TC21	-0.398119	1.60635e-09	4.44115e-08	0.723074	0.773529	-0.050455	chr20	49280531	+	cg01188753_TC21	Shore	cg	exon_3;exon_3;exon_3;exon_3;TSS200	ZFAS1;ZFAS1;ZFAS1;ZFAS1;SNORD12	NR_003604.3;NR_003605.2;NR_036658.2;NR_036659.2;NR_003030.1	exon_3;exon_3;exon_3;exon_3;exon_3;exon_3;exon_3;exon_2;exon_1;exon_1;TSS200	ZFAS1;ZFAS1;ZFAS1;ZFAS1;ZFAS1;ZFAS1;ZFAS1;ZFAS1;ZFAS1;ENSG00000277967;ENSG00000212304.1	ENST00000441722.5;ENST00000450535.5;ENST00000371743.8;ENST00000458653.5;ENST00000428008.6;ENST00000326677.9;ENST00000620594.2;ENST00000623640.1;ENST00000659056.1;ENST00000615977.1;ENST00000391002.1
cg26498349_BC21	-0.237082	1.60671e-09	4.44201e-08	0.555622	0.605791	-0.0501694	chr12	94640874	-	cg26498349_BC21	OpenSea	cg
cg20310870_BC21	-0.232598	1.61575e-09	4.46157e-08	0.460545	0.511471	-0.0509255	chr17	75314140	+	cg20310870_BC21	OpenSea	cg
cg05317477_TC21	-0.472112	1.62715e-09	4.48732e-08	0.513194	0.597986	-0.0847922	chr17	43901288	+	cg05317477_TC21	Shore	cg	5UTR;exon_1;TSS1500	MPP2;MPP2;MPP2	NM_001278375.2;NM_001278375.2;NM_001278376.3	exon_1;exon_1;5UTR;5UTR;TSS1500	MPP2;MPP2;MPP2;MPP2;ENSG00000108852.16	ENST00000536246.5;ENST00000473246.5;ENST00000536246.5;ENST00000473246.5;ENST00000377184.7
cg03882250_TC21	-0.255267	1.63258e-09	4.4989e-08	0.429273	0.481369	-0.0520963	chr2	8313191	-	cg03882250_TC21	OpenSea	cg
cg10439737_TC21	-0.416899	1.65287e-09	4.54419e-08	0.323767	0.387668	-0.0639007	chr21	44657798	+	cg10439737_TC21	OpenSea	cg	TSS200	KRTAP12-3	NM_198697.2	TSS200	ENSG00000205439.10	ENST00000397907.1
cg05228846_BC21	-0.400862	1.66241e-09	4.56503e-08	0.712325	0.763693	-0.0513684	chr14	55458938	+	cg05228846_BC21	OpenSea	cg
cg18278371_BC21	-0.342327	1.66354e-09	4.56685e-08	0.663504	0.717078	-0.0535745	chr6	89259234	+	cg18278371_BC21	OpenSea	cg
cg04131969_TC21	3.20166	1.71742e-09	4.68886e-08	0.570592	0.23891	0.331682	chr2	33726580	+	cg04131969_TC21	Shore	cg	exon_1	MYADML	NR_003143.2	exon_1;TSS1500	MYADML;ENSG00000228262.11	ENST00000474610.1;ENST00000671333.1
cg06041924_BC21	-0.378253	1.72802e-09	4.71239e-08	0.22154	0.273406	-0.0518651	chr3	196192373	+	cg06041924_BC21	OpenSea	cg
cg20133629_BC21	-0.498241	1.73336e-09	4.72412e-08	0.705166	0.768044	-0.0628775	chr18	14979468	+	cg20133629_BC21	OpenSea	cg				exon_1	ENSG00000263821	ENST00000583306.1
cg21241410_BC21	-0.293498	1.75959e-09	4.78373e-08	0.550591	0.613187	-0.0625959	chr2	43040677	-	cg21241410_BC21	OpenSea	cg	TSS1500	LINC01819	NR_110585.1	TSS1500;TSS1500;TSS1500;TSS1500;TSS1500;TSS1500;TSS1500;TSS1500;TSS200;TSS1500;TSS1500;TSS1500	ENSG00000231826.8;ENSG00000231826.8;ENSG00000231826.8;ENSG00000231826.8;ENSG00000231826.8;ENSG00000231826.8;ENSG00000231826.8;ENSG00000231826.8;ENSG00000231826.8;ENSG00000231826.8;ENSG00000231826.8;ENSG00000231826.8	ENST00000422351.5;ENST00000449766.7;ENST00000693026.1;ENST00000702635.1;ENST00000662442.1;ENST00000686278.1;ENST00000665782.1;ENST00000425212.3;ENST00000668762.1;ENST00000661354.1;ENST00000656487.1;ENST00000686714.1
cg25659515_TC21	-0.327929	1.76935e-09	4.80597e-08	0.545394	0.596831	-0.0514366	chr21	15422914	+	cg25659515_TC21	OpenSea	cg
cg18614702_BC21	-0.447046	1.77075e-09	4.80874e-08	0.690547	0.756084	-0.0655376	chr10	70456234	+	cg18614702_BC21	Shelf	cg
cg24202390_BC21	-0.322157	1.77603e-09	4.82162e-08	0.439204	0.496308	-0.0571044	chr1	51552099	+	cg24202390_BC21	OpenSea	cg
cg04569905_TC21	0.434855	1.79411e-09	4.8616e-08	0.68398	0.621011	0.0629698	chr20	59986026	+	cg04569905_TC21	OpenSea	cg				exon_1	CDH26	ENST00000477058.1
cg07655227_BC21	-0.295715	1.80148e-09	4.87782e-08	0.61546	0.675272	-0.0598121	chr13	109381431	-	cg07655227_BC21	OpenSea	cg
cg14105637_TC21	-0.403371	1.83638e-09	4.95608e-08	0.380896	0.445914	-0.065018	chr21	44657800	-	cg14105637_TC21	OpenSea	cg	TSS200	KRTAP12-3	NM_198697.2	TSS200	ENSG00000205439.10	ENST00000397907.1
cg17840421_TC21	-0.393444	1.84554e-09	4.97683e-08	0.731417	0.789043	-0.0576267	chr12	3727745	+	cg17840421_TC21	OpenSea	cg				exon_2;TSS1500	CRACR2A;ENSG00000222338.1	ENST00000514026.2;ENST00000410406.1
cg05952367_TC21	-0.508017	1.8639e-09	5.01778e-08	0.337767	0.420696	-0.0829285	chr14	75138883	-	cg05952367_TC21	OpenSea	cg
cg27237019_BC21	-0.341748	1.87625e-09	5.04526e-08	0.769484	0.820318	-0.0508338	chr2	69584642	-	cg27237019_BC21	OpenSea	cg
cg14264871_BC21	-0.302541	1.87786e-09	5.04844e-08	0.597808	0.652287	-0.054479	chr4	40251708	+	cg14264871_BC21	OpenSea	cg
cg23208285_BC21	-0.424843	1.87985e-09	5.05317e-08	0.733017	0.78335	-0.050333	chr5	132543887	-	cg23208285_BC21	OpenSea	cg	TSS1500	IL5	NM_000879.3	exon_1;TSS1500	IL5;ENSG00000113525.10	ENST00000462418.1;ENST00000231454.6
cg24975642_TC21	0.667125	1.89946e-09	5.09717e-08	0.398793	0.305864	0.0929286	chr12	124388801	-	cg24975642_TC21	Island	cg				exon_1;5UTR	NCOR2;NCOR2	ENST00000448614.1;ENST00000448614.1
cg07195224_TC21	-0.29843	1.92337e-09	5.1501e-08	0.406101	0.468618	-0.0625165	chr1	159077244	-	cg07195224_TC21	OpenSea	cg	TSS1500;TSS1500	AIM2;AIM2	NM_004833.3;NM_001348247.2	TSS1500	ENSG00000163568.16	ENST00000368130.9
cg10491410_BC11	-0.813766	1.95491e-09	5.21824e-08	0.130495	0.19944	-0.0689442	chr4	1113699	+	cg10491410_BC11	Island	cg	exon_1;TSS200;TSS200;TSS200;TSS200;TSS200;TSS200;TSS200;TSS200;TSS200;TSS200;TSS200;TSS200;TSS200;TSS200	LOC105374344;RNF212;RNF212;RNF212;RNF212;RNF212;RNF212;RNF212;RNF212;RNF212;RNF212;RNF212;RNF212;RNF212;RNF212	NR_134676.1;NM_001193318.3;NM_001131034.4;NM_194439.5;NM_001366919.1;NM_001366918.1;NR_159501.1;NR_159498.1;NR_159502.1;NR_159497.1;NR_159500.1;NR_159505.1;NR_159503.1;NR_159504.1;NR_159499.1	exon_1;TSS200;TSS200;TSS200;TSS200;TSS200;TSS200;TSS200;TSS200;TSS200;TSS200	ENSG00000251652;ENSG00000178222.14;ENSG00000178222.14;ENSG00000178222.14;ENSG00000178222.14;ENSG00000178222.14;ENSG00000178222.14;ENSG00000178222.14;ENSG00000178222.14;ENSG00000178222.14;ENSG00000178222.14	ENST00000504969.1;ENST00000698262.1;ENST00000506730.5;ENST00000382968.9;ENST00000433731.7;ENST00000511620.5;ENST00000508428.5;ENST00000510715.5;ENST00000333673.5;ENST00000454487.6;ENST00000505730.1
cg03585096_BC21	-0.429651	1.97119e-09	5.25413e-08	0.654935	0.728996	-0.0740608	chr13	19713790	-	cg03585096_BC21	OpenSea	cg
cg15272153_BC21	-0.273303	1.97243e-09	5.25704e-08	0.54858	0.607698	-0.0591176	chr4	38524295	-	cg15272153_BC21	OpenSea	cg	TSS1500	LINC01258	NR_110951.1	TSS1500;TSS1500	ENSG00000249534.2;ENSG00000249534.2	ENST00000512517.1;ENST00000653888.1
cg12753923_BC21	-0.457678	1.97442e-09	5.26135e-08	0.706656	0.764843	-0.0581875	chr3	59566572	-	cg12753923_BC21	OpenSea	cg
cg23342367_BC22	-0.334541	1.98465e-09	5.283e-08	0.770567	0.821351	-0.0507844	chr8	80165245	-	cg23342367_BC22	OpenSea	cg
cg00892393_BC21	-0.588331	1.98953e-09	5.29265e-08	0.780147	0.841583	-0.0614357	chr16	1861524	-	cg00892393_BC21	OpenSea	cg
cg19377661_TC21	-0.298527	2.00369e-09	5.32343e-08	0.651759	0.705309	-0.0535503	chr3	142886969	-	cg19377661_TC21	Shore	cg
cg25639505_TC21	-0.292027	2.00548e-09	5.32802e-08	0.622804	0.677979	-0.0551755	chr12	124668723	-	cg25639505_TC21	OpenSea	cg
cg12950586_BC21	-0.431098	2.02544e-09	5.37394e-08	0.580161	0.653601	-0.0734394	chr2	161068845	+	cg12950586_BC21	OpenSea	cg
cg00377653_BC21	-0.438115	2.05675e-09	5.44037e-08	0.236576	0.295203	-0.058627	chr12	56488751	+	cg00377653_BC21	Island	cg	TSS1500;TSS1500;TSS1500;TSS1500	GLS2;GLS2;GLS2;GLS2	NM_001280796.2;NM_013267.4;NM_001280797.2;NM_001280798.2	TSS1500;TSS1500;TSS1500;TSS1500;TSS1500;TSS1500;TSS1500;TSS1500;TSS1500;TSS1500;TSS1500;TSS1500;TSS1500;TSS1500	ENSG00000285528.1;ENSG00000135423.13;ENSG00000135423.13;ENSG00000135423.13;ENSG00000135423.13;ENSG00000135423.13;ENSG00000135423.13;ENSG00000135423.13;ENSG00000135423.13;ENSG00000135423.13;ENSG00000135423.13;ENSG00000135423.13;ENSG00000135423.13;ENSG00000135423.13	ENST00000648304.1;ENST00000623608.3;ENST00000610413.4;ENST00000424141.6;ENST00000479952.5;ENST00000311966.9;ENST00000486433.5;ENST00000486896.5;ENST00000494474.5;ENST00000461077.1;ENST00000494345.5;ENST00000483347.1;ENST00000471282.5;ENST00000491880.1
cg14422472_TC21	-0.400167	2.08271e-09	5.49703e-08	0.449267	0.524609	-0.0753414	chr11	101944281	-	cg14422472_TC21	OpenSea	cg	5UTR;exon_3;exon_3	CEP126;CEP126;CEP126	NM_001363543.2;NM_001363543.2;NM_020802.4	exon_3;exon_3;exon_3;TSS200	CEP126;CEP126;CEP126;ENSG00000110318.15	ENST00000263468.13;ENST00000670091.1;ENST00000670318.1;ENST00000532529.1
cg03176729_BC11	0.495401	2.08408e-09	5.49917e-08	0.767255	0.703301	0.0639544	chr10	122463091	+	cg03176729_BC11	Shore	cg
cg04173878_BC21	-0.472833	2.09478e-09	5.5218e-08	0.78901	0.841573	-0.0525627	chr8	29526565	+	cg04173878_BC21	OpenSea	cg				TSS1500	ENSG00000253632.1	ENST00000521101.1
cg17822584_BC21	-0.329126	2.11501e-09	5.56714e-08	0.57231	0.623648	-0.0513379	chr2	98312275	-	cg17822584_BC21	OpenSea	cg	exon_22;exon_28;exon_29	VWA3B;VWA3B;VWA3B	NM_001345864.2;NM_144992.5;NR_144296.2	exon_29;exon_28;exon_19;exon_15;exon_15;exon_10;exon_10;3UTR;5UTR;5UTR;5UTR	VWA3B;VWA3B;VWA3B;VWA3B;VWA3B;VWA3B;VWA3B;VWA3B;VWA3B;VWA3B;VWA3B	ENST00000432242.5;ENST00000477737.6;ENST00000495571.5;ENST00000489630.5;ENST00000473149.5;ENST00000490947.2;ENST00000614454.1;ENST00000432242.5;ENST00000495571.5;ENST00000489630.5;ENST00000473149.5
nv-GRCh38-chr17-7673805-7673805-A-T_TO11	-0.34786	2.13487e-09	5.61074e-08	0.351856	0.408259	-0.0564029	chr17	7673805	-	nv-GRCh38-chr17-7673805-7673805-A-T_TO11	OpenSea	nv	exon_8;exon_8;exon_8;exon_8;exon_4;exon_4;exon_4;exon_7;exon_8;exon_8;exon_4;exon_4;exon_4;exon_8;exon_8	TP53;TP53;TP53;TP53;TP53;TP53;TP53;TP53;TP53;TP53;TP53;TP53;TP53;TP53;TP53	NM_000546.6;NM_001126112.3;NM_001126113.3;NM_001126114.3;NM_001126115.2;NM_001126116.2;NM_001126117.2;NM_001126118.2;NM_001276695.3;NM_001276696.3;NM_001276697.3;NM_001276698.3;NM_001276699.3;NM_001276760.3;NM_001276761.3	exon_8;exon_7;exon_4;exon_4;exon_4;exon_4;exon_4;exon_4;exon_7;exon_8;exon_8;exon_8;exon_8;exon_8;exon_8;exon_8;exon_8;exon_5;TSS1500	TP53;TP53;TP53;TP53;TP53;TP53;TP53;TP53;TP53;TP53;TP53;TP53;TP53;TP53;TP53;TP53;TP53;TP53;ENSG00000141510.18	ENST00000635293.1;ENST00000359597.8;ENST00000504290.5;ENST00000504937.5;ENST00000510385.5;ENST00000610623.4;ENST00000618944.4;ENST00000619186.4;ENST00000610292.4;ENST00000620739.4;ENST00000420246.6;ENST00000455263.6;ENST00000610538.4;ENST00000622645.4;ENST00000445888.6;ENST00000619485.4;ENST00000269305.9;ENST00000509690.5;ENST00000576024.1
cg11200845_TC21	-0.34673	2.13743e-09	5.61578e-08	0.746204	0.802209	-0.0560051	chr2	160869730	+	cg11200845_TC21	OpenSea	cg
cg02218008_TC21	-0.376122	2.14948e-09	5.64059e-08	0.456129	0.520211	-0.0640815	chr1	242224939	+	cg02218008_TC21	OpenSea	cg
cg15486224_BC21	-0.299108	2.15222e-09	5.64609e-08	0.6039	0.655415	-0.0515146	chr8	100515333	-	cg15486224_BC21	OpenSea	cg
cg09395612_TC21	-0.232731	2.15243e-09	5.64647e-08	0.588534	0.638761	-0.0502272	chr16	85985330	+	cg09395612_TC21	OpenSea	cg				exon_1	ENSG00000285040	ENST00000645754.1
cg27434326_BC21	-0.482998	2.2001e-09	5.7507e-08	0.634972	0.702703	-0.0677307	chr2	45168113	+	cg27434326_BC21	Shore	cg				TSS1500	ENSG00000231054.1	ENST00000442821.1
cg00792751_TC21	-0.374033	2.21266e-09	5.77906e-08	0.674188	0.728889	-0.0547007	chr11	44957478	-	cg00792751_TC21	Island	cg
cg19877765_BC21	-0.345167	2.22367e-09	5.80332e-08	0.292643	0.345337	-0.0526938	chr3	11037663	-	cg19877765_BC21	OpenSea	cg	exon_16;3UTR;exon_16;3UTR;exon_15;3UTR;exon_15;3UTR;exon_16;3UTR	SLC6A1;SLC6A1;SLC6A1;SLC6A1;SLC6A1;SLC6A1;SLC6A1;SLC6A1;SLC6A1;SLC6A1	NM_001348250.2;NM_001348250.2;NM_001348251.2;NM_001348251.2;NM_001348252.2;NM_001348252.2;NM_001348253.2;NM_001348253.2;NM_003042.4;NM_003042.4	exon_16;exon_16;exon_18;exon_17;exon_15;exon_18;exon_16;exon_14;exon_17;exon_17;exon_17;exon_16;exon_15;exon_15;exon_17;exon_18;exon_16;exon_16;exon_15;exon_18;exon_15;exon_14;exon_17;exon_16;exon_15;exon_14;exon_14;exon_9;exon_4;exon_3;3UTR;3UTR;3UTR;3UTR;3UTR;3UTR;3UTR;3UTR;3UTR;3UTR;3UTR;3UTR;3UTR;3UTR;3UTR;3UTR;3UTR;3UTR;3UTR;3UTR;3UTR;3UTR;3UTR;3UTR;3UTR;3UTR;3UTR	SLC6A1;SLC6A1;SLC6A1;SLC6A1;SLC6A1;SLC6A1;SLC6A1;SLC6A1;SLC6A1;SLC6A1;SLC6A1;SLC6A1;SLC6A1;SLC6A1;SLC6A1;SLC6A1;SLC6A1;SLC6A1;SLC6A1;SLC6A1;SLC6A1;SLC6A1;SLC6A1;SLC6A1;SLC6A1;SLC6A1;SLC6A1;SLC6A1;SLC6A1;SLC6A1;SLC6A1;SLC6A1;SLC6A1;SLC6A1;SLC6A1;SLC6A1;SLC6A1;SLC6A1;SLC6A1;SLC6A1;SLC6A1;SLC6A1;SLC6A1;SLC6A1;SLC6A1;SLC6A1;SLC6A1;SLC6A1;SLC6A1;SLC6A1;SLC6A1;SLC6A1;SLC6A1;SLC6A1;SLC6A1;SLC6A1;SLC6A1	ENST00000646702.1;ENST00000642767.1;ENST00000642515.1;ENST00000643498.1;ENST00000646072.1;ENST00000646570.1;ENST00000287766.10;ENST00000645281.1;ENST00000642820.1;ENST00000645054.1;ENST00000642735.1;ENST00000646022.1;ENST00000645776.1;ENST00000645592.1;ENST00000646924.1;ENST00000645974.1;ENST00000644314.1;ENST00000642639.1;ENST00000646886.1;ENST00000646060.1;ENST00000642201.1;ENST00000646487.1;EN…
cg06035600_TC11	-0.296208	2.30163e-09	5.97283e-08	0.590381	0.641493	-0.0511114	chr1	27360963	-	cg06035600_TC11	Island	cg	exon_13;exon_14	MAP3K6;MAP3K6	NM_001297609.2;NM_004672.5	exon_14;exon_13;exon_7;exon_12	MAP3K6;MAP3K6;MAP3K6;MAP3K6	ENST00000357582.3;ENST00000374040.7;ENST00000671291.1;ENST00000493901.6
cg15308565_BC21	-0.252886	2.30744e-09	5.98562e-08	0.572826	0.62574	-0.0529142	chr16	84751937	-	cg15308565_BC21	OpenSea	cg
cg07536737_TC21	-0.43244	2.30911e-09	5.98906e-08	0.747259	0.797372	-0.0501132	chr2	98013628	-	cg07536737_TC21	OpenSea	cg
cg01753815_BC21	-0.830706	2.31364e-09	5.99922e-08	0.0976103	0.155448	-0.0578381	chr7	157433124	+	cg01753815_BC21	OpenSea	cg
cg06041150_BC21	-0.553334	2.35332e-09	6.08285e-08	0.512205	0.608084	-0.0958798	chr20	20064737	-	cg06041150_BC21	OpenSea	cg
cg05728756_TC21	-0.389271	2.36015e-09	6.09658e-08	0.512015	0.591216	-0.0792006	chr14	105026318	-	cg05728756_TC21	OpenSea	cg
cg15819924_TC21	-0.463837	2.36773e-09	6.1126e-08	0.346118	0.423212	-0.0770943	chr7	158093764	-	cg15819924_TC21	OpenSea	cg
cg18758559_BC11	-0.50873	2.37196e-09	6.12102e-08	0.803392	0.853786	-0.0503941	chr12	129657569	+	cg18758559_BC11	OpenSea	cg
cg15700931_BC21	-0.237297	2.37467e-09	6.12604e-08	0.5737	0.627118	-0.0534178	chr20	5947445	-	cg15700931_BC21	Shelf	cg
cg09234936_TC11	0.486249	2.38598e-09	6.1502e-08	0.711298	0.641959	0.0693398	chr2	3704300	+	cg09234936_TC11	Island	cg				TSS200	ENSG00000224661.1	ENST00000441632.1
cg12158278_TC21	-0.352116	2.38912e-09	6.15668e-08	0.495173	0.570888	-0.0757153	chr11	14544670	-	cg12158278_TC21	OpenSea	cg
ch.8.2353618R_BC21	-0.334538	2.39521e-09	6.16984e-08	0.434941	0.491568	-0.0566266	chr8	118270557	+	ch.8.2353618R_BC21	OpenSea	ch
cg11940211_TC21	-0.321572	2.3969e-09	6.17313e-08	0.414934	0.471437	-0.0565028	chr7	153422922	-	cg11940211_TC21	OpenSea	cg
cg00801089_BC21	-0.326165	2.43647e-09	6.25554e-08	0.639623	0.695991	-0.0563683	chr1	54966316	+	cg00801089_BC21	OpenSea	cg
cg20785560_TC21	-0.334653	2.4411e-09	6.26577e-08	0.414244	0.471039	-0.0567947	chr1	78045551	+	cg20785560_TC21	Shore	cg	TSS1500	GIPC2	NM_017655.6	TSS1500;TSS1500	ENSG00000137960.6;ENSG00000213561.4	ENST00000370759.4;ENST00000265259.5
cg01600165_TC21	-0.289369	2.45475e-09	6.29424e-08	0.443434	0.504574	-0.0611401	chr12	62269168	-	cg01600165_TC21	OpenSea	cg
cg08091497_TC21	-0.274731	2.45702e-09	6.29897e-08	0.624966	0.682021	-0.0570553	chr3	16504492	-	cg08091497_TC21	OpenSea	cg
cg25580581_BC21	-0.315386	2.46472e-09	6.31413e-08	0.361854	0.417871	-0.0560175	chr10	3811476	+	cg25580581_BC21	OpenSea	cg
cg04789403_TC21	-0.311187	2.48746e-09	6.36112e-08	0.385297	0.446463	-0.0611659	chr15	79978876	+	cg04789403_TC21	OpenSea	cg
cg21930227_BC21	-0.44933	2.50781e-09	6.40408e-08	0.754579	0.805898	-0.0513189	chr1	108961425	+	cg21930227_BC21	Shore	cg				exon_2	CLCC1	ENST00000691876.1
cg08003439_TC21	-2.6003	2.58595e-09	6.56874e-08	0.235866	0.499904	-0.264038	chr9	74570730	-	cg08003439_TC21	OpenSea	cg
cg13531913_TC21	-2.08603	2.59308e-09	6.58476e-08	0.203372	0.443557	-0.240185	chr6	32689596	+	cg13531913_TC21	OpenSea	cg
cg21044548_BC21	0.467616	2.6011e-09	6.60075e-08	0.785855	0.723167	0.0626885	chr16	69122433	+	cg21044548_BC21	OpenSea	cg				TSS1500	ENSG00000168802.14	ENST00000518041.5
cg19541986_TC21	-0.444678	2.60297e-09	6.60456e-08	0.733412	0.792208	-0.0587966	chr18	67232638	-	cg19541986_TC21	OpenSea	cg
cg09916418_BC21	-0.405755	2.6111e-09	6.621e-08	0.715136	0.766331	-0.0511947	chr6	106245211	-	cg09916418_BC21	OpenSea	cg
cg15840151_TC21	-0.325376	2.64553e-09	6.6941e-08	0.569455	0.623012	-0.0535571	chr10	122700165	+	cg15840151_TC21	OpenSea	cg	TSS1500	C10orf120	NM_001010912.4	TSS1500;TSS1500	ENSG00000183559.12;ENSG00000183559.12	ENST00000432000.5;ENST00000329446.5
cg10909939_TC21	-0.454508	2.65216e-09	6.70599e-08	0.531406	0.611122	-0.0797155	chr1	227887982	+	cg10909939_TC21	Island	cg
cg23677897_BC21	-0.272318	2.66372e-09	6.7305e-08	0.582684	0.63922	-0.0565362	chr10	3740811	+	cg23677897_BC21	OpenSea	cg
cg14957215_BC21	-0.399586	2.68457e-09	6.77465e-08	0.289164	0.346243	-0.0570789	chr22	31155612	+	cg14957215_BC21	OpenSea	cg
cg14950698_BC21	0.335739	2.70136e-09	6.80944e-08	0.582827	0.527555	0.0552719	chr2	38884914	-	cg14950698_BC21	OpenSea	cg				TSS1500	ENSG00000207295.1	ENST00000384565.1
cg05214808_BC21	-0.429292	2.72557e-09	6.86187e-08	0.731031	0.783625	-0.0525947	chr12	2138037	+	cg05214808_BC21	OpenSea	cg
cg19897116_BC21	-0.434022	2.72987e-09	6.87014e-08	0.660735	0.731054	-0.0703187	chr14	90785731	-	cg19897116_BC21	OpenSea	cg
cg08651856_BC21	-0.324355	2.7906e-09	6.99471e-08	0.581284	0.634229	-0.0529446	chr4	102859008	+	cg08651856_BC21	OpenSea	cg
cg08553327_TC21	-0.273507	2.84842e-09	7.11114e-08	0.404273	0.455314	-0.0510405	chr6	31575870	-	cg08553327_TC21	OpenSea	cg	exon_1	TNF	NM_000594.4_8	exon_1;exon_1	TNF;TNF	ENST00000449264.3;ENST00000699334.1
cg21199922_BC21	-0.315094	2.85668e-09	7.12839e-08	0.64061	0.705802	-0.0651917	chr4	38621114	+	cg21199922_BC21	OpenSea	cg
cg04811114_TC21	0.638867	2.85893e-09	7.133e-08	0.508888	0.408726	0.100162	chr1	202203650	-	cg04811114_TC21	OpenSea	cg	TSS200	LGR6	NM_021636.3	TSS200;TSS200	ENSG00000133067.18;ENSG00000133067.18	ENST00000255432.11;ENST00000487787.5
cg03102767_BC21	-0.31137	2.86788e-09	7.15071e-08	0.751206	0.803791	-0.0525851	chr5	120139277	+	cg03102767_BC21	OpenSea	cg
cg10472651_BC21	-0.245032	2.87312e-09	7.16109e-08	0.568584	0.619343	-0.0507591	chr16	66521956	+	cg10472651_BC21	OpenSea	cg
cg08960815_BC21	-0.724635	2.8787e-09	7.17241e-08	0.307735	0.416338	-0.108603	chr7	150567679	-	cg08960815_BC21	OpenSea	cg
cg12898019_BC21	-0.309607	2.88628e-09	7.18744e-08	0.521474	0.583269	-0.0617949	chr17	76624967	+	cg12898019_BC21	OpenSea	cg	3UTR;exon_10;3UTR;exon_9;exon_8	ST6GALNAC1;ST6GALNAC1;ST6GALNAC1;ST6GALNAC1;ST6GALNAC1	NM_001289107.2;NM_001289107.2;NM_018414.5;NM_018414.5;NR_110309.2	exon_10;exon_8;exon_9;3UTR;3UTR;3UTR	ST6GALNAC1;ST6GALNAC1;ST6GALNAC1;ST6GALNAC1;ST6GALNAC1;ST6GALNAC1	ENST00000592042.5;ENST00000359088.9;ENST00000156626.12;ENST00000156626.12;ENST00000359088.9;ENST00000592042.5
cg20736887_BC21	-0.300053	2.97433e-09	7.36606e-08	0.483959	0.549798	-0.0658386	chr15	75108097	+	cg20736887_BC21	OpenSea	cg
cg19196221_TC21	-0.36121	2.98352e-09	7.38529e-08	0.652456	0.706987	-0.054531	chr19	55704209	-	cg19196221_TC21	Island	cg	exon_11;3UTR;exon_11;3UTR;exon_11;3UTR;exon_10;3UTR	EPN1;EPN1;EPN1;EPN1;EPN1;EPN1;EPN1;EPN1	NM_001130071.2;NM_001130071.2;NM_001130072.2;NM_001130072.2;NM_001321263.2;NM_001321263.2;NM_013333.4;NM_013333.4	exon_11;3UTR	EPN1;EPN1	ENST00000270460.11;ENST00000270460.11
cg12588301_TC21	-0.649053	2.98639e-09	7.39135e-08	0.749105	0.821726	-0.0726206	chr1	152514859	-	cg12588301_TC21	Shore	cg
cg16708538_TC21	-0.389726	3.0336e-09	7.48453e-08	0.669924	0.724464	-0.0545405	chr4	41009481	-	cg16708538_TC21	OpenSea	cg
cg01916786_TC21	-0.37756	3.08324e-09	7.58709e-08	0.63541	0.705523	-0.0701122	chr7	85720772	-	cg01916786_TC21	OpenSea	cg
cg06890039_TC21	-0.290239	3.09055e-09	7.60169e-08	0.573701	0.628624	-0.0549229	chr4	145807009	+	cg06890039_TC21	OpenSea	cg
cg14969970_TC21	0.434598	3.10515e-09	7.63016e-08	0.755363	0.699276	0.0560875	chr10	42751006	-	cg14969970_TC21	Shelf	cg
cg22923514_TC21	-0.336842	3.11507e-09	7.64819e-08	0.417062	0.475438	-0.0583763	chr10	114239949	+	cg22923514_TC21	Shore	cg
cg05100080_BC21	0.334457	3.11767e-09	7.6537e-08	0.583064	0.52839	0.0546741	chr2	47673569	+	cg05100080_BC21	OpenSea	cg
cg02418806_TC21	-0.433331	3.20129e-09	7.82149e-08	0.687865	0.745005	-0.0571399	chr12	94372734	-	cg02418806_TC21	OpenSea	cg
cg06825878_BC21	-0.279922	3.20125e-09	7.82149e-08	0.508144	0.569138	-0.0609941	chr7	75843222	-	cg06825878_BC21	OpenSea	cg
cg03975755_TC21	-1.17663	3.26825e-09	7.95203e-08	0.0822619	0.175802	-0.0935399	chr17	7174390	-	cg03975755_TC21	Island	cg	exon_5;exon_6	ASGR1;ASGR1	NM_001197216.3;NM_001671.5	exon_6;exon_5;exon_5;exon_3;exon_4;exon_3	ASGR1;ASGR1;ASGR1;ASGR1;ASGR1;ASGR1	ENST00000269299.8;ENST00000619926.4;ENST00000380920.8;ENST00000574330.5;ENST00000574388.5;ENST00000572879.5
cg20723815_TC21	-0.289143	3.3142e-09	8.04457e-08	0.537381	0.600279	-0.0628981	chr8	17204341	-	cg20723815_TC21	OpenSea	cg
cg00386525_TC21	-0.320123	3.3292e-09	8.07387e-08	0.305085	0.355663	-0.0505778	chr1	22077941	+	cg00386525_TC21	OpenSea	cg				exon_1;5UTR;TSS1500;TSS1500	CDC42;CDC42;ENSG00000070831.18;ENSG00000070831.18	ENST00000695861.1;ENST00000695861.1;ENST00000695862.1;ENST00000695863.1
cg23340611_BC11	-0.443694	3.34023e-09	8.09486e-08	0.200762	0.255226	-0.0544636	chr18	23237859	-	cg23340611_BC11	OpenSea	cg
cg12063992_TC21	-0.289923	3.36048e-09	8.13435e-08	0.644488	0.699829	-0.0553401	chr15	75573263	-	cg12063992_TC21	OpenSea	cg
cg09814039_BC21	-0.373458	3.38074e-09	8.17345e-08	0.575232	0.646288	-0.0710563	chr11	8949282	-	cg09814039_BC21	OpenSea	cg
cg03307177_BC21	-0.451436	3.41488e-09	8.24202e-08	0.550568	0.633048	-0.0824795	chr3	196620359	-	cg03307177_BC21	OpenSea	cg
cg15796074_BC21	-0.428955	3.42809e-09	8.26836e-08	0.729426	0.786362	-0.056936	chr2	105315743	-	cg15796074_BC21	OpenSea	cg
cg00462443_TC21	-0.348049	3.48145e-09	8.37238e-08	0.68722	0.743766	-0.0565457	chr7	142717050	+	cg00462443_TC21	OpenSea	cg				exon_1	ENSG00000288882	ENST00000688242.2
cg05425702_TC21	-0.287202	3.57219e-09	8.55105e-08	0.536983	0.587707	-0.0507236	chr3	122683106	-	cg05425702_TC21	Shore	cg
cg10735689_BC21	-0.366689	3.5841e-09	8.57377e-08	0.571491	0.635423	-0.0639325	chr18	23452613	-	cg10735689_BC21	Shore	cg	TSS1500;TSS1500;TSS1500	RIOK3;RIOK3;RIOK3	NM_001348193.2;NM_003831.5;NR_145477.2	TSS1500;TSS1500;TSS1500;TSS1500;TSS1500;TSS1500	ENSG00000101782.15;ENSG00000101782.15;ENSG00000101782.15;ENSG00000101782.15;ENSG00000101782.15;ENSG00000101782.15	ENST00000584960.1;ENST00000581585.5;ENST00000339486.8;ENST00000584052.5;ENST00000581302.5;ENST00000577501.5
cg08468493_BC21	-0.344798	3.60092e-09	8.60519e-08	0.731213	0.782874	-0.0516604	chr2	55268473	-	cg08468493_BC21	Shore	cg				TSS1500;TSS1500	ENSG00000085760.15;ENSG00000085760.15	ENST00000417741.5;ENST00000404297.1
cg20981000_TC21	-0.295061	3.60147e-09	8.60624e-08	0.440412	0.494074	-0.0536618	chr13	25217250	+	cg20981000_TC21	OpenSea	cg
cg07225450_BC21	-0.343931	3.61774e-09	8.63881e-08	0.576438	0.638981	-0.0625425	chr21	38220291	-	cg07225450_BC21	OpenSea	cg
cg14547566_BC21	-0.414067	3.66198e-09	8.72112e-08	0.650689	0.708943	-0.0582541	chr10	1287870	+	cg14547566_BC21	OpenSea	cg
cg11383239_BC21	-0.342299	3.71743e-09	8.82772e-08	0.475481	0.549761	-0.0742798	chr7	92634293	+	cg11383239_BC21	OpenSea	cg
cg12699040_BC21	-0.589677	3.76386e-09	8.91597e-08	0.227499	0.307905	-0.0804059	chr8	69941752	-	cg12699040_BC21	OpenSea	cg				TSS1500	ENSG00000247570.2	ENST00000424643.3
cg01883155_TC11	-0.508144	3.78386e-09	8.95637e-08	0.247415	0.319852	-0.0724369	chr17	76568927	+	cg01883155_TC11	OpenSea	cg	exon_1	LOC122455342	NM_001395979.1	exon_1;TSS1500	ENSG00000284526;ENSG00000267078.1	ENST00000640006.1;ENST00000588104.1
cg16604914_TC21	0.355945	3.78434e-09	8.95679e-08	0.676544	0.622412	0.0541323	chr2	201181788	+	cg16604914_TC21	OpenSea	cg	TSS1500;TSS1500;TSS1500;TSS1500;TSS1500;TSS1500;TSS1500	CASP10;CASP10;CASP10;CASP10;CASP10;CASP10;CASP10	NM_001306083.2;NM_001230.5;NM_001206524.2;NM_032976.4;NM_032977.4;NM_001206542.2;NM_032974.5	TSS1500;TSS1500;TSS1500;TSS1500;TSS1500;TSS1500;TSS1500;TSS1500;TSS1500;TSS1500;TSS1500;TSS1500;TSS1500;TSS1500;TSS1500	ENSG00000003400.16;ENSG00000003400.16;ENSG00000003400.16;ENSG00000003400.16;ENSG00000003400.16;ENSG00000003400.16;ENSG00000003400.16;ENSG00000003400.16;ENSG00000003400.16;ENSG00000003400.16;ENSG00000003400.16;ENSG00000003400.16;ENSG00000003400.16;ENSG00000003400.16;ENSG00000003400.16	ENST00000374650.8;ENST00000485408.2;ENST00000696191.1;ENST00000492363.6;ENST00000460140.5;ENST00000313728.12;ENST00000272879.9;ENST00000346817.10;ENST00000696190.1;ENST00000471191.2;ENST00000438843.6;ENST00000286186.11;ENST00000696199.1;ENST00000448480.1;ENST00000484926.1
cg20712946_TC21	-0.413934	3.79466e-09	8.97688e-08	0.746975	0.801555	-0.0545803	chr1	39422732	+	cg20712946_TC21	OpenSea	cg	exon_60;exon_3;exon_54	MACF1;MACF1;MACF1	NM_001394062.1;NM_001397473.1;NM_012090.5	exon_55;exon_60;exon_59;exon_60;exon_54;exon_33;exon_24;exon_4;exon_4;exon_4;exon_3;exon_3;5UTR	MACF1;MACF1;MACF1;MACF1;MACF1;MACF1;MACF1;MACF1;MACF1;MACF1;MACF1;MACF1;MACF1	ENST00000361689.7;ENST00000567887.5;ENST00000372915.8;ENST00000564288.6;ENST00000671089.2;ENST00000372925.6;ENST00000289893.8;ENST00000687997.1;ENST00000686067.1;ENST00000673980.1;ENST00000530275.3;ENST00000683517.1;ENST00000673980.1
cg20844517_BC11	-0.6213	3.7987e-09	8.98477e-08	0.423176	0.536452	-0.113276	chr19	54064006	-	cg20844517_BC11	OpenSea	cg	TSS200;TSS200;TSS200;TSS200;TSS200	VSTM1;VSTM1;VSTM1;VSTM1;VSTM1	NM_198481.4_10;NM_001288792.2_10;NM_001288791.2_10;NM_001288793.2_10;NR_110142.2_10	TSS200;TSS200;TSS200;TSS200;TSS200;TSS200	ENSG00000189068.11;ENSG00000189068.11;ENSG00000189068.11;ENSG00000189068.11;ENSG00000189068.11;ENSG00000189068.11	ENST00000338372.7;ENST00000447872.5;ENST00000376626.5;ENST00000366170.6;ENST00000425006.3;ENST00000645936.1
cg03095503_BC21	-0.286542	3.85291e-09	9.09061e-08	0.634186	0.690325	-0.0561397	chr22	50541214	-	cg03095503_BC21	Shelf	cg				exon_1	ENSG00000273272	ENST00000609268.2
cg12963742_TC11	-0.393274	3.85644e-09	9.09771e-08	0.400076	0.465639	-0.0655635	chr6	44270488	+	cg12963742_TC11	Shore	cg	5UTR;exon_1	TMEM151B;TMEM151B	NM_001137560.2;NM_001137560.2	exon_1;5UTR;TSS1500	TMEM151B;TMEM151B;ENSG00000178233.18	ENST00000451188.7;ENST00000451188.7;ENST00000438774.2
cg16387205_BC21	-0.341497	3.90984e-09	9.20134e-08	0.570813	0.640295	-0.0694821	chr11	60181152	-	cg16387205_BC21	OpenSea	cg				exon_2;TSS1500	MS4A6A;ENSG00000110077.15	ENST00000526677.1;ENST00000529906.5
cg05307752_BC21	-0.282362	3.92324e-09	9.22822e-08	0.448299	0.509103	-0.0608048	chr2	143705317	-	cg05307752_BC21	OpenSea	cg				TSS1500	ENSG00000075884.14	ENST00000549060.1
cg04181038_TC21	-0.371462	3.94813e-09	9.27689e-08	0.476701	0.547172	-0.0704707	chr4	182809605	-	cg04181038_TC21	Shore	cg
cg19915618_BC21	-0.702171	4.05535e-09	9.48195e-08	0.24016	0.326347	-0.0861867	chr1	18575735	-	cg19915618_BC21	OpenSea	cg
cg15139034_BC21	-0.290771	4.08264e-09	9.53366e-08	0.381123	0.440529	-0.0594051	chr7	21358745	+	cg15139034_BC21	OpenSea	cg
cg18545449_TC21	-0.381612	4.08426e-09	9.53693e-08	0.652893	0.713909	-0.0610164	chr17	73011507	-	cg18545449_TC21	OpenSea	cg
cg08752738_BC21	-0.269748	4.10841e-09	9.58345e-08	0.488235	0.546883	-0.0586478	chr22	31917912	+	cg08752738_BC21	OpenSea	cg
cg05512413_BC21	-0.323416	4.1934e-09	9.75313e-08	0.648491	0.69918	-0.0506895	chr17	32676679	-	cg05512413_BC21	OpenSea	cg
cg12222758_BC21	-1.29926	4.22643e-09	9.81833e-08	0.871973	0.940775	-0.0688025	chr8	15505203	+	cg12222758_BC21	OpenSea	cg
cg03283901_BC21	-0.398331	4.2419e-09	9.84935e-08	0.681195	0.737235	-0.0560395	chr2	237202712	+	cg03283901_BC21	OpenSea	cg
cg09123897_BC21	-0.401412	4.3188e-09	9.99476e-08	0.502175	0.578473	-0.0762974	chr11	9753281	+	cg09123897_BC21	OpenSea	cg
cg08875841_TC21	-0.700076	4.31982e-09	9.99588e-08	0.593716	0.700047	-0.106331	chr19	44610684	+	cg08875841_TC21	OpenSea	cg
cg27575086_BC21	0.3047	4.32583e-09	1.00067e-07	0.548621	0.496019	0.0526013	chr6	11416739	-	cg27575086_BC21	OpenSea	cg				TSS1500;TSS1500;TSS1500;TSS1500;TSS1500;TSS1500	ENSG00000233656.2;ENSG00000233656.2;ENSG00000233656.2;ENSG00000233656.2;ENSG00000233656.2;ENSG00000233656.2	ENST00000669663.1;ENST00000665168.1;ENST00000419796.2;ENST00000655515.1;ENST00000658564.1;ENST00000667074.1
cg18085242_TC21	-0.390535	4.39172e-09	1.01302e-07	0.553054	0.616754	-0.0637005	chr2	133959279	+	cg18085242_TC21	OpenSea	cg
cg26873042_TC21	-0.295503	4.40017e-09	1.01465e-07	0.530701	0.594193	-0.0634915	chr5	68067510	-	cg26873042_TC21	OpenSea	cg
nv-GRCh38-chr17-7673785-7673785-C-G_TC11	0.544961	4.53365e-09	1.04024e-07	0.286016	0.212326	0.0736893	chr17	7673785	-	nv-GRCh38-chr17-7673785-7673785-C-G_TC11	OpenSea	nv	exon_8;exon_8;exon_8;exon_8;exon_4;exon_4;exon_4;exon_7;exon_8;exon_8;exon_4;exon_4;exon_4;exon_8;exon_8	TP53;TP53;TP53;TP53;TP53;TP53;TP53;TP53;TP53;TP53;TP53;TP53;TP53;TP53;TP53	NM_000546.6;NM_001126112.3;NM_001126113.3;NM_001126114.3;NM_001126115.2;NM_001126116.2;NM_001126117.2;NM_001126118.2;NM_001276695.3;NM_001276696.3;NM_001276697.3;NM_001276698.3;NM_001276699.3;NM_001276760.3;NM_001276761.3	exon_8;exon_7;exon_4;exon_4;exon_4;exon_4;exon_4;exon_4;exon_7;exon_8;exon_8;exon_8;exon_8;exon_8;exon_8;exon_8;exon_8;exon_5;TSS200	TP53;TP53;TP53;TP53;TP53;TP53;TP53;TP53;TP53;TP53;TP53;TP53;TP53;TP53;TP53;TP53;TP53;TP53;ENSG00000141510.18	ENST00000635293.1;ENST00000359597.8;ENST00000504290.5;ENST00000504937.5;ENST00000510385.5;ENST00000610623.4;ENST00000618944.4;ENST00000619186.4;ENST00000610292.4;ENST00000620739.4;ENST00000420246.6;ENST00000455263.6;ENST00000610538.4;ENST00000622645.4;ENST00000445888.6;ENST00000619485.4;ENST00000269305.9;ENST00000509690.5;ENST00000576024.1
cg23758309_TC21	-0.420965	4.54066e-09	1.04158e-07	0.706417	0.760038	-0.0536213	chr12	96879522	-	cg23758309_TC21	OpenSea	cg
cg12856392_BC21	-0.55795	4.58233e-09	1.0497e-07	0.665562	0.739591	-0.0740298	chr7	64665762	-	cg12856392_BC21	Shore	cg	TSS1500;TSS1500;TSS1500;TSS1500;TSS1500;TSS1500;TSS1500;TSS1500	ZNF107;ZNF107;ZNF107;ZNF107;ZNF107;ZNF107;ZNF107;ZNF107	NM_001282360.2;NM_001282359.2;NM_001013746.3;NM_001388026.1;NM_001388025.1;NM_016220.5;NR_104149.2;NR_104148.2	TSS1500;TSS1500;TSS1500;TSS1500;TSS1500;TSS1500;TSS1500;TSS1500;TSS1500	ENSG00000196247.13;ENSG00000196247.13;ENSG00000196247.13;ENSG00000196247.13;ENSG00000196247.13;ENSG00000196247.13;ENSG00000196247.13;ENSG00000196247.13;ENSG00000196247.13	ENST00000395391.2;ENST00000684016.1;ENST00000423627.6;ENST00000620827.6;ENST00000613690.5;ENST00000683053.1;ENST00000360117.8;ENST00000344930.7;ENST00000684494.1
cg15166328_TC21	-0.478987	4.63003e-09	1.0586e-07	0.747541	0.808056	-0.060515	chr10	68599475	+	cg15166328_TC21	OpenSea	cg
cg19336497_TC21	-0.493494	4.67999e-09	1.06797e-07	0.674597	0.745	-0.0704032	chr11	14359453	-	cg19336497_TC21	Shore	cg	TSS1500;TSS1500;TSS1500	RRAS2;RRAS2;RRAS2	NM_012250.6;NM_001177315.1;NM_001102669.2	TSS1500;TSS1500;TSS1500;TSS1500;TSS1500	ENSG00000133818.14;ENSG00000133818.14;ENSG00000133818.14;ENSG00000133818.14;ENSG00000133818.14	ENST00000256196.9;ENST00000526063.5;ENST00000532814.5;ENST00000532950.5;ENST00000526717.1
cg21075988_TC21	0.443404	4.77011e-09	1.08512e-07	0.686885	0.621289	0.0655961	chr16	6318209	+	cg21075988_TC21	OpenSea	cg
nv-GRCh38-chr9-136517875-136517875-A-G_BC11	0.397038	4.78465e-09	1.08767e-07	0.483609	0.419143	0.0644663	chr9	136517875	-	nv-GRCh38-chr9-136517875-136517875-A-G_BC11	Island	nv	exon_8	NOTCH1	NM_017617.5	exon_8;exon_8;exon_6;exon_8;exon_8;exon_8;exon_8;exon_8;3UTR	NOTCH1;NOTCH1;NOTCH1;NOTCH1;NOTCH1;NOTCH1;NOTCH1;NOTCH1;NOTCH1	ENST00000679595.1;ENST00000651671.1;ENST00000681454.1;ENST00000680668.1;ENST00000681135.1;ENST00000680218.1;ENST00000680924.1;ENST00000680133.1;ENST00000681454.1
cg12400350_TC21	-0.30134	4.82237e-09	1.09456e-07	0.416971	0.467219	-0.0502483	chr15	90143099	+	cg12400350_TC21	OpenSea	cg
cg08243135_TC21	-0.305727	4.82956e-09	1.09594e-07	0.418092	0.474727	-0.0566354	chr6	3458343	+	cg08243135_TC21	Shore	cg	TSS1500;TSS1500;TSS1500;TSS1500;TSS1500	SLC22A23;SLC22A23;SLC22A23;SLC22A23;SLC22A23	NM_001286456.2;NM_001382320.1;NM_001382317.1;NM_015482.2;NR_168069.1	TSS1500;TSS1500	ENSG00000137266.15;ENSG00000137266.15	ENST00000436008.6;ENST00000406686.8
cg14599226_TC21	-0.467087	4.83706e-09	1.09736e-07	0.528412	0.600991	-0.0725786	chr10	5560117	+	cg14599226_TC21	OpenSea	cg
cg07846061_TC21	-0.255148	4.85284e-09	1.10013e-07	0.549172	0.600741	-0.0515694	chr16	74698536	-	cg07846061_TC21	Shore	cg
cg22203237_TC21	-0.227263	4.85304e-09	1.10014e-07	0.533785	0.583891	-0.0501062	chr7	69518837	-	cg22203237_TC21	OpenSea	cg
cg23172532_BC22	-0.274909	4.89284e-09	1.10768e-07	0.630195	0.680369	-0.0501736	chr18	3459681	-	cg23172532_BC22	OpenSea	cg	exon_3;3UTR;exon_4;3UTR;exon_4;3UTR;exon_3;3UTR;exon_3;3UTR;exon_3;3UTR;exon_3;3UTR;exon_3;3UTR;exon_4;3UTR;exon_3;3UTR;exon_3;3UTR;exon_3;3UTR;exon_4;3UTR	TGIF1;TGIF1;TGIF1;TGIF1;TGIF1;TGIF1;TGIF1;TGIF1;TGIF1;TGIF1;TGIF1;TGIF1;TGIF1;TGIF1;TGIF1;TGIF1;TGIF1;TGIF1;TGIF1;TGIF1;TGIF1;TGIF1;TGIF1;TGIF1;TGIF1;TGIF1	NM_001278682.2;NM_001278682.2;NM_001278684.2;NM_001278684.2;NM_001278686.3;NM_001278686.3;NM_001374396.1;NM_001374396.1;NM_001374397.1;NM_001374397.1;NM_003244.4;NM_003244.4;NM_170695.5;NM_170695.5;NM_173207.4;NM_173207.4;NM_173208.3;NM_173208.3;NM_173209.3;NM_173209.3;NM_173210.4;NM_173210.4;NM_173211.2;NM_173211.2;NM_174886.3;NM_174886.3	exon_3;exon_3;3UTR;3UTR	TGIF1;TGIF1;TGIF1;TGIF1	ENST00000618001.4;ENST00000343820.10;ENST00000343820.10;ENST00000618001.4
cg00763961_BC21	-0.259655	4.91531e-09	1.11192e-07	0.522047	0.579545	-0.0574984	chr9	105757691	-	cg00763961_BC21	OpenSea	cg				TSS1500	ENSG00000232486.1	ENST00000421655.1
cg17783317_TC21	-0.66594	4.92691e-09	1.11374e-07	0.404774	0.522817	-0.118043	chr19	54063869	-	cg17783317_TC21	OpenSea	cg	5UTR;exon_1;exon_1;5UTR;exon_1;5UTR;exon_1;5UTR;exon_1	VSTM1;VSTM1;VSTM1;VSTM1;VSTM1;VSTM1;VSTM1;VSTM1;VSTM1	NM_001288791.2_10;NM_001288791.2_10;NM_001288792.2_10;NM_001288792.2_10;NM_001288793.2_10;NM_001288793.2_10;NM_198481.4_10;NM_198481.4_10;NR_110142.2_10	exon_1;exon_1;exon_1;exon_1;exon_1;exon_1;5UTR;5UTR;5UTR;5UTR;5UTR;5UTR	VSTM1;VSTM1;VSTM1;VSTM1;VSTM1;VSTM1;VSTM1;VSTM1;VSTM1;VSTM1;VSTM1;VSTM1	ENST00000338372.7;ENST00000447872.5;ENST00000376626.5;ENST00000366170.6;ENST00000425006.3;ENST00000645936.1;ENST00000338372.7;ENST00000366170.6;ENST00000376626.5;ENST00000425006.3;ENST00000447872.5;ENST00000645936.1
cg06068545_TC21	-1.74041	4.95019e-09	1.11823e-07	0.248961	0.461641	-0.21268	chr1	214362645	+	cg06068545_TC21	OpenSea	cg
cg05389922_BC11	-0.346614	4.97181e-09	1.12203e-07	0.285595	0.335779	-0.0501843	chr20	35412369	+	cg05389922_BC11	OpenSea	cg	TSS1500;TSS1500;TSS1500	UQCC1;UQCC1;UQCC1	NM_018244.5;NM_199487.3;NM_001184977.2	TSS1500;TSS1500;TSS1500;TSS1500;TSS1500;TSS1500;TSS1500;TSS1500;TSS1500;TSS1500;TSS1500;TSS1500;TSS1500;TSS1500;TSS1500	ENSG00000101019.22;ENSG00000101019.22;ENSG00000101019.22;ENSG00000101019.22;ENSG00000101019.22;ENSG00000101019.22;ENSG00000101019.22;ENSG00000101019.22;ENSG00000101019.22;ENSG00000101019.22;ENSG00000101019.22;ENSG00000101019.22;ENSG00000101019.22;ENSG00000101019.22;ENSG00000101019.22	ENST00000457259.5;ENST00000349714.9;ENST00000359226.6;ENST00000374384.6;ENST00000374394.7;ENST00000374380.6;ENST00000374385.10;ENST00000453855.5;ENST00000424405.5;ENST00000443429.5;ENST00000438533.5;ENST00000397554.5;ENST00000491125.5;ENST00000491040.5;ENST00000397553.6
cg25817404_TC21	-0.409665	4.97931e-09	1.12346e-07	0.247034	0.300412	-0.0533782	chr21	35050696	-	cg25817404_TC21	OpenSea	cg	TSS1500	RUNX1	NM_001754.5	TSS1500;TSS1500;TSS1500;TSS1500;TSS1500;TSS1500	ENSG00000159216.19;ENSG00000159216.19;ENSG00000159216.19;ENSG00000159216.19;ENSG00000159216.19;ENSG00000159216.19	ENST00000437180.5;ENST00000675419.1;ENST00000300305.7;ENST00000482318.5;ENST00000455571.5;ENST00000416754.1
cg21946180_BC21	-0.399684	5.02772e-09	1.13239e-07	0.69466	0.74865	-0.0539901	chr16	88759462	-	cg21946180_BC21	OpenSea	cg
cg09508781_BC21	-0.245972	5.0452e-09	1.13584e-07	0.602163	0.65475	-0.0525876	chr3	31265904	-	cg09508781_BC21	OpenSea	cg
cg23894907_BC21	-0.413978	5.09013e-09	1.14426e-07	0.692195	0.751747	-0.0595522	chr8	142778674	-	cg23894907_BC21	Shore	cg	TSS1500;TSS1500;TSS1500	LYNX1;LYNX1;LYNX1-SLURP2	NM_177477.4;NM_177457.5;NM_023946.5	TSS1500;TSS1500;TSS1500;TSS1500;TSS1500;TSS1500	ENSG00000284505.1;ENSG00000180155.20;ENSG00000180155.20;ENSG00000180155.20;ENSG00000180155.20;ENSG00000180155.20	ENST00000615007.4;ENST00000614491.1;ENST00000621401.4;ENST00000652477.1;ENST00000613110.4;ENST00000522906.1
cg05266989_BC21	-0.239057	5.2513e-09	1.1749e-07	0.507773	0.559326	-0.0515526	chr14	73830266	-	cg05266989_BC21	OpenSea	cg	TSS200	LINC02274	NR_135238.1	TSS200	ENSG00000258586.1	ENST00000555539.1
cg11472161_TC21	0.343598	5.31633e-09	1.18732e-07	0.632975	0.577737	0.055238	chr12	94651377	-	cg11472161_TC21	Shore	cg	TSS1500	TMCC3	NM_020698.4	TSS1500	ENSG00000057704.13	ENST00000261226.9
cg17086398_TC21	-0.489981	5.37041e-09	1.19728e-07	0.237364	0.293238	-0.0558744	chr1	31423545	+	cg17086398_TC21	OpenSea	cg
cg08479752_BC21	-0.973038	5.37346e-09	1.19775e-07	0.429825	0.596252	-0.166427	chr19	54064025	-	cg08479752_BC21	OpenSea	cg	TSS200;TSS200;TSS200;TSS200;TSS200	VSTM1;VSTM1;VSTM1;VSTM1;VSTM1	NM_198481.4_10;NM_001288792.2_10;NM_001288791.2_10;NM_001288793.2_10;NR_110142.2_10	TSS200;TSS200;TSS200;TSS200;TSS200;TSS200	ENSG00000189068.11;ENSG00000189068.11;ENSG00000189068.11;ENSG00000189068.11;ENSG00000189068.11;ENSG00000189068.11	ENST00000338372.7;ENST00000447872.5;ENST00000376626.5;ENST00000366170.6;ENST00000425006.3;ENST00000645936.1
cg19951593_BC21	-0.275955	5.39236e-09	1.20132e-07	0.532636	0.587858	-0.0552218	chr2	112691261	-	cg19951593_BC21	OpenSea	cg
cg09798252_BC21	-0.407048	5.47335e-09	1.21627e-07	0.719913	0.770012	-0.0500987	chr8	58851006	+	cg09798252_BC21	OpenSea	cg
cg14178899_TC21	-0.357178	5.48596e-09	1.21867e-07	0.655189	0.707549	-0.0523607	chr1	8016539	+	cg14178899_TC21	OpenSea	cg				TSS1500	ENSG00000116285.13	ENST00000467067.1
cg27570978_BC11	-0.499385	5.4889e-09	1.21922e-07	0.287275	0.356655	-0.0693794	chr10	68472239	-	cg27570978_BC11	Shore	cg	TSS1500;TSS200	DNA2;DNA2	NM_001080449.3;NR_102264.2	TSS1500;TSS1500;TSS200;TSS200;TSS1500	ENSG00000138346.15;ENSG00000138346.15;ENSG00000138346.15;ENSG00000138346.15;ENSG00000138346.15	ENST00000551118.6;ENST00000358410.8;ENST00000399179.6;ENST00000399180.3;ENST00000550357.1
cg12583320_BC21	-0.326656	5.53436e-09	1.22782e-07	0.288141	0.343479	-0.0553376	chr14	73830232	+	cg12583320_BC21	OpenSea	cg	TSS200	LINC02274	NR_135238.1	TSS200	ENSG00000258586.1	ENST00000555539.1
cg23249562_BC21	-0.242431	5.57528e-09	1.23551e-07	0.63715	0.687379	-0.0502292	chr5	69530967	+	cg23249562_BC21	OpenSea	cg				TSS1500	ENSG00000212260.1	ENST00000390958.1
cg15959113_BC21	1.09587	5.61457e-09	1.24259e-07	0.29519	0.175586	0.119605	chr5	168228074	+	cg15959113_BC21	OpenSea	cg	exon_21;exon_26;exon_23;exon_24;exon_27	TENM2;TENM2;TENM2;TENM2;TENM2	NM_001080428.3;NM_001122679.2;NM_001368145.1;NM_001368146.1;NM_001395460.1	exon_27;exon_24;exon_24;exon_24;exon_21;exon_24;exon_23;exon_2;3UTR	TENM2;TENM2;TENM2;TENM2;TENM2;TENM2;TENM2;TENM2;TENM2	ENST00000518659.6;ENST00000695885.1;ENST00000695886.1;ENST00000519204.5;ENST00000520394.5;ENST00000695961.1;ENST00000695962.1;ENST00000517941.1;ENST00000695885.1
cg12923222_BC21	-0.684986	5.66892e-09	1.25255e-07	0.806158	0.866485	-0.0603267	chr8	101574976	-	cg12923222_BC21	OpenSea	cg
cg26532768_BC21	-0.373716	5.67236e-09	1.25325e-07	0.741176	0.801863	-0.0606879	chr5	146039751	-	cg26532768_BC21	OpenSea	cg
cg16200954_BC21	-0.252051	5.67386e-09	1.25345e-07	0.441019	0.492641	-0.0516224	chr11	35391195	+	cg16200954_BC21	OpenSea	cg				exon_2	SLC1A2	ENST00000645984.1
cg00840791_TC21	-0.481464	5.71549e-09	1.26117e-07	0.255751	0.316695	-0.0609443	chr19	16342448	-	cg00840791_TC21	OpenSea	cg
cg18731803_BC11	-0.417194	5.75461e-09	1.26822e-07	0.385506	0.453512	-0.0680063	chr19	9792453	-	cg18731803_BC11	Island	cg				TSS1500	ENSG00000266950.1	ENST00000590046.1
cg09031932_BC21	-0.330838	5.83343e-09	1.28211e-07	0.582458	0.633404	-0.0509465	chr6	349628	-	cg09031932_BC21	OpenSea	cg	exon_7;3UTR;exon_6;exon_6;exon_4	DUSP22;DUSP22;DUSP22;DUSP22;DUSP22	NM_001286555.3;NM_001286555.3;NR_104473.3;NR_104474.3;NR_104475.3	exon_7;exon_4;3UTR;3UTR	DUSP22;DUSP22;DUSP22;DUSP22	ENST00000419235.7;ENST00000604971.5;ENST00000419235.7;ENST00000604971.5
cg24401711_TC21	-0.433174	5.9197e-09	1.29787e-07	0.735273	0.786804	-0.0515306	chr9	68917807	-	cg24401711_TC21	OpenSea	cg
cg09645424_TC21	-0.23579	5.95501e-09	1.3044e-07	0.544047	0.597691	-0.0536441	chr19	54901432	+	cg09645424_TC21	OpenSea	cg
cg23682120_BC21	-0.420443	6.05009e-09	1.32105e-07	0.746256	0.801771	-0.0555144	chr18	67232613	+	cg23682120_BC21	OpenSea	cg
cg15166029_BC21	-0.324038	6.20976e-09	1.34912e-07	0.512342	0.565996	-0.0536532	chr22	44538144	-	cg15166029_BC21	OpenSea	cg
cg22904437_TC21	-0.514497	6.23982e-09	1.35431e-07	0.762473	0.812756	-0.050283	chr8	80152069	+	cg22904437_TC21	OpenSea	cg
cg05406088_TC11	1.27285	6.24502e-09	1.35518e-07	0.235238	0.120262	0.114976	chr15	66655279	-	cg05406088_TC11	Shore	cg
cg14369803_BC21	-0.318045	6.25469e-09	1.35675e-07	0.600915	0.651494	-0.0505783	chr9	132145067	+	cg14369803_BC21	OpenSea	cg
cg15652790_TC21	-0.298744	6.28744e-09	1.3625e-07	0.411166	0.461541	-0.050375	chr12	84868394	-	cg15652790_TC21	OpenSea	cg				TSS1500;exon_1	ENSG00000072041.18;SLC6A15	ENST00000679363.1;ENST00000548267.2
cg15469015_BC21	-0.388207	6.36244e-09	1.37576e-07	0.309933	0.368516	-0.058583	chr2	131200665	-	cg15469015_BC21	OpenSea	cg
cg17255793_BC21	-0.331826	6.40508e-09	1.38336e-07	0.696971	0.747279	-0.0503077	chr12	8070650	+	cg17255793_BC21	OpenSea	cg
cg26325286_TC21	-0.325165	6.6414e-09	1.42653e-07	0.589873	0.643066	-0.053193	chr6	170262698	+	cg26325286_TC21	OpenSea	cg	TSS200	LOC154449	NR_002787.2	TSS200;TSS200;TSS200;exon_1;exon_1	ENSG00000230960.3;ENSG00000230960.3;ENSG00000230960.3;ENSG00000230960;ENSG00000230960	ENST00000701993.1;ENST00000702319.1;ENST00000452071.1;ENST00000691159.1;ENST00000701245.1
cg04090794_TC21	0.332854	6.7248e-09	1.44134e-07	0.58914	0.533699	0.0554412	chr1	91634301	-	cg04090794_TC21	OpenSea	cg
cg16376902_BC21	-0.537719	6.72666e-09	1.44165e-07	0.174234	0.23205	-0.0578167	chr5	141232657	+	cg16376902_BC21	Shelf	cg
cg11005651_TC21	-0.327038	6.82948e-09	1.46015e-07	0.634899	0.685101	-0.0502019	chr6	32098113	-	cg11005651_TC21	Shore	cg	exon_2;exon_2	TNXB;TNXB	NM_001365276.2_8;NM_019105.8_8	exon_2;exon_2;exon_2;exon_1;exon_2;exon_2	TNXB;TNXB;TNXB;TNXB;TNXB;TNXB	ENST00000644971.2;ENST00000647633.1;ENST00000375244.7;ENST00000613214.4;ENST00000479795.1;ENST00000486148.1
cg24281267_TC11	-0.455858	6.84943e-09	1.46377e-07	0.192235	0.246149	-0.0539137	chr6	35511871	-	cg24281267_TC11	Island	cg				exon_1	TULP1	ENST00000373892.4
cg10191240_TC21	-0.428158	6.8811e-09	1.46905e-07	0.199874	0.251922	-0.0520484	chr8	133217858	+	cg10191240_TC21	OpenSea	cg
cg25496462_BC21	-0.250003	6.94701e-09	1.48076e-07	0.582045	0.634249	-0.0522043	chr15	75966144	+	cg25496462_BC21	OpenSea	cg
cg12480180_BC21	-0.26044	6.96544e-09	1.48387e-07	0.447605	0.497854	-0.0502491	chr2	189883474	+	cg12480180_BC21	OpenSea	cg
cg06734955_TC21	-0.751928	7.05072e-09	1.49904e-07	0.266402	0.372958	-0.106556	chr4	78059905	-	cg06734955_TC21	Shore	cg
cg17461390_TC21	-0.247745	7.09085e-09	1.50601e-07	0.62867	0.682306	-0.0536358	chr19	17317602	+	cg17461390_TC21	OpenSea	cg
cg16272981_BC11	-0.416002	7.10319e-09	1.50825e-07	0.616632	0.67992	-0.0632879	chr5	1489774	+	cg16272981_BC11	Island	cg	exon_4	LPCAT1	NM_024830.5_2	exon_4;exon_4;exon_2;exon_5;exon_2	LPCAT1;LPCAT1;LPCAT1;LPCAT1;LPCAT1	ENST00000475622.5;ENST00000283415.4;ENST00000513757.5;ENST00000514484.6;ENST00000507282.1
cg06825163_BC21	0.871253	7.12166e-09	1.51125e-07	0.541638	0.410237	0.131402	chr1	202203784	+	cg06825163_BC21	OpenSea	cg	5UTR;exon_1	LGR6;LGR6	NM_021636.3;NM_021636.3	exon_1;exon_1;5UTR;5UTR	LGR6;LGR6;LGR6;LGR6	ENST00000255432.11;ENST00000487787.5;ENST00000255432.11;ENST00000487787.5
cg23121170_BC21	-0.343682	7.13928e-09	1.51437e-07	0.427315	0.485902	-0.058587	chr5	156798303	+	cg23121170_BC21	OpenSea	cg
cg00306426_TC21	-0.771478	7.16404e-09	1.51867e-07	0.135878	0.21082	-0.074942	chr1	70221732	-	cg00306426_TC21	OpenSea	cg	exon_2;exon_1;exon_2;exon_2;exon_2;exon_2;5UTR;exon_1;5UTR;exon_1;5UTR;exon_1;5UTR;exon_1;5UTR;exon_1;5UTR;exon_1;5UTR;exon_1;exon_2;exon_1;exon_2;exon_1;exon_2;exon_2;exon_1;exon_2;exon_1	SRSF11;SRSF11;SRSF11;SRSF11;SRSF11;SRSF11;SRSF11;SRSF11;SRSF11;SRSF11;SRSF11;SRSF11;SRSF11;SRSF11;SRSF11;SRSF11;SRSF11;SRSF11;SRSF11;SRSF11;SRSF11;SRSF11;SRSF11;SRSF11;SRSF11;SRSF11;SRSF11;SRSF11;SRSF11	NM_001190987.3;NM_001350605.2;NM_001350606.2;NM_001350607.2;NM_001350608.2;NM_001350609.2;NM_001350610.2;NM_001350610.2;NM_001350611.2;NM_001350611.2;NM_001350612.2;NM_001350612.2;NM_001350613.2;NM_001350613.2;NM_001350614.2;NM_001350614.2;NM_001350615.2;NM_001350615.2;NM_001350616.2;NM_001350616.2;NM_001394402.1;NM_001394403.1;NM_001394404.1;NM_001394405.1;NM_001394406.1;NM_001394407.1;NM_001394…	exon_2;exon_2;exon_2;exon_2;exon_2;exon_1;exon_1;exon_1;exon_1;exon_1;TSS1500	SRSF11;SRSF11;SRSF11;SRSF11;SRSF11;SRSF11;SRSF11;SRSF11;SRSF11;SRSF11;ENSG00000228988.1	ENST00000370951.5;ENST00000463877.1;ENST00000687381.1;ENST00000370950.7;ENST00000475204.5;ENST00000370949.2;ENST00000395136.7;ENST00000473950.5;ENST00000469170.5;ENST00000486667.5;ENST00000422107.1
cg14438279_TC21	-0.377717	7.19685e-09	1.52436e-07	0.645705	0.699339	-0.0536346	chr5	143426778	-	cg14438279_TC21	OpenSea	cg
cg07449881_TC21	-0.339906	7.22729e-09	1.52981e-07	0.653375	0.707031	-0.0536552	chr11	10418666	-	cg07449881_TC21	OpenSea	cg
cg02654003_BC21	-0.287412	7.28331e-09	1.54012e-07	0.579849	0.639208	-0.0593587	chr20	34222445	+	cg02654003_BC21	OpenSea	cg
cg12362703_BC21	0.3897	7.30821e-09	1.54461e-07	0.353531	0.299646	0.0538851	chr8	29033160	+	cg12362703_BC21	OpenSea	cg
cg09059400_TC21	-0.356876	7.37071e-09	1.5554e-07	0.69037	0.741275	-0.0509051	chr6	2442380	-	cg09059400_TC21	OpenSea	cg
cg13331868_TC21	0.575748	7.5146e-09	1.58074e-07	0.409755	0.33073	0.0790252	chr9	706543	+	cg13331868_TC21	Shore	cg	TSS1500;TSS1500;TSS1500;TSS1500;TSS1500;TSS1500	KANK1;KANK1;KANK1;KANK1;KANK1;KANK1	NM_001354344.2;NM_001354342.2;NM_153186.6;NM_001354343.2;NM_001354341.2;NR_148869.2	TSS200;TSS200;TSS200;TSS200;TSS200;TSS200;TSS200;TSS200;TSS200;TSS200;TSS1500	ENSG00000107104.21;ENSG00000107104.21;ENSG00000107104.21;ENSG00000107104.21;ENSG00000107104.21;ENSG00000107104.21;ENSG00000107104.21;ENSG00000107104.21;ENSG00000107104.21;ENSG00000107104.21;ENSG00000107104.21	ENST00000686846.1;ENST00000688567.1;ENST00000687662.1;ENST00000693088.1;ENST00000691645.1;ENST00000693143.1;ENST00000685590.1;ENST00000693021.1;ENST00000685380.1;ENST00000689214.1;ENST00000382293.7
cg11749817_BC21	-0.326579	7.52255e-09	1.58193e-07	0.72762	0.782738	-0.0551183	chr20	48960057	-	cg11749817_BC21	OpenSea	cg
cg18293437_TC21	-0.282774	7.55683e-09	1.58789e-07	0.395691	0.450701	-0.0550094	chr20	3074898	+	cg18293437_TC21	Shelf	cg
cg14644031_TC21	-0.400826	7.65432e-09	1.60513e-07	0.532774	0.597436	-0.064662	chr2	21044986	-	cg14644031_TC21	Shore	cg	TSS1500	APOB	NM_000384.3	TSS1500;TSS1500	ENSG00000084674.15;ENSG00000084674.15	ENST00000233242.5;ENST00000399256.4
cg13374172_BC21	-0.243234	7.66737e-09	1.60756e-07	0.615411	0.669202	-0.0537906	chr8	55948496	+	cg13374172_BC21	OpenSea	cg
cg16734913_TC21	-0.634418	7.71152e-09	1.61515e-07	0.642313	0.732087	-0.0897745	chr11	55913801	-	cg16734913_TC21	OpenSea	cg	exon_1	OR5W2	NM_001001960.1	exon_1	OR5W2	ENST00000344514.1
cg20995910_BC21	-0.259244	7.76954e-09	1.62532e-07	0.497955	0.555375	-0.0574208	chr8	100227136	-	cg20995910_BC21	OpenSea	cg
cg07507194_TC21	-0.310104	7.87402e-09	1.64379e-07	0.575274	0.632922	-0.0576478	chr1	154440363	+	cg07507194_TC21	OpenSea	cg
cg08914905_BC21	-0.319892	8.02348e-09	1.66999e-07	0.690086	0.750086	-0.0600001	chr18	41993272	-	cg08914905_BC21	OpenSea	cg	exon_6;exon_7	PIK3C3;PIK3C3	NM_001308020.2;NM_002647.4	exon_7;exon_6	PIK3C3;PIK3C3	ENST00000262039.9;ENST00000398870.7
cg24141644_BC21	0.348071	8.04102e-09	1.67313e-07	0.665385	0.610516	0.0548696	chr19	12453718	-	cg24141644_BC21	OpenSea	cg
cg07897177_BC21	0.333559	8.21537e-09	1.70315e-07	0.625115	0.57343	0.0516855	chr5	38955181	-	cg07897177_BC21	OpenSea	cg
cg23585237_BC21	0.376817	8.24047e-09	1.70755e-07	0.609056	0.545007	0.064049	chr12	122019275	-	cg23585237_BC21	Shelf	cg				TSS200	ENSG00000110987.9	ENST00000538010.5
cg23111342_BC21	-0.278748	8.2602e-09	1.71064e-07	0.577844	0.636843	-0.0589995	chr11	116986764	-	cg23111342_BC21	OpenSea	cg
cg07856975_TC21	-0.444742	8.26919e-09	1.71166e-07	0.596493	0.66452	-0.068027	chr6	36388385	-	cg07856975_TC21	Shore	cg	TSS1500;TSS1500;TSS1500;TSS1500;TSS1500;TSS1500;TSS1500;TSS1500	ETV7;ETV7;ETV7;ETV7;ETV7;ETV7;ETV7;ETV7	NM_001207037.2;NM_016135.4;NM_001207038.2;NM_001207036.2;NM_001207040.2;NM_001207041.2;NM_001207035.2;NM_001207039.2	TSS1500;TSS1500;TSS1500;TSS1500;TSS1500;TSS1500;TSS1500;TSS1500	ENSG00000010030.14;ENSG00000010030.14;ENSG00000010030.14;ENSG00000010030.14;ENSG00000010030.14;ENSG00000010030.14;ENSG00000010030.14;ENSG00000010030.14	ENST00000339796.9;ENST00000627426.2;ENST00000340181.9;ENST00000373737.8;ENST00000373738.4;ENST00000538992.3;ENST00000615781.4;ENST00000620358.4
cg13798585_TC21	-0.631981	8.35909e-09	1.7278e-07	0.200153	0.268208	-0.0680552	chr7	1940843	+	cg13798585_TC21	Shore	cg	TSS1500	MAD1L1	NM_001304525.2	TSS1500	ENSG00000002822.16	ENST00000437877.1
cg22800445_TC21	0.4173	8.3853e-09	1.73232e-07	0.768307	0.716033	0.0522737	chr22	19627719	+	cg22800445_TC21	OpenSea	cg
cg18954633_TC21	-0.259702	8.41365e-09	1.73749e-07	0.717076	0.767186	-0.0501101	chr1	115728063	+	cg18954633_TC21	OpenSea	cg
cg21604516_BC11	-0.346796	8.48468e-09	1.74999e-07	0.574048	0.630499	-0.0564506	chr8	31032953	-	cg21604516_BC11	Island	cg	exon_1;5UTR;TSS1500;TSS200	PURG;PURG;WRN;PURG	NM_001015508.3;NM_001015508.3;NM_000553.6;NM_013357.2	exon_1;5UTR;5UTR;TSS1500;TSS1500;exon_1	PURG;PURG;PURG;ENSG00000165392.11;ENSG00000165392.11;PURG	ENST00000339382.3;ENST00000339382.3;ENST00000475541.2;ENST00000650667.1;ENST00000298139.7;ENST00000475541.2
cg04745281_TC11	0.439473	8.60672e-09	1.77136e-07	0.462081	0.387911	0.0741703	chr13	102626709	+	cg04745281_TC11	OpenSea	cg				TSS200	ENSG00000134900.13	ENST00000496126.1
cg16814680_TC21	2.75016	8.74882e-09	1.79551e-07	0.355181	0.12451	0.230671	chr8	90669471	-	cg16814680_TC21	OpenSea	cg				exon_3	ENSG00000246792	ENST00000668846.1
cg18465030_TC21	-0.393822	8.79252e-09	1.80276e-07	0.303446	0.375708	-0.072262	chr6	135089038	-	cg18465030_TC21	OpenSea	cg
cg20585367_TC21	-0.328636	8.92648e-09	1.82493e-07	0.607722	0.658171	-0.0504488	chr15	71168240	-	cg20585367_TC21	OpenSea	cg
cg25342751_BC21	-0.343531	9.02054e-09	1.84008e-07	0.664417	0.722031	-0.0576137	chr16	11379812	-	cg25342751_BC21	OpenSea	cg
cg20167074_BC11	-0.542822	9.0381e-09	1.84301e-07	0.503575	0.596297	-0.0927217	chr1	151994547	+	cg20167074_BC11	Shore	cg	TSS1500	S100A10	NM_002966.3	exon_1;TSS1500;TSS1500;TSS1500	ENSG00000229021;ENSG00000197747.9;ENSG00000197747.9;ENSG00000197747.9	ENST00000432386.1;ENST00000368811.8;ENST00000478574.5;ENST00000478348.1
cg11352101_BC21	0.359401	9.12628e-09	1.85788e-07	0.625812	0.568419	0.057393	chr1	86546709	-	cg11352101_BC21	OpenSea	cg	TSS1500;TSS1500	CLCA4;CLCA4	NM_012128.4;NR_024602.2	TSS1500	ENSG00000016602.9	ENST00000370563.3
cg06737308_BC21	-0.906942	9.13794e-09	1.85974e-07	0.688686	0.802253	-0.113567	chr4	184100361	+	cg06737308_BC21	Shelf	cg				TSS200	ENSG00000287433.1	ENST00000662866.1
cg16544318_TC21	-0.291497	9.211e-09	1.87155e-07	0.2922	0.343185	-0.0509854	chr6	75612636	-	cg16544318_TC21	OpenSea	cg				TSS1500;TSS1500	ENSG00000217488.2;ENSG00000217488.2	ENST00000533798.1;ENST00000402263.2
cg06572713_TC21	-0.318434	9.28588e-09	1.8834e-07	0.411035	0.462452	-0.0514166	chr8	1814226	+	cg06572713_TC21	Shore	cg
cg16866321_BC21	-0.296186	9.30645e-09	1.8866e-07	0.445393	0.496629	-0.0512362	chr7	62692912	+	cg16866321_BC21	OpenSea	cg
cg20701305_BC21	-0.345092	9.32385e-09	1.88957e-07	0.29972	0.353652	-0.0539311	chr4	26873433	-	cg20701305_BC21	OpenSea	cg
cg15367253_BC21	-0.332718	9.34256e-09	1.89245e-07	0.418243	0.474875	-0.0566324	chr19	49031716	+	cg15367253_BC21	OpenSea	cg	exon_1;TSS200;TSS200	SNAR-G2;CGB2;CGB2	NR_024244.1;NM_033378.2;NM_001319065.2	TSS200;TSS200	ENSG00000104818.15;ENSG00000104818.15	ENST00000359342.7;ENST00000474913.1
cg13896904_BC21	-0.301171	9.41444e-09	1.90478e-07	0.66111	0.719931	-0.0588216	chr7	141949532	-	cg13896904_BC21	OpenSea	cg
cg08801017_BC21	-0.65627	9.4462e-09	1.90984e-07	0.51296	0.61705	-0.10409	chr13	19344385	-	cg08801017_BC21	Shore	cg	TSS1500	LINC00421	NR_034026.1	TSS1500	ENSG00000236834.1	ENST00000413833.1
cg10169741_BC21	-0.373447	9.62367e-09	1.94072e-07	0.738628	0.789046	-0.0504178	chr6	139858472	-	cg10169741_BC21	OpenSea	cg
cg04011173_BC21	-0.5044	9.75238e-09	1.96117e-07	0.285077	0.362765	-0.0776877	chr3	10284856	+	cg04011173_BC21	OpenSea	cg	exon_1	LINC00852	NR_026829.1	exon_1;exon_1;TSS1500;TSS1500;TSS1500	LINC00852;LINC00852;ENSG00000240288.8;ENSG00000240288.8;ENSG00000240288.8	ENST00000538717.1;ENST00000475197.1;ENST00000605014.5;ENST00000605105.5;ENST00000439539.3
cg02568977_TC21	-0.289626	9.88449e-09	1.98273e-07	0.650738	0.702959	-0.0522208	chr7	36281051	+	cg02568977_TC21	OpenSea	cg				TSS200	ENSG00000122547.11	ENST00000487069.5
cg10735454_BC21	-0.348232	9.90145e-09	1.9855e-07	0.466987	0.523935	-0.0569485	chr6	161415493	-	cg10735454_BC21	OpenSea	cg
cg09060360_TC21	-0.266543	1.00672e-08	2.01353e-07	0.521241	0.577463	-0.056222	chr14	80940261	+	cg09060360_TC21	Shore	cg				TSS1500	ENSG00000100629.17	ENST00000281129.7
cg14226755_BC11	-0.349947	1.01054e-08	2.01971e-07	0.4127	0.469351	-0.0566511	chr2	236014678	+	cg14226755_BC11	OpenSea	cg
cg22973468_BC11	-0.512562	1.01921e-08	2.03437e-07	0.206399	0.265453	-0.059054	chr8	53657257	+	cg22973468_BC11	Island	cg
cg05591724_BC21	-0.369299	1.02398e-08	2.04246e-07	0.301996	0.35472	-0.0527242	chr7	96685709	-	cg05591724_BC21	OpenSea	cg
cg25922180_TC21	-0.276538	1.02911e-08	2.05122e-07	0.324881	0.37705	-0.0521693	chr4	699532	-	cg25922180_TC21	OpenSea	cg
cg17100158_TC21	-0.350137	1.03422e-08	2.05973e-07	0.691513	0.750738	-0.059225	chr2	179443001	+	cg17100158_TC21	OpenSea	cg	3UTR;exon_8;3UTR;exon_8;3UTR;exon_10;3UTR;exon_11;3UTR;exon_11;3UTR;exon_11;3UTR;exon_11;3UTR;exon_9;3UTR;exon_8;3UTR;exon_8;3UTR;exon_9;3UTR;exon_9;3UTR;exon_7;3UTR;exon_10;exon_9;exon_7;exon_10;exon_8;exon_11;exon_6	ZNF385B;ZNF385B;ZNF385B;ZNF385B;ZNF385B;ZNF385B;ZNF385B;ZNF385B;ZNF385B;ZNF385B;ZNF385B;ZNF385B;ZNF385B;ZNF385B;ZNF385B;ZNF385B;ZNF385B;ZNF385B;ZNF385B;ZNF385B;ZNF385B;ZNF385B;ZNF385B;ZNF385B;ZNF385B;ZNF385B;ZNF385B;ZNF385B;ZNF385B;ZNF385B;ZNF385B;ZNF385B;ZNF385B;ZNF385B	NM_001113397.2;NM_001113397.2;NM_001113398.3;NM_001113398.3;NM_001282725.3;NM_001282725.3;NM_001352808.2;NM_001352808.2;NM_001352809.2;NM_001352809.2;NM_001352810.2;NM_001352810.2;NM_001352811.2;NM_001352811.2;NM_001352812.2;NM_001352812.2;NM_001352813.2;NM_001352813.2;NM_001352814.2;NM_001352814.2;NM_001352815.1;NM_001352815.1;NM_001352816.2;NM_001352816.2;NM_001352817.1;NM_001352817.1;NM_152520…	exon_10;exon_8;exon_8;exon_9;3UTR;3UTR;3UTR;3UTR	ZNF385B;ZNF385B;ZNF385B;ZNF385B;ZNF385B;ZNF385B;ZNF385B;ZNF385B	ENST00000410066.7;ENST00000336917.9;ENST00000409343.5;ENST00000409692.5;ENST00000336917.9;ENST00000409343.5;ENST00000409692.5;ENST00000410066.7
cg21147458_TC21	-0.309152	1.04266e-08	2.07377e-07	0.48484	0.53608	-0.0512397	chr17	41060120	-	cg21147458_TC21	OpenSea	cg	TSS200	KRTAP2-3	NM_001165252.2_2	TSS200	ENSG00000212724.3	ENST00000391418.3
cg21547330_TC21	0.320964	1.04449e-08	2.07672e-07	0.550942	0.499988	0.050954	chr19	18678533	+	cg21547330_TC21	OpenSea	cg
cg01563363_TC21	-0.244835	1.04937e-08	2.08468e-07	0.613588	0.665665	-0.0520769	chr2	112640975	+	cg01563363_TC21	OpenSea	cg
cg02573659_TC21	-0.254503	1.0618e-08	2.10573e-07	0.453777	0.508679	-0.0549018	chr13	77516509	+	cg02573659_TC21	OpenSea	cg
cg03437769_BC21	-0.33314	1.06515e-08	2.11082e-07	0.557605	0.628044	-0.0704391	chr2	28714194	+	cg03437769_BC21	OpenSea	cg
cg00904974_BC21	-0.420313	1.06883e-08	2.11688e-07	0.578117	0.65662	-0.0785023	chr1	68143741	+	cg00904974_BC21	OpenSea	cg
cg20482829_TC21	-0.524874	1.06915e-08	2.11737e-07	0.733112	0.79972	-0.0666083	chr6	82030490	+	cg20482829_TC21	OpenSea	cg
cg13912631_BC21	-0.315767	1.10444e-08	2.17484e-07	0.624808	0.675195	-0.0503873	chr9	133199892	-	cg13912631_BC21	Shore	cg
cg19058876_BC21	-0.279795	1.10703e-08	2.17901e-07	0.644951	0.699591	-0.0546402	chr13	99290181	+	cg19058876_BC21	OpenSea	cg
cg07052680_BC21	-0.31593	1.11175e-08	2.18693e-07	0.531097	0.587897	-0.0567997	chr11	20112857	-	cg07052680_BC21	OpenSea	cg
cg12954867_TC21	-0.276845	1.11646e-08	2.19434e-07	0.456356	0.515136	-0.0587802	chr1	247409991	+	cg12954867_TC21	Shelf	cg
cg15797223_TC11	-0.428142	1.12046e-08	2.20078e-07	0.338515	0.402207	-0.0636927	chr14	104085657	-	cg15797223_TC11	Island	cg	TSS200	ASPG	NM_001080464.3	TSS200;TSS200;TSS200	ENSG00000166183.16;ENSG00000166183.16;ENSG00000166183.16	ENST00000548372.5;ENST00000546892.6;ENST00000551177.6
cg24122311_BC21	-0.243751	1.12703e-08	2.21099e-07	0.613039	0.666396	-0.0533569	chr11	108124163	+	cg24122311_BC21	Shelf	cg
cg03634145_BC21	-0.274075	1.13328e-08	2.22103e-07	0.586273	0.638671	-0.0523979	chr6	484044	+	cg03634145_BC21	OpenSea	cg
cg13445177_BC21	-0.409469	1.16429e-08	2.27334e-07	0.674463	0.733142	-0.0586789	chr1	151994545	+	cg13445177_BC21	Shore	cg	TSS1500	S100A10	NM_002966.3	exon_1;TSS1500;TSS1500;TSS1500	ENSG00000229021;ENSG00000197747.9;ENSG00000197747.9;ENSG00000197747.9	ENST00000432386.1;ENST00000368811.8;ENST00000478574.5;ENST00000478348.1
cg08293824_BC21	-0.351145	1.16953e-08	2.28209e-07	0.33798	0.393721	-0.0557408	chr3	172595528	+	cg08293824_BC21	OpenSea	cg	exon_1	LINC02068	NR_146714.1	exon_1;TSS200;TSS1500	LINC02068;ENSG00000223387.6;ENSG00000223387.6	ENST00000424941.2;ENST00000441185.6;ENST00000418839.2
cg03878796_BC21	-1.05354	1.17174e-08	2.28522e-07	0.408626	0.572613	-0.163987	chr2	181790826	-	cg03878796_BC21	OpenSea	cg
cg10533725_TC21	-0.383643	1.17742e-08	2.29411e-07	0.759065	0.81128	-0.0522148	chr2	237818326	-	cg10533725_TC21	OpenSea	cg	exon_3	RBM44	NM_001080504.3	exon_3;exon_3;exon_3	RBM44;RBM44;RBM44	ENST00000480583.5;ENST00000316997.9;ENST00000409864.6
cg10921592_TC21	-0.295329	1.18113e-08	2.29973e-07	0.594931	0.646036	-0.0511057	chr6	33071637	-	cg10921592_TC21	OpenSea	cg
cg10044658_BC21	-0.665675	1.18941e-08	2.31351e-07	0.836787	0.890515	-0.0537273	chr9	133236702	+	cg10044658_BC21	OpenSea	cg
cg19931055_BC21	-0.567817	1.18948e-08	2.31359e-07	0.435708	0.527783	-0.0920759	chr6	55327082	+	cg19931055_BC21	OpenSea	cg	TSS1500	GFRAL	NM_207410.2	TSS1500	ENSG00000187871.2	ENST00000340465.2
cg02115067_TC21	-0.293764	1.20558e-08	2.34031e-07	0.661429	0.713332	-0.0519028	chr6	149059740	-	cg02115067_TC21	OpenSea	cg
cg15169212_BC21	-0.3383	1.22207e-08	2.36719e-07	0.29633	0.351506	-0.0551757	chr7	156893997	-	cg15169212_BC21	Shore	cg	TSS1500;TSS1500;TSS1500;TSS1500;TSS1500;TSS1500;TSS1500;TSS1500;TSS1500;TSS1500;TSS1500;TSS1500;TSS1500;TSS1500	LMBR1;LMBR1;LMBR1;LMBR1;LMBR1;LMBR1;LMBR1;LMBR1;LMBR1;LMBR1;LMBR1;LMBR1;LMBR1;LMBR1	NM_001363413.2;NM_001350955.2;NM_001363411.2;NM_001350957.2;NM_001350956.2;NM_001350958.2;NM_001350953.2;NM_001363409.2;NM_022458.4;NM_001363410.2;NM_001350954.2;NM_001363412.2;NR_146958.2;NR_146959.2	TSS1500;TSS1500;TSS1500;TSS1500;TSS1500;TSS1500;TSS1500;TSS1500;TSS1500;TSS1500;TSS1500;TSS1500;TSS1500	ENSG00000105983.23;ENSG00000105983.23;ENSG00000105983.23;ENSG00000105983.23;ENSG00000105983.23;ENSG00000105983.23;ENSG00000105983.23;ENSG00000105983.23;ENSG00000105983.23;ENSG00000105983.23;ENSG00000105983.23;ENSG00000105983.23;ENSG00000105983.23	ENST00000353442.10;ENST00000415428.5;ENST00000454132.5;ENST00000434503.5;ENST00000430278.5;ENST00000434278.5;ENST00000444719.5;ENST00000414218.1;ENST00000434453.1;ENST00000433968.5;ENST00000485985.1;ENST00000461469.5;ENST00000498034.5
cg27247736_TC21	-0.415369	1.22976e-08	2.379e-07	0.416494	0.479789	-0.0632946	chr6	159820073	+	cg27247736_TC21	OpenSea	cg
cg09748072_BC21	-0.352762	1.23166e-08	2.38206e-07	0.332617	0.391567	-0.0589497	chr6	80094544	-	cg09748072_BC21	OpenSea	cg
cg15761265_BC21	-0.347186	1.2336e-08	2.38503e-07	0.653195	0.705391	-0.0521953	chr11	110078065	-	cg15761265_BC21	OpenSea	cg
cg18523810_BC21	-0.253218	1.24538e-08	2.40391e-07	0.499661	0.55139	-0.0517287	chr3	43295051	+	cg18523810_BC21	OpenSea	cg
cg18134298_BC21	-0.277252	1.26077e-08	2.42847e-07	0.645741	0.70359	-0.0578484	chr6	139903950	-	cg18134298_BC21	OpenSea	cg
cg26034375_TC11	-0.446828	1.26671e-08	2.43762e-07	0.418938	0.495227	-0.0762892	chr1	31434507	+	cg26034375_TC11	OpenSea	cg	exon_10;3UTR;exon_11;3UTR;exon_11;3UTR;exon_10;3UTR;exon_10;3UTR	SERINC2;SERINC2;SERINC2;SERINC2;SERINC2;SERINC2;SERINC2;SERINC2;SERINC2;SERINC2	NM_001199037.2;NM_001199037.2;NM_001199038.2;NM_001199038.2;NM_001199039.2;NM_001199039.2;NM_018565.4;NM_018565.4;NM_178865.5;NM_178865.5	exon_11;exon_10;exon_10;exon_11;exon_10;3UTR;3UTR;3UTR;3UTR	SERINC2;SERINC2;SERINC2;SERINC2;SERINC2;SERINC2;SERINC2;SERINC2;SERINC2	ENST00000373710.5;ENST00000536859.5;ENST00000373709.8;ENST00000491976.1;ENST00000536384.2;ENST00000373709.8;ENST00000373710.5;ENST00000536384.2;ENST00000536859.5
cg15760024_TC21	-0.350656	1.28676e-08	2.46875e-07	0.444906	0.503732	-0.0588253	chr10	127973722	+	cg15760024_TC21	OpenSea	cg
cg08334034_TC21	-0.363924	1.28948e-08	2.47329e-07	0.664773	0.71637	-0.0515974	chr15	93071810	+	cg08334034_TC21	Shore	cg
cg08361428_TC21	0.339946	1.29347e-08	2.47978e-07	0.642743	0.58861	0.0541327	chr22	34726389	+	cg08361428_TC21	OpenSea	cg				TSS1500	ENSG00000237316.1	ENST00000440858.1
cg15416179_TC11	-0.420268	1.29369e-08	2.48015e-07	0.206785	0.265375	-0.0585893	chr17	21286547	+	cg15416179_TC11	Shore	cg	TSS1500	MAP2K3	NM_002756.4	TSS1500;TSS1500;TSS1500	ENSG00000034152.19;ENSG00000034152.19;ENSG00000034152.19	ENST00000526076.6;ENST00000361818.9;ENST00000316920.10
cg26160794_BC21	-0.809787	1.30825e-08	2.5034e-07	0.681491	0.786392	-0.104901	chr22	26319082	+	cg26160794_BC21	OpenSea	cg
cg16535390_BC21	-0.419752	1.30899e-08	2.50449e-07	0.627825	0.691822	-0.0639972	chr1	199932405	-	cg16535390_BC21	OpenSea	cg
cg25588844_BC21	-0.253423	1.32087e-08	2.52394e-07	0.57538	0.631235	-0.0558549	chr2	9897432	-	cg25588844_BC21	OpenSea	cg
cg02139631_BC21	-0.324211	1.33752e-08	2.55085e-07	0.410387	0.464843	-0.0544561	chr1	234598020	-	cg02139631_BC21	Shore	cg
cg06265338_BC21	-0.295462	1.34264e-08	2.55891e-07	0.666151	0.720023	-0.053872	chr12	104643518	+	cg06265338_BC21	OpenSea	cg				TSS1500	ENSG00000289557.1	ENST00000690187.1
cg27323430_TC21	0.339501	1.34716e-08	2.56652e-07	0.668329	0.617828	0.0505016	chr5	127051835	-	cg27323430_TC21	OpenSea	cg	exon_5;exon_6	C5orf63;C5orf63	NM_001164478.2;NR_170933.1	exon_5;exon_3;exon_6;3UTR	C5orf63;C5orf63;C5orf63;C5orf63	ENST00000296662.10;ENST00000606042.1;ENST00000682830.1;ENST00000682830.1
cg15959849_BC21	-0.441349	1.3518e-08	2.5737e-07	0.586014	0.656059	-0.0700455	chr12	68793103	-	cg15959849_BC21	OpenSea	cg				exon_1	SLC35E3	ENST00000399333.4
cg04353150_TC21	-0.477875	1.35212e-08	2.57414e-07	0.694404	0.75805	-0.0636458	chr15	77430290	-	cg04353150_TC21	OpenSea	cg
cg00790384_TC21	-0.533467	1.36927e-08	2.60122e-07	0.150434	0.206178	-0.0557431	chr6	17884633	+	cg00790384_TC21	OpenSea	cg
cg04805181_TC11	-1.12627	1.38957e-08	2.63319e-07	0.157876	0.266834	-0.108959	chr15	66622421	-	cg04805181_TC11	Island	cg
cg18700940_TC21	-0.217495	1.39747e-08	2.64584e-07	0.484855	0.535106	-0.0502502	chr17	45293733	-	cg18700940_TC21	OpenSea	cg
cg11733272_TC11	-0.355174	1.40312e-08	2.65504e-07	0.344971	0.400232	-0.0552612	chr3	46898949	-	cg11733272_TC11	Shore	cg
cg22614927_TC21	-0.50726	1.41292e-08	2.67102e-07	0.334491	0.41833	-0.083839	chr1	23869097	-	cg22614927_TC21	Shore	cg	TSS1500	FUCA1	NM_000147.5	TSS1500	ENSG00000179163.12	ENST00000374479.4
cg14339466_TC21	-0.361339	1.42102e-08	2.68387e-07	0.638226	0.690497	-0.0522706	chr13	27353353	+	cg14339466_TC21	OpenSea	cg
cg04866800_BC21	-0.576877	1.4343e-08	2.70514e-07	0.435951	0.528896	-0.0929447	chr2	1767551	+	cg04866800_BC21	OpenSea	cg
cg04660885_TC21	-0.357146	1.4381e-08	2.71097e-07	0.656745	0.712036	-0.0552909	chr19	15301029	-	cg04660885_TC21	OpenSea	cg
cg24044290_BC21	0.408137	1.45211e-08	2.73289e-07	0.797304	0.74534	0.0519637	chr17	33469963	-	cg24044290_BC21	OpenSea	cg
cg14144175_TC21	-0.269788	1.45414e-08	2.73602e-07	0.516154	0.575264	-0.0591097	chr11	44105116	+	cg14144175_TC21	OpenSea	cg				exon_1	EXT2	ENST00000683881.1
cg10250467_TC21	-0.662951	1.46167e-08	2.74761e-07	0.688215	0.779758	-0.0915426	chr6	150256699	+	cg10250467_TC21	OpenSea	cg
cg20559385_BC21	-0.265837	1.46537e-08	2.75364e-07	0.569776	0.622963	-0.0531878	chr6	105601716	-	cg20559385_BC21	OpenSea	cg
cg26707879_TC21	-0.250298	1.47877e-08	2.77474e-07	0.642052	0.694721	-0.052669	chr1	173150093	-	cg26707879_TC21	OpenSea	cg
cg05643113_TC21	-1.45216	1.49315e-08	2.79775e-07	0.856415	0.939291	-0.0828769	chr3	146518347	+	cg05643113_TC21	OpenSea	cg				TSS1500	ENSG00000188313.13	ENST00000484560.1
cg16934374_BC21	-0.285546	1.5065e-08	2.8189e-07	0.414506	0.471281	-0.0567753	chr13	31968756	-	cg16934374_BC21	OpenSea	cg
cg17578833_BC21	-0.340954	1.51941e-08	2.83882e-07	0.520656	0.579009	-0.0583527	chr8	66178823	+	cg17578833_BC21	Shore	cg	TSS1500	CRH	NM_000756.4	TSS1500	ENSG00000147571.5	ENST00000276571.5
cg13897914_BC21	-0.355423	1.53518e-08	2.864e-07	0.309125	0.369859	-0.0607345	chr15	41403096	-	cg13897914_BC21	Shore	cg	TSS1500;TSS1500	NDUFAF1;NDUFAF1	NM_016013.4;NR_045620.2	TSS1500;TSS1500;TSS1500;TSS1500;TSS1500;TSS1500;TSS1500;TSS1500;TSS1500;TSS1500	ENSG00000137806.10;ENSG00000137806.10;ENSG00000137806.10;ENSG00000137806.10;ENSG00000137806.10;ENSG00000137806.10;ENSG00000137806.10;ENSG00000137806.10;ENSG00000137806.10;ENSG00000137806.10	ENST00000560978.2;ENST00000676906.1;ENST00000260361.9;ENST00000676533.1;ENST00000679094.1;ENST00000678745.1;ENST00000559127.5;ENST00000678029.1;ENST00000558719.2;ENST00000679240.1
cg19138090_BC21	-0.364031	1.54325e-08	2.8765e-07	0.731581	0.782355	-0.0507739	chr3	179969578	+	cg19138090_BC21	OpenSea	cg
cg22601917_BC21	-0.354926	1.57957e-08	2.93233e-07	0.519575	0.584282	-0.0647064	chr1	9234215	+	cg22601917_BC21	Shore	cg	TSS1500	H6PD	NM_004285.4	TSS1500	ENSG00000049239.13	ENST00000377403.7
cg18910313_TC21	-0.449321	1.59574e-08	2.95681e-07	0.39671	0.475841	-0.0791313	chr19	10111733	+	cg18910313_TC21	Shore	cg	exon_1;exon_12;3UTR;exon_11;3UTR;exon_12;3UTR	P2RY11;PPAN;PPAN;PPAN;PPAN;PPAN;PPAN	NM_002566.5;NM_001346139.1;NM_001346139.1;NM_001346141.1;NM_001346141.1;NM_020230.7;NM_020230.7	exon_12;exon_1;3UTR;TSS1500	PPAN;P2RY11;PPAN;ENSG00000244165.2	ENST00000253107.12;ENST00000321826.5;ENST00000253107.12;ENST00000471843.1
cg22720885_TC21	-0.23199	1.62668e-08	3.00406e-07	0.557984	0.611668	-0.0536843	chr2	169069496	-	cg22720885_TC21	OpenSea	cg	5UTR;exon_2;TSS200	DHRS9;DHRS9;DHRS9	NM_199204.2;NM_199204.2;NM_001376924.1	exon_2;5UTR;TSS200;TSS200;TSS200;TSS200	DHRS9;DHRS9;ENSG00000073737.17;ENSG00000073737.17;ENSG00000073737.17;ENSG00000073737.17	ENST00000357546.6;ENST00000357546.6;ENST00000428522.5;ENST00000450153.1;ENST00000674881.1;ENST00000421653.5
cg07958879_BC21	-0.945526	1.63027e-08	3.00963e-07	0.114017	0.193711	-0.0796943	chr19	822662	+	cg07958879_BC21	Shore	cg	TSS1500;TSS1500	PLPPR3;PLPPR3	NM_024888.3;NM_001270366.2	TSS1500;TSS1500;TSS1500	ENSG00000129951.19;ENSG00000129951.19;ENSG00000129951.19	ENST00000359894.6;ENST00000520876.8;ENST00000519502.2
cg23544223_BC21	-0.541163	1.65571e-08	3.04951e-07	0.771781	0.830032	-0.0582509	chr18	12777787	+	cg23544223_BC21	Island	cg
cg19683655_TC21	-0.34532	1.67228e-08	3.07473e-07	0.605032	0.658477	-0.0534447	chr10	83680543	+	cg19683655_TC21	OpenSea	cg
cg17565702_BC11	-0.383048	1.69315e-08	3.10741e-07	0.602946	0.667844	-0.0648983	chr8	144465905	+	cg17565702_BC11	Island	cg	TSS1500;TSS1500;TSS1500;TSS1500;TSS1500	KIFC2;KIFC2;CYHR1;CYHR1;CYHR1	NM_001369769.2;NM_145754.5;NM_032687.4;NM_001129888.2;NM_138496.2	TSS1500;TSS1500;TSS1500;TSS1500;TSS1500;TSS1500;TSS1500;TSS1500;TSS200;TSS1500;TSS1500;TSS1500;TSS1500	ENSG00000187954.13;ENSG00000187954.13;ENSG00000187954.13;ENSG00000187954.13;ENSG00000187954.13;ENSG00000187954.13;ENSG00000187954.13;ENSG00000187954.13;ENSG00000167702.13;ENSG00000167702.13;ENSG00000167702.13;ENSG00000167702.13;ENSG00000167702.13	ENST00000438911.6;ENST00000526887.5;ENST00000403000.6;ENST00000424149.6;ENST00000306145.10;ENST00000533764.5;ENST00000530637.1;ENST00000524623.1;ENST00000643461.1;ENST00000645548.2;ENST00000642354.1;ENST00000301332.3;ENST00000529644.1
cg01057945_BC21	-0.723077	1.69646e-08	3.11231e-07	0.793954	0.859765	-0.0658117	chr12	49910002	+	cg01057945_BC21	OpenSea	cg	exon_3	LINC02396	NR_026948.1	exon_3	LINC02396	ENST00000550636.1
cg20628191_TC21	0.336993	1.70122e-08	3.11924e-07	0.683966	0.63269	0.0512755	chr1	19938736	+	cg20628191_TC21	OpenSea	cg
cg08428677_BC21	-0.254066	1.72368e-08	3.15271e-07	0.392042	0.446165	-0.0541234	chr3	177449412	-	cg08428677_BC21	OpenSea	cg
cg07243892_BC21	-0.294868	1.72717e-08	3.15772e-07	0.514436	0.58036	-0.0659239	chr3	18153688	-	cg07243892_BC21	OpenSea	cg
cg07682785_BC21	-0.373248	1.73148e-08	3.16475e-07	0.365428	0.432701	-0.0672728	chr5	10632189	+	cg07682785_BC21	OpenSea	cg
cg14774226_BC21	-0.370273	1.74308e-08	3.18182e-07	0.656216	0.719878	-0.0636622	chr10	21506221	-	cg14774226_BC21	Shelf	cg
cg13430338_TC21	-0.275813	1.74895e-08	3.19008e-07	0.316324	0.367865	-0.0515411	chr1	246834039	+	cg13430338_TC21	OpenSea	cg				TSS1500	ENSG00000252011.1	ENST00000516202.1
cg12535614_TC21	0.439751	1.79075e-08	3.2549e-07	0.660412	0.59294	0.0674726	chr12	93083993	-	cg12535614_TC21	OpenSea	cg				TSS1500	ENSG00000256393.1	ENST00000536425.1
cg07925064_TC11	-0.843887	1.83973e-08	3.3282e-07	0.289219	0.410045	-0.120825	chr16	90047893	+	cg07925064_TC11	Island	cg	TSS200;TSS1500	URAHP;URAHP	NR_027336.2;NR_027335.2	TSS1500;TSS200;TSS1500;TSS1500	ENSG00000222019.7;ENSG00000222019.7;ENSG00000222019.7;ENSG00000222019.7	ENST00000409873.5;ENST00000517889.5;ENST00000521551.5;ENST00000610227.1
cg17583263_TC21	-0.624678	1.84012e-08	3.32877e-07	0.455274	0.555566	-0.100293	chr10	133441288	+	cg17583263_TC21	Island	cg
cg10955144_BC21	-0.429598	1.84236e-08	3.33247e-07	0.576167	0.641679	-0.0655124	chr4	89869354	+	cg10955144_BC21	OpenSea	cg
cg26235899_BC21	-0.260298	1.84888e-08	3.34242e-07	0.541709	0.597721	-0.0560123	chr22	31917834	+	cg26235899_BC21	OpenSea	cg
cg14502625_BC21	0.297308	1.85643e-08	3.35416e-07	0.506503	0.455397	0.051106	chr5	33162177	+	cg14502625_BC21	OpenSea	cg				TSS200	ENSG00000240376.1	ENST00000467270.1
cg15908977_BC21	-0.315633	1.85761e-08	3.35583e-07	0.620065	0.685093	-0.065028	chr1	209750112	-	cg15908977_BC21	Shelf	cg
cg01416229_BC21	-0.751684	1.86123e-08	3.36152e-07	0.328771	0.444222	-0.115452	chr11	125740153	+	cg01416229_BC21	OpenSea	cg
cg00550189_BC21	0.41239	1.87858e-08	3.38724e-07	0.675151	0.611931	0.0632208	chr7	55387760	+	cg00550189_BC21	OpenSea	cg
cg08530838_BC11	-0.491693	1.922e-08	3.453e-07	0.215794	0.279332	-0.0635389	chr5	114858161	-	cg08530838_BC11	OpenSea	cg
cg19876987_TC21	-0.678479	1.93038e-08	3.46574e-07	0.538954	0.645715	-0.106761	chr3	14216549	+	cg19876987_TC21	OpenSea	cg
cg10473311_TC21	-0.638781	1.94459e-08	3.48651e-07	0.804269	0.864691	-0.0604216	chr7	158253666	-	cg10473311_TC21	OpenSea	cg
cg04871807_TC21	-0.543023	1.95792e-08	3.50621e-07	0.678465	0.755757	-0.0772918	chr5	95850801	-	cg04871807_TC21	OpenSea	cg	TSS1500	LINC01554	NR_026936.1	TSS1500;TSS1500;TSS1500	ENSG00000236882.9;ENSG00000236882.9;ENSG00000236882.9	ENST00000357880.8;ENST00000436592.5;ENST00000702482.1
cg09932045_TC21	-1.02062	1.95948e-08	3.5085e-07	0.376051	0.532543	-0.156493	chr3	98334300	-	cg09932045_TC21	OpenSea	cg
cg22568103_BC21	-0.3214	2.03031e-08	3.61322e-07	0.462845	0.527037	-0.0641917	chr9	3746471	-	cg22568103_BC21	OpenSea	cg
cg25518572_TC21	-0.340633	2.07319e-08	3.67644e-07	0.617925	0.670601	-0.0526755	chr10	70782635	-	cg25518572_TC21	OpenSea	cg	TSS1500;TSS1500;TSS1500	TBATA;TBATA;TBATA	NR_134532.2;NR_134533.2;NR_134534.2	TSS1500;TSS1500;TSS1500	ENSG00000166220.14;ENSG00000166220.14;ENSG00000166220.14	ENST00000688141.1;ENST00000693008.1;ENST00000688590.1
cg02673849_TC21	-0.382483	2.07625e-08	3.68111e-07	0.654668	0.712676	-0.0580075	chr12	11703323	+	cg02673849_TC21	OpenSea	cg
cg19959041_TC21	-0.344208	2.10042e-08	3.71577e-07	0.544355	0.599826	-0.0554709	chr11	115581267	-	cg19959041_TC21	OpenSea	cg				TSS1500;TSS1500;TSS1500	ENSG00000255689.2;ENSG00000255689.2;ENSG00000255689.2	ENST00000689870.1;ENST00000306533.8;ENST00000693087.1
cg18980148_BC21	0.474863	2.10784e-08	3.72696e-07	0.616727	0.551787	0.0649404	chr8	133540315	-	cg18980148_BC21	OpenSea	cg
cg05493407_BC21	-0.573944	2.11032e-08	3.73055e-07	0.55349	0.645247	-0.0917571	chr4	163895467	-	cg05493407_BC21	OpenSea	cg
cg12400791_BC21	0.416102	2.11451e-08	3.73643e-07	0.611426	0.544769	0.0666572	chr8	33451270	+	cg12400791_BC21	OpenSea	cg
cg03113782_TC21	-0.812491	2.11789e-08	3.74159e-07	0.675855	0.776968	-0.101113	chr2	87658976	-	cg03113782_TC21	OpenSea	cg
cg07965255_BC21	-0.283607	2.13516e-08	3.76645e-07	0.655489	0.706459	-0.0509701	chr15	38050772	+	cg07965255_BC21	OpenSea	cg
cg19795059_BC22	-0.359749	2.13933e-08	3.7714e-07	0.613071	0.670021	-0.0569507	chr14	85528979	+	cg19795059_BC22	Shore	cg	TSS1500;TSS1500;TSS1500;TSS1500;TSS1500	FLRT2;FLRT2;FLRT2;FLRT2;FLRT2	NM_001346146.2;NM_013231.6;NM_001346144.2;NR_144386.2;NR_144387.2	exon_1;exon_1;exon_1;exon_1;TSS1500;TSS1500;TSS1500;TSS1500	FLRT2-AS1;FLRT2-AS1;FLRT2-AS1;FLRT2-AS1;ENSG00000185070.12;ENSG00000185070.12;ENSG00000185070.12;ENSG00000185070.12	ENST00000669085.2;ENST00000380722.2;ENST00000658182.1;ENST00000687035.1;ENST00000330753.6;ENST00000556335.1;ENST00000557419.5;ENST00000554746.1
cg25948485_BC21	-0.446258	2.14943e-08	3.78651e-07	0.576022	0.647219	-0.0711972	chr21	44764990	+	cg25948485_BC21	OpenSea	cg
cg25489105_BC21	-0.26758	2.15667e-08	3.79698e-07	0.499221	0.556251	-0.0570301	chr3	129436511	+	cg25489105_BC21	Shelf	cg	exon_3;exon_3;exon_3;exon_3	MBD4;MBD4;MBD4;MBD4	NM_001276270.2;NM_001276271.2;NM_001276272.2;NM_003925.3	exon_3;exon_3;exon_3;exon_3	MBD4;MBD4;MBD4;MBD4	ENST00000429544.7;ENST00000249910.5;ENST00000503197.5;ENST00000507208.1
cg05278104_BC21	-0.236901	2.17069e-08	3.81793e-07	0.631073	0.683202	-0.0521293	chr3	100561492	+	cg05278104_BC21	OpenSea	cg
cg24225175_BC21	-0.393787	2.20876e-08	3.87349e-07	0.556443	0.624425	-0.0679824	chr16	16871250	-	cg24225175_BC21	OpenSea	cg
cg11680772_BC21	0.348593	2.2179e-08	3.88705e-07	0.654444	0.602147	0.0522976	chr1	163923386	-	cg11680772_BC21	OpenSea	cg				TSS1500	ENSG00000212538.2	ENST00000391236.2
cg09129971_BC21	-0.481349	2.25254e-08	3.93659e-07	0.598279	0.670002	-0.0717226	chr10	116691242	-	cg09129971_BC21	OpenSea	cg
cg18203393_BC21	-0.412123	2.25414e-08	3.93879e-07	0.70981	0.760922	-0.0511128	chr18	48812413	+	cg18203393_BC21	OpenSea	cg
cg16822174_TC21	-0.283017	2.30756e-08	4.01726e-07	0.56178	0.613836	-0.0520557	chr12	19483012	-	cg16822174_TC21	OpenSea	cg
cg13078941_BC21	-0.333859	2.34385e-08	4.07012e-07	0.645026	0.703637	-0.0586103	chr1	10403689	+	cg13078941_BC21	Shelf	cg
cg06113917_BC21	-0.523938	2.34872e-08	4.07703e-07	0.674109	0.743731	-0.069622	chr4	65943296	+	cg06113917_BC21	OpenSea	cg
cg24027263_BC21	1.33994	2.36675e-08	4.10285e-07	0.898202	0.813471	0.0847309	chr3	63974304	+	cg24027263_BC21	OpenSea	cg
cg25647756_TC21	-0.465898	2.39102e-08	4.13933e-07	0.367337	0.445983	-0.0786466	chr12	80938320	-	cg25647756_TC21	Shore	cg	TSS1500;TSS1500;TSS1500;TSS1500	LIN7A;LIN7A;LIN7A;LIN7A	NM_001324423.2;NM_004664.4;NR_136887.2;NR_136888.3	TSS1500;TSS1500;TSS1500;exon_1	ENSG00000111052.8;ENSG00000111052.8;ENSG00000111052.8;ACSS3	ENST00000552864.6;ENST00000261203.7;ENST00000549417.5;ENST00000616449.1
cg22598496_TC21	-0.359405	2.3931e-08	4.14212e-07	0.702872	0.753473	-0.0506005	chr3	191262855	-	cg22598496_TC21	OpenSea	cg
cg01198033_TC21	-0.369077	2.39476e-08	4.14434e-07	0.263435	0.31831	-0.0548755	chr7	155509647	+	cg01198033_TC21	Island	cg	5UTR;exon_1;5UTR;exon_1;exon_1;exon_1;exon_1;exon_1;exon_1;exon_1	CNPY1;CNPY1;CNPY1;CNPY1;CNPY1;CNPY1;CNPY1;CNPY1;CNPY1;CNPY1	NM_001369820.1;NM_001369820.1;NM_001369821.1;NM_001369821.1;NR_163162.1;NR_163163.1;NR_163164.1;NR_163165.1;NR_163166.1;NR_163167.1	TSS1500	ENSG00000227365.1	ENST00000415333.1
cg08110170_BC21	-0.282374	2.41274e-08	4.1699e-07	0.373465	0.42667	-0.0532045	chr11	72763084	+	cg08110170_BC21	OpenSea	cg
cg11909799_TC21	-0.411741	2.41637e-08	4.17502e-07	0.592017	0.653355	-0.0613379	chr4	185587030	+	cg11909799_TC21	OpenSea	cg	3UTR;exon_21;3UTR;exon_23;3UTR;exon_21;3UTR;exon_23;3UTR;exon_15;3UTR;exon_15;3UTR;exon_24;3UTR;exon_25;3UTR;exon_24;3UTR;exon_24;3UTR;exon_24;3UTR;exon_24;3UTR;exon_23;3UTR;exon_23;3UTR;exon_23;3UTR;exon_22;3UTR;exon_24;3UTR;exon_22;3UTR;exon_22;3UTR;exon_22;3UTR;exon_23;3UTR;exon_21;3UTR;exon_22;3UTR;exon_21;3UTR;exon_22;3UTR;exon_22;3UTR;exon_21;3UTR;exon_21;3UTR;exon_21;3UTR;exon_21;3UTR;exon…	SORBS2;SORBS2;SORBS2;SORBS2;SORBS2;SORBS2;SORBS2;SORBS2;SORBS2;SORBS2;SORBS2;SORBS2;SORBS2;SORBS2;SORBS2;SORBS2;SORBS2;SORBS2;SORBS2;SORBS2;SORBS2;SORBS2;SORBS2;SORBS2;SORBS2;SORBS2;SORBS2;SORBS2;SORBS2;SORBS2;SORBS2;SORBS2;SORBS2;SORBS2;SORBS2;SORBS2;SORBS2;SORBS2;SORBS2;SORBS2;SORBS2;SORBS2;SORBS2;SORBS2;SORBS2;SORBS2;SORBS2;SORBS2;SORBS2;SORBS2;SORBS2;SORBS2;SORBS2;SORBS2;SORBS2;SORBS2;SORBS2;…	NM_001145670.2;NM_001145670.2;NM_001145671.3;NM_001145671.3;NM_001145672.2;NM_001145672.2;NM_001145673.3;NM_001145673.3;NM_001145674.3;NM_001145674.3;NM_001145675.3;NM_001145675.3;NM_001270771.3;NM_001270771.3;NM_001394245.1;NM_001394245.1;NM_001394246.1;NM_001394246.1;NM_001394247.1;NM_001394247.1;NM_001394248.1;NM_001394248.1;NM_001394249.1;NM_001394249.1;NM_001394250.1;NM_001394250.1;NM_001394…	exon_5;exon_9;exon_9;exon_15;exon_21;exon_27;exon_23;exon_24;exon_23;3UTR;3UTR;3UTR;3UTR;3UTR;5UTR;5UTR;5UTR;TSS1500	SORBS2;SORBS2;SORBS2;SORBS2;SORBS2;SORBS2;SORBS2;SORBS2;SORBS2;SORBS2;SORBS2;SORBS2;SORBS2;SORBS2;SORBS2;SORBS2;SORBS2;ENSG00000233110.1	ENST00000650145.1;ENST00000698536.1;ENST00000698537.1;ENST00000487836.6;ENST00000284776.11;ENST00000695409.1;ENST00000698842.1;ENST00000698843.1;ENST00000698538.1;ENST00000284776.11;ENST00000487836.6;ENST00000695409.1;ENST00000698842.1;ENST00000698843.1;ENST00000650145.1;ENST00000698536.1;ENST00000698537.1;ENST00000411847.1
cg19734164_TC21	-0.632132	2.44489e-08	4.21567e-07	0.768896	0.831399	-0.062503	chr5	132461006	-	cg19734164_TC21	OpenSea	cg				exon_4	IRF1-AS1	ENST00000337752.6
cg00969680_TC11	0.510383	2.46233e-08	4.2411e-07	0.810158	0.759981	0.0501771	chr1	112923465	-	cg00969680_TC11	OpenSea	cg	exon_1	AKR7A2P1	NR_002796.2_2	exon_1;TSS1500	AKR7A2P1;ENSG00000155380.13	ENST00000460134.2;ENST00000481750.1
cg22378063_TC21	-0.284667	2.51766e-08	4.32058e-07	0.506728	0.558188	-0.0514595	chr18	59287514	+	cg22378063_TC21	OpenSea	cg
cg07992870_BC21	-0.353527	2.54001e-08	4.3525e-07	0.621633	0.677429	-0.0557962	chr4	87520477	+	cg07992870_BC21	OpenSea	cg
cg12154805_BC21	-0.422515	2.54061e-08	4.35303e-07	0.717183	0.774193	-0.05701	chr22	45219231	-	cg12154805_BC21	OpenSea	cg
cg08916461_TC21	-0.354661	2.56126e-08	4.38231e-07	0.313435	0.363465	-0.05003	chr2	104415438	-	cg08916461_TC21	OpenSea	cg	TSS1500	LINC01831	NR_135589.1	exon_3;exon_4;exon_4;exon_2;TSS1500;TSS1500;TSS1500	ENSG00000227157;ENSG00000227157;ENSG00000227157;ENSG00000227157;ENSG00000225765.3;ENSG00000225765.3;ENSG00000225765.3	ENST00000669131.1;ENST00000658233.1;ENST00000653581.1;ENST00000416008.2;ENST00000661379.2;ENST00000658461.1;ENST00000449772.1
cg06913834_BC21	-0.298961	2.57283e-08	4.398e-07	0.597874	0.658207	-0.060333	chr4	105113515	-	cg06913834_BC21	OpenSea	cg
cg02040103_BC21	-0.350905	2.59532e-08	4.43019e-07	0.733016	0.789512	-0.0564958	chr4	22473529	-	cg02040103_BC21	OpenSea	cg
cg00578540_BC21	0.34681	2.60655e-08	4.44602e-07	0.614785	0.559419	0.0553658	chr6	85582493	+	cg00578540_BC21	OpenSea	cg				TSS1500	ENSG00000135317.14	ENST00000508980.5
cg19628596_TC21	0.307768	2.64957e-08	4.506e-07	0.506454	0.456406	0.0500474	chr12	111785680	+	cg19628596_TC21	OpenSea	cg
cg16234978_TC11	-0.356914	2.66061e-08	4.52183e-07	0.258839	0.310048	-0.0512092	chr7	1664459	+	cg16234978_TC11	Island	cg				TSS1500	ENSG00000225968.8	ENST00000561626.4
cg14404008_TC21	-0.36663	2.6657e-08	4.52935e-07	0.655505	0.708887	-0.053382	chr5	55699459	+	cg14404008_TC21	OpenSea	cg				TSS1500;TSS1500;TSS1500	ENSG00000177058.12;ENSG00000177058.12;ENSG00000177058.12	ENST00000416547.6;ENST00000318672.7;ENST00000511233.5
cg06719670_BC21	-0.461045	2.6922e-08	4.56839e-07	0.652697	0.721184	-0.0684873	chr9	23563650	+	cg06719670_BC21	OpenSea	cg
cg07301793_BC21	-0.246947	2.72514e-08	4.61517e-07	0.460725	0.515853	-0.0551272	chr3	167913704	+	cg07301793_BC21	OpenSea	cg				TSS1500;TSS1500	ENSG00000244227.9;ENSG00000244227.9	ENST00000493529.6;ENST00000496891.1
cg17290000_BC21	-0.369948	2.74229e-08	4.63826e-07	0.225664	0.278818	-0.0531541	chr2	11945728	+	cg17290000_BC21	OpenSea	cg
cg21816435_TC21	0.410652	2.75086e-08	4.65069e-07	0.325145	0.268418	0.0567264	chr5	172056860	-	cg21816435_TC21	Shore	cg
cg27262702_TC11	-0.520767	2.75778e-08	4.66053e-07	0.207507	0.264524	-0.0570174	chr16	88812395	+	cg27262702_TC11	Island	cg	TSS1500;TSS1500	APRT;APRT	NM_001030018.2;NM_000485.3	TSS1500;TSS1500;TSS1500;TSS1500;TSS1500;TSS1500;TSS1500;TSS1500;TSS1500	ENSG00000198931.11;ENSG00000198931.11;ENSG00000198931.11;ENSG00000198931.11;ENSG00000198931.11;ENSG00000198931.11;ENSG00000198931.11;ENSG00000198931.11;ENSG00000198931.11	ENST00000378364.8;ENST00000567713.5;ENST00000426324.6;ENST00000567391.5;ENST00000568319.5;ENST00000563655.5;ENST00000569616.1;ENST00000562464.1;ENST00000564858.1
cg11669284_TC11	-0.393936	2.75833e-08	4.66114e-07	0.487645	0.565703	-0.0780587	chr5	37721680	+	cg11669284_TC11	OpenSea	cg				exon_13;TSS1500	WDR70;ENSG00000082068.9	ENST00000511906.5;ENST00000507136.5
cg08175413_BC21	-0.219419	2.76202e-08	4.66619e-07	0.513645	0.563732	-0.0500871	chr5	96958483	+	cg08175413_BC21	OpenSea	cg	5UTR;exon_1	LNPEP;LNPEP	NM_175920.4;NM_175920.4	exon_1;5UTR	LNPEP;LNPEP	ENST00000395770.3;ENST00000395770.3
cg27090679_TC21	-0.342286	2.7702e-08	4.67787e-07	0.671329	0.729126	-0.0577969	chr1	6360903	-	cg27090679_TC21	OpenSea	cg	TSS200	ACOT7	NM_181865.3	TSS200	ENSG00000097021.20	ENST00000377845.7
cg21061317_TC21	-0.326591	2.79792e-08	4.7172e-07	0.544006	0.596084	-0.0520784	chr11	119608005	-	cg21061317_TC21	OpenSea	cg				TSS1500	ENSG00000254561.4	ENST00000532153.1
cg01034094_BC21	-0.309398	2.8604e-08	4.80447e-07	0.496598	0.558383	-0.0617851	chr1	116558408	-	cg01034094_BC21	OpenSea	cg
cg03139414_BC21	-0.843994	2.90799e-08	4.87136e-07	0.647334	0.761678	-0.114344	chr15	52100652	+	cg03139414_BC21	OpenSea	cg				TSS200	ENSG00000259712.1	ENST00000558607.1
cg01485548_BC11	-0.457854	2.98424e-08	4.97832e-07	0.253142	0.319554	-0.0664125	chr19	18173511	+	cg01485548_BC11	Shore	cg	TSS1500	IFI30	NM_006332.5	TSS1500;TSS1500	ENSG00000216490.4;ENSG00000216490.4	ENST00000407280.4;ENST00000600463.1
cg16828325_BC21	-0.445795	3.01991e-08	5.02769e-07	0.750876	0.802966	-0.0520909	chr11	102630034	-	cg16828325_BC21	OpenSea	cg
cg09641001_BC21	-0.475096	3.0271e-08	5.03748e-07	0.210784	0.276345	-0.0655607	chr14	52311804	-	cg09641001_BC21	Shelf	cg
nv-GRCh38-chr11-533874-533874-T-A_BC11	0.382077	3.03154e-08	5.04364e-07	0.650846	0.596004	0.054842	chr11	533874	-	nv-GRCh38-chr11-533874-533874-T-A_BC11	Shore	nv	exon_3;5UTR;exon_3;exon_3;exon_3	HRAS;HRAS;HRAS;HRAS;HRAS	NM_001130442.3_2;NM_001318054.2_2;NM_001318054.2_2;NM_005343.4_2;NM_176795.5_2	exon_3;exon_3;exon_3;exon_3;exon_3;exon_3;exon_1;exon_3;TSS200	HRAS;HRAS;HRAS;HRAS;HRAS;HRAS;HRAS;HRAS;ENSG00000174775.18	ENST00000397596.6;ENST00000493230.5;ENST00000311189.8;ENST00000417302.7;ENST00000451590.5;ENST00000462734.2;ENST00000479482.1;ENST00000468682.2;ENST00000397594.6
cg14809760_BC21	-0.405368	3.04344e-08	5.05981e-07	0.438487	0.5161	-0.0776134	chr9	126945883	+	cg14809760_BC21	OpenSea	cg
cg07302959_BC21	-0.317947	3.05815e-08	5.08076e-07	0.744707	0.800207	-0.0555003	chr7	92569325	+	cg07302959_BC21	OpenSea	cg
cg24870729_BC21	-0.343187	3.06743e-08	5.0928e-07	0.367183	0.42969	-0.0625075	chr1	61636691	+	cg24870729_BC21	OpenSea	cg
cg02436606_BC21	-0.491466	3.07308e-08	5.10069e-07	0.713844	0.774402	-0.0605577	chr8	5940888	-	cg02436606_BC21	OpenSea	cg
cg07307919_BC21	-0.285834	3.07705e-08	5.1058e-07	0.440805	0.491024	-0.0502184	chr2	240707330	+	cg07307919_BC21	OpenSea	cg
cg00093315_TC21	-0.43473	3.10528e-08	5.14308e-07	0.664365	0.735198	-0.0708324	chr13	27253770	+	cg00093315_TC21	Shore	cg	5UTR;exon_2;TSS1500	RPL21;RPL21;SNORD102	NM_000982.4;NM_000982.4;NR_002574.1	exon_2;exon_2;exon_2;exon_2;exon_2;exon_2;exon_1;exon_1;exon_1;5UTR;5UTR;5UTR;5UTR;5UTR;5UTR;5UTR;TSS1500;TSS1500	RPL21;RPL21;RPL21;RPL21;RPL21;RPL21;RPL21;RPL21;RPL21;RPL21;RPL21;RPL21;RPL21;RPL21;RPL21;RPL21;ENSG00000122026.11;ENSG00000207500.1	ENST00000473558.5;ENST00000311549.11;ENST00000461690.5;ENST00000272274.8;ENST00000319826.8;ENST00000326092.8;ENST00000493317.1;ENST00000466550.1;ENST00000483765.5;ENST00000272274.8;ENST00000311549.11;ENST00000319826.8;ENST00000326092.8;ENST00000461690.5;ENST00000483765.5;ENST00000493317.1;ENST00000485756.1;ENST00000384769.1
cg14233838_BC21	-0.50772	3.13081e-08	5.17705e-07	0.161221	0.217913	-0.056692	chr9	136653973	-	cg14233838_BC21	Island	cg				exon_2;exon_2;exon_3;exon_2	ENSG00000228401;ENSG00000228401;ENSG00000228401;ENSG00000228401	ENST00000687828.2;ENST00000701344.1;ENST00000691577.1;ENST00000700885.1
cg12884532_TC21	-0.41175	3.1344e-08	5.18237e-07	0.711821	0.76776	-0.0559392	chr20	45538579	+	cg12884532_TC21	OpenSea	cg
cg13811936_TC21	-0.469986	3.13827e-08	5.18723e-07	0.335858	0.41567	-0.0798121	chr9	138122549	-	cg13811936_TC21	OpenSea	cg	exon_47;3UTR;exon_47;3UTR	CACNA1B;CACNA1B;CACNA1B;CACNA1B	NM_000718.4;NM_000718.4;NM_001243812.2;NM_001243812.2	exon_47;exon_46;exon_46;3UTR;3UTR;3UTR	CACNA1B;CACNA1B;CACNA1B;CACNA1B;CACNA1B;CACNA1B	ENST00000371372.6;ENST00000371363.5;ENST00000371357.5;ENST00000371357.5;ENST00000371363.5;ENST00000371372.6
cg04752066_TC21	-0.367135	3.24351e-08	5.33043e-07	0.686311	0.73953	-0.0532191	chr6	42504029	+	cg04752066_TC21	OpenSea	cg
cg23337386_TC21	-0.360608	3.25056e-08	5.33929e-07	0.589015	0.642315	-0.0532995	chr7	155962542	+	cg23337386_TC21	OpenSea	cg	TSS200;TSS200	LOC389602;LOC389602	NR_168379.1;NR_168378.1	TSS200	ENSG00000204876.5	ENST00000377722.2
cg07167324_BC21	-0.417566	3.37846e-08	5.51474e-07	0.726724	0.781354	-0.0546304	chr17	79928594	+	cg07167324_BC21	Shore	cg
cg20685102_TC21	-0.235029	3.38228e-08	5.52027e-07	0.397459	0.448199	-0.0507395	chr15	79872803	+	cg20685102_TC21	OpenSea	cg
cg14951136_TC21	0.813575	3.3897e-08	5.5297e-07	0.286169	0.198428	0.087741	chr12	124389461	-	cg14951136_TC21	Shore	cg				TSS1500	ENSG00000196498.14	ENST00000448614.1
cg14514334_BC21	-0.340928	3.42973e-08	5.58147e-07	0.436945	0.504836	-0.0678912	chr3	156606944	+	cg14514334_BC21	OpenSea	cg
cg25701472_TC21	-0.317468	3.44655e-08	5.60405e-07	0.478014	0.542219	-0.0642048	chr1	77926794	-	cg25701472_TC21	OpenSea	cg	exon_7;exon_8	NEXN;NEXN	NM_001172309.2;NM_144573.4	exon_7;exon_7;exon_8;exon_7;exon_4;exon_1	NEXN;NEXN;NEXN;NEXN;NEXN;NEXN	ENST00000401035.7;ENST00000330010.12;ENST00000334785.12;ENST00000440324.5;ENST00000342754.5;ENST00000464998.1
cg03352173_BC21	-0.333297	3.46556e-08	5.62876e-07	0.624923	0.677448	-0.0525246	chr3	112294283	-	cg03352173_BC21	OpenSea	cg	TSS200;TSS200;TSS200	SLC9C1;SLC9C1;SLC9C1	NM_183061.3_2;NM_001320531.2_2;NR_135297.2_2	TSS200;TSS200;TSS200;TSS200	ENSG00000172139.15;ENSG00000172139.15;ENSG00000172139.15;ENSG00000172139.15	ENST00000305815.10;ENST00000487372.5;ENST00000486574.5;ENST00000467397.1
cg04604275_BC21	-0.337969	3.50877e-08	5.68837e-07	0.6198	0.68533	-0.06553	chr3	16240337	+	cg04604275_BC21	OpenSea	cg
cg23876832_BC11	-1.15173	3.52952e-08	5.71562e-07	0.159973	0.269296	-0.109323	chr11	62325267	+	cg23876832_BC11	OpenSea	cg
cg22382033_BC21	-0.373672	3.55198e-08	5.74747e-07	0.715126	0.768528	-0.0534023	chr17	29159534	-	cg22382033_BC21	OpenSea	cg
cg07908903_BC21	-0.295591	3.57113e-08	5.77252e-07	0.722404	0.773507	-0.0511028	chr20	44660887	+	cg07908903_BC21	OpenSea	cg
cg22995176_TC21	-0.326975	3.59563e-08	5.8064e-07	0.453183	0.507506	-0.0543223	chr7	76510153	+	cg22995176_TC21	OpenSea	cg	TSS1500	UPK3B	NM_001347684.2	TSS1500;TSS1500;TSS1500;TSS1500;TSS1500	ENSG00000243566.7;ENSG00000243566.7;ENSG00000243566.7;ENSG00000243566.7;ENSG00000243566.7	ENST00000257632.9;ENST00000334348.8;ENST00000394849.1;ENST00000490360.1;ENST00000469114.1
cg24433859_BC21	-0.356665	3.59596e-08	5.80651e-07	0.5365	0.593398	-0.0568984	chr6	64035092	-	cg24433859_BC21	OpenSea	cg
cg00482555_BC11	-0.326979	3.61371e-08	5.8307e-07	0.644642	0.702739	-0.0580966	chr3	101722805	+	cg00482555_BC11	Shore	cg
cg15135194_BC21	-0.356064	3.62428e-08	5.84488e-07	0.751318	0.804675	-0.0533577	chr6	132749385	-	cg15135194_BC21	OpenSea	cg
cg23480341_BC22	-0.314024	3.6666e-08	5.903e-07	0.298956	0.353592	-0.054636	chr20	45255064	+	cg23480341_BC22	OpenSea	cg	TSS1500	SLPI	NM_003064.4	TSS1500	ENSG00000124107.5	ENST00000338380.2
cg10360403_BC11	0.544535	3.70118e-08	5.94871e-07	0.857899	0.801626	0.056273	chr3	46023224	+	cg10360403_BC11	OpenSea	cg				TSS200	ENSG00000226933.1	ENST00000413087.1
cg19754515_TC21	-0.326028	3.70243e-08	5.95038e-07	0.62917	0.684667	-0.0554962	chr2	223884663	-	cg19754515_TC21	OpenSea	cg	exon_9	WDFY1	NM_020830.5	exon_9;exon_9;3UTR	ENSG00000286239;WDFY1;ENSG00000286239	ENST00000650969.1;ENST00000233055.9;ENST00000650969.1
cg00857172_BC22	-0.698881	3.80062e-08	6.08232e-07	0.606507	0.701081	-0.0945737	chr1	62287024	+	cg00857172_BC22	OpenSea	cg
cg01830900_BC11	-0.355378	3.82966e-08	6.12191e-07	0.275982	0.327427	-0.0514451	chr7	5071945	+	cg01830900_BC11	Shore	cg	TSS200	RBAKDN	NR_015343.2	TSS200	ENSG00000273313.1	ENST00000498308.1
nv-GRCh38-chr18-51065524-51065524-T-A_BC11	-0.409037	3.84136e-08	6.13696e-07	0.369367	0.43976	-0.0703936	chr18	51065524	-	nv-GRCh38-chr18-51065524-51065524-T-A_BC11	OpenSea	nv	exon_9	SMAD4	NM_005359.6	exon_9;exon_9;exon_8;exon_5;exon_5;exon_5;exon_3;exon_4;exon_4;exon_4;exon_2;exon_1;TSS1500	SMAD4;SMAD4;SMAD4;SMAD4;SMAD4;SMAD4;SMAD4;SMAD4;SMAD4;SMAD4;SMAD4;SMAD4;ENSG00000141646.15	ENST00000398417.6;ENST00000342988.8;ENST00000611848.2;ENST00000588745.5;ENST00000591126.5;ENST00000684953.1;ENST00000688307.1;ENST00000688903.1;ENST00000685232.1;ENST00000688574.1;ENST00000685090.1;ENST00000691124.1;ENST00000590499.1
cg11375180_TC21	-0.397565	3.85569e-08	6.15605e-07	0.66092	0.719003	-0.0580836	chr1	237269837	+	cg11375180_TC21	OpenSea	cg
cg08767063_BC21	-0.234181	3.88707e-08	6.19812e-07	0.491333	0.542349	-0.0510159	chr5	157871126	-	cg08767063_BC21	OpenSea	cg
cg10482632_BC22	-0.603023	3.8884e-08	6.19957e-07	0.190811	0.266426	-0.0756152	chr1	201507478	+	cg10482632_BC22	Shore	cg	TSS1500;TSS1500;TSS1500	CSRP1;CSRP1;CSRP1	NM_001193571.2;NM_004078.3;NM_001193570.2	TSS1500;TSS1500;TSS1500;TSS1500;TSS1500;TSS1500;TSS1500;TSS1500;TSS1500;TSS1500;TSS1500;TSS1500;TSS1500	ENSG00000159176.14;ENSG00000159176.14;ENSG00000159176.14;ENSG00000159176.14;ENSG00000159176.14;ENSG00000159176.14;ENSG00000159176.14;ENSG00000159176.14;ENSG00000159176.14;ENSG00000159176.14;ENSG00000159176.14;ENSG00000159176.14;ENSG00000159176.14	ENST00000340006.7;ENST00000526256.5;ENST00000533432.5;ENST00000530120.5;ENST00000526317.5;ENST00000526723.5;ENST00000524951.5;ENST00000458271.6;ENST00000527573.5;ENST00000529975.5;ENST00000533188.1;ENST00000471596.1;ENST00000481851.1
cg06109275_TC21	-1.76653	3.91465e-08	6.23524e-07	0.754232	0.883838	-0.129607	chr1	152513362	+	cg06109275_TC21	Shelf	cg	TSS1500	CRCT1	NM_019060.3	TSS1500	ENSG00000169509.6	ENST00000368790.4
cg16912848_BC21	-0.843564	3.92127e-08	6.24386e-07	0.870063	0.925025	-0.0549615	chr10	3208582	+	cg16912848_BC21	OpenSea	cg
cg07659535_BC21	-0.307404	3.9619e-08	6.29744e-07	0.582688	0.648131	-0.0654435	chr6	5061308	-	cg07659535_BC21	OpenSea	cg
cg15721757_TC21	-0.325586	3.97723e-08	6.31773e-07	0.485565	0.540883	-0.0553176	chr3	184468569	+	cg15721757_TC21	OpenSea	cg
cg26247064_TC21	-0.352187	4.03769e-08	6.39881e-07	0.663901	0.719575	-0.0556745	chr11	74755153	-	cg26247064_TC21	OpenSea	cg
cg03238702_BC21	-0.531157	4.05756e-08	6.42546e-07	0.196374	0.259335	-0.0629617	chr17	27846286	+	cg03238702_BC21	OpenSea	cg
cg04049812_BC21	-0.49245	4.11681e-08	6.50532e-07	0.73022	0.794403	-0.0641826	chr20	13271254	+	cg04049812_BC21	OpenSea	cg
cg21895606_BC21	-0.588619	4.1405e-08	6.53724e-07	0.666667	0.746121	-0.0794543	chr16	86668400	+	cg21895606_BC21	OpenSea	cg
cg19405484_TC21	-0.248439	4.14975e-08	6.54905e-07	0.401555	0.45428	-0.0527258	chr8	29655694	+	cg19405484_TC21	OpenSea	cg
cg02111865_BC21	-0.315877	4.15153e-08	6.55127e-07	0.751732	0.802641	-0.0509089	chr2	30149124	-	cg02111865_BC21	Shore	cg
cg03462171_BC11	-0.50461	4.15232e-08	6.55217e-07	0.280516	0.348312	-0.0677952	chr16	1614487	+	cg03462171_BC11	Island	cg				TSS200	ENSG00000007545.16	ENST00000293925.9
cg26427498_TC21	-0.246667	4.15536e-08	6.55626e-07	0.356147	0.408869	-0.0527217	chr7	106346812	+	cg26427498_TC21	OpenSea	cg
cg26961240_BC21	-0.228093	4.219e-08	6.63949e-07	0.538299	0.588444	-0.0501447	chr6	90103590	-	cg26961240_BC21	OpenSea	cg
cg16834823_TC11	0.637172	4.23707e-08	6.66283e-07	0.399579	0.31324	0.0863387	chr6	32096441	-	cg16834823_TC11	Island	cg	exon_3;exon_3	TNXB;TNXB	NM_001365276.2_8;NM_019105.8_8	exon_3;exon_3;exon_3;exon_2;exon_3;exon_2	TNXB;TNXB;TNXB;TNXB;TNXB;TNXB	ENST00000644971.2;ENST00000647633.1;ENST00000375244.7;ENST00000613214.4;ENST00000479795.1;ENST00000486148.1
cg12329423_BC21	-0.433817	4.25441e-08	6.68545e-07	0.306626	0.375768	-0.069142	chr4	7626728	+	cg12329423_BC21	OpenSea	cg
cg25325714_BC21	-0.299313	4.25469e-08	6.68578e-07	0.504097	0.557944	-0.0538471	chr20	46683457	-	cg25325714_BC21	OpenSea	cg				TSS1500	ENSG00000273893.1	ENST00000610430.1
cg20693303_TC21	0.416321	4.25897e-08	6.69154e-07	0.672348	0.613358	0.0589901	chr4	189918561	-	cg20693303_TC21	OpenSea	cg				TSS1500	ENSG00000245685.9	ENST00000511785.2
cg23698762_BC21	-0.403423	4.26829e-08	6.70358e-07	0.393852	0.464158	-0.0703054	chr15	50391007	-	cg23698762_BC21	OpenSea	cg
cg02938172_BC21	-0.508731	4.31228e-08	6.76076e-07	0.644096	0.720607	-0.0765112	chr17	335361	-	cg02938172_BC21	Island	cg				TSS1500	ENSG00000181031.16	ENST00000573588.5
cg22558685_BC21	-0.377443	4.35427e-08	6.81488e-07	0.578538	0.641382	-0.0628443	chr1	212721301	+	cg22558685_BC21	OpenSea	cg
cg04305469_BC21	-0.281907	4.38899e-08	6.85751e-07	0.597207	0.652304	-0.055097	chr1	94739778	+	cg04305469_BC21	OpenSea	cg
cg01320433_BC21	-0.485565	4.41931e-08	6.89688e-07	0.269667	0.338967	-0.0692994	chr6	169229918	-	cg01320433_BC21	Shore	cg
cg05116158_TC21	-0.349133	4.44835e-08	6.93633e-07	0.614018	0.667211	-0.0531929	chr6	29099182	-	cg05116158_TC21	OpenSea	cg	TSS1500	OR2J1	NM_001348294.2_8	TSS1500;TSS1500	ENSG00000204702.6;ENSG00000204702.6	ENST00000641659.2;ENST00000377171.3
cg15416179_TC12	-0.405035	4.45123e-08	6.94058e-07	0.204223	0.26073	-0.0565071	chr17	21286547	+	cg15416179_TC12	Shore	cg	TSS1500	MAP2K3	NM_002756.4	TSS1500;TSS1500;TSS1500	ENSG00000034152.19;ENSG00000034152.19;ENSG00000034152.19	ENST00000526076.6;ENST00000361818.9;ENST00000316920.10
cg18060909_TC21	-0.409542	4.48538e-08	6.98538e-07	0.486608	0.557258	-0.0706493	chr5	151155221	+	cg18060909_TC21	Shelf	cg				exon_2	ANXA6	ENST00000519610.1
cg12284769_TC21	-0.370137	4.50047e-08	7.00561e-07	0.236789	0.289891	-0.0531016	chr12	124774823	+	cg12284769_TC21	OpenSea	cg
cg24040694_BC21	-0.233563	4.50688e-08	7.013e-07	0.489222	0.539689	-0.0504671	chr22	24486703	-	cg24040694_BC21	OpenSea	cg
cg04052996_BC21	0.814122	4.60277e-08	7.13872e-07	0.328855	0.232754	0.0961008	chr12	124389132	+	cg04052996_BC21	Island	cg				TSS1500	ENSG00000196498.14	ENST00000448614.1
cg02300840_TC21	0.410673	4.62208e-08	7.16263e-07	0.387067	0.324257	0.0628102	chr9	23829437	-	cg02300840_TC21	OpenSea	cg				TSS1500	ENSG00000231460.2	ENST00000423440.2
cg20736492_TC21	-0.314217	4.65545e-08	7.20589e-07	0.488801	0.542155	-0.0533532	chr12	130222862	-	cg20736492_TC21	OpenSea	cg
cg23310123_BC21	-0.29517	4.86312e-08	7.47415e-07	0.332613	0.385524	-0.0529109	chr1	28144697	-	cg23310123_BC21	OpenSea	cg
cg11177526_TC21	-0.439215	4.9028e-08	7.5247e-07	0.474943	0.546258	-0.0713153	chr1	158930594	-	cg11177526_TC21	OpenSea	cg	TSS1500;TSS1500;TSS1500;TSS1500	PYHIN1;PYHIN1;PYHIN1;PYHIN1	NM_198930.4;NM_198928.5;NM_198929.5;NM_152501.5	TSS1500;TSS1500;TSS1500;TSS1500;TSS1500;TSS1500	ENSG00000163564.15;ENSG00000163564.15;ENSG00000163564.15;ENSG00000163564.15;ENSG00000163564.15;ENSG00000163564.15	ENST00000458222.5;ENST00000368140.6;ENST00000368138.7;ENST00000392252.7;ENST00000392254.6;ENST00000368135.4
cg27325579_BC21	-0.350759	4.96507e-08	7.60509e-07	0.238807	0.294922	-0.0561143	chr12	29165187	+	cg27325579_BC21	OpenSea	cg
cg17207065_BC21	-0.425711	5.01103e-08	7.66367e-07	0.708294	0.775535	-0.0672413	chr5	96288492	-	cg17207065_BC21	OpenSea	cg
cg04263658_BC21	-0.395346	5.05247e-08	7.71583e-07	0.666433	0.719804	-0.0533707	chr19	30030380	+	cg04263658_BC21	OpenSea	cg				TSS1500	ENSG00000267006.1	ENST00000588402.1
cg01175610_TC21	-0.330886	5.07337e-08	7.7428e-07	0.488552	0.541157	-0.052605	chr12	12071312	+	cg01175610_TC21	OpenSea	cg	TSS200;TSS200	BCL2L14;BCL2L14	NM_138722.2_2;NM_030766.2_2	TSS200;TSS200	ENSG00000121380.12;ENSG00000121380.12	ENST00000396367.5;ENST00000266434.8
cg00355804_TC11	-0.443193	5.14798e-08	7.83719e-07	0.790273	0.847832	-0.0575593	chr12	116665762	-	cg00355804_TC11	OpenSea	cg
cg25570509_TC21	-0.438067	5.26322e-08	7.98362e-07	0.392858	0.46755	-0.0746915	chr5	100891183	-	cg25570509_TC21	OpenSea	cg				TSS1500	ENSG00000113532.13	ENST00000507360.2
cg08974449_BC21	-0.360613	5.30193e-08	8.03288e-07	0.694399	0.746813	-0.0524142	chr5	178418401	+	cg08974449_BC21	OpenSea	cg
cg00764159_TC21	-0.339084	5.33856e-08	8.08028e-07	0.549815	0.615592	-0.0657772	chr3	105806328	-	cg00764159_TC21	OpenSea	cg
cg08625990_BC11	-0.451158	5.37963e-08	8.13423e-07	0.664757	0.730503	-0.0657466	chr6	170262706	+	cg08625990_BC11	OpenSea	cg	TSS200	LOC154449	NR_002787.2	TSS200;TSS200;TSS200;exon_1;exon_1	ENSG00000230960.3;ENSG00000230960.3;ENSG00000230960.3;ENSG00000230960;ENSG00000230960	ENST00000701993.1;ENST00000702319.1;ENST00000452071.1;ENST00000691159.1;ENST00000701245.1
cg17421900_TC21	-0.398446	5.41714e-08	8.18186e-07	0.277708	0.339139	-0.0614309	chr13	37176100	-	cg17421900_TC21	OpenSea	cg
cg04834726_TC21	-0.251724	5.44403e-08	8.21573e-07	0.493825	0.548448	-0.0546228	chr3	46283582	-	cg04834726_TC21	OpenSea	cg
cg20627971_BC21	-0.834863	5.51648e-08	8.3073e-07	0.882735	0.933694	-0.0509585	chr11	33737957	-	cg20627971_BC21	Shore	cg	TSS1500	CD59	NM_203330.2	TSS1500	ENSG00000085063.17	ENST00000351554.8
cg19517679_BC21	-0.394533	5.54994e-08	8.34905e-07	0.487235	0.553692	-0.0664575	chr14	54691881	+	cg19517679_BC21	OpenSea	cg
cg20579471_TC21	-0.264723	5.60263e-08	8.41557e-07	0.381281	0.438375	-0.0570946	chr15	70509376	+	cg20579471_TC21	OpenSea	cg
cg09126156_BC21	-0.356203	5.62876e-08	8.4475e-07	0.687194	0.740845	-0.0536512	chr9	127689559	+	cg09126156_BC21	Shelf	cg				TSS1500	ENSG00000136854.24	ENST00000628768.1
cg17320310_TC21	0.311768	5.66344e-08	8.49162e-07	0.599828	0.548487	0.0513409	chr12	14854171	+	cg17320310_TC21	OpenSea	cg
cg25948483_BC21	-0.739893	5.74656e-08	8.5983e-07	0.628546	0.734235	-0.105689	chr21	44764919	-	cg25948483_BC21	OpenSea	cg
cg04891645_BC21	-0.338112	5.77309e-08	8.63012e-07	0.262955	0.313932	-0.0509775	chr2	226185381	+	cg04891645_BC21	OpenSea	cg				TSS200	ENSG00000235070.3	ENST00000423838.1
cg21952820_BC11	-0.464491	5.82324e-08	8.69185e-07	0.547236	0.620766	-0.0735301	chr6	144008595	+	cg21952820_BC11	Island	cg	TSS1500;TSS1500;TSS1500;TSS1500;TSS1500;TSS1500;TSS1500;TSS1500;TSS1500;TSS1500;TSS1500;TSS1500;TSS1500;TSS1500;TSS1500	HYMAI;PLAGL1;PLAGL1;PLAGL1;PLAGL1;PLAGL1;PLAGL1;PLAGL1;PLAGL1;PLAGL1;PLAGL1;PLAGL1;PLAGL1;PLAGL1;PLAGL1	NR_002768.3;NM_001289046.2;NM_001317162.2;NM_001080954.3;NM_001080952.3;NM_006718.5;NM_001289048.2;NM_001080956.3;NM_001289045.2;NM_001317161.2;NM_001289041.2;NM_001080953.3;NM_001317160.2;NM_001289049.2;NM_001289047.2	TSS1500;TSS1500;TSS200;TSS200;TSS200;TSS1500;TSS1500;TSS1500;TSS1500;TSS1500;TSS1500;TSS1500	ENSG00000118495.21;ENSG00000118495.21;ENSG00000118495.21;ENSG00000118495.21;ENSG00000118495.21;ENSG00000118495.21;ENSG00000118495.21;ENSG00000118495.21;ENSG00000118495.21;ENSG00000118495.21;ENSG00000118495.21;ENSG00000283122.1	ENST00000649307.1;ENST00000674357.1;ENST00000354765.6;ENST00000416623.5;ENST00000649211.1;ENST00000625622.2;ENST00000650125.1;ENST00000647880.1;ENST00000417959.4;ENST00000629195.2;ENST00000626022.2;ENST00000635591.1
cg21627658_TC21	0.508288	5.88575e-08	8.7739e-07	0.824455	0.764167	0.0602878	chr5	76607772	-	cg21627658_TC21	OpenSea	cg	exon_2;TSS1500;TSS1500	LOC101929109;IQGAP2;IQGAP2	NR_134278.1;NM_001285461.2;NM_001285462.2	exon_2;TSS1500;TSS1500;TSS1500;TSS1500;TSS1500;TSS1500;TSS1500;TSS1500	ENSG00000249713;ENSG00000145703.17;ENSG00000145703.17;ENSG00000145703.17;ENSG00000145703.17;ENSG00000145703.17;ENSG00000145703.17;ENSG00000145703.17;ENSG00000145703.17	ENST00000511327.1;ENST00000514001.5;ENST00000396234.7;ENST00000509074.5;ENST00000502745.5;ENST00000504254.5;ENST00000513534.1;ENST00000515505.1;ENST00000685564.1
cg22999892_BC21	-0.285455	5.93629e-08	8.83688e-07	0.611996	0.671349	-0.0593534	chr8	133576055	-	cg22999892_BC21	Shelf	cg
cg16514888_TC21	-0.262361	6.12437e-08	9.06494e-07	0.449588	0.504973	-0.0553843	chr20	49676677	-	cg16514888_TC21	OpenSea	cg
cg05661093_TC21	-0.572788	6.20507e-08	9.16644e-07	0.627412	0.707291	-0.0798787	chr16	86791899	+	cg05661093_TC21	OpenSea	cg
cg03172497_BC21	-0.404682	6.21472e-08	9.17815e-07	0.226646	0.282598	-0.0559523	chr6	37150522	-	cg03172497_BC21	OpenSea	cg
cg12964261_BC21	-0.300984	6.25207e-08	9.22508e-07	0.480366	0.53855	-0.0581844	chr6	36365065	+	cg12964261_BC21	OpenSea	cg
cg07393105_BC21	-0.42828	6.30932e-08	9.29481e-07	0.710537	0.776796	-0.0662585	chr7	66630855	+	cg07393105_BC21	Shore	cg
cg09045280_TC21	-0.366126	6.37051e-08	9.37121e-07	0.659262	0.713487	-0.0542249	chr6	1317512	+	cg09045280_TC21	Island	cg
cg04834758_TC21	-0.278313	6.37761e-08	9.38041e-07	0.357039	0.411828	-0.0547895	chr10	80485970	+	cg04834758_TC21	OpenSea	cg
cg13630620_TC21	-0.239248	6.41239e-08	9.42404e-07	0.497852	0.549951	-0.0520993	chr5	175709372	-	cg13630620_TC21	OpenSea	cg	exon_3;3UTR;exon_4;3UTR;exon_5;3UTR;exon_4;exon_2	HRH2;HRH2;HRH2;HRH2;HRH2;HRH2;HRH2;HRH2	NM_001367711.1;NM_001367711.1;NM_001393460.1;NM_001393460.1;NM_001393461.1;NM_001393461.1;NR_160284.1;NR_171689.1	exon_3;exon_3;3UTR;3UTR	HRH2;HRH2;HRH2;HRH2	ENST00000636584.2;ENST00000624694.2;ENST00000624694.2;ENST00000636584.2
cg02939875_BC21	-0.616703	6.41822e-08	9.43182e-07	0.461235	0.570104	-0.108869	chr10	30554496	-	cg02939875_BC21	OpenSea	cg				exon_2;TSS200	ENSG00000287420;ENSG00000228800.1	ENST00000670247.1;ENST00000440932.1
cg23991002_BC21	-0.27807	6.42155e-08	9.43593e-07	0.614703	0.666824	-0.0521219	chr9	133580919	+	cg23991002_BC21	Shore	cg
cg15127702_BC21	-0.588396	6.61781e-08	9.67495e-07	0.14505	0.201144	-0.056094	chr7	101436336	+	cg15127702_BC21	OpenSea	cg
cg08067268_BC21	0.51151	6.6849e-08	9.75721e-07	0.288677	0.226563	0.0621145	chr2	26243617	+	cg08067268_BC21	Shore	cg	TSS1500;TSS1500;TSS1500	HADHB;HADHB;HADHB	NM_001281512.2;NM_000183.3;NM_001281513.2	TSS1500;TSS1500;TSS1500;TSS1500;TSS1500	ENSG00000138029.14;ENSG00000138029.14;ENSG00000138029.14;ENSG00000138029.14;ENSG00000138029.14	ENST00000537713.5;ENST00000479347.1;ENST00000405867.7;ENST00000317799.10;ENST00000425035.5
cg01233840_BC21	-0.353476	6.71335e-08	9.79131e-07	0.562994	0.627165	-0.0641709	chr7	96823443	-	cg01233840_BC21	OpenSea	cg
cg09827761_BC11	1.22867	6.88203e-08	9.99264e-07	0.178021	0.0725276	0.105494	chr15	66655054	-	cg09827761_BC11	Island	cg
cg13731355_BC21	-0.6701	6.89618e-08	1.00099e-06	0.297126	0.40592	-0.108794	chr19	54063874	-	cg13731355_BC21	OpenSea	cg	5UTR;exon_1;exon_1;5UTR;exon_1;5UTR;exon_1;5UTR;exon_1	VSTM1;VSTM1;VSTM1;VSTM1;VSTM1;VSTM1;VSTM1;VSTM1;VSTM1	NM_001288791.2_10;NM_001288791.2_10;NM_001288792.2_10;NM_001288792.2_10;NM_001288793.2_10;NM_001288793.2_10;NM_198481.4_10;NM_198481.4_10;NR_110142.2_10	exon_1;exon_1;exon_1;exon_1;exon_1;exon_1;5UTR;5UTR;5UTR;5UTR;5UTR;5UTR	VSTM1;VSTM1;VSTM1;VSTM1;VSTM1;VSTM1;VSTM1;VSTM1;VSTM1;VSTM1;VSTM1;VSTM1	ENST00000338372.7;ENST00000447872.5;ENST00000376626.5;ENST00000366170.6;ENST00000425006.3;ENST00000645936.1;ENST00000338372.7;ENST00000366170.6;ENST00000376626.5;ENST00000425006.3;ENST00000447872.5;ENST00000645936.1
cg22334681_BC21	-1.01458	6.90051e-08	1.00145e-06	0.547403	0.694582	-0.147179	chr3	14216393	-	cg22334681_BC21	OpenSea	cg
cg22876868_BC21	0.390057	6.94688e-08	1.00688e-06	0.690115	0.632011	0.0581035	chr5	1452298	+	cg22876868_BC21	OpenSea	cg
cg19338452_TC21	-0.394502	6.99575e-08	1.01267e-06	0.547013	0.608006	-0.0609938	chr12	86613412	-	cg19338452_TC21	OpenSea	cg
cg09592324_BC21	-0.36126	7.10706e-08	1.02576e-06	0.545497	0.607309	-0.0618115	chr16	46557603	-	cg09592324_BC21	OpenSea	cg				TSS1500	ENSG00000199448.1	ENST00000362578.1
cg21088438_BC21	-0.300658	7.11787e-08	1.02711e-06	0.706032	0.759722	-0.0536901	chr14	69798152	+	cg21088438_BC21	OpenSea	cg	TSS1500	SLC10A1	NM_003049.4	TSS1500	ENSG00000100652.5	ENST00000216540.5
cg12032436_BC21	0.354389	7.13893e-08	1.0295e-06	0.496956	0.437031	0.0599249	chr16	22908570	+	cg12032436_BC21	OpenSea	cg
cg09333299_TC21	-0.375115	7.18878e-08	1.03542e-06	0.49387	0.574471	-0.0806014	chr6	144141054	-	cg09333299_TC21	OpenSea	cg				exon_2	ENSG00000288836	ENST00000685851.1
cg17569499_BC21	-0.370344	7.27355e-08	1.04562e-06	0.712803	0.764584	-0.0517808	chr4	6291023	+	cg17569499_BC21	OpenSea	cg
cg18680181_TC21	-0.364524	7.33051e-08	1.05249e-06	0.721482	0.774889	-0.0534071	chr14	35160105	+	cg18680181_TC21	OpenSea	cg				TSS1500	ENSG00000259090.1	ENST00000556211.1
cg16621486_BC21	-0.393049	7.35806e-08	1.05574e-06	0.672733	0.742916	-0.070183	chr5	115484451	-	cg16621486_BC21	OpenSea	cg
cg10669142_BC21	-0.228459	7.42106e-08	1.06302e-06	0.565415	0.615525	-0.0501098	chr3	150956612	+	cg10669142_BC21	OpenSea	cg
cg23066280_BC11	-1.18668	7.50966e-08	1.07342e-06	0.445116	0.619837	-0.17472	chr7	158239804	-	cg23066280_BC11	OpenSea	cg
cg21457401_TC21	-0.34741	7.51897e-08	1.07449e-06	0.413138	0.466807	-0.0536694	chr6	159820487	+	cg21457401_TC21	OpenSea	cg	exon_19;exon_19	PNLDC1;PNLDC1	NM_001271862.2;NM_173516.3	exon_19;exon_19;exon_19;3UTR	PNLDC1;PNLDC1;PNLDC1;PNLDC1	ENST00000610273.5;ENST00000275275.9;ENST00000392167.4;ENST00000275275.9
cg09040373_BC21	-0.425597	7.5218e-08	1.07475e-06	0.35971	0.431182	-0.0714715	chr17	394144	+	cg09040373_BC21	OpenSea	cg
cg08913333_BC21	-0.250684	7.60543e-08	1.08476e-06	0.515801	0.572855	-0.057054	chr10	3893967	-	cg08913333_BC21	OpenSea	cg
cg11818508_TC21	-0.396454	7.79484e-08	1.10768e-06	0.410918	0.482395	-0.0714766	chr7	142240772	-	cg11818508_TC21	OpenSea	cg	exon_11	MOXD2P	NR_024346.3_2	exon_11	MOXD2P	ENST00000460233.5
cg24220948_TC21	-0.299025	7.83666e-08	1.11269e-06	0.381443	0.440908	-0.0594648	chr1	168557914	+	cg24220948_TC21	OpenSea	cg
cg09578379_BC21	-0.284235	7.83869e-08	1.11296e-06	0.441796	0.501177	-0.0593811	chr1	210374612	+	cg09578379_BC21	OpenSea	cg				TSS1500	ENSG00000200972.1	ENST00000364102.1
cg20745693_BC21	-0.230067	7.85988e-08	1.11554e-06	0.489228	0.540877	-0.0516481	chr1	26583046	+	cg20745693_BC21	OpenSea	cg
cg18457597_BC21	-0.368209	7.86923e-08	1.11662e-06	0.248838	0.304022	-0.055184	chr17	414271	-	cg18457597_BC21	Shore	cg	exon_2;3UTR;TSS1500	C17orf97;C17orf97;LOC105371430	NM_001013672.5_2;NM_001013672.5_2;NR_136407.1_2	exon_2;exon_3;exon_1;exon_1;3UTR;5UTR;5UTR;TSS1500;TSS1500	C17orf97;C17orf97;C17orf97;C17orf97;C17orf97;C17orf97;C17orf97;ENSG00000241525.4;ENSG00000241525.4	ENST00000360127.7;ENST00000491373.1;ENST00000575151.1;ENST00000629953.1;ENST00000360127.7;ENST00000491373.1;ENST00000575151.1;ENST00000629249.1;ENST00000466740.2
cg18322025_TC21	-0.787461	7.91952e-08	1.1226e-06	0.515621	0.630743	-0.115122	chr6	169655236	-	cg18322025_TC21	Shelf	cg
cg19978674_TC21	-0.688705	8.15217e-08	1.15037e-06	0.566803	0.672091	-0.105288	chr4	56657660	+	cg19978674_TC21	Shore	cg	TSS1500;TSS1500	HOPX;HOPX	NM_001145459.2;NM_139211.5	TSS1500;TSS1500;TSS1500;TSS1500;TSS1500;TSS1500	ENSG00000171476.22;ENSG00000171476.22;ENSG00000171476.22;ENSG00000171476.22;ENSG00000171476.22;ENSG00000171476.22	ENST00000503639.7;ENST00000553379.6;ENST00000381255.7;ENST00000317745.11;ENST00000555760.6;ENST00000556614.6
cg20522407_BC21	-0.33952	8.16614e-08	1.15207e-06	0.662124	0.713524	-0.0513995	chr5	144183624	-	cg20522407_BC21	OpenSea	cg
cg14157768_TC21	-0.287502	8.30866e-08	1.16878e-06	0.654891	0.705649	-0.0507586	chr2	238505463	-	cg14157768_TC21	OpenSea	cg
cg23009042_BC21	-0.312361	8.34557e-08	1.17319e-06	0.560407	0.613791	-0.0533842	chr3	47562296	-	cg23009042_BC21	OpenSea	cg	3UTR;3UTR;3UTR;3UTR;3UTR;exon_5;exon_5;exon_4;exon_5;exon_5	CSPG5;CSPG5;CSPG5;CSPG5;CSPG5;CSPG5;CSPG5;CSPG5;CSPG5;CSPG5	NM_001206942.2;NM_001206943.2;NM_001206944.2;NM_001206945.2;NM_006574.4;NM_001206942.2;NM_001206943.2;NM_001206944.2;NM_001206945.2;NM_006574.4	3UTR;3UTR;3UTR;3UTR;exon_5;exon_4;exon_5;exon_4	CSPG5;CSPG5;CSPG5;CSPG5;CSPG5;CSPG5;CSPG5;CSPG5	ENST00000264723.9;ENST00000383738.6;ENST00000456150.5;ENST00000610462.1;ENST00000264723.9;ENST00000456150.5;ENST00000383738.6;ENST00000610462.1
cg05468953_BC21	-0.516922	8.34863e-08	1.17357e-06	0.722917	0.784761	-0.0618441	chr4	99643947	-	cg05468953_BC21	OpenSea	cg
cg17435610_BC21	-0.339577	8.3604e-08	1.1749e-06	0.59405	0.664962	-0.0709117	chr22	38335292	-	cg17435610_BC21	Shore	cg
cg07939743_BC21	-0.363463	8.42958e-08	1.1831e-06	0.616418	0.671671	-0.055253	chr4	56641662	-	cg07939743_BC21	OpenSea	cg
cg04491630_TC21	-0.347289	8.46548e-08	1.18734e-06	0.647591	0.704003	-0.0564112	chr2	173101891	-	cg04491630_TC21	OpenSea	cg
cg23467487_TC21	-0.38591	8.49134e-08	1.19045e-06	0.647388	0.703092	-0.0557048	chr1	174815144	-	cg23467487_TC21	OpenSea	cg
cg13529695_BC21	-0.320837	8.56768e-08	1.19934e-06	0.562174	0.613379	-0.0512045	chr19	31421944	+	cg13529695_BC21	OpenSea	cg				TSS200	ENSG00000267636.1	ENST00000591132.1
cg22175814_BC11	0.46528	8.58593e-08	1.20136e-06	0.664454	0.593434	0.07102	chr17	73743200	-	cg22175814_BC11	OpenSea	cg
cg11756095_TC11	-0.301906	8.59093e-08	1.20199e-06	0.311907	0.365118	-0.0532107	chr1	31945013	+	cg11756095_TC11	Island	cg				TSS200	ENSG00000184007.22	ENST00000526960.1
cg26269881_BC21	-0.279314	8.61897e-08	1.20518e-06	0.476688	0.540419	-0.0637314	chr3	4981625	+	cg26269881_BC21	Shore	cg				TSS1500;TSS1500	ENSG00000235831.8;ENSG00000235831.8	ENST00000441386.3;ENST00000668962.1
cg19940644_BC21	-0.29135	8.63478e-08	1.20699e-06	0.388413	0.440945	-0.0525319	chr1	12052329	-	cg19940644_BC21	OpenSea	cg
cg17481235_TC11	-0.489876	8.63801e-08	1.20735e-06	0.308738	0.377502	-0.068764	chr6	159820328	+	cg17481235_TC11	OpenSea	cg
cg14271065_TC21	-0.741979	8.73947e-08	1.21906e-06	0.59156	0.701963	-0.110403	chr9	127199597	-	cg14271065_TC21	OpenSea	cg
cg04140496_TC11	-0.561738	8.88632e-08	1.23643e-06	0.243911	0.318483	-0.0745713	chr6	110958308	+	cg04140496_TC11	Shore	cg	TSS1500	GTF3C6	NM_138408.4	TSS1500;TSS1500	ENSG00000155115.7;ENSG00000155115.7	ENST00000329970.8;ENST00000480191.1
cg19482216_BC21	-0.235095	8.91623e-08	1.23998e-06	0.475571	0.530155	-0.0545835	chr14	100434473	-	cg19482216_BC21	OpenSea	cg
cg24848351_BC21	-0.382372	8.92567e-08	1.2411e-06	0.676955	0.734123	-0.0571675	chr20	2641374	+	cg24848351_BC21	OpenSea	cg	exon_20;3UTR	TMC2;TMC2	NM_080751.3;NM_080751.3	exon_20;3UTR	TMC2;TMC2	ENST00000358864.2;ENST00000358864.2
cg09973771_BC21	-1.47633	9.00539e-08	1.25022e-06	0.226729	0.389462	-0.162734	chr2	1047718	+	cg09973771_BC21	OpenSea	cg
cg17688358_TC21	-0.303193	9.07353e-08	1.25824e-06	0.271586	0.324491	-0.0529055	chr2	134624041	-	cg17688358_TC21	OpenSea	cg
cg12166679_TC21	0.560955	9.13069e-08	1.26488e-06	0.873968	0.823076	0.0508925	chr11	6845452	-	cg12166679_TC21	OpenSea	cg	TSS1500	OR10A5	NM_178168.1	TSS1500;TSS1500	ENSG00000254712.1;ENSG00000166363.6	ENST00000530632.1;ENST00000299454.5
cg04303112_BC21	0.377342	9.16698e-08	1.26907e-06	0.41361	0.35721	0.0564	chr3	72348340	-	cg04303112_BC21	OpenSea	cg
cg21745586_BC21	-0.336827	9.19835e-08	1.27281e-06	0.621924	0.683257	-0.0613328	chr12	12365941	+	cg21745586_BC21	OpenSea	cg
cg27094313_BC21	-0.421351	9.59169e-08	1.31771e-06	0.655644	0.71723	-0.0615853	chr9	68584059	-	cg27094313_BC21	OpenSea	cg
cg21595481_TC21	-0.348801	9.68791e-08	1.32876e-06	0.362084	0.434057	-0.0719729	chr5	86979868	+	cg21595481_TC21	OpenSea	cg
cg26416094_BC21	-0.429712	9.69562e-08	1.32971e-06	0.723645	0.775594	-0.0519489	chr22	43289138	-	cg26416094_BC21	OpenSea	cg
cg14728024_TC21	0.388655	9.72349e-08	1.33302e-06	0.625984	0.56586	0.0601232	chr6	89833713	+	cg14728024_TC21	Shelf	cg
cg06261947_BC21	-0.253431	1.00087e-07	1.3659e-06	0.446053	0.497489	-0.0514355	chr12	25320366	-	cg06261947_BC21	OpenSea	cg
cg11063371_BC21	-1.13374	1.00595e-07	1.3716e-06	0.655573	0.797073	-0.1415	chr17	17501281	+	cg11063371_BC21	OpenSea	cg
cg11795728_TC21	-0.340507	1.0172e-07	1.38418e-06	0.336684	0.4016	-0.0649158	chr10	87635886	+	cg11795728_TC21	OpenSea	cg
cg02902546_TC21	-0.372065	1.01881e-07	1.38599e-06	0.668086	0.724274	-0.0561882	chr16	50102582	+	cg02902546_TC21	OpenSea	cg
cg09465394_TC21	-0.239624	1.01918e-07	1.38636e-06	0.626819	0.679784	-0.0529641	chr4	139843768	+	cg09465394_TC21	OpenSea	cg
cg21224914_BC11	0.420175	1.02638e-07	1.39459e-06	0.446734	0.378644	0.0680907	chr2	96982322	-	cg21224914_BC11	Shelf	cg
cg16914149_BC21	-0.407963	1.02729e-07	1.39568e-06	0.699742	0.753885	-0.0541432	chr3	190155796	-	cg16914149_BC21	OpenSea	cg
cg09922452_BC21	-0.304134	1.03745e-07	1.40763e-06	0.480216	0.53298	-0.0527648	chr16	1066106	-	cg09922452_BC21	Island	cg	exon_4	SSTR5-AS1	NR_027242.1	exon_2;exon_4;exon_4	ENSG00000261720;SSTR5-AS1;SSTR5-AS1	ENST00000564390.1;ENST00000565992.2;ENST00000569832.5
cg09329524_BC21	-0.280361	1.0438e-07	1.41489e-06	0.657186	0.707871	-0.0506854	chr1	182128789	+	cg09329524_BC21	OpenSea	cg				TSS200;TSS200	ENSG00000232309.2;ENSG00000232309.2	ENST00000412174.1;ENST00000649049.1
cg25824109_BC21	-0.254841	1.04769e-07	1.41931e-06	0.466874	0.51715	-0.0502761	chr21	35883199	-	cg25824109_BC21	Shelf	cg
cg07909653_BC21	0.330661	1.04792e-07	1.41956e-06	0.481531	0.429077	0.0524536	chr5	40808971	-	cg07909653_BC21	OpenSea	cg
cg00018674_BC21	-0.47844	1.05488e-07	1.42754e-06	0.785519	0.835525	-0.0500067	chr9	84476435	-	cg00018674_BC21	OpenSea	cg
cg10853046_BC21	-0.220913	1.05687e-07	1.42978e-06	0.522162	0.57232	-0.0501582	chr1	55244541	-	cg10853046_BC21	OpenSea	cg
cg04333495_BC21	-0.353228	1.06905e-07	1.44347e-06	0.592897	0.645699	-0.0528012	chr17	18860465	+	cg04333495_BC21	Shore	cg				TSS200	ENSG00000141127.15	ENST00000422237.5
cg13712346_BC21	-0.33518	1.0773e-07	1.4529e-06	0.615366	0.666518	-0.0511514	chr18	54389119	-	cg13712346_BC21	OpenSea	cg
cg11681041_TC21	-0.333739	1.09392e-07	1.47136e-06	0.337927	0.397271	-0.059344	chr18	63193056	+	cg11681041_TC21	OpenSea	cg
cg04066965_BC21	-0.422757	1.1008e-07	1.47879e-06	0.306155	0.366662	-0.0605069	chr19	49031710	+	cg04066965_BC21	OpenSea	cg	exon_1;TSS200;TSS200	SNAR-G2;CGB2;CGB2	NR_024244.1;NM_033378.2;NM_001319065.2	TSS200;TSS1500	ENSG00000104818.15;ENSG00000104818.15	ENST00000359342.7;ENST00000474913.1
cg21144735_TC21	-0.431662	1.10081e-07	1.47879e-06	0.528661	0.608679	-0.080018	chr14	77066714	-	cg21144735_TC21	OpenSea	cg
cg03295274_TC21	-0.459462	1.11342e-07	1.49337e-06	0.715013	0.779912	-0.0648987	chr13	49616448	+	cg03295274_TC21	OpenSea	cg
cg07322521_TC21	-0.366537	1.12515e-07	1.50645e-06	0.613184	0.688968	-0.0757842	chr18	45974479	+	cg07322521_TC21	OpenSea	cg
cg08093026_TC21	-0.299971	1.12671e-07	1.5081e-06	0.511311	0.570609	-0.0592982	chr15	50114599	-	cg08093026_TC21	OpenSea	cg	TSS1500	ATP8B4	NR_073598.2	TSS1500;TSS200	ENSG00000104043.15;ENSG00000104043.15	ENST00000559726.5;ENST00000559829.5
cg07212302_TC21	-0.342445	1.13366e-07	1.51573e-06	0.626402	0.685988	-0.0595859	chr4	150141243	+	cg07212302_TC21	OpenSea	cg
cg19981738_TC21	-0.302964	1.14288e-07	1.52584e-06	0.626729	0.688623	-0.061894	chr8	61718379	-	cg19981738_TC21	Shelf	cg
cg27534957_BC21	-1.0956	1.14719e-07	1.53081e-06	0.17981	0.29916	-0.119349	chr2	173401005	-	cg27534957_BC21	OpenSea	cg
cg08130275_BC21	-0.289611	1.17e-07	1.55643e-06	0.418426	0.470733	-0.0523073	chr3	172055380	+	cg08130275_BC21	OpenSea	cg
cg26495110_BC21	-0.430761	1.19437e-07	1.58332e-06	0.295181	0.358352	-0.0631714	chr22	47292775	+	cg26495110_BC21	OpenSea	cg
cg23153936_TC21	-0.320962	1.21563e-07	1.60709e-06	0.498551	0.54933	-0.0507789	chr18	2605608	-	cg23153936_TC21	OpenSea	cg
cg17446488_TC21	-0.300443	1.22228e-07	1.61451e-06	0.50988	0.576257	-0.0663773	chr6	6771878	-	cg17446488_TC21	OpenSea	cg
cg19802948_BC21	-0.357933	1.24333e-07	1.63811e-06	0.306437	0.363412	-0.0569746	chr2	57906164	+	cg19802948_BC21	OpenSea	cg	TSS1500;TSS1500	VRK2;VRK2	NM_001288838.2;NM_001288837.2	TSS1500;TSS1500;TSS1500;TSS1500;TSS1500	ENSG00000028116.18;ENSG00000028116.18;ENSG00000028116.18;ENSG00000028116.18;ENSG00000028116.18	ENST00000648897.1;ENST00000435505.6;ENST00000417641.6;ENST00000478687.5;ENST00000463222.1
cg16647433_BC21	-0.357356	1.25649e-07	1.65219e-06	0.638556	0.690922	-0.0523654	chr21	35653087	+	cg16647433_BC21	OpenSea	cg
cg27143300_TC21	0.325392	1.26051e-07	1.65654e-06	0.440288	0.388437	0.0518509	chr20	26227819	-	cg27143300_TC21	OpenSea	cg
cg24942683_BC21	-0.296559	1.26078e-07	1.65678e-06	0.678252	0.734335	-0.0560828	chr13	76944509	+	cg24942683_BC21	OpenSea	cg
cg06436086_BC21	-0.423747	1.27743e-07	1.67465e-06	0.602186	0.667991	-0.0658041	chr1	157185278	-	cg06436086_BC21	OpenSea	cg				exon_3;exon_3;exon_2	ENSG00000229961;ENSG00000229961;ENSG00000229961	ENST00000457239.2;ENST00000640531.1;ENST00000639750.2
cg08840010_TC21	-0.263107	1.2816e-07	1.67931e-06	0.652221	0.703855	-0.0516333	chr1	7940254	-	cg08840010_TC21	Shelf	cg
cg00056541_TC21	-0.293738	1.28567e-07	1.68346e-06	0.537039	0.588209	-0.0511699	chr6	163867591	+	cg00056541_TC21	OpenSea	cg
cg04358463_BC21	-0.340838	1.28797e-07	1.68595e-06	0.479997	0.537631	-0.0576344	chr19	55703738	+	cg04358463_BC21	Shore	cg	exon_11;3UTR;exon_11;3UTR;exon_11;3UTR;exon_10;3UTR	EPN1;EPN1;EPN1;EPN1;EPN1;EPN1;EPN1;EPN1	NM_001130071.2;NM_001130071.2;NM_001130072.2;NM_001130072.2;NM_001321263.2;NM_001321263.2;NM_013333.4;NM_013333.4	exon_11;3UTR	EPN1;EPN1	ENST00000270460.11;ENST00000270460.11
cg25917966_BC21	-0.367674	1.29818e-07	1.69697e-06	0.472107	0.547111	-0.0750042	chr21	17784825	+	cg25917966_BC21	OpenSea	cg
cg22216157_TC21	-0.660627	1.30715e-07	1.7067e-06	0.851493	0.903247	-0.0517539	chr7	157850345	-	cg22216157_TC21	OpenSea	cg
cg13745341_BC21	-0.353996	1.31017e-07	1.70966e-06	0.361855	0.433818	-0.0719634	chr9	71639048	-	cg13745341_BC21	OpenSea	cg
cg00490406_BC21	-0.276078	1.31806e-07	1.71812e-06	0.433327	0.491233	-0.0579058	chr1	159076983	-	cg00490406_BC21	OpenSea	cg	TSS1500;TSS1500	AIM2;AIM2	NM_004833.3;NM_001348247.2	TSS1500	ENSG00000163568.16	ENST00000368130.9
cg09359869_BC21	-0.454899	1.31853e-07	1.71853e-06	0.454163	0.533149	-0.078986	chr6	31069086	+	cg09359869_BC21	OpenSea	cg
cg12620645_TC21	-0.318708	1.32002e-07	1.71996e-06	0.36456	0.416611	-0.0520512	chr12	92506141	+	cg12620645_TC21	OpenSea	cg
cg01828742_BC21	-0.324557	1.32344e-07	1.72352e-06	0.538839	0.594741	-0.0559019	chr1	230169715	+	cg01828742_BC21	OpenSea	cg
cg13064571_BC21	-0.258217	1.33003e-07	1.73077e-06	0.428715	0.483958	-0.0552438	chr8	66674818	+	cg13064571_BC21	OpenSea	cg				TSS1500	ENSG00000288596.2	ENST00000390159.3
cg27423959_BC21	-0.645947	1.33044e-07	1.73117e-06	0.470468	0.570766	-0.100299	chr3	127227027	-	cg27423959_BC21	OpenSea	cg				TSS1500	ENSG00000289641.1	ENST00000687847.1
cg11144992_BC21	-0.257832	1.33226e-07	1.73308e-06	0.383286	0.433981	-0.0506946	chr5	124713755	+	cg11144992_BC21	OpenSea	cg
cg04194342_BC21	-0.345751	1.34699e-07	1.74953e-06	0.634667	0.687213	-0.0525467	chr9	37333613	+	cg04194342_BC21	OpenSea	cg
cg19643109_BC21	-0.405494	1.37148e-07	1.77636e-06	0.632374	0.694606	-0.0622324	chr6	160276593	+	cg19643109_BC21	OpenSea	cg
cg00385187_BC21	-0.699328	1.38025e-07	1.78626e-06	0.650636	0.741684	-0.0910474	chr1	21998482	+	cg00385187_BC21	OpenSea	cg				exon_5;5UTR	CELA3B;CELA3B	ENST00000400277.2;ENST00000400277.2
cg02927115_TC21	-0.315617	1.38056e-07	1.78664e-06	0.656699	0.709395	-0.052696	chr2	65580878	+	cg02927115_TC21	OpenSea	cg
cg15274466_BC21	-0.374115	1.42016e-07	1.82913e-06	0.255227	0.306401	-0.0511735	chr8	24509622	-	cg15274466_BC21	OpenSea	cg
cg05468156_TC21	-0.540227	1.43502e-07	1.845e-06	0.609654	0.694017	-0.0843621	chr2	106269470	-	cg05468156_TC21	Shore	cg
cg23071186_TC11	-0.583635	1.4408e-07	1.85116e-06	0.297549	0.387702	-0.0901534	chr19	6669838	-	cg23071186_TC11	OpenSea	cg
cg24502490_TC21	-0.275526	1.45148e-07	1.86279e-06	0.510855	0.564768	-0.0539129	chr2	20781831	-	cg24502490_TC21	OpenSea	cg
cg24948638_BC21	-0.333504	1.4545e-07	1.86588e-06	0.6109	0.661213	-0.050313	chr20	7866488	+	cg24948638_BC21	OpenSea	cg				TSS1500	ENSG00000277315.1	ENST00000611756.1
cg13784312_TC11	-0.354448	1.45747e-07	1.86905e-06	0.234852	0.287477	-0.0526246	chr9	131733678	+	cg13784312_TC11	OpenSea	cg
cg18611898_BC21	-0.290985	1.46786e-07	1.88053e-06	0.535409	0.588939	-0.0535296	chr1	160837055	+	cg18611898_BC21	OpenSea	cg
cg25846919_BC21	-0.277668	1.47538e-07	1.88847e-06	0.611567	0.667424	-0.0558567	chr21	37450662	+	cg25846919_BC21	OpenSea	cg
cg10166664_BC21	-0.277342	1.50501e-07	1.92036e-06	0.578312	0.634989	-0.0566767	chr5	61328402	+	cg10166664_BC21	Shelf	cg
cg27455017_TC21	-0.361704	1.51111e-07	1.92708e-06	0.453634	0.514565	-0.0609305	chr7	150340899	+	cg27455017_TC21	Island	cg				exon_1;exon_1;5UTR;TSS1500	RARRES2;RARRES2;RARRES2;ENSG00000261305.2	ENST00000478771.2;ENST00000466675.5;ENST00000466675.5;ENST00000563946.1
cg08108680_BC21	-0.523028	1.51205e-07	1.92793e-06	0.175395	0.233595	-0.0581996	chr3	29353964	+	cg08108680_BC21	OpenSea	cg
cg09072505_TC21	0.321201	1.51398e-07	1.92999e-06	0.611589	0.558195	0.053394	chr12	49482857	+	cg09072505_TC21	OpenSea	cg
cg12120261_TC21	-0.399584	1.53295e-07	1.95058e-06	0.664411	0.718815	-0.0544033	chr5	126563035	-	cg12120261_TC21	OpenSea	cg				TSS1500	ENSG00000164904.18	ENST00000497231.7
cg20868901_BC21	-0.504071	1.53866e-07	1.95672e-06	0.684589	0.755331	-0.070742	chr16	25276726	-	cg20868901_BC21	OpenSea	cg
cg03096543_BC21	-0.339191	1.54802e-07	1.96696e-06	0.519517	0.573394	-0.0538766	chr6	46954818	-	cg03096543_BC21	OpenSea	cg	5UTR;exon_1	ADGRF5;ADGRF5	NM_015234.5;NM_015234.5	exon_1;5UTR	ADGRF5;ADGRF5	ENST00000265417.7;ENST00000265417.7
cg22318509_TC11	0.544392	1.5632e-07	1.98293e-06	0.837816	0.784721	0.0530948	chr12	57674723	+	cg22318509_TC11	Island	cg				exon_1	RPL13AP23	ENST00000480739.2
cg11478961_TC21	-0.323983	1.58785e-07	2.00919e-06	0.538386	0.595148	-0.0567621	chr7	101293126	-	cg11478961_TC21	OpenSea	cg
cg09601933_TC21	-0.54551	1.59792e-07	2.02012e-06	0.716414	0.789735	-0.0733214	chr2	232662430	-	cg09601933_TC21	OpenSea	cg				TSS1500	ENSG00000115468.13	ENST00000410095.5
cg04530341_BC21	-0.298317	1.60255e-07	2.02502e-06	0.349859	0.40106	-0.0512003	chr3	10284779	-	cg04530341_BC21	OpenSea	cg	exon_1	LINC00852	NR_026829.1	exon_1;exon_1;TSS1500;TSS1500;TSS1500	LINC00852;LINC00852;ENSG00000240288.8;ENSG00000240288.8;ENSG00000240288.8	ENST00000538717.1;ENST00000475197.1;ENST00000605014.5;ENST00000605105.5;ENST00000439539.3
cg12643083_BC21	-0.288805	1.6133e-07	2.03685e-06	0.33285	0.384666	-0.0518163	chr1	161506758	+	cg12643083_BC21	OpenSea	cg
cg08418540_BC21	-0.532882	1.61672e-07	2.04023e-06	0.518017	0.602574	-0.0845572	chr5	116771546	+	cg08418540_BC21	OpenSea	cg
cg14660998_TC21	-0.339804	1.63239e-07	2.05686e-06	0.424009	0.479414	-0.0554051	chr10	125539209	+	cg14660998_TC21	OpenSea	cg
cg25467224_TC21	-0.345325	1.64693e-07	2.07231e-06	0.641151	0.694005	-0.052854	chr22	49824383	-	cg25467224_TC21	Shore	cg	5UTR;exon_1	BRD1;BRD1	NM_001394552.1;NM_001394552.1	5UTR;5UTR;exon_1;exon_1;TSS1500;TSS1500;TSS1500	BRD1;BRD1;BRD1;BRD1;ENSG00000100425.19;ENSG00000100425.19;ENSG00000100425.19	ENST00000216267.12;ENST00000457780.3;ENST00000216267.12;ENST00000457780.3;ENST00000438393.5;ENST00000459821.1;ENST00000494833.1
cg26109127_TC21	-0.391963	1.66524e-07	2.09152e-06	0.554699	0.624611	-0.0699115	chr18	3411937	-	cg26109127_TC21	OpenSea	cg	TSS1500;TSS200	TGIF1;TGIF1	NM_001278686.3;NM_174886.3	exon_1;exon_1;5UTR;5UTR;TSS1500;TSS1500;TSS1500	TGIF1;TGIF1;TGIF1;TGIF1;ENSG00000177426.22;ENSG00000177426.22;ENSG00000177426.22	ENST00000552383.5;ENST00000401449.5;ENST00000401449.5;ENST00000552383.5;ENST00000547233.1;ENST00000550958.5;ENST00000548489.6
cg04794593_BC21	-0.831415	1.66774e-07	2.09425e-06	0.64467	0.759126	-0.114456	chr1	7538928	-	cg04794593_BC21	OpenSea	cg
cg26127306_BC21	-0.313718	1.67133e-07	2.09813e-06	0.617607	0.671369	-0.0537619	chr22	23830338	+	cg26127306_BC21	OpenSea	cg
cg16915863_TC11	0.550181	1.68443e-07	2.11202e-06	0.712014	0.633286	0.0787283	chr12	54129510	-	cg16915863_TC11	Shelf	cg
cg04255591_BC21	-0.614359	1.71988e-07	2.14979e-06	0.538467	0.638257	-0.0997893	chr15	27681329	+	cg04255591_BC21	OpenSea	cg
cg12938023_TC21	-0.271566	1.73165e-07	2.16179e-06	0.500092	0.550434	-0.0503417	chr8	103111779	+	cg12938023_TC21	OpenSea	cg
cg13697891_TC21	-0.253756	1.7495e-07	2.18083e-06	0.581188	0.631645	-0.0504569	chr17	75316047	-	cg13697891_TC21	OpenSea	cg
cg05504540_BC21	-0.273452	1.75385e-07	2.18501e-06	0.731841	0.783216	-0.0513752	chr2	37911585	-	cg05504540_BC21	OpenSea	cg
cg03209871_TC21	-0.302349	1.78336e-07	2.21473e-06	0.413558	0.469942	-0.0563846	chr4	75513202	-	cg03209871_TC21	Shore	cg	TSS1500;TSS1500;TSS1500	THAP6;THAP6;THAP6	NM_001317791.2;NM_144721.6;NR_133920.2	TSS1500;TSS1500;TSS1500;TSS1500;TSS1500;TSS1500;TSS1500;TSS1500;TSS1500;TSS1500;TSS1500;TSS1500;TSS1500	ENSG00000174796.12;ENSG00000174796.12;ENSG00000174796.12;ENSG00000174796.12;ENSG00000174796.12;ENSG00000174796.12;ENSG00000174796.12;ENSG00000174796.12;ENSG00000174796.12;ENSG00000174796.12;ENSG00000174796.12;ENSG00000174796.12;ENSG00000174796.12	ENST00000506261.5;ENST00000504218.5;ENST00000504384.5;ENST00000507557.5;ENST00000508105.5;ENST00000311638.7;ENST00000380837.7;ENST00000507556.5;ENST00000504190.5;ENST00000507885.5;ENST00000502620.1;ENST00000503831.1;ENST00000514480.1
cg11007962_BC21	-0.388515	1.79939e-07	2.23201e-06	0.294106	0.350337	-0.0562302	chr2	236014810	-	cg11007962_BC21	OpenSea	cg				exon_14;exon_15;exon_13	AGAP1;AGAP1;AGAP1	ENST00000448025.6;ENST00000635100.2;ENST00000418654.2
cg19538090_BC21	-0.400405	1.84405e-07	2.27788e-06	0.56259	0.647602	-0.0850119	chr6	36355939	-	cg19538090_BC21	OpenSea	cg
cg05285473_TC21	-0.257657	1.85921e-07	2.2935e-06	0.562814	0.616675	-0.0538614	chr3	11187834	-	cg05285473_TC21	OpenSea	cg
cg20800807_BC21	-0.331813	1.87243e-07	2.30681e-06	0.632897	0.684368	-0.0514717	chr1	112621049	-	cg20800807_BC21	Shore	cg				TSS1500;TSS1500;TSS1500;TSS1500;TSS1500;TSS1500	ENSG00000007341.19;ENSG00000007341.19;ENSG00000007341.19;ENSG00000007341.19;ENSG00000007341.19;ENSG00000007341.19	ENST00000490715.5;ENST00000463235.5;ENST00000470519.5;ENST00000459630.5;ENST00000467335.5;ENST00000492274.1
cg27390769_TC21	0.398753	1.88595e-07	2.32091e-06	0.406041	0.344744	0.0612967	chr11	5600461	+	cg27390769_TC21	OpenSea	cg
cg18038155_TC21	-0.239356	1.89846e-07	2.33378e-06	0.551629	0.60691	-0.0552811	chr8	103236208	+	cg18038155_TC21	OpenSea	cg
cg04570798_BC21	-0.325878	1.90228e-07	2.33782e-06	0.589831	0.640964	-0.0511324	chr10	95476281	-	cg04570798_BC21	OpenSea	cg
cg03850957_TC21	-0.221733	1.90484e-07	2.34058e-06	0.559164	0.610087	-0.0509234	chr20	16732714	-	cg03850957_TC21	Shelf	cg
cg09610044_BC21	-0.28705	1.90549e-07	2.34121e-06	0.699617	0.7571	-0.0574824	chr10	30558049	+	cg09610044_BC21	OpenSea	cg
cg26591004_TC21	-0.403305	1.90732e-07	2.34304e-06	0.523387	0.589294	-0.0659068	chr11	86916251	-	cg26591004_TC21	OpenSea	cg
cg27161585_BC21	-0.266773	1.90905e-07	2.34484e-06	0.452753	0.503215	-0.0504614	chr5	140639097	+	cg27161585_BC21	Shore	cg	TSS1500;TSS1500;TSS1500	TMCO6;TMCO6;TMCO6	NM_001300982.2;NM_018502.5;NM_001300980.2	exon_2;TSS1500;TSS1500;TSS1500;TSS1500;TSS1500;TSS1500;TSS1500;TSS1500;TSS1500;TSS1500	NDUFA2;ENSG00000113119.13;ENSG00000113119.13;ENSG00000113119.13;ENSG00000113119.13;ENSG00000113119.13;ENSG00000113119.13;ENSG00000113119.13;ENSG00000113119.13;ENSG00000113119.13;ENSG00000113119.13	ENST00000510680.1;ENST00000513002.5;ENST00000509217.6;ENST00000394671.8;ENST00000511410.5;ENST00000394669.8;ENST00000504069.6;ENST00000515653.1;ENST00000514449.5;ENST00000505086.2;ENST00000252100.6
cg19811934_TC11	-0.267515	1.93826e-07	2.3751e-06	0.450596	0.503368	-0.0527719	chr14	92461419	+	cg19811934_TC11	OpenSea	cg
cg22924061_BC21	-0.94789	1.95475e-07	2.39206e-06	0.572258	0.697669	-0.125411	chr7	29091986	-	cg22924061_BC21	OpenSea	cg
cg13766622_TC21	-0.343813	1.98427e-07	2.42241e-06	0.621319	0.675462	-0.0541433	chr9	74557008	+	cg13766622_TC21	OpenSea	cg
cg03748864_BC21	-0.19586	1.98783e-07	2.42616e-06	0.484813	0.535284	-0.0504712	chr3	187850511	-	cg03748864_BC21	OpenSea	cg
cg17394874_TC21	-0.329422	1.99134e-07	2.42971e-06	0.336904	0.393819	-0.0569157	chr4	54943612	-	cg17394874_TC21	OpenSea	cg				TSS200	ENSG00000248317.2	ENST00000509711.2
cg02406277_TC21	-0.366302	2.00873e-07	2.44734e-06	0.629225	0.700234	-0.0710093	chr12	52455971	+	cg02406277_TC21	OpenSea	cg
cg10169393_TC21	0.430587	2.01417e-07	2.45292e-06	0.688825	0.62719	0.0616356	chr1	12555870	+	cg10169393_TC21	OpenSea	cg
cg14503529_BC21	-0.418742	2.03205e-07	2.47147e-06	0.219923	0.278925	-0.0590024	chr4	143403333	+	cg14503529_BC21	OpenSea	cg
cg23601416_BC11	-0.309306	2.04032e-07	2.47985e-06	0.52438	0.576308	-0.051928	chr22	19962517	-	cg23601416_BC11	OpenSea	cg	5UTR;exon_3;TSS1500;TSS200	COMT;COMT;MIR4761;COMT	NM_001362828.2;NM_001362828.2;NR_039918.1;NM_007310.3	exon_3;exon_3;5UTR;5UTR;TSS200;TSS200;TSS200;TSS1500;TSS1500;TSS1500;TSS1500;TSS1500;TSS1500	COMT;COMT;COMT;COMT;ENSG00000093010.15;ENSG00000093010.15;ENSG00000093010.15;ENSG00000093010.15;ENSG00000093010.15;ENSG00000093010.15;ENSG00000093010.15;ENSG00000093010.15;ENSG00000284031.1	ENST00000403710.5;ENST00000678255.1;ENST00000403710.5;ENST00000678255.1;ENST00000449653.5;ENST00000677397.1;ENST00000678240.1;ENST00000677675.1;ENST00000493893.1;ENST00000678945.1;ENST00000677564.1;ENST00000677470.1;ENST00000585066.1
cg22303074_BC21	-0.395142	2.05565e-07	2.49518e-06	0.500716	0.571475	-0.0707586	chr1	231417110	+	cg22303074_BC21	Shelf	cg
cg10220449_BC21	-0.340926	2.06564e-07	2.50502e-06	0.657515	0.707556	-0.0500407	chr12	130223014	-	cg10220449_BC21	OpenSea	cg
cg24333150_TC21	-0.291137	2.08125e-07	2.52104e-06	0.448159	0.498913	-0.0507538	chr19	42699216	-	cg24333150_TC21	Shore	cg
cg02322826_BC21	-0.448129	2.08512e-07	2.52517e-06	0.734668	0.789786	-0.0551183	chr22	27204031	+	cg02322826_BC21	OpenSea	cg				TSS200	ENSG00000238195.1	ENST00000427360.1
cg24224739_TC21	0.427028	2.08686e-07	2.527e-06	0.622867	0.552241	0.0706266	chr2	3549086	+	cg24224739_TC21	OpenSea	cg	exon_5;exon_5;exon_5;exon_5;exon_5;exon_5;exon_5;exon_5;exon_5;exon_4;exon_6;exon_5	RNASEH1;RNASEH1;RNASEH1;RNASEH1;RNASEH1;RNASEH1;RNASEH1;RNASEH1;RNASEH1;RNASEH1;RNASEH1;RNASEH1	NM_001286834.3;NM_001286837.3;NM_001378271.1;NM_001378272.1;NM_001378273.1;NM_002936.6;NR_148532.2;NR_148533.2;NR_148534.2;NR_165465.1;NR_165467.1;NR_165468.1	exon_5;exon_5;exon_5;exon_5;3UTR	ENSG00000286905;ENSG00000286905;RNASEH1;RNASEH1;RNASEH1	ENST00000654051.1;ENST00000658393.1;ENST00000315212.4;ENST00000436842.5;ENST00000436842.5
cg18107827_TC21	-0.320978	2.10528e-07	2.54627e-06	0.281402	0.331801	-0.0503991	chr1	26162497	+	cg18107827_TC21	Shore	cg	exon_2;3UTR	FAM110D;FAM110D	NM_024869.3;NM_024869.3	exon_2;3UTR	FAM110D;FAM110D	ENST00000374268.5;ENST00000374268.5
cg15049938_TC21	-0.322474	2.12283e-07	2.56392e-06	0.472074	0.539563	-0.0674894	chr13	99471492	+	cg15049938_TC21	OpenSea	cg
cg01856692_TC21	-0.521344	2.1298e-07	2.57083e-06	0.816493	0.871479	-0.0549857	chr10	6399417	-	cg01856692_TC21	OpenSea	cg
cg24761154_TC21	-1.40816	2.13111e-07	2.57206e-06	0.667529	0.81389	-0.146361	chr19	53197735	-	cg24761154_TC21	Shore	cg
cg15825968_BC21	-0.482726	2.14339e-07	2.58416e-06	0.650615	0.72222	-0.0716054	chr12	131434982	-	cg15825968_BC21	Shore	cg				TSS1500	ENSG00000280319.1	ENST00000623945.1
cg10421498_BC21	-0.326299	2.14933e-07	2.59007e-06	0.569415	0.640829	-0.0714136	chr6	126176081	-	cg10421498_BC21	OpenSea	cg				TSS1500	ENSG00000066651.20	ENST00000444229.1
cg09795394_TC21	0.344993	2.15363e-07	2.59432e-06	0.656617	0.603976	0.0526402	chr6	87650202	+	cg09795394_TC21	OpenSea	cg				TSS1500	ENSG00000135336.16	ENST00000508875.1
cg22958766_BC21	-0.439273	2.15777e-07	2.59845e-06	0.28506	0.344961	-0.0599002	chr17	75777695	-	cg22958766_BC21	Shore	cg	3UTR;exon_4	H3-3B;H3-3B	NM_005324.5;NM_005324.5	exon_4;3UTR	H3-3B;H3-3B	ENST00000254810.8;ENST00000254810.8
cg24222580_TC11	-0.346329	2.1624e-07	2.60307e-06	0.511945	0.568411	-0.0564655	chr13	112985195	+	cg24222580_TC11	Shelf	cg				exon_1;5UTR	MCF2L;MCF2L	ENST00000433807.5;ENST00000433807.5
cg22833612_TC23	-0.287524	2.16488e-07	2.60548e-06	0.740433	0.791591	-0.0511579	chr2	9347757	+	cg22833612_TC23	OpenSea	cg
cg05158757_BC21	-0.296997	2.16658e-07	2.60707e-06	0.290312	0.340952	-0.0506397	chr22	38954181	+	cg05158757_BC21	OpenSea	cg
cg01203153_BC21	0.552264	2.20814e-07	2.64889e-06	0.240586	0.177001	0.0635853	chr5	181216432	-	cg01203153_BC21	Shore	cg
cg00872984_TC11	0.63908	2.21118e-07	2.65197e-06	0.540418	0.444353	0.0960649	chr6	32096214	-	cg00872984_TC11	Island	cg	exon_3;exon_3	TNXB;TNXB	NM_001365276.2_8;NM_019105.8_8	exon_3;exon_3;exon_3;exon_2;exon_3;exon_2	TNXB;TNXB;TNXB;TNXB;TNXB;TNXB	ENST00000644971.2;ENST00000647633.1;ENST00000375244.7;ENST00000613214.4;ENST00000479795.1;ENST00000486148.1
cg02628581_BC21	-0.375569	2.24051e-07	2.68165e-06	0.404808	0.472365	-0.0675566	chr6	149319875	-	cg02628581_BC21	Shore	cg				TSS1500;TSS1500	ENSG00000055208.20;ENSG00000055208.20	ENST00000606797.5;ENST00000367456.5
cg22517730_BC21	-0.336265	2.25479e-07	2.69629e-06	0.574013	0.626863	-0.05285	chr3	127366700	-	cg22517730_BC21	OpenSea	cg
cg00577578_TC21	-0.276531	2.26624e-07	2.70779e-06	0.397096	0.447683	-0.0505869	chr1	155227901	+	cg00577578_TC21	Shore	cg	TSS1500	GBAP1	NR_002188.3_2	TSS1500;TSS1500;TSS1500;TSS1500;TSS1500;TSS1500;TSS1500;TSS1500;TSS1500;TSS1500;TSS1500;TSS1500;TSS1500;TSS1500	ENSG00000160766.16;ENSG00000160766.16;ENSG00000160766.16;ENSG00000160766.16;ENSG00000160766.16;ENSG00000160766.16;ENSG00000160766.16;ENSG00000160766.16;ENSG00000160766.16;ENSG00000160766.16;ENSG00000160766.16;ENSG00000160766.16;ENSG00000160766.16;ENSG00000160766.16	ENST00000693149.1;ENST00000368374.5;ENST00000688506.1;ENST00000691165.1;ENST00000689837.1;ENST00000693749.1;ENST00000693267.1;ENST00000702634.1;ENST00000702678.1;ENST00000702877.1;ENST00000702823.1;ENST00000463838.6;ENST00000702553.1;ENST00000687347.1
cg06274109_BC21	-0.585225	2.29374e-07	2.73502e-06	0.361751	0.457933	-0.0961824	chr22	47402338	-	cg06274109_BC21	OpenSea	cg
cg07233453_BC21	-0.359593	2.29917e-07	2.74064e-06	0.605736	0.662477	-0.0567412	chr9	104346804	+	cg07233453_BC21	OpenSea	cg
cg06918059_TC21	-0.285447	2.30646e-07	2.74786e-06	0.609199	0.669981	-0.0607821	chr12	68497047	-	cg06918059_TC21	OpenSea	cg
cg22861548_TC21	-0.531993	2.36337e-07	2.80473e-06	0.74164	0.803467	-0.0618265	chr8	142778253	+	cg22861548_TC21	Shore	cg	TSS1500;TSS1500;TSS1500;TSS1500	LYNX1;LYNX1;LYNX1;LYNX1-SLURP2	NM_177476.4;NM_177477.4;NM_177457.5;NM_023946.5	TSS200;TSS1500;TSS1500;TSS1500;TSS1500;TSS1500;TSS1500	ENSG00000284505.1;ENSG00000180155.20;ENSG00000180155.20;ENSG00000180155.20;ENSG00000180155.20;ENSG00000180155.20;ENSG00000180155.20	ENST00000615007.4;ENST00000614491.1;ENST00000621401.4;ENST00000652477.1;ENST00000620006.4;ENST00000613110.4;ENST00000522906.1
cg25480612_BC21	-0.382997	2.36544e-07	2.80666e-06	0.372794	0.433113	-0.0603195	chr16	86673248	+	cg25480612_BC21	OpenSea	cg
cg19840511_TC21	-0.360718	2.38476e-07	2.82635e-06	0.504132	0.564143	-0.0600102	chr14	101078083	+	cg19840511_TC21	OpenSea	cg				TSS1500;TSS1500;TSS1500;TSS1500;TSS200;TSS1500;TSS1500	ENSG00000230805.8;ENSG00000230805.8;ENSG00000230805.8;ENSG00000230805.8;ENSG00000230805.8;ENSG00000230805.8;ENSG00000230805.8	ENST00000448840.7;ENST00000673125.1;ENST00000654748.1;ENST00000555599.5;ENST00000555103.1;ENST00000556035.1;ENST00000556136.1
cg25272883_BC21	-0.317088	2.39838e-07	2.83988e-06	0.760196	0.815317	-0.0551214	chr2	43144470	+	cg25272883_BC21	OpenSea	cg
cg16608389_TC21	-0.254661	2.42451e-07	2.86521e-06	0.391061	0.44179	-0.0507287	chr11	72981321	+	cg16608389_TC21	OpenSea	cg
cg17593380_TC21	-0.715077	2.435e-07	2.87546e-06	0.820498	0.881652	-0.061154	chr12	50132836	-	cg17593380_TC21	OpenSea	cg
cg16349093_TC21	-0.334012	2.45784e-07	2.89876e-06	0.622585	0.687735	-0.0651495	chr5	91190023	-	cg16349093_TC21	OpenSea	cg
cg21455891_BC21	-0.368528	2.47258e-07	2.9135e-06	0.678738	0.741338	-0.0625994	chr19	48256915	-	cg21455891_BC21	OpenSea	cg	exon_2;TSS1500;TSS1500;TSS1500;TSS1500;TSS1500;TSS1500;TSS1500;TSS1500;TSS1500;TSS1500;TSS1500;TSS1500;TSS1500;TSS1500;TSS1500	CARD8-AS1;CARD8;CARD8;CARD8;CARD8;CARD8;CARD8;CARD8;CARD8;CARD8;CARD8;CARD8;CARD8;CARD8;CARD8;CARD8	NR_040599.1;NM_001184904.2;NM_001351783.2;NM_001351782.2;NM_001184900.3;NM_001184902.2;NM_001351790.2;NM_014959.5;NM_001351784.2;NM_001351792.2;NM_001351789.2;NM_001351786.2;NM_001351788.2;NM_001351791.2;NM_001351787.2;NR_147707.1	exon_2;TSS1500;TSS1500;TSS1500;TSS1500;TSS1500;TSS1500;TSS1500;TSS1500;TSS1500;TSS1500	CARD8-AS1;ENSG00000105483.18;ENSG00000105483.18;ENSG00000105483.18;ENSG00000105483.18;ENSG00000105483.18;ENSG00000105483.18;ENSG00000105483.18;ENSG00000105483.18;ENSG00000105483.18;ENSG00000105483.18	ENST00000602172.1;ENST00000517510.5;ENST00000651546.1;ENST00000519940.6;ENST00000520753.5;ENST00000521613.5;ENST00000522068.5;ENST00000522889.5;ENST00000519332.5;ENST00000520007.5;ENST00000521437.1
cg25899817_TC21	0.796362	2.49698e-07	2.93708e-06	0.747927	0.642469	0.105459	chr6	73278004	+	cg25899817_TC21	OpenSea	cg
cg03406106_BC21	-0.399893	2.50319e-07	2.94297e-06	0.604601	0.669144	-0.0645431	chr16	81220564	-	cg03406106_BC21	OpenSea	cg	TSS200;TSS200	PKD1L2;PKD1L2	NM_001076780.2;NR_126532.2	TSS200	ENSG00000166473.18	ENST00000525539.5
cg00982521_BC21	-0.405434	2.52053e-07	2.95962e-06	0.676463	0.732871	-0.0564083	chr6	41407068	-	cg00982521_BC21	Island	cg
cg03355547_BC21	-0.320747	2.55601e-07	2.99457e-06	0.473056	0.531828	-0.0587715	chr2	121944417	-	cg03355547_BC21	OpenSea	cg				exon_2	ENSG00000286481	ENST00000657880.1
cg21120006_TC21	-0.307892	2.56608e-07	3.00436e-06	0.543012	0.597241	-0.0542286	chr4	144317041	+	cg21120006_TC21	OpenSea	cg
cg19040195_BC21	-0.283233	2.58694e-07	3.02478e-06	0.665234	0.722993	-0.0577587	chr2	60459997	+	cg19040195_BC21	Shore	cg	3UTR;exon_3;3UTR;exon_4	BCL11A;BCL11A;BCL11A;BCL11A	NM_001365609.1;NM_001365609.1;NM_022893.4;NM_022893.4	exon_4;exon_3;exon_3;3UTR;3UTR	BCL11A;BCL11A;BCL11A;BCL11A;BCL11A	ENST00000642384.2;ENST00000335712.11;ENST00000477659.1;ENST00000335712.11;ENST00000642384.2
cg17759095_TC21	-0.248268	2.62595e-07	3.06379e-06	0.493345	0.546672	-0.0533264	chr6	56890768	+	cg17759095_TC21	OpenSea	cg
cg12154538_TC21	0.748399	2.64898e-07	3.08634e-06	0.265537	0.186799	0.0787378	chr12	124389127	+	cg12154538_TC21	Island	cg				TSS1500	ENSG00000196498.14	ENST00000448614.1
cg12165772_TC21	-0.316598	2.65418e-07	3.09134e-06	0.491364	0.544547	-0.053183	chr17	49992990	-	cg12165772_TC21	Shore	cg
cg23480341_BC21	-0.296257	2.65508e-07	3.09214e-06	0.296372	0.348503	-0.0521307	chr20	45255064	+	cg23480341_BC21	OpenSea	cg	TSS1500	SLPI	NM_003064.4	TSS1500	ENSG00000124107.5	ENST00000338380.2
cg05105100_BC21	-0.279161	2.66166e-07	3.09863e-06	0.685705	0.73955	-0.053845	chr3	72990873	+	cg05105100_BC21	OpenSea	cg
cg24465960_TC21	-0.381055	2.66185e-07	3.09881e-06	0.649412	0.724826	-0.0754132	chr22	39815082	-	cg24465960_TC21	OpenSea	cg
cg22831526_BC21	0.370414	2.67968e-07	3.11678e-06	0.516444	0.463143	0.0533015	chr3	194985439	-	cg22831526_BC21	OpenSea	cg
cg12235430_BC21	-0.88395	2.68764e-07	3.12446e-06	0.694343	0.800264	-0.105921	chr20	13222696	-	cg12235430_BC21	Shore	cg
cg11940177_BC21	-0.262489	2.7015e-07	3.13802e-06	0.530804	0.586884	-0.0560795	chr10	97428721	+	cg11940177_BC21	Shelf	cg
cg02754945_TC21	-0.59429	2.70432e-07	3.14064e-06	0.346285	0.442605	-0.0963201	chr1	152189409	-	cg02754945_TC21	Island	cg				exon_1;exon_1;exon_1;exon_1;exon_1;exon_1;exon_1;exon_1;exon_1	FLG-AS1;FLG-AS1;FLG-AS1;FLG-AS1;FLG-AS1;FLG-AS1;FLG-AS1;FLG-AS1;FLG-AS1	ENST00000655109.1;ENST00000630125.3;ENST00000669062.1;ENST00000664213.1;ENST00000669830.1;ENST00000653548.1;ENST00000420707.5;ENST00000659844.1;ENST00000666686.1
cg15645885_BC21	-0.380921	2.71351e-07	3.1492e-06	0.711984	0.767601	-0.055617	chr3	148852979	+	cg15645885_BC21	OpenSea	cg				TSS1500	ENSG00000153002.12	ENST00000473621.5
cg27632891_TC21	-0.915729	2.73107e-07	3.16642e-06	0.211881	0.324908	-0.113027	chr2	139411469	-	cg27632891_TC21	OpenSea	cg
cg24910817_TC21	-0.302624	2.74737e-07	3.18223e-06	0.692222	0.747028	-0.0548051	chr1	185520638	-	cg24910817_TC21	OpenSea	cg				exon_1	ENSG00000279401	ENST00000622958.1
cg02408496_TC21	-0.340516	2.78719e-07	3.21991e-06	0.332346	0.383734	-0.0513872	chr17	66541981	-	cg02408496_TC21	OpenSea	cg
cg21411123_BC21	-0.45019	2.79274e-07	3.22552e-06	0.200295	0.253536	-0.0532416	chr16	34150979	-	cg21411123_BC21	OpenSea	cg
cg02485287_BC21	-0.280211	2.81885e-07	3.25088e-06	0.651992	0.709088	-0.0570965	chr2	16862613	-	cg02485287_BC21	OpenSea	cg
cg24859589_TC21	-0.459416	2.8219e-07	3.25385e-06	0.693105	0.751667	-0.0585618	chr17	49914297	-	cg24859589_TC21	Shelf	cg				TSS200	ENSG00000254039.1	ENST00000518420.1
cg11234688_BC21	0.372175	2.82864e-07	3.26081e-06	0.512264	0.451658	0.0606059	chr2	1605888	-	cg11234688_BC21	OpenSea	cg
cg02348818_BC21	-0.248022	2.84301e-07	3.27524e-06	0.659795	0.710191	-0.0503962	chr4	139891116	-	cg02348818_BC21	OpenSea	cg
cg04746605_BC21	-0.267114	2.85045e-07	3.28253e-06	0.57246	0.62927	-0.0568101	chr3	36496987	+	cg04746605_BC21	OpenSea	cg
cg18503534_BC21	-0.468121	2.85393e-07	3.28585e-06	0.716006	0.773038	-0.0570321	chr2	149167279	+	cg18503534_BC21	OpenSea	cg
cg21897859_BC21	-0.57061	2.8543e-07	3.2862e-06	0.212738	0.279642	-0.0669037	chr16	86791670	+	cg21897859_BC21	OpenSea	cg
cg16161069_BC21	-0.340492	2.88324e-07	3.31321e-06	0.749215	0.800148	-0.0509329	chr16	392770	+	cg16161069_BC21	OpenSea	cg	exon_3	LOC100134368	NR_024453.2	exon_3	ENSG00000236829	ENST00000412293.5
cg05971677_TC21	-0.31457	2.89337e-07	3.32321e-06	0.647068	0.701291	-0.0542229	chr3	189718420	-	cg05971677_TC21	OpenSea	cg
cg01185772_BC21	-0.215175	2.90329e-07	3.33272e-06	0.585757	0.635766	-0.0500087	chr3	172129692	-	cg01185772_BC21	OpenSea	cg
cg10296406_BC21	-0.262673	2.90425e-07	3.33367e-06	0.414815	0.472106	-0.0572915	chr4	40180620	-	cg10296406_BC21	OpenSea	cg
cg18340948_BC21	-0.298182	2.90653e-07	3.33569e-06	0.50378	0.567098	-0.0633181	chr20	19737237	+	cg18340948_BC21	OpenSea	cg
cg25459280_BC21	-0.349234	2.91514e-07	3.34437e-06	0.475597	0.541905	-0.0663085	chr12	124008002	+	cg25459280_BC21	OpenSea	cg
cg24659858_TC11	-0.441103	2.92283e-07	3.35182e-06	0.372983	0.434094	-0.061111	chr13	23696182	-	cg24659858_TC11	Shore	cg
cg12874940_BC21	-0.38537	2.93973e-07	3.36797e-06	0.515341	0.580165	-0.0648237	chr3	69936523	+	cg12874940_BC21	OpenSea	cg	TSS200;TSS200;TSS200;TSS200	MITF;MITF;MITF;MITF	NM_001184968.2;NM_198178.3;NM_198158.3;NM_000248.4	TSS200;TSS200;TSS200;TSS200;TSS200;TSS1500;TSS1500	ENSG00000187098.18;ENSG00000187098.18;ENSG00000187098.18;ENSG00000187098.18;ENSG00000187098.18;ENSG00000187098.18;ENSG00000187098.18	ENST00000314557.10;ENST00000394351.9;ENST00000478490.5;ENST00000394348.2;ENST00000531774.1;ENST00000531774.1;ENST00000461014.1
cg17739473_BC21	-0.417415	2.94862e-07	3.37675e-06	0.326218	0.39649	-0.0702725	chr7	18503734	+	cg17739473_BC21	OpenSea	cg
cg24382249_TC21	0.717547	2.95561e-07	3.38336e-06	0.565587	0.455663	0.109923	chr15	66654833	-	cg24382249_TC21	Island	cg
cg20542655_BC21	-0.232738	2.95673e-07	3.3845e-06	0.444119	0.495932	-0.0518128	chr15	67091605	+	cg20542655_BC21	OpenSea	cg
cg06338453_TC21	0.324154	3.00319e-07	3.4286e-06	0.658561	0.606681	0.0518793	chr1	160978799	+	cg06338453_TC21	OpenSea	cg
cg09791316_BC21	-0.30094	3.03531e-07	3.45963e-06	0.646811	0.697732	-0.0509212	chr11	67637118	+	cg09791316_BC21	OpenSea	cg
cg19604703_BC11	-0.416394	3.03826e-07	3.46248e-06	0.72051	0.773013	-0.0525031	chr4	16260019	-	cg19604703_BC11	Shelf	cg
cg19690404_BC21	-0.356849	3.07589e-07	3.49875e-06	0.668765	0.722462	-0.0536974	chr7	130293806	+	cg19690404_BC21	OpenSea	cg
cg15067773_BC21	-0.286956	3.07912e-07	3.5018e-06	0.701177	0.755542	-0.0543649	chr4	119070479	+	cg15067773_BC21	OpenSea	cg
cg03945311_TC21	-0.264149	3.15801e-07	3.57799e-06	0.635368	0.690997	-0.0556291	chr1	108057697	-	cg03945311_TC21	OpenSea	cg				TSS1500	ENSG00000226822.4	ENST00000634935.1
cg20381727_TC21	-0.348652	3.17058e-07	3.59002e-06	0.690652	0.745219	-0.0545669	chr15	50885321	+	cg20381727_TC21	OpenSea	cg
cg04163167_BC21	-0.313602	3.23053e-07	3.64785e-06	0.506894	0.573663	-0.0667689	chr21	25396576	-	cg04163167_BC21	OpenSea	cg				exon_2;exon_5;exon_2;exon_3;exon_5;exon_5;exon_2;exon_2;exon_6;exon_3	LINC00158;LINC00158;LINC00158;LINC00158;LINC00158;LINC00158;LINC00158;LINC00158;LINC00158;LINC00158	ENST00000664370.1;ENST00000439840.2;ENST00000662287.1;ENST00000686572.1;ENST00000670098.1;ENST00000669436.1;ENST00000659593.1;ENST00000657301.1;ENST00000668015.1;ENST00000440205.5
cg20327845_BC11	0.391316	3.24788e-07	3.66435e-06	0.592668	0.538907	0.0537612	chr10	3096226	-	cg20327845_BC11	OpenSea	cg
cg25743268_BC21	-0.595655	3.25404e-07	3.67042e-06	0.158978	0.217441	-0.0584633	chr17	81952719	+	cg25743268_BC21	Shelf	cg	3UTR;exon_11	NOTUM;NOTUM	NM_178493.6;NM_178493.6	exon_11;3UTR	NOTUM;NOTUM	ENST00000409678.8;ENST00000409678.8
cg05496603_TC21	-0.55748	3.27417e-07	3.68964e-06	0.67109	0.747551	-0.0764608	chr6	44270076	-	cg05496603_TC21	Shore	cg	TSS1500	TMEM151B	NM_001137560.2	TSS1500;TSS1500	ENSG00000178233.18;ENSG00000178233.18	ENST00000451188.7;ENST00000438774.2
cg06488261_TC21	-0.250109	3.27754e-07	3.69263e-06	0.67335	0.72528	-0.0519296	chr4	40812711	-	cg06488261_TC21	OpenSea	cg	3UTR;exon_18;3UTR;exon_8;3UTR;exon_7;3UTR;exon_8;3UTR;exon_7;3UTR;exon_17;3UTR;exon_16;3UTR;exon_18;3UTR;exon_17	APBB2;APBB2;APBB2;APBB2;APBB2;APBB2;APBB2;APBB2;APBB2;APBB2;APBB2;APBB2;APBB2;APBB2;APBB2;APBB2;APBB2;APBB2	NM_001166050.2;NM_001166050.2;NM_001166051.2;NM_001166051.2;NM_001166052.2;NM_001166052.2;NM_001166053.1;NM_001166053.1;NM_001166054.1;NM_001166054.1;NM_001330656.2;NM_001330656.2;NM_001330658.2;NM_001330658.2;NM_004307.2;NM_004307.2;NM_173075.5;NM_173075.5	TSS200;exon_18;exon_18;exon_7;3UTR;3UTR;3UTR	ENSG00000250906.1;APBB2;APBB2;APBB2;APBB2;APBB2;APBB2	ENST00000513127.1;ENST00000508593.6;ENST00000295974.12;ENST00000543538.5;ENST00000295974.12;ENST00000508593.6;ENST00000543538.5
cg12063490_BC11	0.393197	3.28711e-07	3.70196e-06	0.551697	0.492003	0.0596943	chr19	12648317	-	cg12063490_BC11	Island	cg	exon_21;exon_21	MAN2B1;MAN2B1	NM_000528.4;NM_001173498.2	exon_1;exon_21;exon_21;exon_19;TSS1500;TSS1500;TSS1500	ENSG00000269242;MAN2B1;MAN2B1;MAN2B1;ENSG00000104774.13;ENSG00000104774.13;ENSG00000104774.13	ENST00000597692.1;ENST00000456935.7;ENST00000221363.8;ENST00000466794.5;ENST00000469423.1;ENST00000480851.5;ENST00000493218.5
cg21518212_TC11	0.691273	3.33781e-07	3.74988e-06	0.843181	0.779388	0.063793	chr17	322157	-	cg21518212_TC11	Shore	cg
cg20877230_BC21	-0.481125	3.34002e-07	3.75184e-06	0.602326	0.677335	-0.0750094	chr8	7019162	-	cg20877230_BC21	OpenSea	cg	TSS1500	DEFA3	NM_005217.4_2	TSS1500	ENSG00000239839.7	ENST00000327857.7
cg04726620_BC11	-0.421683	3.34168e-07	3.75332e-06	0.266996	0.323205	-0.0562093	chr8	143080335	-	cg04726620_BC11	OpenSea	cg	TSS1500	LY6L	NM_001368160.2_2	TSS1500	ENSG00000261667.2	ENST00000562505.2
cg03571632_BC21	-0.269995	3.34402e-07	3.75538e-06	0.579842	0.632014	-0.0521718	chr2	138035902	-	cg03571632_BC21	OpenSea	cg
cg19995891_BC11	0.301671	3.35415e-07	3.76493e-06	0.639701	0.589394	0.0503069	chr2	190177965	-	cg19995891_BC11	Shelf	cg
cg09367268_BC21	-0.404682	3.38459e-07	3.79414e-06	0.739914	0.790535	-0.0506205	chr6	6643581	-	cg09367268_BC21	OpenSea	cg
cg11233741_BC21	-0.252648	3.41783e-07	3.82534e-06	0.58968	0.643673	-0.0539932	chr9	136932307	-	cg11233741_BC21	OpenSea	cg
cg08425796_TC11	-0.416192	3.47642e-07	3.88015e-06	0.707603	0.77055	-0.0629479	chr22	50542692	+	cg08425796_TC11	Shore	cg				exon_2;exon_1;TSS1500	ENSG00000273272;KLHDC7B-DT;ENSG00000289947.1	ENST00000609268.2;ENST00000609178.1;ENST00000702005.1
cg09530798_BC21	-0.543524	3.51001e-07	3.91226e-06	0.546279	0.632074	-0.0857952	chr6	44935772	+	cg09530798_BC21	OpenSea	cg
cg03814440_TC21	-0.735099	3.52312e-07	3.92429e-06	0.164243	0.237718	-0.0734746	chr2	173400896	-	cg03814440_TC21	OpenSea	cg
cg02083831_BC21	-0.479983	3.53344e-07	3.93392e-06	0.540807	0.619746	-0.0789388	chr11	120097321	-	cg02083831_BC21	OpenSea	cg
cg11532216_BC21	-0.392639	3.60815e-07	4.00358e-06	0.656164	0.714412	-0.058248	chr1	183094382	+	cg11532216_BC21	OpenSea	cg
cg21617684_TC21	-0.266168	3.62667e-07	4.02059e-06	0.33337	0.383494	-0.0501241	chr6	16903813	-	cg21617684_TC21	OpenSea	cg
cg12296724_BC21	-0.394825	3.65246e-07	4.04533e-06	0.711319	0.761458	-0.0501397	chr8	125152224	+	cg12296724_BC21	OpenSea	cg
cg21052814_TC21	-0.548182	3.70208e-07	4.09178e-06	0.542357	0.631046	-0.0886887	chr15	79035871	-	cg21052814_TC21	OpenSea	cg
cg07166707_BC21	-0.362176	3.7328e-07	4.11977e-06	0.59498	0.650995	-0.0560152	chr20	51624558	-	cg07166707_BC21	OpenSea	cg
cg00198525_BC21	-0.317772	3.77846e-07	4.16131e-06	0.711697	0.77143	-0.0597329	chr6	73456140	+	cg00198525_BC21	Shelf	cg
cg23654401_BC21	-0.31453	3.78385e-07	4.16622e-06	0.548078	0.619084	-0.071006	chr7	55538749	-	cg23654401_BC21	OpenSea	cg	TSS200;TSS1500;TSS1500	VOPP1;VOPP1;VOPP1	NM_001284283.2;NM_001321242.1;NM_001284284.1	TSS1500;TSS200;TSS1500	ENSG00000154978.13;ENSG00000154978.13;ENSG00000154978.13	ENST00000433959.5;ENST00000625836.2;ENST00000414113.5
cg16101008_TC11	0.566467	3.78613e-07	4.16831e-06	0.374219	0.289836	0.0843826	chr1	10638662	-	cg16101008_TC11	Island	cg	3UTR;exon_21	CASZ1;CASZ1	NM_001079843.3;NM_001079843.3	exon_21;3UTR;TSS1500	CASZ1;CASZ1;ENSG00000272078.1	ENST00000377022.8;ENST00000377022.8;ENST00000606802.1
cg26484768_BC21	-0.456719	3.81296e-07	4.19351e-06	0.465612	0.5418	-0.0761885	chr22	46763507	+	cg26484768_BC21	Shore	cg	TSS1500	TBC1D22A	NR_104292.1	TSS1500;TSS1500	ENSG00000260708.2;ENSG00000054611.14	ENST00000564152.2;ENST00000441162.5
cg13327911_BC21	-0.390687	3.82019e-07	4.19985e-06	0.210743	0.264655	-0.0539126	chr6	56101179	-	cg13327911_BC21	OpenSea	cg
cg24709951_BC11	0.276697	3.84254e-07	4.22148e-06	0.566608	0.516397	0.0502113	chr17	75036914	+	cg24709951_BC11	Shore	cg
[truncated: 1,593 more rows]
