# Supplementary material for: Genome-Wide DNA Methylation Profiling of Peripheral Blood Mononuclear Cells Reveals Epigenetic Signatures in Autism Spectrum Disorder
Source: Int J Mol Sci. 2026 May 7;27(10):4161. doi: 10.3390/ijms27104161 (PMC13207186; doi:10.3390/ijms27104161)
Supplement: Supplementary file 1 [file ijms-27-04161-s001.zip › Supplementary Table S3_DMRcate_results.ranges.xlsx]

## Sheet: DMRcate_results.ranges_table_Al
	seqnames	start	end	width	strand	no.cpgs	min_smoothed_fdr	Stouffer	HMFDR	Fisher	maxdiff	meandiff	overlapping.genes
1108	chr12	124371516	124372245	730	*	5	5.36714e-44	8.35801e-09	1.2785e-21	1.33753e-22	0.0574034	0.011451	NCOR2
2	chr6	33270991	33280502	9512	*	109	2.48451e-128	6.72651e-214	6.78557e-15	1.2166e-248	-0.0409896	-0.0101292	RPS18, B3GALT4, VPS52, WDR46
3	chr6	30551535	30558248	6714	*	88	1.90413e-113	3.37734e-124	6.36152e-14	8.13913e-160	0.0310918	-0.00339392	PRR3, GNL1
2746	chr17	82971269	82971398	130	*	3	9.4525e-35	2.85391e-13	1.38337e-21	2.35102e-23	0.0717501	0.023725	B3GNTL1
5	chr2	3256234	3257922	1689	*	13	9.6218e-106	4.90031e-55	7.75086e-19	6.79312e-76	-0.0439328	-0.0153227	EIPR1
6	chr10	87861662	87863603	1942	*	54	6.40836e-105	2.04594e-72	5.90874e-12	1.37285e-92	-0.00835251	-0.00181931	KLLN
7	chr2	47155148	47156487	1340	*	13	3.96149e-102	9.07588e-66	6.28273e-16	1.37286e-80	-0.0343616	-0.0181871	STPG4, AC073283.3
879	chr1	1179199	1180540	1342	*	7	1.12405e-46	2.16755e-21	2.63861e-21	1.55922e-33	-0.0602954	-0.0170606	TTLL10, TTLL10-AS1
9	chr17	28356528	28358410	1883	*	20	9.53488e-97	5.27993e-66	2.49959e-13	1.78017e-80	-0.0206754	-0.00704269	TMEM199, AC002094.1, POLDIP2
10	chr9	35828765	35829520	756	*	14	1.59919e-94	1.32833e-76	3.96814e-15	2.06473e-83	-0.0448391	-0.0126999	TMEM8B
11	chr6	7106714	7109018	2305	*	19	1.84735e-94	1.04169e-47	4.29022e-23	5.58747e-68	0.0403336	0.000332739	RREB1
12	chr6	31739242	31740735	1494	*	39	8.334e-94	1.08973e-56	3.80987e-14	9.61874e-79	-0.0487518	-0.00527507	MSH5, MSH5-SAPCD1, CLIC1
13	chr6	30716563	30723067	6505	*	89	1.58422e-93	3.99468e-103	1.99561e-11	3.22544e-144	-0.032788	-0.00637278	TUBB, MDC1
14	chr6	31662854	31671929	9076	*	93	1.13643e-92	7.39062e-99	3.47729e-13	5.76756e-139	-0.0236893	-0.00319298	Y_RNA, CSNK2B, AL662899.2, LY6G5B, GPANK1
15	chr6	30325804	30329850	4047	*	47	1.32327e-92	4.98679e-82	2.12924e-11	3.47469e-110	-0.0328292	-0.0058519	TRIM39, TRIM39-RPP21, HCG17, HCG18
16	chr6	30741082	30745320	4239	*	75	3.43312e-92	1.04848e-116	1.56659e-11	2.24626e-147	-0.0403589	-0.00557374	IER3-AS1, HCG20, FLOT1, IER3
17	chr6	28919364	28925315	5952	*	76	3.73435e-91	5.2781e-100	2.50243e-11	6.99915e-132	-0.0386792	-0.00485349	TRIM27
18	chr6	32849885	32856164	6280	*	74	4.37591e-91	5.9598e-108	4.21738e-14	5.53131e-146	-0.0352904	-0.00655039	PSMB9, TAP1
19	chr11	14890464	14892466	2003	*	17	2.74494e-89	5.81411e-29	1.67729e-19	6.99936e-54	-0.0135326	-0.00340867	CYP2R1
20	chr20	37525077	37529362	4286	*	56	3.55506e-89	3.56296e-95	2.8189e-11	1.49591e-113	-0.0240391	-0.0039335	BLCAP, AL109614.1
2101	chr7	44985332	44986984	1653	*	10	2.14938e-37	3.74596e-15	5.03898e-21	2.36125e-30	-0.0540271	-0.0112857	SNHG15, SNORA9
22	chr7	38630812	38632597	1786	*	17	1.2794e-88	4.15026e-49	1.84235e-18	1.67929e-67	-0.0232605	-0.00470526	AMPH
23	chr12	68745610	68746807	1198	*	14	1.77364e-88	2.83116e-46	1.32483e-22	3.53575e-65	-0.0201093	-0.00750667	NUP107, SLC35E3
24	chr6	33408900	33411553	2654	*	30	3.04244e-88	2.06665e-61	3.0116e-09	8.18952e-82	-0.0469012	-0.00585094	KIFC1, PHF1
25	chr5	139293330	139294813	1484	*	18	3.65405e-87	5.77565e-40	7.4428e-19	1.99141e-62	-0.0166949	-0.00422322	MATR3, MATR3, SIL1
1591	chr8	123926028	123926355	328	*	3	5.10048e-40	1.59194e-20	4.37476e-20	5.37641e-27	-0.0515241	-0.027839	FER1L6
1091	chr17	76932470	76932781	312	*	5	4.41479e-44	9.67364e-24	5.41496e-20	3.16111e-32	0.0503809	0.00585609	MGAT5B
28	chr1	3649740	3653060	3321	*	46	1.07331e-85	3.71695e-36	3.4344e-17	1.62597e-61	-0.0409557	-0.00355006	TP73, WRAP73
29	chr7	129208845	129212089	3245	*	27	1.29105e-85	3.04279e-84	2.62722e-10	8.02799e-96	-0.0363723	-0.0118333	SMO, AC011005.4
96	chr7	142720407	142720605	199	*	3	1.96477e-70	3.63448e-53	2.72473e-19	2.81719e-52	-0.122816	-0.102867	NA
31	chr1	43366357	43369086	2730	*	22	6.62021e-85	4.96226e-62	8.63191e-15	6.73353e-75	-0.0158716	-0.00586291	ELOVL1
32	chr6	31627870	31636788	8919	*	79	6.97298e-85	2.51022e-115	1.5316e-13	4.38233e-152	-0.0205796	-0.00244424	PRRC2A, MIR6832
33	chr10	97771407	97773352	1946	*	14	9.38182e-84	1.35552e-54	1.00401e-13	5.52366e-67	-0.0339367	-0.0116968	SFRP5
34	chr6	31619693	31626030	6338	*	74	1.53236e-83	1.83923e-79	1.04584e-17	7.40602e-121	-0.039242	-0.003584	PRRC2A, SNORA38
35	chr3	52704865	52706970	2106	*	25	2.75218e-83	6.59632e-44	2.39195e-13	5.50928e-67	-0.0192853	-0.00444594	SPCS1, GLT8D1
36	chr22	45239719	45241541	1823	*	10	3.82233e-83	3.08548e-47	1.24952e-20	2.77473e-57	-0.0136688	-0.00611284	KIAA0930
783	chr22	24270502	24271524	1023	*	8	7.50264e-48	7.39896e-21	1.01974e-18	1.21937e-32	-0.0742107	-0.0172579	SPECC1L, SPECC1L-ADORA2A
598	chr17	40060143	40061350	1208	*	4	5.30771e-51	8.87351e-36	1.74341e-18	2.00617e-39	-0.0533325	-0.0241547	THRA, MED24
39	chr2	10301914	10303692	1779	*	14	2.79429e-81	2.43287e-35	9.046e-23	1.81261e-54	-0.0448806	-0.00780066	HPCAL1, AC007240.3
40	chr7	35694280	35695854	1575	*	18	2.85469e-81	1.28552e-51	1.39044e-14	7.52844e-64	-0.0275145	-0.00820511	AC018647.2, HERPUD2
41	chr6	31794576	31796879	2304	*	34	5.56133e-81	1.34555e-49	1.07264e-14	1.36598e-65	-0.0250104	-0.00502424	VARS1
42	chr2	63049133	63051463	2331	*	36	1.22408e-80	9.22043e-33	3.38584e-13	9.71829e-55	-0.0124969	-0.00305745	OTX1
2790	chr9	130921539	130922266	728	*	3	1.3624e-34	7.07682e-17	4.83498e-18	5.85175e-22	0.0640693	0.0194633	FIBCD1
44	chr14	88562057	88563936	1880	*	19	1.41936e-80	2.09069e-60	6.0877e-15	3.36168e-68	-0.0305615	-0.00846668	ZC3H14
45	chr14	91509280	91511752	2473	*	24	1.54989e-80	3.58192e-74	4.55985e-11	1.02026e-81	-0.0238323	-0.00283534	PPP4R3A
46	chr6	30683734	30691915	8182	*	96	2.64519e-80	7.11991e-137	4.94857e-14	2.29852e-168	-0.0418042	-0.00583755	PPP1R18, NRM
3911	chr1	30816543	30817370	828	*	4	2.60996e-31	1.14232e-07	1.12057e-17	2.0549e-17	-0.0721942	-0.0189001	NA
48	chr2	27209962	27213243	3282	*	27	6.13795e-80	3.4383e-47	6.83312e-15	1.09009e-72	-0.0420582	-0.00560004	ATRAID, SLC5A6
49	chr3	52408017	52413043	5027	*	34	7.12005e-80	2.33515e-64	3.57845e-12	7.71328e-90	-0.0245454	-0.00379566	PHF7, BAP1
50	chr12	132488810	132491148	2339	*	31	1.09444e-79	1.10904e-52	8.9186e-15	4.611e-72	-0.0493713	-0.00539154	FBRSL1
51	chr8	144825796	144828281	2486	*	15	1.40468e-79	4.45379e-62	1.25438e-14	1.68574e-80	-0.049196	-0.0130852	ZNF7
52	chr17	38351508	38353105	1598	*	15	3.62492e-79	4.04662e-62	7.78871e-14	4.2017e-68	-0.0268728	-0.00671511	SOCS7
53	chr6	31884463	31889323	4861	*	71	7.84566e-79	4.72218e-94	5.15229e-12	2.70138e-110	-0.0368438	-0.00454962	EHMT2
54	chr1	10398301	10400148	1848	*	16	2.3566e-78	7.25056e-42	1.64525e-16	5.98403e-63	-0.0250006	-0.00509453	PGD
296	chr12	4589151	4591368	2218	*	5	1.65984e-57	2.48677e-37	1.46962e-17	3.62657e-44	-0.0527472	-0.0254025	DYRK4
3324	chr1	230123253	230123841	589	*	2	8.15407e-33	1.86738e-18	1.46962e-17	2.6355e-21	-0.0553167	-0.0407648	GALNT2
57	chr1	40690848	40692767	1920	*	23	1.35379e-77	2.17994e-61	3.38527e-12	1.19589e-71	-0.0367858	-0.00789001	NFYC, NFYC-AS1
58	chr2	119678373	119679581	1209	*	13	2.83485e-77	7.04778e-47	2.38072e-13	6.11449e-60	-0.0170273	-0.00390107	TMEM177
59	chr8	55772104	55773949	1846	*	24	3.27193e-77	5.49044e-40	3.5873e-13	5.79501e-59	-0.0113397	-0.00286881	TGS1, TMEM68
60	chr2	105398080	105400005	1926	*	18	3.49619e-77	5.75504e-58	8.07975e-15	3.33465e-65	-0.0301583	-0.0135962	FHL2
61	chr6	32967248	32973612	6365	*	108	5.08542e-77	2.32164e-128	4.77236e-10	2.72187e-168	-0.0201909	-0.00221494	BRD2, AL645941.1, HLA-DMA, AL645941.3
2268	chr16	27109624	27109946	323	*	4	1.33069e-36	3.05022e-24	3.70538e-17	6.16777e-29	-0.074662	-0.0138814	NA
63	chr19	35153667	35155247	1581	*	16	1.15103e-76	2.89764e-58	2.38363e-12	8.77575e-66	-0.0195358	-0.00620603	FXYD7, FXYD5
2054	chr20	1184421	1185685	1265	*	6	1.4476e-37	1.16774e-11	5.93486e-17	2.24618e-25	-0.0906939	-0.0174898	PSMF1, TMEM74B
4790	chr8	133899642	133900147	506	*	2	3.8605e-29	3.68493e-17	5.93585e-17	3.95192e-20	-0.0796425	-0.042946	AC110741.1
66	chr4	105145588	105147447	1860	*	19	7.21029e-76	2.52289e-38	1.0874e-17	5.02165e-56	-0.0265071	-0.00642791	TET2
143	chr6	36386455	36388467	2013	*	19	1.91109e-66	3.93511e-48	7.97967e-17	2.34589e-58	-0.0700529	-0.00678222	ETV7-AS1, ETV7
68	chr9	36400114	36401584	1471	*	19	1.2272e-75	4.65576e-42	1.44853e-11	5.20186e-56	-0.0159678	-0.00330317	RNF38
69	chr2	61065134	61066590	1457	*	17	1.35534e-75	9.98207e-30	1.70354e-17	8.36982e-53	-0.0324113	-0.00503486	KIAA1841
70	chr2	43225422	43228723	3302	*	35	2.26054e-75	6.51207e-64	6.305e-16	6.13464e-86	-0.0213439	-0.004151	LINC01126, ZFP36L2
71	chr1	91499792	91502033	2242	*	23	4.34265e-75	2.00916e-47	1.0973e-14	5.98309e-61	-0.0222666	-0.0037167	CDC7
72	chr10	129465698	129467830	2133	*	40	9.47209e-75	3.28259e-56	1.71287e-11	1.89133e-71	-0.0255067	-0.0065404	MGMT
73	chr6	31651210	31653988	2779	*	60	1.22914e-74	3.8838e-69	9.6483e-09	4.19838e-83	-0.0308901	-0.00460773	APOM, BAG6
74	chr8	38175802	38177664	1863	*	17	1.24366e-74	5.5698e-43	4.30769e-14	1.73201e-59	-0.0105303	-0.00335449	BAG4, LSM1
75	chr6	43170442	43173190	2749	*	22	1.44541e-74	5.14194e-38	1.50555e-18	4.13207e-62	-0.0365909	-0.00662486	SRF
76	chr14	24070126	24072168	2043	*	16	1.91731e-74	1.03213e-39	5.57822e-13	8.56103e-61	-0.0345889	-0.0168727	CPNE6
77	chr6	32194918	32199062	4145	*	72	2.43991e-74	2.9446e-60	2.51769e-12	1.93196e-88	-0.0407118	-0.00386038	GPSM3, NOTCH4
1	chr13	112999921	113002110	2190	*	18	8.21451e-152	7.51955e-131	9.42809e-17	1.36063e-132	-0.0516747	-0.0311135	MCF2L
79	chr5	172958448	172960098	1651	*	23	3.45338e-74	7.35804e-43	2.68163e-15	2.39774e-55	-0.0281395	-0.00638987	RPL26L1, AC008429.1
80	chr1	235326654	235329114	2461	*	27	4.02433e-74	4.79004e-47	6.29311e-13	5.72936e-59	-0.00716824	-0.0027151	GGPS1, AL357556.3, ARID4B
81	chr10	93701769	93703367	1599	*	17	6.40025e-74	7.1795e-49	4.15119e-20	3.25202e-57	-0.0213859	-0.00531642	FRA10AC1
82	chr1	37807384	37809081	1698	*	17	1.74636e-73	1.39147e-39	7.00979e-16	9.74425e-55	0.0255634	-0.00134949	C1orf122, YRDC
2309	chr10	112912601	112912711	111	*	2	1.80745e-36	5.01161e-29	1.08046e-16	6.93287e-29	-0.053552	-0.043084	NA
84	chr16	2210189	2213060	2872	*	21	7.34109e-73	1.33697e-69	1.33238e-11	1.51158e-73	-0.0253176	-0.0121981	AC009065.7, BRICD5, PGP
85	chr6	31579927	31583648	3722	*	35	7.47441e-73	1.70533e-72	7.05208e-14	1.2032e-93	-0.0396782	-0.00320873	LTB
43	chr16	1610573	1615093	4521	*	29	1.23296e-80	2.90035e-62	1.11323e-16	8.94831e-86	-0.0697574	-0.00774025	CRAMP1, IFT140
87	chr19	10717470	10719127	1658	*	25	4.1556e-72	1.01874e-34	1.02688e-15	1.41414e-54	-0.0366703	-0.00303254	DNM2, MIR638
88	chr2	95273011	95274957	1947	*	12	3.75689e-71	2.38842e-69	3.98132e-12	3.82761e-70	-0.0328454	-0.0123691	PROM2
89	chr14	105247529	105250099	2571	*	22	4.58518e-71	1.11822e-34	1.89814e-15	2.17524e-55	-0.0311859	-0.000517431	BTBD6, BRF1
90	chr6	33312794	33324252	11459	*	189	4.79077e-71	2.67628e-189	4.60895e-18	2.68893e-253	-0.0339285	-0.00311369	TAPBP, ZBTB22, DAXX, SMIM40, SMIM40
91	chr8	28493700	28495331	1632	*	12	5.8624e-71	5.33584e-48	7.93591e-14	5.84775e-58	-0.0334319	-0.0081375	FZD3
92	chr6	32835147	32847935	12789	*	143	9.54296e-71	2.20378e-155	7.74203e-10	8.50299e-202	-0.0341547	-0.00612716	PSMB8-AS1, PSMB9, AL669918.1, TAP2, PSMB8, TAP1
93	chr11	119356136	119357166	1031	*	10	1.05405e-70	6.74325e-41	3.89511e-16	2.05665e-52	-0.0382891	-0.011131	USP2
94	chr11	3165562	3168271	2710	*	31	1.22833e-70	4.66606e-55	8.95889e-12	4.355e-68	-0.0277276	-0.00906026	OSBPL5
95	chr15	25862361	25865359	2999	*	33	1.65393e-70	1.84451e-35	1.92376e-12	9.43485e-69	-0.0431316	-0.00680984	AC016266.1, ATP10A
621	chr17	18086518	18088266	1749	*	13	1.25044e-50	2.19658e-26	1.26634e-16	7.01537e-37	0.0620975	0.00591388	DRG2
97	chr17	44307775	44309582	1808	*	13	2.2761e-70	3.45777e-27	7.16299e-19	4.17826e-43	-0.0127037	-0.000881661	RUNDC3A, RUNDC3A-AS1
98	chr17	5418947	5420948	2002	*	28	2.30614e-70	1.42566e-40	1.79828e-11	9.40377e-57	-0.0118156	-0.0022399	RPAIN, NUP88
99	chr6	28861601	28864895	3295	*	49	2.97726e-70	1.51641e-55	1.06445e-11	2.43629e-72	-0.0304135	-0.00488739	RPL13P, LINC01623
100	chr6	33416042	33419312	3271	*	63	3.31539e-70	1.32787e-64	6.66587e-10	7.45423e-86	-0.048026	-0.0050244	PHF1, CUTA
101	chr11	1833626	1836964	3339	*	22	3.77372e-70	1.16042e-60	1.9004e-13	3.62859e-74	-0.0429209	-0.0104415	SYT8
102	chr2	241314347	241317073	2727	*	26	4.02905e-70	8.45383e-49	8.16149e-14	8.46984e-64	-0.0446179	-0.0057383	SEPTIN2, HDLBP
103	chr2	17753220	17755263	2044	*	17	5.01719e-70	3.09004e-36	6.16439e-19	7.09327e-55	-0.0201436	-0.00502667	GEN1, SMC6
104	chr5	176646273	176647907	1635	*	15	5.28564e-70	4.39497e-47	6.84055e-16	2.67464e-56	-0.0353885	-0.0108103	EIF4E1B, TSPAN17
105	chr20	45114660	45116237	1578	*	11	8.84256e-70	1.76119e-64	1.80667e-13	9.58674e-69	-0.0425086	-0.0257851	WFDC5
106	chr6	44222512	44224219	1708	*	17	1.0344e-69	1.26705e-48	2.66476e-15	7.28489e-59	-0.0163801	-0.00539085	SLC29A1
107	chr14	24427332	24430838	3507	*	21	1.90938e-69	8.10575e-41	2.67046e-12	2.51319e-65	-0.0436663	-0.00799349	KHNYN, CBLN3
108	chr17	58218754	58220154	1401	*	17	2.50123e-69	8.51116e-48	2.50387e-10	8.1642e-60	-0.0401102	-0.0123029	LPO, AC005962.2, MKS1
109	chr4	1345759	1347751	1993	*	23	3.07641e-69	2.39194e-57	1.8926e-09	1.58172e-64	-0.0132339	-0.00478924	UVSSA
110	chr6	33425335	33429456	4122	*	39	3.16643e-69	1.06959e-63	2.81885e-18	6.60763e-88	-0.0224383	-0.00375511	SYNGAP1
111	chr17	37406154	37407715	1562	*	17	3.80305e-69	1.59396e-34	7.71711e-20	3.94639e-50	-0.00812654	-0.00272065	TADA2A, ACACA
112	chr6	30882160	30885831	3672	*	42	4.15612e-69	2.68612e-53	1.66576e-11	4.71285e-85	-0.0396834	-0.00842586	DDR1
113	chr2	200811016	200813029	2014	*	20	6.43783e-69	4.21112e-44	6.77399e-16	2.15969e-60	-0.0103963	-0.00306813	BZW1, BZW1-AS1
114	chr12	132887021	132889006	1986	*	31	9.52936e-69	4.9408e-50	1.88089e-09	2.14949e-62	-0.0119432	-0.00175736	AC127070.1, CHFR
6048	chr15	69458267	69458630	364	*	2	7.17089e-27	7.17593e-07	1.54198e-16	6.60833e-17	0.0629461	0.0314599	AC027237.2
116	chr17	68510922	68513361	2440	*	19	1.5379e-68	5.01116e-37	1.30693e-14	1.25701e-53	-0.0191874	-0.00286251	AC007780.1, PRKAR1A
117	chr4	55395360	55396666	1307	*	11	1.543e-68	2.98039e-26	9.3299e-20	4.32977e-43	-0.0106904	-0.00314529	TMEM165, SRD5A3-AS1
118	chr19	12938349	12940830	2482	*	25	2.76336e-68	3.4192e-51	8.59663e-12	3.96969e-66	-0.0334705	-0.0105697	CALR, MIR6515
119	chr3	172038972	172040933	1962	*	19	4.14731e-68	3.01978e-45	7.80308e-16	1.92134e-55	0.0446115	-0.00571515	FNDC3B
120	chr4	4541293	4543004	1712	*	15	4.61856e-68	3.75852e-21	3.79747e-26	6.05354e-41	-0.0393528	-0.00595095	STX18-AS1, STX18
121	chr12	47078960	47080980	2021	*	20	4.62269e-68	2.72371e-40	1.50286e-18	8.41411e-54	-0.0480492	-0.00563807	PCED1B, AMIGO2
122	chr20	59006423	59008654	2232	*	29	6.82746e-68	1.36261e-55	1.1464e-10	3.23458e-67	-0.0311547	-0.0108301	CTSZ
123	chr1	230867739	230869641	1903	*	19	7.07657e-68	7.91956e-34	2.84831e-14	3.65324e-50	-0.0462049	-0.00599484	AL118511.1, C1orf198
124	chr6	113969934	113971975	2042	*	16	7.17421e-68	5.84492e-32	5.57483e-19	1.74654e-44	-0.00740954	-0.00231598	HDAC2-AS2, HDAC2
125	chr22	38201070	38203159	2090	*	22	7.86845e-68	2.95908e-40	3.39426e-12	4.59621e-62	-0.0157114	-0.00427644	MAFF, PLA2G6
126	chr19	39390079	39392317	2239	*	18	8.5847e-68	4.38261e-51	8.30471e-11	9.02488e-61	-0.0161276	-0.00475234	MED29, PAF1
127	chr11	47184972	47187408	2437	*	17	1.11343e-67	6.32117e-46	4.236e-17	1.52097e-58	-0.0473559	-0.00972144	PACSIN3
128	chr7	150448286	150451448	3163	*	20	1.35474e-67	1.44263e-44	2.84453e-13	3.96903e-63	-0.0329183	-0.0103658	GIMAP8
129	chr2	202634260	202636045	1786	*	13	1.61748e-67	5.56449e-30	4.33784e-21	6.10992e-45	-0.0240873	-0.00530283	FAM117B
130	chr7	1557765	1560974	3210	*	24	2.17269e-67	6.42557e-55	1.14425e-13	4.44279e-73	-0.0371558	-0.0111466	TMEM184A
131	chr16	12901141	12903032	1892	*	15	2.53703e-67	1.82619e-38	1.82764e-13	6.17603e-52	-0.0172651	-0.00528039	SHISA9
132	chr1	228486022	228488831	2810	*	15	4.01026e-67	3.63391e-48	2.60869e-17	3.55058e-66	-0.0471156	-0.0069278	RNF187, AL139288.2
133	chr13	51803143	51805179	2037	*	15	4.05275e-67	1.29934e-36	7.00897e-15	1.83986e-50	-0.019185	-0.00332159	AL162377.1, AL162377.3, DHRS12
2937	chr22	50244356	50245625	1270	*	12	3.86924e-34	7.03818e-13	2.40569e-16	9.46544e-24	-0.0631807	-0.00542027	TUBGCP6, HDAC10, MAPK12
135	chr1	179023871	179026886	3016	*	18	5.72618e-67	5.65426e-40	4.846e-12	7.85454e-60	-0.0315573	-0.00612828	FAM20B
136	chr9	33263465	33265621	2157	*	18	5.84942e-67	1.76991e-38	1.00721e-13	3.02379e-58	-0.0331778	-0.00588634	CHMP5, BAG1
137	chr20	58388291	58389775	1485	*	17	6.87603e-67	1.53921e-50	4.65204e-11	1.01481e-57	0.0107821	-0.00169239	VAPB
138	chr5	172453852	172455804	1953	*	11	8.11585e-67	3.76467e-46	1.99976e-13	4.90077e-55	-0.0340434	-0.0119091	SH3PXD2B
139	chr6	33006702	33010363	3662	*	42	8.62418e-67	3.42112e-58	3.63831e-11	9.43172e-74	-0.0399116	-0.00627427	HLA-DOA
140	chr3	46496930	46497528	599	*	7	8.77778e-67	5.33594e-58	1.91874e-14	6.56555e-57	-0.0467783	-0.021104	NA
141	chr12	100141711	100143489	1779	*	13	1.45471e-66	2.77353e-38	4.25795e-18	2.33796e-51	-0.00884824	-0.0035663	AC010203.2, UHRF1BP1L
142	chr16	11975972	11979440	3469	*	19	1.72745e-66	1.12691e-59	1.17731e-14	7.05167e-70	-0.0366268	-0.00749567	SNX29, NPIPB2, AC007216.1
2550	chr14	69853791	69854317	527	*	4	1.66747e-35	1.65858e-24	2.77489e-16	1.9628e-27	-0.0520561	-0.0291627	SMOC1
144	chr6	158167731	158168825	1095	*	16	2.32064e-66	1.5559e-37	4.4897e-13	1.30048e-50	-0.0461209	-0.00925949	GTF2H5, SERAC1
145	chr17	39729669	39731527	1859	*	15	2.79669e-66	3.99462e-27	8.42651e-20	7.96607e-45	-0.0101049	-0.00167943	ERBB2, MIEN1
146	chr1	9128183	9129615	1433	*	12	3.12344e-66	1.00543e-54	1.60956e-16	3.07709e-59	-0.0355251	-0.0133134	GPR157
147	chr1	112706605	112708155	1551	*	13	3.52009e-66	1.16163e-41	1.50261e-13	1.27168e-52	-0.0176646	-0.00722001	RHOC, AL603832.3
148	chr3	197959447	197961297	1851	*	17	4.11833e-66	2.9732e-32	1.34117e-15	2.58309e-48	-0.0318198	-0.00428781	LMLN, IQCG
149	chr4	70838784	70839967	1184	*	17	4.83053e-66	1.0777e-28	6.53186e-22	1.64445e-44	-0.0434927	-0.00526667	GRSF1
150	chr13	108217916	108218890	975	*	16	6.52213e-66	2.54729e-45	2.01929e-13	8.64914e-53	-0.0113961	-0.00426813	ABHD13, LIG4
151	chr12	55926917	55928883	1967	*	21	6.64829e-66	1.15031e-53	7.06886e-13	5.44082e-66	0.0251224	-0.00184781	DGKA, PYM1
152	chr6	31859449	31866189	6741	*	95	7.32074e-66	4.32564e-95	1.63995e-10	3.75201e-137	-0.0304622	-0.00393156	NEU1, SLC44A4
153	chr3	186107960	186110176	2217	*	18	1.64614e-65	1.81042e-37	3.42094e-17	1.62422e-51	-0.0288945	-0.00428386	ETV5, DGKG
154	chr1	99969318	99971168	1851	*	23	2.71166e-65	4.54729e-46	4.57295e-13	2.18472e-57	-0.0373125	-0.00756703	SLC35A3, AC118553.2, AC118553.1
155	chr14	101760448	101762516	2069	*	12	3.96251e-65	1.49496e-39	1.21975e-16	1.39557e-50	-0.0407463	-0.0112626	PPP2R5C
3538	chr10	100735123	100735903	781	*	5	2.87392e-32	2.81972e-11	3.13116e-16	9.10591e-21	-0.0546566	-0.0118226	PAX2
157	chr9	128148329	128149513	1185	*	9	5.17608e-65	6.06684e-43	3.0029e-16	5.2977e-49	-0.0364166	-0.0184619	LCN2
158	chr6	133240230	133242244	2015	*	35	5.97429e-65	4.66545e-35	3.18506e-15	9.43789e-49	-0.0351521	-0.00509323	EYA4
159	chr7	87218786	87220754	1969	*	18	8.81301e-65	5.03644e-27	1.99782e-16	9.06423e-48	-0.0409025	-0.00559676	TMEM243
160	chr6	30212104	30214786	2683	*	50	1.21752e-64	1.37627e-44	8.16195e-10	5.19844e-61	-0.0278283	-0.00290421	TRIM26
161	chr2	177392032	177393697	1666	*	15	1.26855e-64	1.58946e-43	2.12991e-16	2.96967e-51	-0.0169108	-0.00386554	AGPS, NFE2L2, AC019080.1
162	chr17	80219388	80221719	2332	*	21	1.38046e-64	2.39268e-53	3.41522e-14	5.39784e-68	-0.0390898	-0.00544093	SLC26A11, SGSH
163	chr9	111895915	111897882	1968	*	11	1.65477e-64	6.12704e-29	1.43762e-20	1.78896e-41	-0.0176811	-0.00425267	UGCG
164	chr8	73293165	73295716	2552	*	23	3.25696e-64	4.11125e-40	3.20047e-11	4.24607e-55	-0.0255257	-0.00494107	RDH10, RPL7
165	chr2	27408959	27410368	1410	*	16	4.03287e-64	8.58605e-45	2.42498e-12	5.65804e-55	-0.010707	-0.00457178	PPM1G
166	chr4	84497431	84499897	2467	*	20	4.88491e-64	1.80976e-42	1.34951e-15	4.11191e-58	-0.0493465	-0.00433099	NKX6-1
167	chr1	160189435	160190976	1542	*	14	4.90988e-64	7.30117e-44	9.11575e-12	3.51674e-57	-0.0301742	-0.0128394	CASQ1
168	chr2	46465	47716	1252	*	14	5.0768e-64	3.80476e-32	3.45173e-15	8.23733e-47	-0.0276623	-0.00871745	FAM110C
169	chr11	66256904	66258919	2016	*	22	5.37146e-64	6.7977e-35	6.17823e-13	4.76984e-51	-0.010833	-0.0029769	KLC2
170	chr1	211258225	211260972	2748	*	24	5.47554e-64	2.07546e-59	4.24754e-12	1.09048e-63	0.0175253	-0.0012565	RCOR3
171	chr4	10456425	10458613	2189	*	17	5.92361e-64	6.28103e-48	1.04584e-17	7.07254e-60	-0.0323598	-0.0111366	AC005599.1, ZNF518B
172	chr2	263559	265872	2314	*	23	6.84633e-64	5.5076e-41	4.26018e-10	5.25222e-57	-0.00844548	-0.00254119	ACP1, SH3YL1
173	chr15	55270205	55271809	1605	*	10	7.37156e-64	6.54226e-37	3.26967e-15	2.1704e-49	-0.0430458	-0.0222672	RAB27A
174	chr1	8944656	8946621	1966	*	11	8.01223e-64	2.93564e-42	1.4524e-12	1.6319e-55	-0.0318739	-0.0145119	CA6
175	chr17	49209083	49211207	2125	*	19	1.11872e-63	3.35064e-59	6.06945e-11	9.22036e-72	-0.0451673	-0.0192335	ABI3, GNGT2
176	chr3	36991882	36994134	2253	*	42	1.30295e-63	7.6722e-39	1.05889e-07	1.34832e-57	-0.0340112	-0.00433913	MLH1, EPM2AIP1
177	chr12	48002571	48005710	3140	*	21	1.38889e-63	3.38916e-45	1.29904e-11	8.66944e-58	-0.0286245	-0.00649366	COL2A1, AC004801.5
178	chr11	3797023	3798309	1287	*	17	1.60827e-63	1.35517e-36	7.4041e-12	7.08347e-48	-0.0171963	-0.00407069	PGAP2, NUP98
179	chr2	138501170	138502729	1560	*	15	1.95228e-63	2.26377e-26	8.63675e-13	9.49891e-43	-0.0165822	-0.0021222	SPOPL, AC114763.1
180	chr1	42816528	42818213	1686	*	20	1.99748e-63	2.64201e-38	3.76634e-18	1.96036e-49	-0.0215113	-0.00311558	TMEM269, ERMAP, SVBP
181	chr6	31702111	31704414	2304	*	42	2.19693e-63	1.16155e-44	2.82996e-08	2.68371e-56	-0.0114079	-0.00221535	ABHD16A, AL662899.1
182	chr7	90594844	90597256	2413	*	23	2.20008e-63	3.77654e-36	1.82824e-12	1.16366e-52	-0.0224079	-0.00413811	CDK14, AC002456.1
9247	chr7	100160031	100160177	147	*	4	1.19279e-22	1.57075e-08	3.18557e-16	2.17385e-16	0.0718242	0.016412	GAL3ST4
184	chr7	77797925	77799532	1608	*	29	5.1126e-63	1.30437e-42	4.79577e-10	3.10053e-55	-0.0146418	-0.00269115	PHTF2, TMEM60
185	chr11	17388055	17390405	2351	*	18	6.97577e-63	2.48557e-49	3.71494e-14	5.44082e-66	-0.0271032	-0.00895022	KCNJ11
186	chr12	111841392	111843167	1776	*	24	7.22401e-63	1.66651e-43	3.01768e-09	1.58479e-50	-0.0158386	-0.00229766	MAPKAPK5, MAPKAPK5-AS1
187	chr12	49741050	49742322	1273	*	25	9.06281e-63	1.89682e-46	3.31442e-09	2.17903e-54	-0.0163802	-0.00294805	TMBIM6
188	chr11	2383154	2386469	3316	*	15	1.33133e-62	6.30203e-40	1.79402e-17	8.51049e-59	-0.0473106	-0.017073	CD81
189	chr2	113755889	113757808	1920	*	17	1.38151e-62	3.31965e-39	1.7954e-12	1.13414e-51	-0.0364287	-0.00409875	SLC35F5
190	chr3	47282065	47283931	1867	*	25	1.76919e-62	9.94681e-46	7.65273e-10	1.45236e-53	-0.0105463	-0.00328506	KLHL18, KIF9
191	chr19	14528638	14530227	1590	*	22	1.90981e-62	2.21393e-44	1.56301e-08	4.4337e-55	-0.00872524	-0.00258746	TECR, MIR639, DNAJB1
192	chr17	60421105	60422825	1721	*	15	2.00856e-62	2.94443e-42	1.36318e-14	1.78178e-53	-0.0371141	-0.0144897	C17orf64, USP32
193	chr19	14117491	14118769	1279	*	11	2.02288e-62	1.33649e-39	5.73659e-13	1.6399e-49	-0.0387756	-0.00611528	PRKACA
194	chr16	50151859	50154161	2303	*	18	2.24724e-62	1.12722e-39	4.00702e-14	4.51034e-58	-0.0255052	-0.0046151	TENT4B
195	chr6	30159588	30164938	5351	*	53	2.46071e-62	2.95741e-70	5.16748e-13	8.01156e-103	-0.0448464	-0.0092478	TRIM15, TRIM10
196	chr1	41241135	41243480	2346	*	13	2.61149e-62	1.17317e-48	3.33182e-11	8.31914e-55	-0.0341468	-0.00455291	AC093151.7, AC093151.2, SCMH1
197	chr8	58658496	58660369	1874	*	21	3.09871e-62	1.5979e-39	1.05574e-12	1.80887e-54	-0.0170381	-0.00427726	NSMAF
198	chr1	31575091	31578018	2928	*	23	3.64461e-62	1.0526e-73	1.72526e-12	7.91148e-83	-0.0320054	-0.0161979	LINC01226, TINAGL1, AC114488.1
199	chr19	5621961	5623448	1488	*	18	3.74278e-62	2.79662e-29	2.60532e-15	8.2686e-47	-0.014425	-0.00278525	SAFB, SAFB2
200	chr17	4996961	4998289	1329	*	16	3.75796e-62	4.13342e-43	4.76098e-14	1.72099e-52	-0.0136894	-0.0012492	KIF1C, INCA1
201	chr14	49766944	49769062	2119	*	22	4.44494e-62	2.49827e-42	7.1765e-10	1.45841e-52	-0.0312455	-0.00518158	KLHDC2
202	chr11	16737975	16739672	1698	*	17	5.10907e-62	1.42137e-28	3.20469e-16	9.59797e-41	0.0159831	-0.00158395	C11orf58, SOX6
203	chr11	64240097	64242441	2345	*	20	7.19039e-62	2.50429e-37	7.8196e-12	4.15294e-51	-0.0317355	-0.00567438	FKBP2, AP001453.3
204	chr2	218216197	218217573	1377	*	17	7.96206e-62	8.0593e-37	3.08719e-13	4.28476e-49	-0.0316795	-0.00410092	ARPC2
205	chr15	74614661	74616522	1862	*	17	8.58389e-62	2.57523e-46	5.20327e-11	4.88791e-57	-0.0183397	-0.00378142	CLK3, AC100835.1
206	chr3	113745503	113747578	2076	*	25	8.6797e-62	6.89035e-52	1.83229e-09	1.52682e-58	-0.0209417	-0.00456196	ATP6V1A, NAA50, AC108693.2
207	chr2	197514754	197516776	2023	*	28	9.84621e-62	2.65959e-34	6.56259e-14	5.20286e-54	-0.0186132	-0.00274367	HSPE1-MOB4, MOB4, HSPD1
208	chr9	128454824	128457023	2200	*	21	1.20571e-61	2.03387e-51	3.63611e-11	2.36812e-64	-0.0128447	-0.004598	ODF2
209	chr17	78357871	78360919	3049	*	18	1.248e-61	1.0648e-38	6.55237e-16	3.77627e-54	-0.0411868	-0.0113012	AC061992.2, SOCS3
210	chr1	19978851	19981604	2754	*	15	1.31947e-61	1.23249e-63	8.00357e-14	3.55826e-77	-0.0277555	-0.0162423	PLA2G2A
211	chr12	102061270	102062709	1440	*	16	1.3508e-61	1.34659e-33	2.56257e-16	4.54126e-49	-0.0431553	-0.00592221	WASHC3
212	chr11	44949498	44952099	2602	*	22	1.45466e-61	1.04975e-38	2.12799e-10	1.26765e-56	-0.0232929	-0.00742766	TP53I11
213	chr3	196941627	196943182	1556	*	20	2.11301e-61	9.90746e-36	1.35227e-13	6.53308e-48	0.00974666	-0.0012778	NCBP2-AS1, NCBP2AS2, NCBP2
214	chr14	77376087	77377987	1901	*	15	2.38914e-61	3.87473e-46	5.3803e-12	2.32032e-52	-0.0322861	-0.00833301	SAMD15, TMED8
215	chr22	17562850	17564346	1497	*	9	2.70739e-61	2.15535e-42	6.76495e-13	1.32752e-52	-0.0402284	-0.0236145	SLC25A18, AC007666.2
216	chr15	34337272	34338934	1663	*	17	3.08469e-61	1.07272e-23	5.22058e-18	3.67838e-38	-0.0402245	-0.00381594	SLC12A6
217	chr6	157822160	157824058	1899	*	11	3.36685e-61	2.5485e-55	4.23331e-11	3.92776e-56	-0.044205	-0.0126773	SNX9
218	chr17	80414720	80415779	1060	*	18	4.9079e-61	9.35338e-36	2.61485e-13	6.15927e-49	-0.0301679	-0.00251705	ENDOV, RNF213-AS1
3901	chr8	477703	478380	678	*	2	2.46158e-31	1.56092e-24	4.34479e-16	8.2989e-25	-0.0704309	-0.0604145	FBXO25
220	chr1	145918358	145919761	1404	*	21	1.05764e-60	1.18558e-34	3.7809e-12	9.39471e-50	-0.0339034	-0.00353965	GNRHR2, PEX11B, RBM8A
221	chr9	97632214	97634495	2282	*	23	1.06553e-60	1.53468e-42	1.13465e-11	4.59509e-56	-0.0301236	-0.00421899	NCBP1, TSTD2
222	chr19	39314372	39316125	1754	*	11	1.31726e-60	8.25092e-23	1.6453e-18	3.32789e-38	-0.0271403	-0.0038112	LRFN1
223	chr9	126859709	126861516	1808	*	9	1.33132e-60	2.50316e-23	2.94865e-15	6.85813e-37	-0.013807	-0.001975	ZBTB34
224	chr13	28099625	28101373	1749	*	10	1.33835e-60	3.37865e-32	2.01276e-14	3.0077e-44	-0.0164736	-0.00452121	FLT3
225	chr13	113207619	113210095	2477	*	27	1.3602e-60	3.06395e-63	1.03983e-10	1.64326e-67	-0.0267781	-0.00577352	CUL4A, PCID2
226	chr2	25040938	25043199	2262	*	16	1.61013e-60	5.84408e-52	2.47302e-10	3.72822e-56	-0.0151421	-0.00514021	EFR3B
227	chr5	115816322	115817555	1234	*	14	1.66224e-60	2.13729e-39	4.74137e-13	4.30388e-49	0.0136104	-0.000782413	CDO1
228	chr6	166861907	166863079	1173	*	14	1.83276e-60	5.29922e-40	8.49433e-15	1.54664e-48	-0.0175247	-0.0044216	RPS6KA2, AL159163.1
229	chr2	178450011	178451979	1969	*	25	2.92296e-60	2.50248e-25	3.65496e-09	1.7015e-44	0.0376071	-0.00195442	PJVK, PRKRA
230	chr19	46744746	46747695	2950	*	19	2.98123e-60	4.05566e-65	2.33713e-10	4.72579e-69	-0.0254511	-0.00913697	FKRP, STRN4
231	chr13	76885542	76887291	1750	*	16	4.19543e-60	3.72393e-28	3.08627e-15	4.23344e-43	0.0434425	0.00291832	KCTD12
232	chr6	29722989	29724622	1634	*	28	4.65528e-60	7.12238e-38	5.52475e-11	3.52183e-49	-0.0197153	-0.00504195	HLA-F, AL645939.1
233	chr1	20717538	20718930	1393	*	15	5.78089e-60	2.73732e-34	3.1031e-13	2.17599e-49	-0.0209334	-0.00482796	KIF17
234	chr16	3499811	3501846	2036	*	16	6.20936e-60	4.238e-42	3.92209e-11	2.71275e-53	-0.0403086	-0.00915655	AC004224.2, CLUAP1
235	chr6	17280320	17282882	2563	*	26	6.98163e-60	9.29045e-53	9.54884e-14	2.77797e-63	-0.0410998	-0.0101479	RBM24, AL136305.1
236	chr1	108199262	108201257	1996	*	19	7.66739e-60	3.70307e-26	1.7381e-17	2.27239e-38	-0.0245028	-0.005228	AL359258.2, AL359258.3, SLC25A24
237	chr1	212034841	212036867	2027	*	21	8.20788e-60	4.45249e-30	2.29847e-17	3.64875e-46	-0.00954997	-0.00234485	DTL, INTS7
238	chr3	13479185	13481240	2056	*	34	1.1832e-59	1.76211e-39	6.5942e-08	5.61835e-51	0.0112446	-0.00181596	HDAC11, HDAC11-AS1
239	chr6	31968024	31973645	5622	*	107	1.47499e-59	1.11201e-75	1.21934e-10	3.61098e-101	-0.0319075	-0.00389768	SKIV2L, STK19, DXO
240	chr6	90586416	90587803	1388	*	14	1.55824e-59	4.23166e-29	3.71155e-15	2.21976e-43	-0.0119736	-0.00282698	MAP3K7
241	chr1	26786728	26789162	2435	*	25	1.87449e-59	4.16625e-54	5.37814e-10	3.6544e-64	-0.0365958	-0.0062764	PIGV
242	chr3	149085723	149087922	2200	*	29	2.24295e-59	8.2577e-36	6.9682e-14	1.24888e-52	-0.0240822	-0.00419041	HLTF-AS1, HLTF
243	chr19	4908669	4911046	2378	*	25	2.62882e-59	2.65431e-45	2.99502e-13	3.3771e-54	-0.0181657	-0.00410259	UHRF1
244	chr20	37693321	37694938	1618	*	15	2.93162e-59	3.57913e-37	1.2795e-13	8.50374e-48	-0.0105543	-0.00282877	CTNNBL1
245	chr8	10053363	10055471	2109	*	19	2.95351e-59	4.18425e-39	3.16629e-11	8.32728e-48	-0.011076	-0.00404409	MSRA, AC034111.2, AC034111.1
246	chr6	30489262	30492545	3284	*	32	3.10573e-59	2.3018e-62	1.45198e-11	3.34729e-71	-0.0375682	-0.0104979	HLA-E
247	chr14	56117767	56119310	1544	*	11	3.26028e-59	2.09533e-34	8.06228e-17	2.77579e-46	-0.0252192	-0.00798464	PELI2, AL138995.1
248	chr6	166998305	166999933	1629	*	17	4.16986e-59	3.03397e-44	1.89203e-14	1.40398e-50	-0.0174951	-0.00400898	CEP43, Z94721.2, Z94721.1, Z94721.3
249	chr1	204410522	204412472	1951	*	19	4.36787e-59	1.51773e-31	1.54198e-16	3.3263e-42	-0.0298905	-0.00462711	AL606489.1, PPP1R15B
250	chr1	229624859	229626401	1543	*	11	4.42195e-59	8.58738e-25	5.02177e-13	2.4788e-39	-0.0462538	-0.00610967	URB2, TAF5L
251	chr22	46288467	46289879	1413	*	8	7.22636e-59	2.7725e-50	5.13217e-13	3.77176e-54	-0.0358069	-0.0276639	TTC38
252	chr3	31980339	31982575	2237	*	16	7.31421e-59	1.39358e-39	1.29251e-17	1.09819e-48	-0.0346355	-0.0135061	ZNF860, OSBPL10
253	chr15	22915277	22918780	3504	*	17	7.46417e-59	1.00289e-60	1.60969e-20	3.37462e-75	-0.0298459	-0.00924437	CYFIP1
254	chr7	135210958	135212228	1271	*	16	7.58072e-59	4.15117e-27	1.43589e-14	2.57446e-42	-0.0292297	-0.00500382	WDR91
255	chr8	141127823	141129839	2017	*	16	8.5805e-59	1.32176e-32	7.3301e-14	7.98648e-46	-0.0467769	-0.00768577	DENND3, AC040970.1
256	chr6	32046197	32049271	3075	*	40	9.14662e-59	2.86334e-47	7.11483e-09	2.13591e-57	-0.0287952	-0.00773194	TNXB
257	chr14	52551580	52554067	2488	*	17	1.02061e-58	1.0322e-38	1.86514e-16	3.712e-53	-0.0296764	-0.00354156	GPR137C, TXNDC16
258	chr12	30753833	30755491	1659	*	15	1.24061e-58	4.43537e-27	1.40577e-17	5.53963e-44	-0.0426929	-0.00566423	AC010198.1, LINC00941, CAPRIN2
259	chr5	176365120	176366538	1419	*	18	1.37895e-58	4.61682e-42	1.81177e-12	2.64767e-54	-0.0184083	-0.00344259	ARL10
260	chr16	14070163	14071969	1807	*	12	1.54509e-58	9.45669e-25	5.96409e-14	1.05437e-42	-0.046846	-0.00693546	MRTFB
261	chr12	120977703	120978993	1291	*	13	1.64321e-58	5.11563e-34	8.03849e-15	9.76987e-47	0.0373422	-0.00442339	HNF1A, HNF1A-AS1
262	chr2	127024659	127025930	1272	*	13	1.81286e-58	3.68473e-51	1.9793e-12	2.62787e-54	-0.0392837	-0.0142262	AC012508.3, AC012508.1, AC012508.2
263	chr18	46656884	46658400	1517	*	12	1.84172e-58	2.28238e-42	1.88051e-12	3.77659e-49	-0.0293334	-0.0129908	LOXHD1
264	chr18	12376540	12378045	1506	*	13	1.91215e-58	4.16854e-35	8.50923e-14	1.5792e-44	-0.0410768	-0.012797	AFG3L2
265	chr12	54052235	54054985	2751	*	28	2.12562e-58	2.81678e-63	1.37693e-12	4.5571e-76	0.0499821	0.007394	HOXC4
266	chr13	100673938	100676334	2397	*	14	2.24236e-58	1.36711e-53	9.73384e-14	8.56066e-61	-0.0235378	-0.00528083	TMTC4
267	chr10	31318221	31321825	3605	*	35	2.52878e-58	9.73013e-60	1.31055e-14	4.31748e-78	0.03196	-0.00174673	ZEB1, ZEB1-AS1
268	chr5	134176719	134177820	1102	*	14	2.61118e-58	2.13853e-33	1.81855e-13	2.63049e-47	-0.0123387	-0.00376204	SKP1, AC104109.3
269	chr17	17561539	17562368	830	*	9	2.80639e-58	1.22036e-46	5.55156e-11	1.34781e-49	-0.0311515	-0.0210318	PEMT
270	chr3	158731871	158733569	1699	*	14	3.28094e-58	1.39959e-39	7.28787e-12	7.2904e-53	-0.0358225	-0.00764611	MFSD1, AC080013.1, RARRES1
271	chr7	106284461	106286371	1911	*	14	3.56929e-58	8.32013e-35	1.53426e-16	1.88435e-48	-0.0384986	-0.00736611	AC007032.1, NAMPT
272	chr2	153476755	153479888	3134	*	29	3.85906e-58	5.33883e-41	3.5729e-14	5.68845e-64	-0.0451891	-0.00593868	AC012501.2, RPRM
273	chr11	2964491	2965311	821	*	4	4.11689e-58	7.83577e-22	8.31814e-23	1.50951e-36	-0.0383898	-0.0150684	NAP1L4
274	chr19	24001398	24002131	734	*	8	4.20095e-58	3.86187e-31	2.74923e-18	1.86955e-41	0.0480523	0.0121629	NA
275	chr6	32126077	32130476	4400	*	74	4.25896e-58	8.57863e-66	3.92569e-11	8.96931e-91	-0.0277687	-0.00407114	ATF6B, FKBPL
276	chr17	76103249	76104196	948	*	17	4.73567e-58	4.70801e-30	1.02572e-12	3.19875e-45	-0.0259667	-0.00499555	EXOC7
277	chr20	62302011	62303951	1941	*	17	4.82516e-58	3.77195e-32	4.02941e-14	2.07689e-44	-0.012652	-0.00248046	ADRM1
278	chr12	52848117	52849705	1589	*	9	5.01193e-58	1.22305e-41	3.89874e-14	1.7454e-46	-0.0329244	-0.017776	KRT78
279	chr2	240024998	240026503	1506	*	11	5.18419e-58	2.88751e-39	6.71248e-15	8.97045e-49	-0.0216587	-0.00693583	NDUFA10
280	chr8	1865797	1866669	873	*	5	5.5024e-58	5.78897e-16	2.95106e-22	1.3958e-30	-0.0271697	-0.0109425	AC019257.8, ARHGEF10
281	chr18	44679059	44680829	1771	*	17	6.52366e-58	1.77341e-32	8.29774e-11	1.20857e-48	-0.0242654	-0.00639455	SETBP1, SETBP1-DT
282	chr7	25179537	25180793	1257	*	15	6.79534e-58	4.04117e-38	9.21832e-13	1.43119e-46	-0.0317045	-0.0059144	C7orf31
283	chr6	30344190	30346763	2574	*	40	7.01064e-58	3.64196e-52	8.29722e-08	1.25296e-64	-0.0253901	-0.00281713	TRIM39-RPP21, RPP21
5835	chr20	46363946	46365815	1870	*	18	3.16811e-27	1.12781e-11	4.89621e-16	7.26332e-25	-0.0759043	-0.0100384	AL133227.1, SLC35C2
285	chr11	6480620	6482179	1560	*	13	7.95639e-58	1.13196e-25	7.91933e-14	5.10381e-42	0.0201565	0.000562735	AC084337.2, TIMM10B, ARFIP2
286	chr17	19362242	19363779	1538	*	16	9.41795e-58	2.08761e-47	3.52909e-15	1.41445e-51	-0.0213838	-0.00848626	AC124066.1, B9D1
287	chr7	98280799	98282200	1402	*	10	9.44116e-58	3.81225e-35	1.15676e-13	1.46161e-44	-0.0247114	-0.00709503	BRI3
288	chr11	67451770	67455703	3934	*	19	9.53303e-58	9.27192e-61	1.7313e-12	6.9851e-75	-0.0326388	-0.0100446	CABP4, GPR152
289	chr10	15167776	15169658	1883	*	10	1.01411e-57	1.25138e-19	1.27242e-15	9.83307e-38	-0.0172392	-0.00309417	NMT2
4517	chr14	96038959	96040064	1106	*	14	9.04029e-30	2.89814e-09	5.94354e-16	1.15149e-20	-0.0596268	-0.00717647	C14orf132
291	chr3	111673780	111674838	1059	*	16	1.16825e-57	1.04865e-20	1.4439e-19	3.97113e-38	-0.013938	-0.00286105	PLCXD2
292	chr1	230066633	230068779	2147	*	14	1.37152e-57	2.48722e-38	1.9451e-11	4.50325e-50	0.0204403	-0.00205763	GALNT2
293	chr2	182715467	182716864	1398	*	13	1.38259e-57	2.63052e-46	2.19384e-10	1.20478e-47	-0.0225158	-0.00802821	DNAJC10
294	chr3	149656279	149658885	2607	*	26	1.51553e-57	9.71376e-32	1.33397e-16	2.00487e-50	-0.0259205	-0.00511072	WWTR1-AS1, WWTR1
4785	chr1	31750424	31751276	853	*	2	3.73068e-29	1.19371e-28	7.65403e-16	2.26945e-28	-0.0510994	-0.0491213	ADGRB2
2192	chr7	73719068	73720505	1438	*	11	5.34644e-37	1.1143e-20	8.37238e-16	1.64957e-28	-0.0561595	-0.00807892	STX1A
390	chr19	2702865	2703894	1030	*	9	3.76748e-55	1.02847e-26	8.39164e-16	1.30337e-42	-0.0729517	-0.0118153	NA
298	chr10	1055474	1057595	2122	*	20	1.95413e-57	2.46748e-42	2.18735e-12	2.31713e-50	-0.0192645	-0.00395651	WDR37
299	chr17	39926872	39928977	2106	*	16	2.05742e-57	3.78397e-37	7.59792e-16	1.73096e-44	-0.0241672	-0.00995688	AC090844.2, ORMDL3
300	chr17	76736173	76738198	2026	*	27	2.51318e-57	9.29922e-62	1.68654e-13	8.30957e-68	-0.0120029	-0.00206906	AC005837.2, MFSD11, SRSF2, MIR636
301	chr16	20899420	20901604	2185	*	21	2.70729e-57	7.6237e-42	4.49312e-12	2.2733e-47	-0.0192583	-0.0028241	LYRM1, ERI2, DCUN1D3
302	chr14	99480066	99481952	1887	*	18	2.87877e-57	3.52742e-41	9.79476e-11	9.05143e-50	-0.0120891	-0.0021462	CCNK, SETD3
303	chr12	110688727	110690442	1716	*	18	2.89224e-57	3.434e-35	3.92837e-13	5.60784e-46	-0.0208583	-0.00506682	HVCN1
2075	chr5	154445503	154447000	1498	*	12	1.7646e-37	5.4627e-17	9.43508e-16	1.92993e-26	-0.0683718	-0.00704185	SAP30L, SAP30L-AS1
305	chr20	45308023	45309544	1522	*	17	3.26845e-57	6.79571e-53	2.10499e-11	2.41169e-60	-0.0334102	-0.0149745	RBPJL, MATN4
306	chr2	170770092	170771693	1602	*	16	3.30058e-57	3.54361e-36	2.77888e-10	7.11364e-45	-0.0412981	-0.00693629	AC007405.3, AC007405.1
307	chr19	48618337	48620299	1963	*	23	3.31006e-57	1.46164e-41	1.28939e-08	9.87569e-49	-0.018609	-0.00349583	SPHK2, RPL18, AC022154.1
308	chr19	56403149	56404836	1688	*	15	3.32186e-57	6.37575e-36	5.01127e-11	8.48603e-48	0.0198351	-0.00314232	ZNF583
309	chr19	53865704	53869789	4086	*	35	3.47886e-57	5.42559e-64	1.60074e-11	2.65506e-81	-0.0335866	-0.00621343	MYADM, MYADM-AS1
310	chr2	6864447	6866655	2209	*	16	3.55151e-57	1.50942e-47	7.40346e-12	2.33456e-54	-0.0395234	-0.0113341	RSAD2, CMPK2
311	chr3	48087935	48089367	1433	*	11	3.55741e-57	6.37599e-44	1.88955e-11	1.37293e-47	-0.0423037	-0.00952773	MAP4
312	chr17	43125042	43126324	1283	*	26	3.62944e-57	1.88342e-30	3.72632e-20	3.32101e-41	0.0366597	0.00525857	NBR2, BRCA1
313	chr15	70851859	70854968	3110	*	20	3.71228e-57	3.16684e-43	1.83504e-11	4.42971e-56	-0.0282459	-0.00994414	LRRC49, LARP6
314	chr15	98899170	98900437	1268	*	8	3.85305e-57	6.66163e-37	1.91478e-15	1.68208e-46	-0.0237086	-0.0134012	IGF1R
315	chr10	117196500	117197748	1249	*	13	3.92035e-57	2.80345e-38	2.89917e-12	1.10823e-48	-0.0383824	-0.0149434	KCNK18, RPL12P26
316	chr6	30645938	30649102	3165	*	40	4.23224e-57	5.60793e-59	4.081e-10	1.38639e-70	-0.0203139	-0.00289358	ATAT1, C6orf136
67	chr17	76725669	76728129	2461	*	23	8.39873e-76	7.16126e-60	9.48411e-16	6.01004e-73	-0.0525014	-0.00907687	METTL23, JMJD6
318	chr1	151346204	151347905	1702	*	17	4.85737e-57	3.07936e-39	2.95688e-15	1.10429e-46	-0.0237981	-0.00587283	RFX5-AS1, RFX5
319	chr3	57692389	57693686	1298	*	13	4.95961e-57	9.61199e-40	2.20141e-15	4.23096e-45	-0.00930562	-0.00227888	DENND6A-DT, DENND6A
320	chr9	26946232	26947686	1455	*	18	5.5174e-57	1.57395e-44	1.98158e-11	1.45001e-51	-0.0378861	-0.00517362	IFT74, PLAA
321	chr6	110813803	110816272	2470	*	26	6.20125e-57	8.77053e-40	7.61689e-14	6.37873e-61	0.0461284	-0.00212872	CDK19
322	chr17	72122021	72123517	1497	*	8	8.93266e-57	2.81952e-24	3.64251e-16	2.11116e-37	-0.0145796	-0.00162952	SOX9, AC007461.1, SOX9-AS1
2996	chr1	31938868	31939963	1096	*	4	6.15781e-34	3.76922e-22	1.07116e-15	1.46149e-24	-0.0516137	-0.0244595	PTP4A2
324	chr7	100118891	100120641	1751	*	25	1.01514e-56	8.13486e-39	2.28573e-14	1.80211e-59	-0.0328217	-0.00714796	CNPY4, TAF6, AC073842.2
325	chr4	6200364	6202297	1934	*	15	1.07827e-56	1.60619e-48	2.42527e-11	6.94123e-53	-0.0371353	-0.0103143	LINC02495, C4orf50, JAKMIP1
326	chr6	32068753	32089564	20812	*	164	1.0894e-56	6.19538e-240	1.19491e-10	4.78604e-303	-0.0281407	-0.00804143	TNXB, RNA5SP206
327	chr6	31727638	31731122	3485	*	58	1.12418e-56	6.17094e-69	6.85153e-10	1.53596e-87	-0.0253197	0.00142486	DDAH2, CLIC1
328	chr14	21475951	21477699	1749	*	21	1.15634e-56	9.11574e-34	1.68513e-13	3.8165e-46	-0.0106543	-0.00243194	TOX4, RAB2B
329	chr6	105136274	105137887	1614	*	21	1.27702e-56	3.12493e-34	2.96272e-13	9.424e-47	-0.0165694	-0.00551877	BVES-AS1, BVES
330	chr2	74529107	74531109	2003	*	25	1.30272e-56	2.15673e-40	1.64778e-09	1.96314e-54	-0.0241539	-0.00425346	HTRA2, AUP1
331	chr1	153962310	153964680	2371	*	22	1.30553e-56	1.45358e-36	5.01575e-12	3.66687e-48	-0.0234796	-0.00426554	AL358472.4, SLC39A1, AL358472.7, MIR6737
332	chr21	32727002	32729102	2101	*	17	1.58326e-56	1.48193e-39	1.68985e-10	3.59648e-47	-0.0188899	-0.00225113	PAXBP1-AS1, SYNJ1
333	chr19	15448016	15451119	3104	*	17	1.61086e-56	4.23764e-57	3.26658e-11	3.54766e-64	-0.0273932	-0.0107857	MIR1470, WIZ
579	chr17	751731	753661	1931	*	17	2.47388e-51	5.40846e-35	1.12221e-15	5.62459e-44	-0.0629923	-0.00934805	DBIL5P, GEMIN4
335	chr16	30394093	30396641	2549	*	24	1.85838e-56	5.20523e-33	8.71005e-10	2.47095e-49	-0.0409337	-0.00466947	ZNF48, SEPTIN1
336	chr2	20012010	20014089	2080	*	16	1.89716e-56	9.55384e-55	1.09789e-13	3.36231e-57	-0.0310267	-0.0102429	MATN3
337	chr22	37608215	37609815	1601	*	20	1.9449e-56	1.3842e-20	7.31016e-11	6.58493e-39	-0.016485	-0.00280935	GGA1
338	chr6	33390634	33393325	2692	*	46	2.14526e-56	1.43932e-59	1.22983e-08	9.9307e-70	-0.0378805	-0.00480056	KIFC1
339	chr12	49130265	49132257	1993	*	18	2.18302e-56	3.77789e-41	1.03316e-10	2.55218e-49	-0.0359383	-0.00579982	AC011603.2, TUBA1B
340	chr6	81752725	81754194	1470	*	14	2.62529e-56	1.32075e-37	3.6224e-16	5.35952e-50	0.01787	-0.00137982	TENT5A
341	chr4	127964850	127966571	1722	*	27	2.6448e-56	2.28076e-29	7.07348e-15	6.25633e-40	-0.0120858	-0.00245193	ABHD18, MFSD8
342	chr2	219433825	219435846	2022	*	15	3.03468e-56	4.54812e-52	1.15248e-12	1.42266e-59	-0.0353978	-0.0156253	SPEG
343	chr6	29630214	29633721	3508	*	36	3.21139e-56	1.04308e-39	1.66769e-09	2.19021e-56	-0.030971	-0.00310177	GABBR1
9591	chr20	21139170	21139233	64	*	2	2.60991e-22	2.88689e-07	1.13561e-15	7.60271e-16	0.0602908	0.0299555	KIZ
345	chr14	64539233	64541332	2100	*	29	3.39247e-56	1.21982e-30	1.18489e-10	4.35336e-49	-0.0119305	-0.00209879	HSPA2, AL049869.2
346	chr15	40843595	40844821	1227	*	16	3.41462e-56	3.88621e-35	1.42686e-11	3.73413e-46	-0.0177777	-0.00728011	SPINT1, SPINT1-AS1
347	chr12	6699961	6702253	2293	*	16	3.43636e-56	2.35007e-47	1.47283e-13	3.43433e-56	-0.0227405	-0.00676247	PIANP
348	chr6	28895618	28897055	1438	*	30	3.49029e-56	2.87752e-46	8.95547e-09	2.0204e-53	-0.0211386	-0.00415515	HCG14
349	chr10	44999987	45002022	2036	*	18	3.75834e-56	1.3313e-42	1.38273e-11	1.82561e-54	-0.0377401	-0.00732137	ZNF22, ZNF22-AS1
350	chr15	41229838	41232052	2215	*	22	3.80534e-56	5.24246e-47	9.67307e-10	2.26864e-52	0.0333124	-0.00226002	CHP1, EXD1
351	chr16	87391402	87393306	1905	*	21	3.82965e-56	2.09943e-51	3.19105e-08	9.59095e-59	0.0216578	-0.0025028	MAP1LC3B, FBXO31
62	chr16	69131682	69134198	2517	*	18	9.28123e-77	1.25653e-42	1.16007e-15	9.26861e-59	-0.0597134	-0.010507	UTP4, DERPC, CHTF8
353	chr12	102119539	102121273	1735	*	15	4.69218e-56	1.48417e-31	7.71711e-20	7.71525e-47	-0.0261526	-0.00764588	PARPBP, NUP37
354	chr16	50741306	50743291	1986	*	18	4.87309e-56	1.46783e-34	2.60486e-14	3.29699e-45	-0.0308057	-0.00389549	CYLD, MIR3181, AC007728.2
355	chr12	79689848	79691839	1992	*	14	4.99021e-56	4.70124e-30	2.90618e-20	1.76311e-41	-0.0150898	-0.00224587	AC073569.2, PAWR
356	chr2	75710006	75711896	1891	*	17	5.22898e-56	1.67038e-42	9.26584e-16	1.36118e-50	-0.0238075	-0.00971599	AC005034.6, GCFC2
357	chr1	153958034	153959745	1712	*	14	5.22898e-56	7.9331e-39	5.53608e-18	2.17647e-53	-0.0243007	-0.00613702	CRTC2, SLC39A1, AL358472.7
358	chr20	62474828	62476739	1912	*	23	5.59822e-56	1.91868e-41	5.83635e-12	3.7677e-46	-0.0138405	-0.0040403	GATA5
359	chr8	144900811	144902827	2017	*	16	5.97582e-56	3.17896e-45	4.01619e-10	8.77361e-52	-0.009355	-0.00270606	ZNF250
3285	chr3	192514288	192515909	1622	*	7	5.7274e-33	7.8759e-21	1.31105e-15	2.09936e-26	-0.0674365	-0.017493	FGF12-AS2, FGF12
361	chr11	108221360	108223384	2025	*	44	6.67265e-56	3.2079e-48	1.20849e-08	9.28619e-58	-0.00722595	-0.00175536	ATM, NPAT
362	chr6	29619146	29625605	6460	*	33	6.87332e-56	1.49165e-91	4.88333e-13	8.70734e-111	-0.0386816	-0.0116658	GABBR1
363	chr17	81821273	81823119	1847	*	25	9.17633e-56	2.30929e-52	1.81794e-09	2.24315e-58	-0.0327933	-0.0129353	MCRIP1
364	chr1	39788512	39790231	1720	*	12	1.03716e-55	1.79049e-38	3.15151e-10	2.66806e-48	-0.0222079	-0.00575214	AL033527.2, BMP8B
365	chr20	36745665	36746483	819	*	11	1.04366e-55	1.5022e-23	7.74335e-24	4.87558e-35	-0.0127571	-0.00479942	NDRG3
366	chr1	111446640	111449770	3131	*	23	1.11183e-55	1.81768e-49	6.07144e-11	2.90312e-60	-0.0244853	-0.00608446	Y_RNA, ATP5PB, WDR77
367	chr12	26832200	26834112	1913	*	20	1.24608e-55	7.75549e-43	7.97647e-11	1.86232e-54	-0.0356618	-0.00154814	ITPR2
368	chr1	94925999	94927873	1875	*	17	1.30133e-55	1.32122e-21	3.8131e-17	1.23832e-36	-0.0215535	-0.00270004	AC105942.1, CNN3
369	chr1	7770043	7772297	2255	*	13	1.37637e-55	1.48388e-41	1.1447e-12	1.33785e-50	0.0187013	-0.00129577	VAMP3
370	chr14	77320638	77322667	2030	*	18	1.45819e-55	1.34386e-40	5.4882e-10	1.38819e-52	-0.0293144	-0.00619482	GSTZ1, POMT2
371	chr19	40282359	40286104	3746	*	20	1.49152e-55	2.41418e-40	1.03452e-13	3.34162e-54	-0.0347512	-0.00432734	AKT2, MIR641
372	chr11	117326599	117328591	1993	*	21	1.55851e-55	2.01449e-44	1.50503e-11	5.5629e-54	-0.0176668	-0.00211945	CEP164, AP000892.1
373	chr3	184360928	184364037	3110	*	25	1.61719e-55	5.49828e-32	1.42715e-18	6.89189e-52	-0.0147355	-0.00310342	POLR2H, CLCN2
374	chr15	22838367	22839293	927	*	12	1.65802e-55	7.21717e-34	2.57831e-13	3.8856e-44	-0.0156624	-0.00313529	NIPA2
375	chr1	248739466	248741068	1603	*	9	1.71522e-55	3.33009e-43	4.34479e-16	6.66259e-52	-0.0328499	-0.0158736	CR589904.2, LYPD8
376	chr20	2840096	2842158	2063	*	27	1.78157e-55	7.08987e-42	1.89416e-12	7.04534e-48	-0.0235291	-0.00440056	VPS16, PCED1A
377	chr8	13132177	13133750	1574	*	14	1.81877e-55	5.98534e-35	3.90701e-11	2.51877e-44	-0.0163069	-0.00427751	DLC1
378	chr14	23117677	23119857	2181	*	5	2.09497e-55	4.10494e-30	1.61707e-17	1.54815e-38	0.0330881	-0.00907489	CEBPE
26	chr1	197774465	197776165	1701	*	21	5.43273e-86	3.43962e-55	1.34117e-15	6.01004e-73	-0.0577982	-0.00906892	DENND1B
380	chr7	139035038	139037094	2057	*	13	2.25511e-55	7.47073e-29	3.97505e-17	6.22045e-43	-0.0450894	-0.0095523	ZC3HAV1L
381	chr1	93179756	93181226	1471	*	24	2.51404e-55	2.01152e-40	6.25891e-11	6.54186e-49	-0.011559	-0.00299019	CCDC18, TMED5
382	chr8	38230983	38232690	1708	*	22	2.51993e-55	5.62436e-34	4.98688e-13	1.3418e-46	-0.0103647	-0.00312104	DDHD2, AC084024.4
383	chr3	5186956	5188655	1700	*	17	2.76394e-55	2.39846e-40	2.84551e-09	1.39755e-49	-0.00917897	-0.00408676	EDEM1, AC026202.2, AC026202.3
384	chr5	58456914	58461153	4240	*	30	2.83218e-55	3.23833e-52	6.33331e-12	5.72035e-68	-0.019141	-0.00506258	PLK2
385	chr22	45007166	45010664	3499	*	28	3.01185e-55	8.25902e-59	2.64305e-10	1.16918e-66	-0.0304606	-0.00461291	PHF21B
1951	chr2	69643394	69645055	1662	*	15	4.43694e-38	1.40396e-23	1.84443e-15	5.58322e-31	-0.0628746	-0.00752194	ANXA4, AAK1
3644	chr5	151531039	151532008	970	*	5	5.29148e-32	1.70765e-18	2.18147e-15	5.36027e-23	-0.0546041	-0.0118699	FAT2
388	chr1	11478044	11480143	2100	*	16	3.3624e-55	2.63307e-49	1.10637e-11	9.07277e-55	-0.0455057	-0.00937783	DISP3
389	chr7	152025137	152026144	1008	*	14	3.39774e-55	1.45321e-30	2.76268e-15	5.98036e-43	-0.0119276	-0.00446859	GALNT11, Metazoa_SRP
4550	chr2	3604333	3606880	2548	*	12	1.1e-29	2.92288e-30	2.66476e-15	1.62712e-40	0.0531885	0.00900801	COLEC11
391	chr19	48964413	48966118	1706	*	10	3.92029e-55	3.21432e-21	2.25565e-12	2.67491e-38	-0.0156074	-0.00434093	AC026803.2, FTL
392	chr1	244834457	244836498	2042	*	16	4.0335e-55	1.95488e-39	7.61985e-11	4.91417e-50	-0.00599269	-0.00307205	COX20, BX323046.2
393	chr17	78781620	78782810	1191	*	10	4.15636e-55	1.6353e-41	6.70806e-12	8.2704e-45	-0.043852	-0.00898447	CYTH1
394	chr12	89707612	89710287	2676	*	11	4.30064e-55	2.23878e-47	1.54198e-16	4.3224e-53	-0.0215778	-0.00669354	ATP2B1-AS1, ATP2B1
395	chr12	7188466	7190738	2273	*	26	4.41339e-55	2.95919e-24	2.02417e-10	2.69374e-40	0.0168261	-0.000943687	PEX5, AC018653.1
396	chr3	126703195	126704956	1762	*	18	5.20978e-55	4.31658e-32	1.66187e-11	2.80481e-47	-0.0118206	-0.00298666	CHCHD6
397	chr20	44355087	44356238	1152	*	12	5.58351e-55	1.30467e-42	9.12085e-12	2.87938e-50	-0.0417859	-0.0171204	HNF4A, AL117382.1
398	chr7	151186916	151188879	1964	*	17	5.66597e-55	3.07969e-40	1.34582e-11	7.27684e-49	-0.0276767	-0.0113941	ASB10
399	chr19	54189399	54192348	2950	*	25	6.26054e-55	4.36485e-45	8.13103e-11	2.85972e-62	-0.029182	-0.00438669	TSEN34, MBOAT7
400	chr1	203768430	203769671	1242	*	7	7.21969e-55	4.10017e-36	9.61198e-19	3.70741e-43	-0.0472713	-0.0234951	LAX1
401	chr16	47142799	47145046	2248	*	14	7.33686e-55	1.05032e-39	3.79086e-14	1.22742e-47	0.0154667	-0.00237008	ITFG1-AS1, NETO2
402	chr17	63841738	63843818	2081	*	17	7.3443e-55	1.13562e-40	1.84265e-09	1.16812e-45	-0.00770705	-0.00389211	SMARCD2
403	chr3	12966596	12968709	2114	*	18	7.55427e-55	3.23522e-37	2.37729e-11	1.83095e-49	-0.0286805	-0.00872823	IQSEC1
30	chr8	31032193	31034963	2771	*	36	6.09308e-85	5.25567e-60	2.68618e-15	1.66789e-80	-0.0596289	-0.00421297	WRN, PURG
405	chr7	88218828	88221074	2247	*	23	8.00431e-55	3.52197e-44	5.47236e-10	8.09309e-51	-0.0124351	-0.00382346	SRI-AS1, AC003991.1, SRI
406	chr11	10540523	10542059	1537	*	15	8.31443e-55	5.559e-38	2.55684e-12	2.67367e-45	-0.023179	-0.00452056	IRAG1-AS1, RNF141
407	chr3	98900952	98902612	1661	*	18	9.79674e-55	2.49816e-36	1.32508e-09	2.23266e-43	-0.0178945	-0.0040012	AC091212.1, DCBLD2
408	chr11	61815102	61817742	2641	*	28	1.04991e-54	1.18346e-48	6.03814e-14	1.37818e-58	-0.0144471	-0.00354637	FADS2, FADS1, MIR1908
409	chr14	50395791	50397697	1907	*	19	1.06885e-54	2.49916e-36	2.17368e-12	6.10419e-49	-0.0222025	-0.00611061	AL359397.1, CDKL1
410	chr7	141014551	141016043	1493	*	18	1.27839e-54	1.33276e-30	5.26599e-19	9.59797e-41	-0.0287251	-0.00448441	MRPS33
47	chr9	93095295	93096947	1653	*	17	5.19494e-80	1.91778e-34	2.68673e-15	8.79107e-56	-0.108352	-0.0125709	CARD19, AL451065.1
412	chr13	113860070	113863320	3251	*	34	1.38874e-54	6.58641e-52	1.82211e-10	7.99804e-69	-0.0253315	-0.00685611	GAS6
413	chr2	172084097	172086239	2143	*	21	1.46814e-54	2.4787e-27	1.95826e-14	1.80379e-41	-0.00920745	-0.00228219	DLX1
414	chr3	142962559	142964487	1929	*	18	1.47049e-54	9.68716e-31	6.84703e-15	1.22068e-42	-0.0248869	-0.00562176	PAQR9-AS1, PAQR9
415	chr2	232549967	232551715	1749	*	23	1.47334e-54	4.93245e-35	5.19804e-10	1.10823e-48	-0.0338518	-0.00687099	EIF4E2, TIGD1, MIR5001
416	chr11	2928583	2930751	2169	*	31	1.63031e-54	1.79886e-43	2.01254e-09	2.87649e-56	-0.0289617	-0.00473088	PHLDA2
417	chr1	160399573	160401954	2382	*	16	1.7075e-54	2.01412e-49	8.4408e-10	2.38223e-58	-0.0200982	-0.00658509	VANGL2
418	chr17	48577802	48579328	1527	*	19	1.75488e-54	3.0781e-30	2.00611e-12	2.42713e-43	0.0391488	0.000478248	HOXB-AS3, HOXB3, HOXB4
419	chr2	38075087	38077662	2576	*	33	1.89735e-54	6.72292e-22	7.8679e-16	7.13368e-45	-0.0331094	-0.0039157	CYP1B1-AS1, CYP1B1
420	chr5	90409188	90410614	1427	*	13	2.01577e-54	1.2237e-31	5.48889e-17	1.8031e-41	-0.0277008	-0.00472789	AC093510.1, CETN3
421	chr2	147843668	147845424	1757	*	18	2.0921e-54	2.33025e-23	7.64738e-12	1.82652e-37	-0.0481525	-0.00528534	ACVR2A
639	chr19	35114963	35117967	3005	*	13	2.62514e-50	1.68758e-32	2.68673e-15	4.7808e-47	-0.0523612	-0.0147974	AC020907.6, FXYD3
423	chr15	74725573	74727035	1463	*	29	2.37687e-54	1.37348e-28	1.47618e-09	5.19228e-43	-0.0203365	-0.00435377	NA
424	chr22	36028071	36029318	1248	*	10	2.59699e-54	1.01702e-29	7.21306e-12	2.53872e-39	-0.0387746	-0.00488929	RBFOX2
425	chr8	26513036	26514956	1921	*	15	3.09916e-54	4.98036e-25	4.45301e-14	2.90138e-39	-0.0305288	-0.00411817	DPYSL2, PNMA2
426	chr15	22785401	22787484	2084	*	18	3.16138e-54	3.79123e-40	1.90381e-14	6.60067e-52	0.0413022	0.00207126	NIPA1
427	chr8	94553021	94554442	1422	*	14	3.2239e-54	4.89648e-36	2.29422e-13	4.76841e-45	-0.0203235	-0.00588507	AC023632.2, VIRMA
428	chr2	46940720	46942160	1441	*	17	3.3777e-54	7.31976e-28	1.80068e-12	6.99554e-39	-0.0073088	-0.00244106	TTC7A, MCFD2
429	chr1	205226884	205229596	2713	*	21	3.60122e-54	1.56233e-41	5.04382e-10	8.36982e-53	-0.0184963	-0.00294682	TMCC2
430	chr11	124799260	124801347	2088	*	14	3.75346e-54	1.88515e-40	1.53054e-15	7.41424e-47	0.0148865	-0.00206853	AP000866.1, MSANTD2
431	chr1	27957201	27961271	4071	*	21	3.882e-54	1.09273e-47	2.25502e-18	1.24125e-59	-0.0296885	-0.00589635	SMPDL3B, XKR8, AL512288.1
432	chr1	15757287	15759489	2203	*	15	3.93992e-54	2.46466e-40	3.71064e-11	7.57073e-51	-0.0364013	-0.0138666	FBLIM1
433	chr5	180291044	180293266	2223	*	14	3.97784e-54	1.53823e-35	3.51038e-13	1.52272e-48	-0.00996681	-0.00469418	AC008610.1, MAPK9
1082	chr17	6556032	6559964	3933	*	12	3.84583e-44	9.49542e-57	2.79332e-15	6.38758e-63	-0.0747088	-0.01798	PITPNM3
435	chr3	141486548	141488061	1514	*	10	4.90631e-54	1.92652e-33	1.00401e-13	3.74181e-41	-0.0274565	-0.00891505	RASA2
436	chr1	50108298	50109702	1405	*	14	6.1941e-54	3.43903e-38	1.3467e-09	1.00637e-45	-0.0467408	-0.0228951	ELAVL4
437	chr17	40121350	40123250	1901	*	9	6.32607e-54	3.93708e-32	3.77909e-17	7.30471e-42	-0.0214046	-0.00670946	MSL1
438	chr17	28644278	28645787	1510	*	12	6.67873e-54	6.74398e-34	4.1285e-14	3.35168e-42	-0.0153449	-0.00313165	KIAA0100
439	chr12	109899361	109900857	1497	*	15	6.96904e-54	4.47858e-33	1.38233e-13	6.05944e-42	-0.0139814	-0.00343345	TCHP
440	chr3	33439791	33441541	1751	*	18	7.09841e-54	3.18268e-35	1.84789e-12	2.65653e-48	-0.0110913	-0.00188803	UBP1
441	chr11	63670612	63672506	1895	*	22	7.32607e-54	8.03503e-37	3.05969e-11	1.34604e-44	-0.0189567	-0.00322174	ATL3
442	chr5	62305301	62307295	1995	*	13	7.53534e-54	4.32877e-35	2.01146e-14	4.60571e-44	-0.0184652	-0.00537548	KIF2A, AC114982.2
443	chr6	31891364	31892986	1623	*	18	7.63611e-54	2.173e-41	2.17245e-12	1.30483e-53	-0.0262709	-0.00767366	EHMT2
444	chr7	73442128	73442505	378	*	3	7.90468e-54	1.71406e-42	2.80629e-17	5.95967e-42	-0.0348172	-0.0309237	BAZ1B
445	chr3	148990304	148992846	2543	*	17	8.37048e-54	9.78954e-39	3.83113e-16	4.35589e-51	-0.0439123	-0.0153507	GYG1
446	chr1	173866851	173868952	2102	*	25	8.64445e-54	3.19503e-42	1.99541e-10	1.17316e-54	-0.0291961	-0.00637324	ZBTB37, GAS5
447	chr6	31957883	31962825	4943	*	45	9.00957e-54	3.77757e-58	5.33199e-14	3.25012e-79	-0.0179104	-0.00294062	SKIV2L, NELFE
448	chr1	155172426	155176025	3600	*	28	9.3972e-54	8.64517e-45	5.17015e-09	2.94926e-62	-0.0223813	-0.0029287	TRIM46, KRTCAP2, AL713999.2
449	chr19	19191536	19194027	2492	*	22	9.4525e-54	3.70996e-42	1.80094e-10	3.82653e-53	-0.0206244	-0.00229806	RFXANK, MEF2B, BORCS8-MEF2B, BORCS8
8	chr3	63863019	63864891	1873	*	17	4.56049e-97	1.04598e-63	2.95688e-15	1.56836e-78	-0.0548499	-0.00744934	ATXN7, THOC7
451	chr6	31157201	31160086	2886	*	45	1.08137e-53	1.72478e-34	5.34391e-09	1.19312e-52	-0.0343886	-0.00361916	TCF19, CCHCR1
452	chr11	45692975	45696063	3089	*	16	1.37495e-53	2.42278e-35	9.01271e-13	5.99762e-52	-0.0336179	-0.0117037	NA
453	chr22	31944154	31945794	1641	*	19	1.42316e-53	2.52686e-22	1.59466e-14	5.47681e-35	-0.0113365	-0.00294246	Z82190.2, YWHAH, C22orf24
454	chr16	3400549	3401969	1421	*	17	1.45375e-53	7.14425e-41	2.4234e-10	1.25466e-45	-0.0135237	-0.00312037	AC025283.2, ZNF174, ZSCAN32
455	chr17	74775594	74777520	1927	*	18	1.69933e-53	2.95899e-31	9.67307e-10	6.13243e-46	-0.0477743	-0.00488891	TMEM104, NAT9
456	chr15	72197075	72198949	1875	*	11	1.809e-53	1.91143e-26	1.38408e-21	1.46863e-40	-0.0276792	-0.0111747	GRAMD2A
457	chr7	321219	322545	1327	*	13	1.80966e-53	9.01933e-38	1.74148e-13	5.19977e-50	-0.0263401	-0.00480738	NA
458	chr6	36985918	36987150	1233	*	18	1.80991e-53	1.55135e-37	1.00494e-12	3.10271e-47	-0.0173978	-0.00288494	MTCH1
459	chr4	105707958	105709243	1286	*	24	1.81128e-53	9.74728e-38	4.2035e-10	2.92394e-48	-0.0075195	-0.00151826	ARHGEF38, GSTCD, INTS12
460	chr19	9818292	9820297	2006	*	12	1.84018e-53	1.28589e-30	6.16439e-19	3.63401e-42	-0.0278906	-0.00500107	SNORA70, RPL10P15, FBXL12
461	chr19	55460608	55463146	2539	*	15	1.85388e-53	2.08382e-41	4.58816e-09	2.07723e-49	-0.0220616	-0.00991039	ISOC2, C19orf85
462	chr14	94388697	94392002	3306	*	19	1.90016e-53	2.23524e-52	2.77005e-13	3.28352e-64	-0.0304921	-0.0126341	SERPINA1
463	chr3	49786151	49787042	892	*	18	1.94877e-53	8.28041e-25	1.24786e-13	3.78548e-38	-0.00756746	-0.0022323	IP6K1
464	chr12	70327129	70327495	367	*	5	2.02408e-53	4.54265e-47	4.66074e-12	1.33234e-45	-0.0460062	-0.0347156	CNOT2
465	chr6	33453691	33457098	3408	*	54	2.03704e-53	2.1e-55	1.64405e-07	3.63856e-66	0.0189175	-0.000788883	ZBTB9, SYNGAP1-AS1
466	chr21	17818728	17820627	1900	*	10	2.03978e-53	9.79168e-28	1.12769e-12	6.30281e-39	-0.0296993	-0.00625045	C21orf91
467	chr1	40978906	40980573	1668	*	18	2.14511e-53	6.11741e-28	9.41111e-11	9.59818e-40	0.0132786	-0.00242653	CTPS1
468	chr4	169612124	169613379	1256	*	18	2.15314e-53	3.42255e-33	2.95272e-11	1.15994e-47	-0.00790901	-0.00255614	CLCN3, NEK1
469	chr10	43407748	43410067	2320	*	22	2.40818e-53	7.19474e-39	1.34999e-11	3.60754e-48	-0.0242825	-0.00391138	HNRNPF
470	chr4	48482621	48484137	1517	*	14	2.45809e-53	1.08552e-12	2.2136e-19	2.46493e-33	-0.0217766	-0.00551268	SLC10A4
471	chr10	77926306	77927921	1616	*	13	2.46297e-53	1.20067e-29	1.12403e-12	6.36733e-42	-0.0436529	-0.00942916	DLG5-AS1, DLG5
472	chr1	111988641	111990599	1959	*	21	2.49003e-53	2.48052e-24	3.49601e-14	4.72524e-37	-0.0276447	-0.00150147	LINC01750, KCND3
473	chr22	46334513	46336402	1890	*	18	2.59337e-53	2.55383e-27	2.41047e-10	1.13134e-40	-0.0274555	-0.00518158	TRMU
474	chr22	43109886	43111363	1478	*	28	2.63234e-53	3.06707e-36	5.04878e-15	1.42069e-47	-0.0477453	-0.00818782	BIK
475	chr16	69564267	69567395	3129	*	21	3.09688e-53	1.17846e-45	1.83427e-14	2.02782e-54	-0.0297029	-0.00488743	NFAT5, MIR1538
476	chr7	44324612	44327053	2442	*	19	3.24633e-53	6.37567e-39	1.88653e-15	4.10036e-53	-0.0257454	-0.0050363	CAMK2B
477	chr1	92483231	92488350	5120	*	58	3.4959e-53	1.24002e-64	1.82369e-10	2.43886e-90	-0.0434993	-0.00556532	GFI1
478	chr7	100093183	100094319	1137	*	15	3.52318e-53	5.75926e-44	2.82542e-09	8.92212e-48	-0.0221708	-0.00772208	MCM7, MIR25, MIR93, MIR106B
479	chr7	30026640	30029474	2835	*	23	3.71956e-53	1.74727e-42	4.23741e-10	3.16637e-53	-0.0127901	-0.00418071	FKBP14-AS1, PLEKHA8, FKBP14
480	chr11	68120511	68122140	1630	*	18	3.86857e-53	3.68979e-31	3.17542e-12	7.73394e-42	-0.0245862	-0.0051828	AP002992.1, CHKA
481	chr4	57109627	57110874	1248	*	17	4.04939e-53	6.48268e-23	3.85417e-14	5.76915e-38	-0.0384306	-0.00443262	IGFBP7-AS1, AC111197.1, IGFBP7
482	chr15	70095675	70098696	3022	*	32	4.76375e-53	1.19371e-51	9.99798e-07	7.28324e-58	-0.00656794	-0.00117447	TLE3
483	chr6	17705606	17707532	1927	*	20	4.77064e-53	6.46607e-36	7.01854e-14	7.35908e-45	-0.022741	-0.00442277	AL138724.1, NUP153
484	chr15	51750924	51752474	1551	*	18	5.11035e-53	1.39629e-38	8.1122e-09	5.10841e-44	-0.0154941	-0.00246277	TMOD2, LYSMD2
485	chr10	89535024	89536554	1531	*	15	5.28591e-53	3.10865e-26	1.65558e-13	1.1492e-39	-0.0211484	-0.00598425	SLC16A12
486	chr3	122563034	122565716	2683	*	23	5.85584e-53	6.79571e-53	1.55936e-11	1.30559e-57	-0.0367154	-0.00844501	DTX3L, PARP9
487	chr6	117602109	117603117	1009	*	13	6.21164e-53	2.46638e-42	1.76921e-12	1.29379e-45	-0.0360105	-0.00941518	GOPC
488	chr11	119422027	119424719	2693	*	20	6.57348e-53	2.97824e-39	1.03395e-11	2.92228e-49	-0.0168279	-0.00713665	USP2-AS1, THY1
489	chr18	50559291	50560981	1691	*	14	6.6634e-53	1.31743e-23	1.04842e-14	8.36261e-36	-0.0156488	-0.00384131	MAPK4
490	chr19	58227968	58229495	1528	*	18	6.82059e-53	7.75366e-30	2.16943e-14	2.85263e-45	-0.0224757	-0.00457706	ZNF544, AC020915.4
491	chr21	36576411	36577745	1335	*	12	6.88084e-53	8.21151e-32	2.63184e-11	2.53665e-42	-0.0398207	-0.0111618	CLDN14
492	chr2	156435247	156436901	1655	*	15	6.97946e-53	1.27426e-22	2.97696e-15	4.80362e-34	0.0284736	0.00243626	GPD2
493	chr11	914329	916207	1879	*	13	7.10113e-53	1.12083e-33	4.60147e-13	1.51428e-43	-0.0272605	-0.00972051	CHID1
494	chr20	3888258	3890229	1972	*	17	7.32524e-53	4.2782e-23	3.04809e-14	1.29848e-37	-0.011972	-0.00234538	PANK2, PANK2-AS1
495	chr12	71662807	71665029	2223	*	28	7.45586e-53	8.45383e-49	7.02718e-09	1.8554e-53	-0.0252979	-0.00363607	THAP2, ZFC3H1
496	chr6	33294545	33300294	5750	*	90	7.93019e-53	2.04317e-93	2.91806e-07	8.31215e-117	0.0214822	-0.00177344	PFDN6, RGL2, TAPBP
497	chr1	23483189	23485353	2165	*	14	8.08009e-53	2.34786e-28	2.29177e-12	5.48288e-45	-0.0391474	-0.0104362	ASAP3
498	chr5	180809251	180811296	2046	*	16	8.12736e-53	1.90161e-36	7.98002e-10	1.48977e-47	-0.0322807	-0.0045706	AC022413.1, MGAT1
499	chr7	138917189	138920754	3566	*	18	8.94263e-53	7.06292e-51	8.1449e-15	3.99274e-64	-0.0320597	-0.0131978	KIAA1549
500	chr19	7845174	7846665	1492	*	10	9.00167e-53	8.03295e-42	2.39961e-14	2.17132e-45	-0.0292066	-0.0150917	EVI5L
501	chr3	15426577	15428792	2216	*	18	9.29438e-53	2.12053e-44	1.25925e-09	4.57697e-51	-0.0243462	-0.00540706	EAF1, METTL6
502	chr11	3217506	3219781	2276	*	15	9.67044e-53	2.39461e-45	2.77544e-13	5.37024e-54	-0.0292383	-0.0116934	MRGPRG-AS1, MRGPRG
503	chr2	105768602	105769948	1347	*	16	1.00677e-52	5.48468e-34	6.82645e-12	9.49399e-43	-0.0314897	-0.00637613	NCK2
8263	chr16	27560894	27561042	149	*	2	9.86912e-24	1.12978e-17	3.03116e-15	3.02219e-19	0.0513963	0.0320823	KATNIP
505	chr17	45316526	45317767	1242	*	10	1.13782e-52	4.74007e-33	2.36841e-15	1.04164e-39	-0.0466071	-0.00896565	MAP3K14
506	chr1	37793037	37794738	1702	*	13	1.23385e-52	1.36315e-30	1.81226e-15	9.9637e-40	-0.00914422	-0.00424466	MANEAL
507	chr6	32166152	32168275	2124	*	43	1.24101e-52	3.9442e-39	3.0895e-06	7.20199e-50	-0.0182702	-0.00151231	PPT2-EGFL8, EGFL8, AGPAT1
508	chr8	19682480	19683298	819	*	11	1.24899e-52	2.26815e-33	1.09891e-13	1.38598e-42	-0.0458493	-0.0206477	AC090541.1, CSGALNACT1
509	chr4	121696152	121697577	1426	*	12	1.266e-52	1.27981e-29	3.42855e-12	3.04305e-39	-0.0100329	-0.00399445	ANXA5
510	chr1	38858950	38860507	1558	*	15	1.3327e-52	2.23888e-30	1.65941e-12	2.21668e-40	-0.0162781	-0.00324879	AL139260.1, RRAGC, AL139260.2
511	chr20	31870031	31871663	1633	*	14	1.58952e-52	2.83107e-27	5.80218e-17	1.91056e-45	-0.045298	-0.00598287	TTLL9, DUSP15
6610	chr7	142626529	142626579	51	*	2	6.02481e-26	7.78086e-21	3.34418e-15	1.7626e-21	-0.0505675	-0.0371011	NA
513	chr2	69960608	69962771	2164	*	10	1.71824e-52	2.76645e-31	1.22505e-15	2.75997e-41	-0.0283799	-0.0103457	ASPRV1, PCBP1-AS1
514	chr1	21344752	21346354	1603	*	11	1.76419e-52	9.10364e-33	1.11893e-14	2.50531e-39	-0.0265443	-0.00653454	ECE1
515	chr2	172555171	172557116	1946	*	23	1.81109e-52	9.75509e-26	4.57905e-15	3.23429e-41	-0.022682	-0.00467368	PDK1, AC078883.1
516	chr2	127857560	127858593	1034	*	14	1.83405e-52	8.12641e-23	4.32751e-12	5.2563e-39	-0.0253017	-0.00513242	POLR2D
517	chr11	47847936	47849092	1157	*	15	2.13592e-52	1.30786e-34	8.3805e-10	1.22972e-42	-0.0491893	-0.00641411	NUP160
518	chr6	85449254	85450750	1497	*	15	2.15419e-52	5.78893e-18	1.61251e-11	1.14287e-32	0.00751706	-0.00102519	NT5E
519	chr6	122788596	122790240	1645	*	17	2.17279e-52	3.75606e-25	3.97676e-16	1.76679e-35	-0.0201347	-0.00337323	SMPDL3A
520	chr17	4806720	4808611	1892	*	12	2.25584e-52	6.59735e-40	2.30479e-10	1.45183e-49	-0.0154542	-0.00640051	PLD2, AC233723.1
521	chr6	31901032	31903213	2182	*	28	2.47456e-52	2.40341e-53	5.92266e-08	3.36274e-57	-0.0341581	-0.0066414	C2, ZBTB12
522	chr7	711596	713823	2228	*	19	2.57712e-52	1.37036e-22	8.2592e-18	1.03855e-40	-0.0198051	-0.00118601	PRKAR1B
523	chr5	128082617	128084992	2376	*	18	2.63177e-52	5.27048e-33	8.66284e-14	1.17844e-44	-0.021495	-0.00464176	SLC12A2, LINC01184
524	chr15	43329445	43332041	2597	*	21	2.80521e-52	1.43035e-45	2.73082e-12	9.45935e-60	-0.0230624	-0.00539265	ADAL, LCMT2
525	chr6	83067279	83068267	989	*	12	2.82515e-52	7.88006e-34	1.65459e-11	5.22812e-42	0.01345	-0.0024119	DOP1A
2609	chr7	158471292	158472869	1578	*	8	2.97309e-35	1.38393e-13	4.35858e-15	2.61816e-26	0.0549807	0.00274563	PTPRN2
527	chr1	67832204	67833979	1776	*	14	2.94504e-52	2.41446e-21	1.66343e-14	2.25389e-32	-0.035764	-0.00479949	GNG12-AS1, GNG12
528	chr11	57426014	57428067	2054	*	16	2.98601e-52	7.12411e-35	2.3329e-12	2.6603e-49	-0.0334117	-0.00911207	SLC43A3
529	chr6	31895475	31898340	2866	*	30	3.14555e-52	1.22653e-27	4.90509e-11	4.11155e-40	-0.0163423	-0.00400388	C2, EHMT2
530	chr5	135447385	135448916	1532	*	9	3.26823e-52	7.06929e-44	8.81463e-11	2.57012e-46	-0.0283393	-0.0201661	TIFAB
531	chr12	52974941	52977611	2671	*	14	3.46947e-52	1.69688e-55	2.37837e-10	3.95936e-59	-0.0484801	-0.0203321	NA
532	chr1	244969480	244971290	1811	*	21	3.865e-52	2.14614e-30	2.62335e-11	2.95521e-41	-0.0267464	-0.00365453	EFCAB2, AL356512.1
533	chr11	44603787	44608193	4407	*	18	4.09927e-52	1.68624e-55	1.78524e-17	3.28859e-66	-0.0390492	-0.00868736	CD82, AC010768.1, AC010768.2
534	chr5	79512971	79514779	1809	*	15	4.24402e-52	6.3248e-26	2.87867e-13	8.25341e-37	-0.00610855	-0.00266851	HOMER1
535	chr12	6752129	6754074	1946	*	17	4.62448e-52	3.65142e-28	1.42003e-14	1.38456e-38	0.0244702	-0.0011877	MLF2
536	chr8	22439907	22441628	1722	*	13	4.6269e-52	1.64645e-37	2.99394e-11	8.27514e-43	-0.0404531	-0.0101999	PPP3CC
537	chr15	58064967	58067004	2038	*	21	4.65009e-52	5.95907e-44	3.22812e-11	8.98427e-53	-0.041618	-0.00914945	AC025431.1, ALDH1A2
538	chr6	137866345	137868884	2540	*	25	4.87957e-52	4.15047e-39	1.11222e-11	3.08748e-54	-0.0355832	-0.00584422	TNFAIP3, WAKMAR2
8468	chr12	101779334	101779741	408	*	3	1.74133e-23	1.06026e-10	4.58626e-15	4.99811e-16	0.0514923	0.0145092	GNPTAB
540	chr10	120456223	120457557	1335	*	11	5.39536e-52	4.51353e-28	1.21869e-14	5.97785e-38	0.0138063	-0.00302703	PLPP4
541	chr8	142784837	142788426	3590	*	23	5.63153e-52	3.56826e-58	7.47062e-08	5.18674e-61	-0.0299433	-0.0116187	AC083841.2, LY6D
542	chr6	158642859	158645150	2292	*	19	5.901e-52	3.7537e-35	8.30478e-13	4.39985e-48	-0.0414204	-0.00807728	DYNLT1
543	chr3	9791730	9793827	2098	*	29	6.21058e-52	1.17551e-32	6.77866e-12	2.71016e-46	-0.0243412	-0.00329437	ARPC4, ARPC4-TTLL3, TADA3
544	chr17	48429585	48430743	1159	*	12	6.21058e-52	2.30395e-28	5.16488e-11	7.11898e-40	-0.0294552	-0.00841692	SKAP1
545	chr22	20916904	20918346	1443	*	13	6.26386e-52	2.39073e-28	6.86885e-12	3.69347e-38	-0.0206543	-0.00503055	CRKL
546	chr12	12561185	12563864	2680	*	17	6.97007e-52	1.55968e-29	1.02688e-15	4.3096e-43	-0.0300597	-0.00270373	DUSP16
547	chr2	71129310	71131190	1881	*	23	7.08396e-52	8.58214e-35	1.63218e-11	3.34194e-52	-0.049162	-0.0042303	MPHOSPH10, MCEE
548	chr11	94545232	94545902	671	*	9	7.59549e-52	4.74767e-42	1.38077e-10	7.57522e-45	-0.036391	-0.0244196	PIWIL4, FUT4, AP000943.2
549	chr11	18011433	18014305	2873	*	17	7.97245e-52	1.81848e-50	1.47546e-11	9.42361e-55	0.0463981	-0.0018434	SERGEF, AC055860.1
550	chr11	93740849	93742060	1212	*	21	8.08938e-52	6.34113e-42	1.02568e-09	5.22159e-48	-0.0188641	-0.00339121	C11orf54, AP001273.2, TAF1D
551	chr2	219387493	219388661	1169	*	11	8.11782e-52	1.89719e-45	9.78276e-11	1.78105e-44	-0.0481826	-0.0134366	AC053503.1, DNPEP
552	chr3	142577829	142579176	1348	*	14	8.12948e-52	8.87586e-26	4.19313e-17	5.99516e-41	-0.0398143	-0.00667909	ATR
553	chr1	108660646	108662199	1554	*	19	9.85093e-52	1.38322e-47	2.20831e-11	2.05665e-52	-0.0425629	-0.0081398	AL160171.1, HENMT1
554	chr20	1001129	1003168	2040	*	14	9.99086e-52	1.08181e-48	1.56058e-16	2.69067e-56	-0.0315053	-0.0106766	RSPO4
555	chr17	42275456	42277388	1933	*	11	1.01285e-51	6.19298e-34	6.13147e-14	4.34806e-41	-0.0261818	-0.00690748	STAT5B, AC099811.5
556	chr15	89751240	89751545	306	*	9	1.17569e-51	8.63624e-30	2.63747e-18	5.87315e-40	-0.0336503	-0.0100131	MESP1
557	chr12	15788358	15790035	1678	*	17	1.22018e-51	2.15991e-24	1.97397e-13	8.30904e-41	-0.0106865	-0.00299781	EPS8
558	chr2	27889303	27891595	2293	*	25	1.25695e-51	1.58474e-48	2.13005e-10	3.72822e-56	-0.0273253	-0.00594212	MRPL33, BABAM2, RBKS
559	chr11	72012929	72014544	1616	*	12	1.31302e-51	9.8224e-52	2.79326e-11	6.99933e-52	-0.0280574	-0.00901125	AP002490.1, NUMA1
560	chr3	25663440	25665333	1894	*	14	1.37985e-51	6.03446e-31	4.53894e-12	2.68523e-43	-0.0225298	-0.00383175	TOP2B, MIR4442
561	chr16	30956695	30957814	1120	*	14	1.42062e-51	2.19806e-26	1.47283e-13	1.24896e-37	-0.0118014	-0.0044958	SETD1A, AC135048.3
562	chr3	15332647	15333540	894	*	13	1.43025e-51	6.4706e-35	3.77644e-09	8.30698e-45	-0.0360289	-0.00923429	SH3BP5
563	chr13	23888699	23890237	1539	*	11	1.57885e-51	2.03845e-33	5.82171e-11	1.05494e-39	-0.0163742	-0.00735888	PCOTH, MIPEP
564	chr7	99143734	99144775	1042	*	13	1.72644e-51	2.09669e-31	1.30554e-12	3.23429e-41	-0.034156	-0.00826828	SMURF1
565	chr6	2764652	2766540	1889	*	15	1.74692e-51	2.36642e-27	5.33373e-14	1.45161e-38	-0.00488959	-0.00184199	WRNIP1
64	chr16	81095713	81097197	1485	*	11	3.83393e-76	2.06439e-48	4.74271e-15	1.54353e-57	-0.0664195	-0.00945558	AC092718.8, AC092718.3, GCSH
567	chr2	65226819	65228402	1584	*	13	1.88319e-51	8.37372e-31	5.17135e-15	1.12785e-39	-0.0182115	-0.00468729	ACTR2, AC007318.1
568	chr4	54099517	54100894	1378	*	16	1.88992e-51	5.05756e-33	3.36468e-12	2.53535e-40	-0.0224112	-0.00323457	AC058822.1, GSX2
569	chr4	2755979	2757253	1275	*	9	1.92173e-51	1.49708e-28	1.86735e-15	2.51817e-38	-0.0168339	-0.00614068	TNIP2
570	chr2	98730172	98731769	1598	*	9	1.97539e-51	2.67937e-16	3.11738e-18	9.36241e-28	-0.0154445	-0.00267249	MGAT4A
571	chr17	5191586	5192675	1090	*	10	1.99658e-51	2.363e-25	4.24096e-13	1.39795e-39	-0.0158228	-0.00485949	AC087500.1, ZNF594
572	chr22	39152126	39153486	1361	*	12	2.04522e-51	3.06707e-36	2.53205e-12	2.39562e-41	-0.0114885	-0.00396964	CBX7
573	chr1	23368008	23370086	2079	*	23	2.11097e-51	4.58347e-28	4.1652e-14	6.62115e-38	0.0189922	-0.00204092	ZNF436-AS1, ZNF436
574	chr22	31488759	31490470	1712	*	12	2.22603e-51	1.85778e-29	4.41129e-15	1.52671e-37	-0.020406	-0.00589522	DRG1, SFI1, AL096701.4, EIF4ENIF1
575	chr22	29204491	29206194	1704	*	12	2.31044e-51	4.98713e-38	3.82866e-13	4.10807e-45	-0.0438768	-0.00989456	EMID1
576	chr7	112206091	112206860	770	*	16	2.31582e-51	6.56883e-23	4.6032e-13	5.19229e-41	-0.00507249	-0.00145816	ZNF277, DOCK4
577	chr12	123601671	123602356	686	*	11	2.32481e-51	1.35154e-38	1.8136e-14	2.00896e-42	-0.00382835	-0.00241451	DDX55
578	chr11	9090924	9092012	1089	*	9	2.40494e-51	4.6375e-28	2.2243e-13	1.17656e-37	-0.0187647	-0.00913559	SCUBE2
3241	chr13	29487780	29488698	919	*	5	4.25499e-33	1.752e-19	4.86043e-15	2.54704e-24	0.113657	0.0130844	MTUS2, MTUS2-AS1
580	chr19	35774509	35777554	3046	*	17	2.61758e-51	1.58485e-54	4.91378e-11	1.02127e-64	-0.0494391	-0.00662416	ARHGAP33
581	chr1	26233589	26234834	1246	*	15	2.65891e-51	2.72786e-35	1.91528e-11	4.63092e-43	-0.0172345	-0.00442357	CEP85
582	chr2	46167856	46168699	844	*	6	2.75904e-51	4.73506e-26	5.05409e-13	1.71279e-35	-0.0484694	-0.0197815	PRKCE, AC017006.1
583	chr10	21173050	21174929	1880	*	12	2.81353e-51	2.29073e-23	1.31374e-15	4.42556e-36	-0.0121248	-0.00341562	NEBL-AS1, NEBL
584	chr6	35258854	35260542	1689	*	13	2.90539e-51	4.84419e-41	1.35449e-10	2.89217e-45	-0.0273759	-0.00585854	ZNF76
585	chr20	35092016	35093420	1405	*	18	3.09409e-51	3.46472e-31	1.13674e-13	9.69164e-41	-0.0163122	-0.00442755	TRPC4AP
586	chr19	14495114	14497280	2167	*	13	3.09609e-51	1.14699e-31	9.61386e-12	2.42201e-39	-0.0170363	-0.00327993	GIPC1
587	chr1	155322869	155324821	1953	*	15	3.14543e-51	4.90018e-28	1.43092e-13	2.27119e-39	-0.0119783	-0.004625	RUSC1, RUSC1-AS1
588	chr20	43557805	43559197	1393	*	10	3.3717e-51	5.63736e-39	5.05551e-14	2.6125e-45	-0.0284022	-0.013519	Z98752.3, SGK2
589	chr16	69384900	69386676	1777	*	13	3.57181e-51	6.86202e-26	2.20247e-12	1.1379e-39	-0.0272843	-0.00411373	TERF2
590	chr11	112085638	112087868	2231	*	32	3.61603e-51	3.51491e-37	1.45342e-10	2.01763e-46	-0.0176962	-0.00238494	SDHD, AP002884.2, TIMM8B
591	chr1	114669363	114670638	1276	*	18	3.67878e-51	2.27965e-29	8.92752e-15	7.11076e-40	-0.0215276	-0.00534821	DENND2C
592	chr3	133572926	133575086	2161	*	22	3.7449e-51	1.36984e-32	1.66804e-11	7.08523e-43	-0.0207736	-0.0040166	CDV3
593	chr9	114098157	114099773	1617	*	12	3.7733e-51	1.00738e-33	3.76936e-13	7.41148e-44	-0.04365	-0.0183873	KIF12
594	chr12	42237599	42239105	1507	*	14	4.29567e-51	4.27109e-25	1.08266e-15	3.06641e-37	-0.0327397	-0.00560291	PPHLN1, YAF2
595	chr16	30526693	30527343	651	*	8	4.90867e-51	2.59166e-28	5.29048e-13	8.3207e-41	-0.0254208	-0.00891576	AC002310.5, ZNF768, AC002310.4
596	chr6	83708214	83710108	1895	*	26	4.98229e-51	6.29768e-32	1.25666e-10	1.10829e-41	-0.0244976	-0.00444794	SNAP91
597	chr19	662740	663973	1234	*	10	5.11908e-51	1.56832e-32	7.09396e-14	7.84645e-40	-0.0306168	-0.00566133	AC004156.1, RNF126
6974	chr7	37065745	37065995	251	*	2	2.04287e-25	1.29145e-19	4.86043e-15	1.74212e-20	-0.0589548	-0.0443256	ELMO1
599	chr22	20964077	20966061	1985	*	12	5.3568e-51	1.18003e-20	1.00138e-19	1.33601e-33	-0.0209585	-0.0061968	LINC01637, AIFM3
600	chr3	56467993	56468786	794	*	10	5.35921e-51	1.36813e-35	4.15713e-11	1.9982e-40	-0.0172616	-0.00612199	ERC2
601	chr12	121578874	121581212	2339	*	26	5.37226e-51	2.67577e-39	7.09868e-09	2.14765e-50	0.0180703	-0.000923509	KDM2B-DT, KDM2B
602	chr14	24092855	24095895	3041	*	21	5.47931e-51	1.96861e-34	2.39413e-18	3.31542e-50	-0.0316926	-0.00895701	PCK2, NRL
603	chr4	185394946	185397202	2257	*	16	5.48102e-51	1.64566e-29	2.60931e-13	4.7922e-45	-0.0337814	-0.00533525	ANKRD37, LRP2BP
604	chr1	150149535	150151300	1766	*	12	5.70047e-51	8.97507e-29	4.45474e-17	1.13385e-36	-0.0163571	-0.00366031	PLEKHO1
605	chr14	52695171	52696486	1316	*	13	6.19694e-51	1.70019e-34	1.21081e-12	1.23033e-43	-0.0154118	-0.00418708	ERO1A
606	chr18	12702186	12704162	1977	*	19	7.61632e-51	8.71966e-40	1.46371e-12	4.8185e-52	-0.0251959	-0.00509529	PSMG2, CEP76
607	chr2	241507926	241510350	2425	*	23	7.6748e-51	6.87298e-31	6.44083e-12	1.0372e-46	-0.0402176	-0.00623725	STK25
608	chr4	113760158	113762666	2509	*	22	7.76928e-51	3.90318e-40	1.16601e-10	2.3558e-51	-0.0147875	-0.00347289	CAMK2D
609	chr10	31927859	31930039	2181	*	18	7.82229e-51	9.0037e-35	5.00708e-12	1.44839e-47	-0.00774602	-0.00273859	ARHGAP12
610	chr1	116666561	116668477	1917	*	19	7.94821e-51	8.20563e-25	7.06267e-12	2.18043e-39	-0.0150186	-0.0024675	IGSF3
611	chr22	39475935	39477798	1864	*	8	8.28139e-51	9.91212e-44	1.0246e-14	3.11493e-50	-0.0283006	-0.0166393	MGAT3, MGAT3-AS1
612	chr12	105106864	105108126	1263	*	18	8.56004e-51	2.62876e-39	1.67421e-12	2.86416e-45	-0.0133776	-0.00345544	WASHC4, ALDH1L2
613	chr1	3139394	3143262	3869	*	23	8.57805e-51	9.46956e-38	8.34667e-13	9.42553e-54	-0.0330616	-0.00829317	PRDM16
614	chr12	68332152	68333359	1208	*	13	8.60009e-51	7.76467e-28	1.50286e-18	1.08849e-40	-0.0101587	-0.00375662	MDM1, LINC02384
615	chr8	40885013	40885937	925	*	6	8.82609e-51	3.62775e-48	5.71793e-11	1.22064e-46	-0.0334321	-0.0250159	ZMAT4
616	chr12	6555370	6557066	1697	*	12	8.92531e-51	5.94731e-21	2.17034e-16	1.01674e-35	-0.0238127	-0.00721712	IFFO1, NOP2, AC006064.6
617	chr22	19713585	19715141	1557	*	14	1.00062e-50	9.67942e-34	5.60669e-16	4.33169e-38	-0.0134067	-0.00402746	SEPTIN5
618	chr8	22691840	22693761	1922	*	22	1.05671e-50	8.64399e-33	5.02177e-13	6.28625e-42	-0.0364569	-0.00631932	AC055854.1, EGR3
619	chr11	83193013	83194786	1774	*	21	1.05671e-50	9.02237e-31	3.11692e-10	1.10769e-40	-0.0258527	-0.00256891	ANKRD42, AP000873.2
620	chr2	174024231	174026121	1891	*	14	1.14453e-50	1.07159e-39	1.64691e-13	1.49417e-50	-0.036651	-0.0151788	LINC01960
3912	chr5	83720811	83722603	1793	*	12	2.62421e-31	1.32406e-12	6.83312e-15	1.53975e-24	-0.0562404	-0.00769824	HAPLN1
622	chr12	57844449	57848107	3659	*	23	1.40582e-50	6.48014e-44	2.77745e-11	7.50499e-58	0.0327574	-0.00010009	CTDSP2
623	chr12	112380797	112382684	1888	*	15	1.41972e-50	2.63543e-24	6.57104e-18	7.07875e-41	-0.0283969	-0.0028214	HECTD4
624	chr22	24939017	24940319	1303	*	8	1.46959e-50	2.36776e-37	2.36265e-10	2.20235e-42	-0.0299492	-0.0153748	TMEM211
5214	chr14	101227598	101228037	440	*	2	2.51711e-28	2.34899e-22	8.53207e-15	1.57167e-22	0.0509804	0.0464716	NA
626	chr12	93441160	93442877	1718	*	16	1.51647e-50	9.01258e-35	1.9568e-08	2.52164e-44	-0.0228856	-0.00343967	UBE2N
627	chr17	8744626	8746234	1609	*	12	1.70836e-50	1.24062e-28	1.43762e-20	6.57836e-45	-0.0263802	-0.00697869	CCDC42
628	chr2	98086645	98088395	1751	*	14	1.81309e-50	2.01776e-37	1.82098e-10	8.25133e-45	-0.0274781	-0.0110358	VWA3B
629	chr7	156639599	156641960	2362	*	15	1.83726e-50	3.12014e-41	4.53141e-10	1.36243e-49	-0.0419367	-0.00932824	RNF32, LINC01006
630	chr1	165355899	165357768	1870	*	17	1.87253e-50	1.16881e-22	3.63957e-14	3.93145e-35	-0.0426325	-0.00893928	LMX1A
631	chr5	132736448	132738344	1897	*	18	2.04297e-50	7.88784e-29	1.1581e-13	3.33108e-39	-0.0116487	-0.00285967	KIF3A
632	chr8	103298152	103299757	1606	*	15	2.11761e-50	2.4464e-25	5.14239e-14	1.53608e-37	0.0207865	-0.00252793	FZD6, BAALC-AS1
633	chr18	21110882	21112377	1496	*	18	2.16454e-50	6.38737e-37	2.39195e-13	1.14442e-43	-0.0161261	-0.00240923	ROCK1
634	chr20	35740987	35743295	2309	*	20	2.29915e-50	2.11063e-30	1.46823e-12	3.73526e-41	-0.0483917	-0.00503987	RBM39
115	chr4	2843003	2844428	1426	*	16	1.20023e-68	6.31843e-46	9.23234e-15	4.44669e-56	-0.0589348	-0.00777526	ADD1
636	chr1	168177921	168179816	1896	*	18	2.31799e-50	2.04729e-25	3.38052e-16	7.95626e-39	-0.0103275	-0.00270525	TIPRL
360	chr11	65575157	65577473	2317	*	12	6.28071e-56	2.96781e-51	9.62026e-15	1.51505e-57	-0.0703785	-0.0147486	EHBP1L1
638	chr1	197146275	197147717	1443	*	17	2.51684e-50	1.47619e-34	5.09148e-12	1.48876e-44	-0.00999657	-0.00252811	ASPM
6169	chr5	5303182	5303347	166	*	3	1.25523e-26	2.28815e-20	9.68713e-15	4.55031e-22	-0.0719161	-0.0270037	ADAMTS16
640	chr10	133377753	133380489	2737	*	36	3.26573e-50	1.70443e-44	1.15477e-09	4.95075e-52	-0.0194449	-0.00402999	PAOX, AL360181.3
641	chr11	62622027	62622564	538	*	10	3.28139e-50	1.36446e-39	2.58743e-11	4.27297e-44	-0.0300728	-0.00926855	B3GAT3
642	chr21	39379297	39380965	1669	*	15	3.30734e-50	1.11407e-27	2.99245e-13	2.63352e-39	-0.0412411	-0.00714386	GET1, GET1-SH3BGR
643	chr15	66356350	66357523	1174	*	13	3.40023e-50	1.83423e-40	1.62713e-11	4.41226e-45	-0.0193781	-0.00419757	TIPIN
644	chr12	94459569	94461032	1464	*	16	3.59282e-50	3.66684e-33	1.09663e-12	3.29122e-41	-0.0110738	-0.00357482	CEP83-DT, CEP83
645	chr16	85781173	85782245	1073	*	6	3.62698e-50	1.9334e-32	1.47283e-13	5.59287e-39	-0.0423942	-0.0216709	EMC8, RNU1-103P
646	chr19	40348001	40349445	1445	*	18	3.64207e-50	5.68074e-38	9.75444e-11	6.20021e-44	-0.0467149	-0.00670073	PLD3, C19orf47
647	chr21	25734129	25736425	2297	*	29	3.67791e-50	5.27942e-30	1.02343e-11	1.20572e-43	-0.0218658	-0.00347967	GABPA, ATP5PF
648	chr9	83979176	83981366	2191	*	20	3.95818e-50	5.45208e-33	6.24594e-12	8.74059e-45	-0.0425545	-0.00459999	RMI1, HNRNPK
649	chr3	10011039	10011338	300	*	9	4.42991e-50	1.0421e-29	4.08061e-15	7.22954e-40	-0.0192129	-0.00578899	EMC3, AC022007.1
650	chr14	32075802	32078071	2270	*	9	4.43051e-50	6.14073e-26	2.72302e-18	1.4423e-39	-0.024618	-0.0052246	ARHGAP5, ARHGAP5-AS1
651	chr12	6850307	6852782	2476	*	25	4.43684e-50	1.01511e-38	4.68612e-10	1.27448e-55	-0.0240613	-0.00438411	USP5, CDCA3
652	chr17	82840005	82840830	826	*	12	4.87616e-50	8.83402e-33	2.48837e-13	3.96483e-39	-0.0116255	-0.00272281	TBCD, ZNF750
653	chr6	152636775	152638125	1351	*	16	6.08953e-50	5.77067e-31	3.47347e-12	2.05887e-38	-0.0373237	-0.0116592	SYNE1
654	chr9	117414237	117415920	1684	*	11	6.16561e-50	9.87167e-28	1.05527e-12	7.39154e-38	-0.0242665	-0.00692621	ASTN2
655	chr11	74170159	74171691	1533	*	25	6.18011e-50	6.28715e-33	1.70621e-10	1.56609e-43	0.0160068	-0.00139246	PPME1, C2CD3
656	chr11	62417751	62419057	1307	*	5	6.5406e-50	7.92821e-43	8.96801e-15	2.22872e-43	-0.0227838	-0.0174789	SCGB1A1
657	chr11	106076530	106078379	1850	*	28	6.63773e-50	1.35027e-35	4.89418e-12	1.64831e-47	-0.0103804	-0.00247648	AASDHPPT, KBTBD3
658	chr3	196639068	196640123	1056	*	14	6.97768e-50	2.1693e-33	8.10886e-12	6.32451e-40	-0.0459708	-0.00797748	NRROS, PIGX
659	chr1	209937434	209938327	894	*	11	7.07007e-50	1.93787e-33	2.37846e-14	8.949e-39	0.0338784	-0.00306904	SYT14
660	chr1	224433750	224435153	1404	*	12	7.59234e-50	4.42126e-29	5.49289e-13	1.59613e-41	-0.0141213	-0.00487643	CNIH3, WDR26
661	chr5	40678916	40681967	3052	*	24	7.61874e-50	4.6357e-46	4.62255e-15	8.36572e-63	-0.0250366	-0.00436542	PTGER4, TTC33
662	chr14	103628282	103630053	1772	*	11	7.96859e-50	2.12936e-29	1.52557e-15	2.31432e-42	-0.0214047	-0.00619312	KLC1, AL139300.1
10248	chr2	237579391	237579656	266	*	2	1.08172e-21	3.11286e-13	1.10771e-14	2.70019e-16	0.0511127	0.0211976	RAB17
664	chr4	39526649	39528604	1956	*	23	8.23866e-50	8.58649e-25	5.84227e-11	2.08139e-36	-0.00975117	-0.00251478	UGDH-AS1, UGDH
665	chr3	150703280	150704356	1077	*	16	8.7043e-50	9.12796e-25	3.43991e-13	8.4392e-37	-0.00997059	-0.0030503	ERICH6-AS1, ERICH6
666	chr20	43914219	43916459	2241	*	25	8.75435e-50	3.50735e-36	1.93233e-10	1.43233e-45	0.0212935	-0.00301619	TOX2
667	chr2	69741282	69742662	1381	*	14	1.04251e-49	5.92352e-30	5.00844e-11	2.05319e-40	-0.0253227	-0.00553902	ANXA4
668	chr2	46697687	46699871	2185	*	16	1.08748e-49	8.0843e-40	4.19221e-11	5.58245e-45	0.0188223	-0.00214956	LINC01118, SOCS5
5565	chr4	40869004	40870049	1046	*	3	1.07669e-27	6.0448e-21	1.12762e-14	1.22412e-22	0.0572886	0.00619464	APBB2
670	chr7	156604958	156606374	1417	*	10	1.27155e-49	3.23472e-28	5.66853e-12	7.27792e-39	-0.0260301	-0.0109675	LINC01006
671	chr8	20254664	20256416	1753	*	14	1.29498e-49	1.03728e-36	5.00925e-11	1.59763e-41	-0.0287192	-0.0150334	LZTS1
672	chr9	133635112	133636662	1551	*	10	1.30437e-49	5.02317e-36	3.88389e-11	2.2014e-44	-0.0298982	-0.0141812	DBH
673	chr6	4135057	4136330	1274	*	15	1.40808e-49	2.90814e-30	2.93436e-14	2.72614e-38	-0.0247567	-0.00549926	AL136309.3, ECI2-DT, ECI2
674	chr6	41733828	41737344	3517	*	28	1.41646e-49	4.53309e-68	2.40939e-09	6.83515e-76	-0.0189362	-0.00748403	AL035588.1, TFEB, PGC
675	chr1	228734355	228736542	2188	*	19	1.42468e-49	1.78695e-38	1.35841e-10	6.13243e-46	-0.0264863	-0.0068739	RHOU
676	chr1	167219765	167221753	1989	*	15	1.42494e-49	5.83662e-21	8.3443e-15	8.69315e-39	-0.0180541	-0.00333471	POU2F1, AL451050.2
677	chr16	68022472	68024008	1537	*	23	1.47416e-49	1.09329e-21	3.58546e-13	1.95993e-36	-0.0114223	-0.00144502	DUS2, DDX28
678	chr1	35557174	35558872	1699	*	20	1.6197e-49	1.59169e-35	1.63486e-09	6.92588e-49	-0.0136072	-0.00451442	NCDN, KIAA0319L
679	chr20	3732148	3733748	1601	*	9	1.77518e-49	1.17571e-27	1.49859e-15	3.06732e-37	-0.0217435	-0.0118855	HSPA12B
680	chr1	36148836	36151969	3134	*	16	1.81014e-49	2.87592e-44	8.93055e-10	6.88606e-53	-0.0289492	-0.0122086	TRAPPC3
681	chr6	37818469	37820395	1927	*	8	1.81243e-49	7.44398e-38	4.91144e-18	4.11672e-41	-0.0335676	-0.00959213	ZFAND3, AL121574.1
682	chr15	72117363	72118728	1366	*	14	1.86755e-49	1.1161e-37	1.41191e-07	5.1849e-41	-0.00636349	-0.00151091	SENP8, MYO9A
683	chr3	51384321	51385801	1481	*	15	1.8885e-49	8.68736e-27	2.07817e-12	4.21794e-37	-0.0111568	-0.00308621	MANF
684	chr16	31009414	31011200	1787	*	12	2.00815e-49	3.46906e-42	1.204e-11	1.11469e-48	-0.0250883	-0.00992662	STX1B
685	chr8	143023638	143025814	2177	*	11	2.1814e-49	1.55274e-40	6.95278e-13	1.42069e-47	-0.0236721	-0.00933331	LY6E
1594	chr7	156893130	156893997	868	*	11	5.16118e-40	6.48397e-29	1.16037e-14	8.3752e-35	-0.060218	-0.0142949	LMBR1
687	chr2	27274887	27275995	1109	*	13	2.21838e-49	1.06719e-31	4.6245e-12	5.60758e-39	-0.0332635	-0.00604244	DNAJC5G, SLC30A3
13876	chr3	4650783	4650827	45	*	2	7.46011e-19	1.10281e-09	1.16037e-14	5.27894e-15	-0.059786	-0.032165	ITPR1
689	chr16	80569020	80570251	1232	*	10	2.27124e-49	1.77191e-28	5.36736e-11	1.15942e-36	-0.0438891	-0.0198004	LINC01227
690	chr7	152463711	152464957	1247	*	10	2.31813e-49	2.28432e-26	2.15727e-17	6.45743e-37	-0.0144525	-0.00486352	LINC01003
691	chr1	27365487	27367899	2413	*	20	2.60545e-49	3.18458e-21	2.79332e-15	1.20079e-35	-0.024031	-0.00309644	MAP3K6
692	chr20	13299114	13299554	441	*	6	2.67982e-49	1.61577e-30	9.62322e-13	3.99223e-37	-0.0249877	-0.00819849	ISM1
693	chr3	197748953	197750974	2022	*	24	2.71032e-49	3.77842e-35	1.58185e-06	1.50914e-41	-0.0119602	-0.00258414	FYTTD1, RUBCN
694	chr1	26920966	26922492	1527	*	19	2.98448e-49	1.51975e-22	1.37729e-18	9.83639e-35	-0.0360575	-0.00486563	NUDC
695	chr1	1777764	1780966	3203	*	20	2.9912e-49	4.66606e-55	1.36572e-11	5.53271e-63	-0.0361575	-0.0117116	NADK
696	chr6	33286608	33290804	4197	*	72	3.12307e-49	8.66889e-62	1.89309e-07	5.35871e-81	-0.0198036	-0.00255797	PFDN6, MIR6834, WDR46, MIR6873
697	chr5	78648022	78650009	1988	*	12	3.12575e-49	2.03433e-29	1.78119e-14	1.09274e-36	-0.0189982	-0.0077217	LHFPL2
698	chr4	6693196	6693971	776	*	9	3.34741e-49	3.17245e-39	1.28665e-12	4.6623e-43	-0.0340725	-0.0203807	S100P
699	chr16	21598583	21600372	1790	*	20	3.3533e-49	5.87606e-37	2.58883e-09	9.88319e-42	-0.0274708	-0.00468044	METTL9
83	chr1	202212741	202214477	1737	*	11	1.88883e-73	6.7091e-49	1.18186e-14	8.40386e-59	-0.0665311	-0.0287654	LGR6
701	chr14	58297930	58299744	1815	*	20	3.39938e-49	6.05177e-18	7.31016e-11	1.05169e-32	-0.0170788	-0.00234337	ARID4A, ARMH4, PSMA3-AS1
702	chr12	100266676	100268000	1325	*	19	3.4884e-49	2.35179e-39	5.96889e-09	1.10012e-43	-0.0224215	-0.00409841	SCYL2, DEPDC4
703	chr17	58692026	58693063	1038	*	19	3.64821e-49	3.2823e-35	1.29744e-08	3.7002e-43	-0.034043	-0.00558449	RAD51C, TEX14
704	chr2	25341533	25343359	1827	*	15	3.69836e-49	1.61142e-30	1.07286e-10	1.21373e-38	-0.00911945	-0.00354056	DNMT3A
705	chr14	94173692	94175444	1753	*	9	3.92047e-49	3.77791e-27	5.18219e-13	3.26295e-38	-0.0244765	-0.00840527	PPP4R4
706	chr4	112636722	112637876	1155	*	20	3.92146e-49	2.38845e-33	1.28229e-09	3.12213e-42	-0.0160225	-0.00359488	LARP7, ZGRF1
707	chr12	93569516	93572709	3194	*	41	4.0171e-49	1.00108e-43	3.41632e-12	5.44816e-57	-0.0169416	-0.00256553	SOCS2, SOCS2-AS1
708	chr3	23915995	23918047	2053	*	25	4.10294e-49	4.49796e-29	5.72042e-10	2.14153e-44	-0.023034	-0.00306498	RPL15, NKIRAS1
709	chr7	130440585	130442518	1934	*	19	4.29875e-49	7.05007e-22	6.21859e-15	4.78852e-47	-0.0275422	-0.00349634	CEP41
710	chr7	101237470	101240271	2802	*	19	4.36627e-49	4.33635e-60	4.22908e-11	3.24859e-62	-0.0339214	-0.0144539	CLDN15, FIS1
711	chr12	4271420	4276593	5174	*	58	4.99237e-49	4.25793e-76	2.2019e-10	7.00172e-95	-0.0390845	-0.00509535	CCND2, AC008012.1, CCND2-AS1
712	chr7	100585058	100586733	1676	*	17	5.16423e-49	2.33119e-18	9.53347e-19	2.43072e-28	-0.0199938	-0.00122369	FBXO24, LRCH4
713	chr1	50023568	50024473	906	*	14	5.22368e-49	4.8725e-26	1.96939e-14	9.8743e-40	-0.0196447	-0.00847176	ELAVL4, AGBL4
714	chr17	7716793	7718480	1688	*	12	5.50353e-49	2.82551e-15	2.80817e-17	1.76942e-33	-0.0139384	-0.00368116	DNAH2
715	chr12	50166686	50167866	1181	*	13	5.53677e-49	2.93984e-31	1.1711e-13	3.19247e-41	-0.0121017	-0.00299031	CERS5
65	chr6	33191576	33213788	22213	*	237	4.68707e-76	1.93242e-246	1.23294e-14	0	0.0523166	-0.00401929	RNY4P10, SLC39A7, HSD17B8, MIR219A1, RING1, COL11A2, RXRB
2246	chr21	38773166	38774225	1060	*	7	1.11704e-36	3.88671e-15	1.32058e-14	3.13146e-25	-0.0525973	-0.0172753	NA
718	chr22	20494909	20496833	1925	*	13	5.90974e-49	1.89091e-30	5.5542e-12	2.19104e-39	-0.00771196	-0.00113309	MED15, KLHL22
719	chr11	65083449	65085153	1705	*	15	6.84431e-49	2.62876e-39	2.31308e-10	6.63129e-42	-0.0201652	-0.00401759	ZFPL1, CDCA5, TMEM262
720	chr1	19484196	19486817	2622	*	17	7.20279e-49	2.56068e-26	6.57732e-13	2.54683e-41	-0.036628	-0.00612056	MICOS10, CAPZB
721	chr6	13295329	13296526	1198	*	11	7.20279e-49	7.57294e-49	1.53452e-09	2.03948e-47	-0.0370351	-0.0181959	AL008729.1, TBC1D7
722	chr11	62705516	62710152	4637	*	31	7.28089e-49	1.28111e-46	1.23192e-13	3.78406e-65	-0.0212232	-0.00400585	GNG3, BSCL2, HNRNPUL2-BSCL2
723	chr8	143733034	143734165	1132	*	12	7.54761e-49	5.46284e-32	1.75796e-09	1.21724e-39	-0.0103214	-0.00481484	IQANK1, FAM83H, MIR4664
724	chr2	27148088	27149264	1177	*	11	7.80277e-49	8.2184e-40	1.15837e-11	1.3665e-45	-0.0281236	-0.0102414	TCF23
725	chr3	149969986	149971538	1553	*	15	7.9486e-49	4.01767e-41	2.26212e-09	6.40638e-44	-0.0137642	-0.0038958	PFN2
726	chr5	127029238	127031765	2528	*	19	8.39889e-49	6.08356e-42	6.08531e-13	1.26894e-49	-0.0255575	-0.00383806	MARCHF3
727	chr11	45884160	45886485	2326	*	15	8.60109e-49	1.37434e-29	1.42707e-13	2.04525e-45	-0.0313375	-0.00734693	MAPK8IP1
728	chr15	40470208	40472033	1826	*	16	8.64811e-49	8.25716e-33	2.13071e-09	5.85692e-40	-0.0160378	-0.00472186	CHST14
729	chr2	221571429	221574245	2817	*	19	9.48237e-49	2.61115e-29	6.46737e-14	1.83608e-46	-0.00736479	-0.002722	AC079834.1, EPHA4
730	chr21	44871953	44874700	2748	*	18	9.62135e-49	1.14772e-37	1.19964e-10	3.7732e-46	0.0324304	0.00169691	PTTG1IP
731	chr5	149549322	149551921	2600	*	27	1.00341e-48	3.30222e-34	2.75001e-14	3.22605e-46	-0.0182027	-0.00379989	CSNK1A1
732	chr17	21283477	21287058	3582	*	23	1.02462e-48	3.51043e-53	1.74073e-11	9.91932e-58	-0.0494975	-0.00300166	MAP2K3
733	chr6	13710748	13712954	2207	*	11	1.05554e-48	9.48137e-38	1.59234e-11	2.63828e-43	-0.0253924	-0.00800119	RANBP9
734	chr1	205679963	205681346	1384	*	13	1.05732e-48	2.04487e-35	5.72042e-10	1.43164e-39	-0.0096538	-0.00292136	SLC45A3
735	chr12	8697155	8699077	1923	*	12	1.10498e-48	7.35468e-33	6.85629e-12	4.17745e-38	-0.0142892	-0.00434929	RIMKLB
736	chr13	49585002	49586534	1533	*	14	1.11589e-48	5.17535e-36	3.03863e-10	2.82871e-41	-0.035997	-0.00963004	RCBTB1
737	chr13	30306690	30308136	1447	*	16	1.15029e-48	2.36417e-27	1.30319e-11	2.98497e-36	-0.0190502	-0.00603069	KATNAL1
738	chr17	81031477	81033729	2253	*	13	1.17643e-48	9.90807e-29	8.55829e-13	3.78174e-40	-0.0351255	-0.0120629	BAIAP2-DT
284	chr6	30672377	30673443	1067	*	34	7.45055e-58	1.81229e-32	1.34646e-14	1.83095e-49	0.0523052	-0.00117535	DHX16
740	chr19	18339991	18341254	1264	*	16	1.37906e-48	6.54335e-34	1.18144e-15	4.08725e-38	-0.0158247	-0.00547301	PGPEP1
741	chr10	34812677	34816473	3797	*	17	1.3999e-48	3.61566e-40	7.98239e-16	3.5775e-56	-0.0323421	-0.00897281	PARD3-AS1, PARD3
742	chr2	10080328	10081219	892	*	10	1.52859e-48	1.80741e-33	7.54688e-13	1.65934e-39	-0.0195066	-0.00570882	CYS1
743	chr22	39501575	39502841	1267	*	15	1.52887e-48	5.53454e-28	3.66062e-13	7.23692e-42	-0.0258413	-0.00615756	MIEF1
1247	chr12	123971995	123973895	1901	*	11	1.2114e-42	2.6722e-33	1.38425e-14	2.66859e-37	-0.0598973	-0.0090742	ZNF664, AC068790.8, RFLNA, CCDC92
745	chr12	111368134	111370137	2004	*	16	1.60076e-48	3.0781e-30	3.22679e-11	2.17111e-42	0.0265228	-0.00177599	LINC02356, PHETA1
746	chr5	68214905	68216280	1376	*	11	1.65848e-48	1.07303e-28	1.6674e-12	5.09995e-40	-0.0344581	-0.00623898	PIK3R1
747	chr6	33178308	33180609	2302	*	12	1.68046e-48	1.78867e-46	2.51161e-14	2.05064e-50	-0.0352773	-0.0106473	COL11A2
748	chr1	227733987	227736813	2827	*	21	1.69208e-48	9.15287e-37	4.93667e-11	1.07364e-48	-0.022144	-0.00628643	SNAP47, JMJD4
749	chr7	373616	375595	1980	*	19	1.79326e-48	6.22984e-37	1.91396e-12	3.88828e-49	-0.0407789	-0.00882627	NA
750	chr6	127265854	127267678	1825	*	16	1.81845e-48	6.89005e-30	9.8496e-11	1.02702e-39	-0.0144891	-0.002509	RNF146
751	chr1	109425450	109427311	1862	*	19	1.86036e-48	1.86396e-31	6.26561e-09	3.33755e-40	-0.00818086	-0.003146	PSMA5
752	chr1	59296282	59297347	1066	*	14	1.91624e-48	9.79703e-29	8.3206e-17	2.50647e-38	-0.0158349	-0.00539271	FGGY, HSD52
753	chr2	111897146	111899052	1907	*	8	1.96331e-48	9.51018e-29	4.50009e-12	1.527e-35	0.032364	0.00723517	MERTK
754	chr8	133570613	133573083	2471	*	16	1.99651e-48	1.51415e-31	3.62225e-10	6.14492e-43	-0.0150996	-0.00439051	ST3GAL1
755	chr2	176091668	176093446	1779	*	13	2.25274e-48	4.47758e-26	1.40584e-13	4.35708e-37	-0.016843	-0.00351614	HOXD13
756	chr16	1772288	1774176	1889	*	14	2.27725e-48	9.39474e-24	4.95172e-15	3.22473e-35	0.049284	-0.00434327	EME2, MRPS34
757	chr6	43013048	43015153	2106	*	18	2.31246e-48	1.67625e-28	4.16487e-13	1.42729e-39	-0.0120879	-0.00241799	KLHDC3, MEA1
758	chr20	37178392	37180657	2266	*	22	2.31874e-48	2.72397e-46	2.68729e-06	3.4546e-47	-0.00995287	-0.00267677	RPN2, MROH8
759	chr1	44787407	44788947	1541	*	10	2.43241e-48	1.45386e-41	1.62512e-10	7.45885e-46	-0.0250604	-0.0119357	BEST4
760	chr3	126083642	126085016	1375	*	9	2.43392e-48	7.0864e-24	2.60875e-14	1.56565e-34	-0.0131501	-0.00407241	AC079848.1, SLC41A3
761	chr16	67109028	67111147	2120	*	14	2.62569e-48	8.7578e-45	1.2654e-11	1.71757e-50	-0.0193345	-0.00784996	C16orf70
762	chr11	33286723	33286799	77	*	3	2.8971e-48	1.90841e-38	2.39499e-17	2.34868e-38	-0.0359512	-0.0288755	HIPK3
763	chr4	82372613	82375182	2570	*	17	3.00175e-48	2.26873e-35	5.5162e-12	6.39024e-45	0.00915242	-0.00186481	AC124016.1, HNRNPD
764	chr1	9650763	9652930	2168	*	13	3.01026e-48	3.67138e-30	8.224e-17	2.4795e-42	-0.0312964	-0.00590628	PIK3CD, PIK3CD-AS1
765	chr3	57164505	57166415	1911	*	11	3.48419e-48	6.93975e-30	1.98838e-13	4.50069e-39	-0.0338557	-0.00742055	IL17RD
766	chr1	175306809	175307571	763	*	4	3.55693e-48	1.20901e-35	5.13114e-15	3.45994e-38	-0.0390002	-0.0234895	Z94057.1
767	chr7	30911153	30913509	2357	*	18	3.69397e-48	1.63758e-40	1.06495e-09	6.89608e-46	-0.0320914	-0.0112388	AC004691.2, AQP1
768	chr17	35242309	35243776	1468	*	15	3.83815e-48	9.73152e-38	1.3523e-08	1.03945e-42	-0.00939673	-0.00294945	SLFN5, AC022916.1
769	chr20	41136523	41138718	2196	*	17	3.85939e-48	3.64035e-33	8.98557e-12	1.3062e-39	-0.00846449	-0.00310866	PLCG1, PLCG1-AS1
770	chr1	204684828	204686680	1853	*	13	3.96907e-48	1.98988e-26	1.32201e-11	2.55195e-36	-0.030222	-0.00721649	LRRN2
771	chr1	150578542	150580341	1800	*	21	4.01618e-48	1.01511e-38	4.68072e-10	5.98286e-46	-0.025644	-0.00661838	MCL1
772	chr8	100157048	100158693	1646	*	16	4.19063e-48	2.96165e-26	2.05507e-18	9.88165e-37	-0.029327	-0.00705764	SPAG1
773	chr14	77097625	77099056	1432	*	12	4.47162e-48	6.99281e-31	2.93184e-15	7.68673e-40	-0.0148486	-0.00380394	CIPC, AC007375.2
774	chr13	45417440	45419277	1838	*	18	4.89481e-48	2.32262e-29	3.16687e-08	2.49363e-40	-0.0145636	-0.00261504	TPT1-AS1, SLC25A30-AS1, SLC25A30
775	chr6	56954500	56956071	1572	*	14	5.56465e-48	2.04787e-30	1.0876e-09	1.51185e-38	-0.0182646	-0.00410925	BEND6, DST
776	chr2	27378221	27381934	3714	*	25	5.89659e-48	1.70948e-36	4.04265e-12	3.65088e-53	-0.0154052	-0.00213446	ZNF513, PPM1G
777	chr12	64758992	64760202	1211	*	12	6.73422e-48	1.27928e-33	2.84317e-12	2.49989e-39	-0.00907386	-0.00365068	TBC1D30, AC078815.1, GNS
778	chr18	57434733	57436330	1598	*	14	6.83916e-48	5.67682e-36	4.04984e-12	2.33649e-41	-0.0332223	-0.00787684	ONECUT2
779	chr18	36066709	36068381	1673	*	10	6.98363e-48	1.12646e-31	1.91893e-11	6.40741e-38	-0.0169128	-0.00409796	RPRD1A
780	chr17	7216843	7221066	4224	*	29	7.02589e-48	1.26152e-45	1.17388e-11	1.34251e-58	-0.0253494	-0.00308539	ACADVL, DLG4
781	chr6	150865033	150867423	2391	*	15	7.28192e-48	2.94524e-49	6.36544e-14	8.35621e-52	-0.0336016	-0.00796227	MTHFD1L
782	chr21	46228621	46229862	1242	*	15	7.47667e-48	9.73152e-38	3.96761e-10	5.90258e-42	-0.0137256	-0.00384296	MCM3AP-AS1, LSS
2245	chr12	6926818	6928340	1523	*	7	1.10295e-36	3.23987e-24	1.43563e-14	4.93616e-29	-0.0526818	-0.0122458	ATN1
784	chr4	15938239	15939274	1036	*	9	7.54695e-48	1.01889e-33	1.03698e-11	1.86832e-40	-0.0455557	-0.0206436	FGFBP1
785	chr6	158818197	158820429	2233	*	15	7.63157e-48	1.70443e-44	4.28342e-10	1.62036e-47	-0.025293	-0.00910966	EZR-AS1, EZR
786	chr2	27280289	27282757	2469	*	13	7.88202e-48	7.01483e-58	1.87161e-11	4.07223e-57	-0.042233	-0.0176778	DNAJC5G, TRIM54
787	chr1	26992127	26995172	3046	*	21	8.60713e-48	3.76568e-32	1.64961e-11	2.14586e-52	-0.0389514	-0.00466645	TRNP1
788	chr17	50686804	50687605	802	*	5	8.85254e-48	5.61553e-38	4.78556e-15	4.49039e-39	-0.0320458	-0.0227181	ABCC3
789	chr14	101063716	101066790	3075	*	32	9.65764e-48	1.42805e-56	3.79569e-09	2.07271e-68	-0.0314544	-0.00737834	MIR541, MIR409, MIR412, MIR369, MIR410, MIR656
790	chr12	6872496	6873947	1452	*	16	9.9781e-48	3.22516e-32	3.21595e-11	2.62576e-41	-0.0204948	-0.0066556	RPL13P5, LRRC23, SPSB2
791	chr7	106111887	106113169	1283	*	17	1.053e-47	1.023e-29	1.19111e-10	1.07516e-40	-0.017366	-0.00343476	SYPL1
792	chr1	9909589	9911057	1469	*	17	1.06877e-47	4.74007e-33	3.09967e-10	4.04637e-40	-0.00739719	-0.00293954	CTNNBIP1
793	chr12	82357694	82359341	1648	*	22	1.11925e-47	2.29738e-20	8.94233e-13	4.41485e-35	-0.0279671	-0.00360171	METTL25, CCDC59
794	chr16	69328726	69331875	3150	*	16	1.1577e-47	2.54456e-41	2.75781e-19	2.11836e-53	-0.0336668	-0.00877168	COG8, PDF, AC026464.6
795	chr7	94654946	94656798	1853	*	52	1.16798e-47	2.82094e-32	1.73125e-06	1.543e-41	-0.0163876	-0.00354052	PEG10, SGCE
796	chr3	108588776	108590276	1501	*	21	1.18558e-47	4.18174e-42	1.75784e-06	1.92941e-43	-0.0191126	-0.00412296	DZIP3, CIP2A
797	chr2	231463735	231465893	2159	*	17	1.27117e-47	1.02534e-30	4.73449e-14	9.11589e-43	-0.028931	-0.00340601	NCL
798	chr8	22551049	22552730	1682	*	14	1.29051e-47	3.55339e-33	5.51208e-09	2.54485e-40	0.0140134	-0.0042048	SORBS3, AC087854.1
799	chr16	66933636	66934724	1089	*	15	1.4761e-47	1.15159e-41	1.37896e-09	5.44807e-47	-0.0240492	-0.0047755	CES2, CIAO2B
800	chr22	21628498	21631700	3203	*	16	1.4762e-47	1.66308e-53	1.37693e-12	4.26781e-63	-0.0318409	-0.010467	YDJC
801	chr20	4014837	4016542	1706	*	9	1.54329e-47	9.17568e-37	8.09447e-10	3.04239e-42	-0.0388114	-0.0100657	RNF24
802	chr8	53842859	53844488	1630	*	18	1.57652e-47	5.54498e-41	3.55481e-10	2.32655e-43	-0.0129775	-0.00374557	ATP6V1H
803	chr6	30616424	30618691	2268	*	40	1.64158e-47	7.97714e-27	2.44789e-08	1.33686e-43	-0.0299842	-0.00316682	MRPS18B, PPP1R10
804	chr1	21936854	21938022	1169	*	10	1.6747e-47	6.99891e-35	9.74325e-09	1.68791e-39	-0.0487815	-0.00617263	HSPG2
805	chr20	52191073	52192461	1389	*	18	1.6761e-47	2.61183e-22	8.04817e-13	1.78566e-36	-0.00625885	-0.00212385	LINC01524, ZFP64
806	chr19	49486674	49491228	4555	*	30	1.688e-47	8.9582e-58	1.65475e-09	2.31758e-67	-0.0477527	-0.00917579	AC010619.2, RPL13A, SNORD32A, SNORD33, SNORD34, SNORD35A
807	chr5	147509065	147511610	2546	*	20	1.73878e-47	2.59774e-42	6.07695e-14	4.73204e-50	-0.0248733	-0.00727104	DPYSL3
808	chr1	27233332	27235285	1954	*	18	1.82624e-47	3.37362e-32	4.28311e-10	6.10311e-41	-0.0172591	-0.00358318	WDTC1, AL590640.1
809	chr19	37593903	37595589	1687	*	17	1.8431e-47	3.34612e-21	2.44037e-14	1.20447e-35	-0.0091223	-0.00165459	ZNF540, ZNF571
810	chr17	67030482	67031484	1003	*	10	1.93571e-47	2.82858e-35	7.73576e-15	3.69583e-43	-0.0369285	-0.00477833	CACNG4
811	chr4	26857704	26861750	4047	*	25	1.93753e-47	3.7994e-48	6.13229e-12	1.95084e-55	-0.015903	-0.00400067	STIM2, STIM2-AS1
812	chr9	71767827	71769699	1873	*	8	2.05584e-47	2.92789e-30	8.03561e-16	2.35366e-36	-0.0289327	-0.00825438	CEMIP2
669	chr8	18082719	18085484	2766	*	23	1.13696e-49	3.30222e-34	1.65481e-14	3.38796e-44	-0.0601277	-0.00218091	AC124242.1, ASAH1
814	chr11	95230230	95231653	1424	*	14	2.06996e-47	1.40135e-29	4.24735e-11	1.22617e-35	-0.0421594	-0.00620548	AP000787.1, SESN3
815	chr17	77279987	77283038	3052	*	15	2.10532e-47	1.28716e-46	1.00077e-15	3.83265e-56	-0.0299012	-0.0085974	SEPTIN9, SEPTIN9-DT
816	chr4	7042208	7043993	1786	*	12	2.13492e-47	2.47299e-37	4.67293e-12	4.17799e-40	0.0103352	-0.0016451	TADA2B, AC097382.2, CCDC96
2230	chr3	35638840	35640213	1374	*	16	9.1619e-37	2.04336e-12	1.66788e-14	1.71972e-21	-0.095108	-0.00591514	ARPP21
818	chr11	57667214	57668766	1553	*	15	2.21394e-47	2.08191e-27	7.49779e-12	5.53828e-37	-0.0205025	-0.00356184	ZDHHC5
819	chr1	40039592	40041334	1743	*	20	2.26652e-47	9.81382e-32	7.31138e-11	1.67206e-40	-0.00993253	-0.00287842	CAP1
820	chr14	100375431	100376994	1564	*	19	2.35427e-47	3.25266e-24	1.18898e-11	4.41459e-35	-0.0134704	-0.00266018	WDR25, WARS1
821	chr19	40440971	40445153	4183	*	20	2.39465e-47	1.02932e-44	7.09237e-16	1.20566e-59	-0.0233902	-0.00556757	AC010271.1, SERTAD3
822	chr11	65917791	65920872	3082	*	20	2.60296e-47	4.64961e-30	8.58986e-12	1.0229e-47	-0.0166869	-0.00449179	DRAP1, C11orf68
823	chr17	80991447	80992395	949	*	13	2.62647e-47	9.76356e-19	1.03469e-19	5.27289e-31	-0.014293	-0.00317019	CHMP6
824	chr20	58909072	58911021	1950	*	18	2.65814e-47	1.54175e-40	1.96759e-11	1.51081e-42	-0.0177679	-0.00459535	GNAS
825	chr3	16512959	16515068	2110	*	13	2.67269e-47	3.92148e-36	4.33716e-12	1.98237e-41	-0.0336715	-0.010614	RFTN1
826	chr17	80034721	80036677	1957	*	15	2.67586e-47	2.14197e-32	5.42828e-14	2.29228e-41	-0.0377751	-0.0092807	CCDC40, TBC1D16
827	chr11	129947452	129948623	1172	*	8	2.69534e-47	7.39115e-40	7.82736e-12	2.5796e-40	-0.0264038	-0.0158376	PRDM10
828	chr3	45226468	45227962	1495	*	8	2.98362e-47	7.90419e-21	3.38061e-16	1.62178e-36	-0.0229249	-0.00906308	NA
829	chr12	98644068	98645800	1733	*	25	3.00322e-47	5.21889e-32	3.41522e-14	1.48997e-42	-0.0221468	-0.00244462	APAF1, IKBIP
830	chr6	10838051	10839275	1225	*	12	3.05393e-47	5.06086e-29	9.49796e-10	5.56066e-40	-0.0393286	-0.0110184	TMEM14B, AL024498.2, MAK
831	chr5	6632860	6634195	1336	*	15	3.12154e-47	1.10702e-34	3.38405e-11	2.44863e-41	-0.0345163	-0.00657013	SRD5A1, NSUN2
832	chr11	10856981	10859088	2108	*	17	3.12807e-47	3.88901e-37	5.46459e-09	6.52627e-41	-0.0178589	-0.00352998	ZBED5-AS1, ZBED5
10221	chr7	99098575	99099131	557	*	2	1.03561e-21	5.92264e-09	2.26873e-14	1.46981e-14	-0.0537189	-0.0260946	SMURF1
834	chr22	39569490	39570916	1427	*	9	3.45028e-47	4.72643e-42	2.2255e-11	1.25185e-46	-0.0393516	-0.0217216	CACNA1I
835	chr12	51082754	51084479	1726	*	13	3.4929e-47	1.66094e-21	4.41454e-12	1.10603e-34	-0.0111551	-0.00365753	CSRNP2
836	chr15	83011115	83012570	1456	*	16	3.60201e-47	3.15724e-40	3.93465e-10	4.53829e-47	-0.0429355	-0.010595	AC022558.2, C15orf40
837	chr1	156751127	156752884	1758	*	23	3.65837e-47	2.48677e-37	1.4546e-09	3.4686e-45	0.00945188	-0.00071526	PRCC, HDGF
838	chr8	143989889	143991379	1491	*	12	3.68745e-47	3.00333e-23	1.68205e-11	1.50951e-36	-0.0167173	-0.00630599	GRINA, PARP10
4423	chr14	23055794	23058420	2627	*	12	5.798e-30	1.92809e-23	2.38172e-14	4.53119e-37	-0.0513533	-0.0128013	CDH24
840	chr1	230108747	230110017	1271	*	5	3.88335e-47	7.48348e-38	5.65796e-12	2.87463e-40	-0.0416758	-0.0299541	GALNT2
841	chr1	110166431	110167601	1171	*	5	3.95075e-47	3.16376e-13	3.08759e-19	8.21028e-25	-0.036218	-0.0129979	SLC6A17, SLC6A17-AS1
842	chr16	71882766	71884503	1738	*	13	4.69952e-47	1.31385e-34	3.06507e-11	7.56993e-44	-0.0176118	-0.00658624	ATXN1L, IST1, ZNF821
843	chr2	74384373	74385685	1313	*	8	4.82426e-47	1.42309e-35	9.44903e-11	7.47421e-42	-0.0234005	-0.0155083	DCTN1-AS1, DCTN1
844	chr3	69012676	69014184	1509	*	15	4.87802e-47	1.74006e-27	5.38125e-10	2.46145e-35	-0.0168063	-0.00461667	AC109587.1, EOGT
845	chr13	36672911	36674286	1376	*	10	4.96724e-47	1.14341e-16	1.10574e-18	2.17749e-28	-0.0403068	-0.0106096	SERTM1
846	chr6	3117964	3119307	1344	*	8	4.96724e-47	3.9321e-28	1.13251e-14	9.01437e-36	-0.0268192	-0.0055918	BPHL
847	chr2	43837864	43839903	2040	*	24	5.24077e-47	2.37121e-44	4.56896e-08	3.15633e-49	-0.0217354	-0.00843983	ABCG8, ABCG5
848	chr12	49538206	49541123	2918	*	15	5.44097e-47	5.47635e-37	4.40364e-16	2.30725e-44	-0.0478883	-0.0085851	KCNH3, AC020612.4
849	chr4	121869558	121870876	1319	*	11	5.4821e-47	3.94978e-19	7.04312e-15	6.58964e-32	-0.00907874	-0.00393351	AC079341.1, BBS7
850	chr19	41263349	41265190	1842	*	18	5.52289e-47	2.75411e-33	4.43223e-10	3.60344e-46	-0.00799864	-0.00252608	HNRNPUL1
851	chr2	210170533	210172166	1634	*	13	5.74898e-47	1.55904e-15	1.66454e-14	3.40706e-32	-0.0171644	-0.00296044	AC006994.1, KANSL1L
852	chr12	100199102	100201116	2015	*	19	5.83445e-47	4.84714e-41	3.36136e-11	3.34572e-51	-0.0114299	-0.00392252	ACTR6, AC010203.1
853	chr17	63826414	63828036	1623	*	18	5.87106e-47	4.83355e-33	7.88655e-10	2.21671e-44	-0.0207636	-0.0038404	PSMC5, FTSJ3
854	chr11	2137208	2142069	4862	*	65	5.87304e-47	6.19296e-62	6.63576e-09	3.06257e-78	-0.0239748	-0.00487317	IGF2-AS, IGF2, AC132217.2, INS-IGF2
855	chr5	181260368	181261754	1387	*	12	5.99656e-47	5.15427e-33	1.03295e-09	8.90343e-39	-0.00814033	-0.00250357	CTC-338M12.4, TRIM52-AS1, TRIM52
856	chr3	170180869	170182685	1817	*	13	6.36101e-47	1.15464e-28	2.70818e-15	1.83714e-36	-0.0246533	-0.00563072	PHC3
857	chr5	16737863	16738614	752	*	5	6.3626e-47	5.33529e-35	1.84789e-12	2.48385e-37	-0.0319108	-0.0182973	MYO10
858	chr12	106301818	106303876	2059	*	14	6.41876e-47	7.97968e-33	5.97612e-13	5.43598e-40	-0.020362	-0.0052043	TCP11L2, CKAP4
859	chr15	73364907	73366038	1132	*	4	6.47123e-47	3.69538e-27	4.48725e-18	3.17529e-31	-0.0332956	-0.0211943	HCN4
860	chr3	52277902	52279907	2006	*	15	6.48854e-47	2.11535e-40	7.15019e-12	3.30773e-48	-0.0485071	-0.00997656	WDR82
861	chr7	30593888	30595598	1711	*	16	6.636e-47	3.01417e-20	2.39976e-18	2.90203e-31	-0.0104958	-0.00120863	GARS1, GARS1-DT
862	chr1	202957994	202958893	900	*	19	6.9022e-47	3.8503e-36	9.61622e-08	1.43555e-40	-0.010102	-0.00343687	ADIPOR1
863	chr11	64304559	64305663	1105	*	10	7.65056e-47	4.46176e-35	7.55607e-14	8.34067e-39	-0.00891691	-0.00425042	KCNK4-TEX40, CATSPERZ, ESRRA
864	chr20	3470645	3471633	989	*	12	8.07401e-47	5.13929e-28	4.32751e-12	1.47806e-36	0.00971652	-0.00155899	ATRN
865	chr2	173963453	173966315	2863	*	15	8.07929e-47	2.16275e-31	1.23033e-14	2.01763e-46	-0.022481	-0.00318951	SP3
866	chr19	48169540	48172048	2509	*	18	8.1949e-47	5.97428e-55	1.649e-10	9.59095e-59	-0.0185025	-0.00377794	ZSWIM9, LIG1
867	chr4	42396957	42398721	1765	*	14	8.24149e-47	2.45756e-26	1.00512e-12	2.36781e-36	-0.0137181	-0.00384842	SHISA3
868	chr9	129664841	129668038	3198	*	15	8.26259e-47	5.4753e-51	5.06099e-15	3.02379e-58	-0.0290075	-0.0135131	PRRX2
869	chr21	41952970	41954541	1572	*	12	8.42129e-47	1.71187e-26	7.11548e-11	3.51732e-36	-0.0181795	-0.00460499	C2CD2
870	chr5	891092	893550	2459	*	20	9.25599e-47	1.56834e-42	2.65955e-14	4.39985e-48	-0.0239255	-0.0029343	TRIP13, BRD9
871	chr18	21704048	21705713	1666	*	14	9.73521e-47	9.4003e-24	5.53444e-16	1.16781e-36	-0.0301199	-0.00596644	MIB1, ABHD3
872	chr22	36528763	36529716	954	*	17	9.77342e-47	6.2668e-40	1.48722e-11	3.89723e-42	-0.0268357	-0.00397781	EIF3D
873	chr6	31538791	31543237	4447	*	53	9.95546e-47	4.76025e-47	1.25058e-11	9.59231e-64	-0.0436025	-0.00650331	DDX39B-AS1, DDX39B, ATP6V1G2-DDX39B, SNORD84
874	chr17	81858628	81861459	2832	*	20	9.97369e-47	3.17765e-27	6.0097e-15	8.24416e-40	-0.0304686	-0.00469117	P4HB
875	chr6	70666851	70668549	1699	*	18	1.02371e-46	7.51846e-23	6.27164e-13	2.63311e-33	-0.013872	-0.00315861	SMAP1
876	chr2	98444121	98445283	1163	*	15	1.03836e-46	1.36458e-30	2.27613e-10	6.1709e-39	0.0156269	-0.00111717	INPP4A
877	chr2	201450709	201452516	1808	*	19	1.05105e-46	1.15532e-29	9.95693e-11	3.28176e-38	-0.0145166	-0.00125218	STRADB, TRAK2
878	chr1	248905679	248906443	765	*	9	1.0669e-46	7.4003e-14	7.16883e-22	2.38579e-27	-0.0173516	-0.00234076	PGBD2
3363	chr19	12779215	12779709	495	*	2	1.03629e-32	2.80989e-22	2.65955e-14	2.64304e-22	-0.0534445	-0.0416248	HOOK2
880	chr1	8871076	8872377	1302	*	9	1.19084e-46	9.89474e-32	1.4557e-12	7.81087e-40	-0.0328892	-0.0166475	ENO1
881	chr11	77820556	77822167	1612	*	15	1.19133e-46	8.82081e-29	3.24949e-10	2.91995e-40	0.029706	2.00946e-05	AAMDC, RSF1
882	chr19	17847530	17849418	1889	*	16	1.26813e-46	2.72326e-44	9.13237e-12	3.09284e-49	-0.0321543	-0.00909352	JAK3
883	chr10	118341873	118342847	975	*	17	1.27366e-46	9.31901e-31	1.11032e-14	7.41076e-38	-0.0210477	-0.00430829	LINC00867, FAM204A
884	chr18	37565510	37567863	2354	*	30	1.30283e-46	7.16813e-40	6.57474e-07	7.83915e-44	-0.0151753	-0.00351228	AC009899.1, CELF4
885	chr8	11867000	11868642	1643	*	11	1.36047e-46	6.98148e-25	6.46822e-10	3.62217e-34	-0.0163134	-0.00615245	CTSB
886	chr22	40950518	40951754	1237	*	11	1.4546e-46	1.42725e-36	1.38227e-11	1.56944e-39	-0.0132812	-0.00136451	RBX1
887	chr12	108730086	108732621	2536	*	19	1.46852e-46	1.89165e-43	2.26733e-08	1.28459e-46	-0.0256136	-0.00297111	CORO1C
888	chr5	177425292	177427333	2042	*	15	1.5048e-46	1.65465e-38	7.47003e-13	5.49154e-48	-0.0327885	-0.00610092	GRK6
889	chr11	73981982	73984000	2019	*	15	1.50828e-46	5.89749e-32	8.70155e-12	3.63197e-39	-0.0173017	-0.00480001	AP003717.4, UCP2
890	chr1	54405252	54407310	2059	*	11	1.51767e-46	1.58616e-31	4.54476e-13	4.06504e-38	-0.0117182	-0.00363955	SSBP3
891	chr16	31107465	31109328	1864	*	15	1.53105e-46	1.95301e-31	1.09935e-12	1.69484e-42	-0.042941	-0.0066964	BCKDK
892	chr17	67376336	67378482	2147	*	19	1.57923e-46	4.16206e-26	9.18925e-15	2.84081e-37	0.0122641	-0.001093	PITPNC1
893	chr5	55306715	55308596	1882	*	24	1.60866e-46	1.41054e-29	7.57279e-08	9.57023e-40	-0.00993628	-0.00241946	MTREX, DHX29
894	chr11	6610055	6612870	2816	*	23	1.6792e-46	4.50019e-38	4.20721e-11	7.21209e-52	-0.0187643	-0.00548939	ILK, TAF10, AC091564.3, AC091564.7, TPP1
895	chr1	70354156	70355107	952	*	18	1.7172e-46	5.93634e-25	1.67244e-17	5.00018e-36	-0.0113523	-0.00358348	HHLA3, ANKRD13C
896	chr5	134904448	134905848	1401	*	15	1.7414e-46	1.46761e-32	9.58096e-11	7.14809e-41	-0.00882784	-0.00385737	PCBD2, AC006077.2
897	chr12	110467779	110470129	2351	*	25	1.78499e-46	2.04607e-30	2.26618e-11	1.9548e-42	-0.0365233	-0.00256662	FAM216A, GPN3
898	chr15	50354153	50355950	1798	*	24	1.96521e-46	6.85373e-30	2.48879e-12	1.72968e-42	-0.00914466	-0.00130342	GABPB1-AS1, GABPB1, GABPB1-IT1
899	chr3	122182536	122184797	2262	*	16	1.99228e-46	1.44214e-30	1.86718e-15	1.42063e-42	-0.0371805	-0.0164764	CASR
900	chr7	149873278	149874893	1616	*	17	2.00288e-46	1.03288e-25	2.06508e-13	4.64249e-34	-0.0150263	-0.00402233	ATP6V0E2, ATP6V0E2-AS1
901	chr11	10693628	10695045	1418	*	15	2.07403e-46	6.93993e-12	4.29184e-12	1.99062e-30	-0.0402096	-0.00870154	IRAG1
902	chr4	53376771	53378873	2103	*	17	2.08538e-46	2.57432e-32	1.00769e-08	2.07088e-40	0.0283309	-0.00104764	FIP1L1, AC058822.1
903	chr2	238060079	238061550	1472	*	14	2.34047e-46	2.83606e-21	5.828e-15	2.47685e-33	-0.0189462	-0.00283685	UBE2F-SCLY, SCLY
11557	chr3	113606325	113606748	424	*	2	1.56853e-20	1.07479e-08	2.75709e-14	1.99952e-14	0.052659	0.0246369	SIDT1
905	chr1	7942365	7943661	1297	*	8	2.43433e-46	9.53312e-35	2.88724e-10	3.12038e-40	-0.0394075	-0.0221063	AL009183.1, TNFRSF9
906	chr2	199455732	199460703	4972	*	30	2.5049e-46	5.15419e-51	6.32386e-16	8.86295e-73	-0.0416624	-0.00368917	SATB2-AS1, SATB2
907	chr5	179732254	179733711	1458	*	15	2.53206e-46	4.28524e-33	2.24e-10	5.02696e-38	-0.00728471	-0.00348924	MAML1
908	chr1	11805271	11807114	1844	*	21	2.65635e-46	2.5606e-27	1.25681e-10	1.30067e-37	-0.0136032	-0.00307258	CLCN6, MTHFR
909	chr6	143396720	143397988	1269	*	5	2.67416e-46	2.32205e-33	2.12119e-15	3.66772e-37	-0.0408757	-0.0272448	NA
910	chr3	8644141	8645675	1535	*	10	2.85589e-46	6.80878e-38	7.81823e-12	1.965e-40	-0.0390663	-0.0183813	SSUH2
911	chr11	72112104	72113603	1500	*	18	2.88602e-46	1.93922e-31	8.20556e-10	2.06398e-41	-0.00989758	-0.00312252	ANAPC15
912	chr2	70257395	70258624	1230	*	19	3.1467e-46	9.85202e-29	8.75569e-11	1.04181e-37	-0.0102795	-0.0030987	PCYOX1
913	chr22	32800117	32802069	1953	*	13	3.49263e-46	2.11944e-22	4.41129e-15	3.05779e-36	-0.0175154	-0.00750085	TIMP3, SYN3
914	chr11	2443592	2445679	2088	*	25	3.55371e-46	8.36218e-30	7.264e-12	9.13892e-43	-0.0290986	-0.00656274	KCNQ1
915	chr10	43075944	43077347	1404	*	9	3.58976e-46	1.10096e-19	4.84053e-16	4.82716e-30	-0.013755	-0.00568824	RET
916	chr6	31806380	31807756	1377	*	14	3.62714e-46	1.43569e-26	9.80717e-13	1.02679e-35	-0.00910506	-0.00239057	LSM2
917	chr10	30433042	30435157	2116	*	24	3.66245e-46	2.00781e-23	1.09085e-08	2.24867e-37	0.016954	-0.00124548	MAP3K8
918	chr17	4365363	4367110	1748	*	16	3.67681e-46	7.76407e-41	7.63895e-10	6.76427e-42	-0.0193251	-0.00452955	UBE2G1
12315	chr17	28416984	28417182	199	*	2	6.0293e-20	1.96753e-13	3.10384e-14	4.83309e-16	-0.0613298	-0.0334816	H3P41
920	chr12	120264672	120266231	1560	*	13	3.96479e-46	9.77135e-34	7.20832e-11	9.68526e-37	-0.0194496	-0.00688191	PXN
921	chr21	42070858	42071382	525	*	8	4.06955e-46	1.60139e-37	2.65836e-12	6.62181e-39	-0.0307326	-0.0183617	UMODL1
922	chr11	68212545	68215990	3446	*	17	4.1209e-46	1.99007e-53	1.60341e-10	6.4317e-64	-0.0374285	-0.00810829	KMT5B
923	chr2	237797532	237799912	2381	*	15	4.39302e-46	2.19382e-25	4.06415e-16	1.45056e-39	0.0387759	0.00618784	LRRFIP1, RBM44
924	chr12	55727032	55729745	2714	*	28	4.83167e-46	1.42548e-41	1.39511e-08	5.75847e-51	0.0253031	-0.00418774	AC009779.2, CD63
925	chr7	151518655	151520861	2207	*	17	4.9968e-46	2.63738e-36	7.7462e-15	1.97035e-42	-0.0319621	-0.00541301	RHEB
926	chr17	81713276	81716046	2771	*	17	5.03996e-46	6.92213e-27	8.52622e-17	2.59443e-46	-0.021899	-0.00240435	AC139530.2, SLC25A10
927	chr11	506159	507970	1812	*	18	5.19886e-46	8.20438e-28	2.08844e-11	7.76487e-38	-0.018168	-0.00377786	RNH1
928	chr3	49411438	49413784	2347	*	18	5.24093e-46	9.04048e-36	3.86681e-13	1.22032e-45	-0.0255549	-0.00705988	TCTA, RHOA
929	chr10	99619583	99621302	1720	*	12	5.34817e-46	3.06791e-22	4.04643e-17	3.24179e-35	-0.0363408	-0.00576977	AL353719.1, SLC25A28
930	chr11	75716517	75717925	1409	*	8	5.35863e-46	1.44506e-34	2.23341e-10	3.48319e-38	-0.0326821	-0.0152466	MOGAT2
931	chr11	44947168	44947351	184	*	3	5.42239e-46	4.87754e-36	1.33397e-16	6.68662e-36	-0.0311663	-0.0248758	TP53I11
932	chr6	33304371	33306188	1818	*	18	5.43216e-46	5.87438e-33	1.75739e-12	1.00282e-39	-0.0263982	-0.00811761	TAPBP
933	chr3	185152349	185153736	1388	*	14	5.9089e-46	1.19972e-18	4.62093e-12	3.30337e-32	-0.0165816	-0.00293822	C3orf70
934	chr2	32264817	32265980	1164	*	9	5.96545e-46	1.97407e-28	1.42072e-12	8.49052e-35	-0.0325723	-0.0143649	NLRC4
935	chr2	74525176	74527110	1935	*	11	6.12887e-46	2.79388e-37	1.38692e-12	1.26914e-42	-0.0347542	-0.00712605	DQX1, AUP1
936	chr18	5294816	5297081	2266	*	21	6.17944e-46	6.97931e-41	1.07221e-07	1.18362e-46	-0.0119576	-0.00224443	ZBTB14
937	chr1	66924015	66925408	1394	*	16	6.26047e-46	7.02892e-32	5.54677e-11	3.41544e-38	-0.0231418	-0.0064949	MIER1, DNAI4
938	chr11	71452336	71453735	1400	*	17	6.68665e-46	1.64474e-28	9.7576e-11	1.39894e-38	-0.0226652	-0.00207458	NADSYN1, DHCR7
939	chr3	134484546	134487173	2628	*	30	6.80859e-46	2.20489e-34	2.36527e-11	1.42069e-47	-0.0160191	-0.00236846	CEP63, ANAPC13
940	chr11	102109624	102111407	1784	*	14	7.5267e-46	7.60936e-22	1.15822e-15	2.21521e-31	-0.0448032	-0.00604222	AP001527.1, YAP1, AP001527.2
941	chr5	137753673	137755275	1603	*	12	7.56409e-46	3.97727e-37	6.60074e-13	2.581e-40	-0.0202583	-0.00615304	HNRNPA0
942	chr17	17476044	17477321	1278	*	10	7.62095e-46	1.42999e-24	4.98925e-14	9.58808e-35	-0.0262868	-0.00698462	MED9
943	chr1	24501606	24503564	1959	*	19	7.80887e-46	4.94493e-30	5.69579e-10	2.2308e-39	-0.0203863	-0.00551224	RCAN3, RCAN3AS
944	chr1	151611449	151613229	1781	*	17	8.53633e-46	2.60372e-32	6.04485e-11	3.19538e-38	-0.0227414	-0.00202786	SNX27, AL391335.1
945	chr12	76031008	76032521	1514	*	14	8.63345e-46	3.82865e-16	8.29872e-15	6.30552e-29	-0.0199265	-0.00308947	AC011611.3, PHLDA1
946	chr1	156591133	156593152	2020	*	14	8.91514e-46	3.45538e-17	1.29685e-14	5.62905e-31	-0.0328564	-0.00648755	NAXE
12409	chr11	73245642	73245717	76	*	2	7.13902e-20	2.03855e-14	3.62783e-14	1.59399e-16	0.0828867	0.0377926	NA
948	chr7	30681862	30683027	1166	*	16	9.01632e-46	3.23374e-23	1.24844e-10	9.18263e-37	-0.0269026	-0.00513954	CRHR2
949	chr9	124868410	124871901	3492	*	16	9.15109e-46	3.07731e-47	1.76093e-11	1.62836e-51	-0.0302746	-0.00660567	ARPC5L
950	chr19	15200279	15201431	1153	*	11	9.25835e-46	6.31007e-33	8.27849e-11	1.69758e-36	-0.0430257	-0.0124833	NOTCH3
951	chr6	31826383	31827901	1519	*	19	1.00153e-45	1.50452e-21	3.90963e-12	4.15039e-36	-0.0237338	-0.00391148	HSPA1B
952	chr3	47511893	47513986	2094	*	16	1.00604e-45	1.78354e-28	3.08493e-13	4.09688e-40	-0.0200281	-0.00464497	ELP6
953	chr19	40190706	40192285	1580	*	8	1.01126e-45	7.47061e-24	8.39824e-16	1.26481e-32	-0.0254309	-0.00710292	MAP3K10
1793	chr20	57310790	57311788	999	*	6	7.02121e-39	2.42229e-30	3.96705e-14	1.00513e-34	-0.0544414	-0.0170484	NA
955	chr3	128051480	128053152	1673	*	14	1.15459e-45	6.85219e-33	2.34042e-11	5.852e-39	-0.00750738	-0.00194161	SEC61A1, MGLL
956	chr3	47801516	47803648	2133	*	14	1.24038e-45	1.31297e-40	2.79888e-09	9.58395e-48	-0.0136138	-0.00299311	DHX30
957	chr7	42237211	42239206	1996	*	23	1.25778e-45	4.45497e-50	3.78785e-09	3.77176e-54	-0.0374988	-0.00688894	GLI3
958	chr1	42766550	42767852	1303	*	15	1.29798e-45	2.66005e-25	8.37518e-10	2.52558e-37	-0.00731659	-0.00229948	C1orf50, AC098484.3, P3H1
959	chr19	32869693	32871154	1462	*	8	1.36502e-45	4.54031e-34	1.56849e-14	5.75654e-41	-0.03407	-0.0186273	SLC7A9
960	chr15	45633788	45635723	1936	*	18	1.3757e-45	1.49099e-36	5.00459e-11	4.79947e-41	-0.0355324	-0.00941905	AC090527.2, SQOR
961	chr12	99984132	99985226	1095	*	7	1.42025e-45	6.38584e-20	8.16776e-18	1.09928e-30	0.0109845	-0.00138592	AC078916.1, ANKS1B
962	chr17	7478959	7480445	1487	*	14	1.42192e-45	2.49436e-26	3.67331e-12	5.39836e-36	-0.0289655	-0.00598146	ZBTB4
963	chr16	667213	668778	1566	*	18	1.47337e-45	6.80257e-36	9.32412e-07	4.54673e-40	-0.036455	-0.00607659	WDR90, RHOT2
964	chr6	32146910	32151264	4355	*	52	1.51564e-45	1.67191e-40	4.81346e-09	4.69875e-58	-0.0463493	-0.0100677	PRRT1, AL662884.4
965	chr20	3045322	3046821	1500	*	11	1.52352e-45	3.12072e-29	2.40742e-12	1.11148e-35	-0.0193071	-0.00265007	GNRH2, MRPS26
966	chr19	1400418	1402420	2003	*	14	1.52624e-45	2.11781e-37	4.47947e-11	1.28771e-42	-0.0207823	-0.00245647	GAMT
967	chr1	33080381	33082025	1645	*	17	1.57717e-45	6.93132e-27	1.03314e-14	5.13952e-35	-0.028719	-0.0055233	AZIN2, AK2
968	chr22	37745412	37747161	1750	*	12	1.58438e-45	7.17586e-30	2.07951e-11	2.01398e-37	-0.0275551	-0.00740866	TRIOBP
969	chr3	81761108	81762297	1190	*	13	1.62351e-45	6.089e-16	1.24952e-20	1.86747e-29	-0.0129987	-0.00435389	GBE1
970	chr16	57486075	57487139	1065	*	10	1.65483e-45	4.28166e-25	1.52671e-12	2.57768e-35	-0.0154584	-0.00451262	DOK4
971	chr5	132369100	132370639	1540	*	15	1.70956e-45	4.4216e-25	8.80392e-10	2.93182e-36	-0.010307	-0.00176205	SLC22A5, MIR3936HG
972	chr15	100601433	100603238	1806	*	18	1.75587e-45	6.42944e-30	1.81432e-11	5.98286e-46	-0.0378934	-0.00438331	ASB7, LINS1
973	chr10	5888580	5890737	2158	*	15	1.8442e-45	7.58799e-36	8.16489e-11	3.505e-41	0.0258979	0.00122393	FBH1, ANKRD16
974	chr20	36154003	36155623	1621	*	8	1.9113e-45	5.33362e-21	2.18147e-15	1.87078e-29	-0.0145077	-0.00594068	EPB41L1, AL121895.1
975	chr7	92133509	92136199	2691	*	22	1.98627e-45	9.35338e-36	6.92144e-16	6.89189e-52	-0.0188892	-0.00388403	CYP51A1-AS1, CYP51A1, AC000120.2, AC000120.3
976	chr10	87658449	87660897	2449	*	20	2.13988e-45	2.64647e-30	3.51684e-09	1.18373e-43	-0.0262911	-0.00473544	AL138767.3, PAPSS2, AL138767.1
977	chr17	35119279	35120841	1563	*	16	2.19463e-45	2.50544e-28	2.89835e-13	1.05544e-37	-0.0334858	-0.00499551	AC004223.3, RAD51D
978	chr1	16018041	16019939	1899	*	14	2.27314e-45	5.37489e-35	3.80987e-14	1.95918e-42	-0.032748	-0.00718176	CLCNKA, HSPB7
979	chr12	122173764	122174706	943	*	9	2.34784e-45	7.95283e-37	1.69696e-10	6.195e-39	-0.0328656	-0.01549	LRRC43, IL31
980	chr7	92832657	92837528	4872	*	40	2.40864e-45	4.96181e-65	1.03551e-09	5.04484e-77	-0.020459	-0.0035382	CDK6-AS1, CDK6
981	chr10	91219843	91221178	1336	*	15	2.63133e-45	3.91374e-17	1.85352e-12	9.70508e-33	-0.0166508	-0.00446813	PCGF5
982	chr10	43647901	43649663	1763	*	14	2.68204e-45	2.53411e-35	1.15385e-09	8.28458e-39	-0.0115433	-0.00426006	ZNF32-AS3, ZNF32-AS2, ZNF32
983	chr1	156293729	156296421	2693	*	13	2.72594e-45	9.43923e-30	1.82997e-17	2.59418e-35	-0.0251723	-0.0062925	GLMP
984	chr17	27471154	27472421	1268	*	10	2.74146e-45	1.35538e-49	1.4571e-08	5.42746e-47	-0.0425792	-0.0250919	KSR1
985	chr1	168135207	168137594	2388	*	16	2.80363e-45	1.9869e-33	1.49343e-11	1.26044e-38	-0.0167115	-0.00551764	GPR161
986	chr9	33166084	33168079	1996	*	14	2.85488e-45	1.94083e-31	3.4729e-12	2.20428e-36	-0.0220547	-0.0056046	B4GALT1-AS1, B4GALT1
987	chr2	24122450	24124243	1794	*	15	2.89859e-45	4.51577e-36	5.156e-08	1.84036e-40	0.0237436	-0.00206323	FAM228B, PFN4
988	chr17	39632308	39635434	3127	*	11	3.09981e-45	6.32092e-49	1.16037e-14	3.03751e-60	-0.0329812	-0.0172007	PPP1R1B
989	chr1	179228970	179230289	1320	*	14	3.25932e-45	1.62933e-30	8.15745e-15	1.46035e-35	-0.0183572	-0.0048724	ABL2
990	chr18	11908154	11909635	1482	*	13	3.31028e-45	6.99542e-32	4.13978e-11	3.26538e-39	-0.0177276	-0.00763463	AP001269.4, MPPE1
991	chr1	203007201	203007975	775	*	13	3.57287e-45	3.89746e-31	4.25212e-14	6.16716e-37	-0.019316	-0.00471404	TMEM183A
992	chr3	50320161	50324123	3963	*	26	3.63969e-45	9.5683e-44	2.73626e-11	5.86868e-60	-0.0216706	-0.0077767	HYAL2, TUSC2
993	chr16	77434380	77436324	1945	*	16	3.71007e-45	1.08622e-36	3.18839e-16	1.36001e-42	-0.0317526	-0.00261215	AC025284.1, ADAMTS18
994	chr17	3667743	3669579	1837	*	17	3.76139e-45	2.06535e-26	5.99742e-13	4.49377e-37	-0.0250264	-0.00269515	EMC6, TAX1BP3, P2RX5-TAX1BP3
995	chr12	10212101	10213967	1867	*	19	3.85841e-45	3.69466e-24	5.76367e-11	8.75029e-35	0.0348064	0.000480791	GABARAPL1
996	chr4	140372811	140374207	1397	*	16	3.87854e-45	1.24861e-18	1.63047e-14	4.4336e-31	-0.0125655	-0.00292195	SCOC, SCOC-AS1
997	chr9	35537235	35538947	1713	*	9	4.21738e-45	6.04295e-21	4.51479e-14	1.71554e-30	-0.0291136	-0.00983535	RUSC2
998	chr3	25789082	25790792	1711	*	17	4.37468e-45	8.21017e-40	2.17992e-08	2.16337e-44	-0.0236238	-0.00819621	OXSM, NGLY1
999	chr10	97767416	97768058	643	*	4	4.44418e-45	4.55975e-32	1.28779e-13	1.2767e-34	-0.0250712	-0.0191099	SFRP5
1000	chr16	1704751	1707246	2496	*	14	4.57197e-45	1.05902e-40	1.12608e-10	6.48628e-46	-0.029756	-0.00582403	MAPK8IP3
1001	chr19	2095467	2097097	1631	*	16	4.64585e-45	1.82468e-40	7.94865e-11	5.18107e-42	-0.0214378	-0.00650076	IZUMO4, MOB3A
1002	chr10	92689035	92690774	1740	*	7	4.70291e-45	5.45973e-14	1.99983e-12	9.82515e-25	-0.00975369	-0.00283078	HHEX
1003	chr17	50094356	50095870	1515	*	21	4.8137e-45	1.63895e-36	7.3712e-10	1.73134e-44	-0.0231236	-0.00337617	AC002401.4, PDK2
1004	chr17	7241889	7243438	1550	*	23	4.88429e-45	3.98033e-25	5.77572e-14	8.76219e-41	-0.0199705	-0.00259971	AC120057.3, GABARAP, AC120057.2
8632	chr6	107538730	107539671	942	*	2	2.64916e-23	2.28875e-26	4.23879e-14	5.50712e-26	-0.0586665	-0.04524	SOBP
1006	chr3	66037805	66039545	1741	*	18	5.16089e-45	5.11859e-30	1.01816e-10	6.32066e-42	-0.0182522	-0.00314867	MAGI1
1007	chr8	74320321	74322380	2060	*	14	5.35062e-45	2.19285e-30	3.45544e-15	4.96732e-38	-0.0433358	-0.00980674	GDAP1, JPH1
1008	chr1	212857680	212859335	1656	*	14	5.66667e-45	6.0812e-28	4.74672e-09	1.16275e-35	-0.0283486	-0.00525827	FLVCR1, FLVCR1-DT
4436	chr11	45699612	45702235	2624	*	10	6.38967e-30	5.12809e-25	4.90986e-14	4.1938e-32	-0.0506328	-0.0132048	NA
1010	chr4	51842229	51844439	2211	*	18	5.72459e-45	2.6819e-27	4.81454e-09	8.46894e-36	-0.0162046	-0.00320034	DCUN1D4
1011	chr15	37099879	37102429	2551	*	25	5.75235e-45	1.08315e-32	5.58921e-10	2.7333e-39	-0.0274709	-0.00347179	AC078909.1, MEIS2
1012	chr16	68084337	68086315	1979	*	17	6.33802e-45	2.50556e-33	1.3414e-08	2.91405e-39	-0.00953871	-0.00354685	AC130462.2, NFATC3
1013	chr11	47441069	47442211	1143	*	7	6.50191e-45	1.58754e-36	1.87451e-14	3.73798e-38	-0.0250926	-0.011578	RAPSN
1014	chr12	105330035	105331334	1300	*	13	6.55479e-45	2.37582e-24	4.72124e-11	2.26035e-33	-0.0270562	-0.00509404	C12orf75
1015	chr7	22356353	22358213	1861	*	15	6.66754e-45	2.02256e-35	4.92818e-08	4.24489e-40	-0.0250161	-0.00510553	RAPGEF5
1016	chr19	17026394	17028048	1655	*	11	6.79339e-45	1.75383e-27	2.76268e-15	4.12539e-36	-0.0315934	-0.0124837	CPAMD8
1017	chr1	6392822	6394483	1662	*	18	6.80343e-45	8.94441e-27	1.50423e-14	5.97352e-41	-0.0300322	-0.00436009	AL031848.2, ACOT7
1018	chr2	39436277	39438045	1769	*	14	6.91415e-45	3.57629e-23	3.30245e-14	2.98355e-32	-0.0144361	-0.00194986	MAP4K3-DT, MAP4K3
1019	chr4	128060331	128061307	977	*	8	7.20451e-45	2.11472e-29	4.23789e-12	2.00566e-35	-0.0356625	-0.00888029	LARP1B
1020	chr20	43513365	43514862	1498	*	29	7.20872e-45	3.22449e-24	1.30236e-10	2.32891e-33	-0.0230087	-0.00417089	AL031681.2, L3MBTL1
1021	chr17	50833780	50836063	2284	*	26	7.25709e-45	2.92554e-47	1.41993e-08	1.66199e-51	-0.0326984	-0.0109197	WFIKKN2
1022	chr16	30406935	30408009	1075	*	16	7.47534e-45	8.86072e-37	1.21009e-07	1.01751e-40	-0.0222101	-0.00619883	ZNF771
1023	chr14	21033605	21037339	3735	*	10	7.72116e-45	4.80918e-50	1.92556e-11	4.0894e-57	-0.0425156	-0.0171776	TPPP2, AL161668.2, NDRG2, RNASE13
1024	chr20	50149630	50150611	982	*	5	7.72326e-45	1.82535e-36	2.19409e-13	2.56695e-37	-0.0242977	-0.0126992	PEDS1-UBE2V1, PEDS1
1025	chr8	141208928	141212972	4045	*	14	7.82264e-45	3.63735e-35	3.39279e-18	8.48603e-48	-0.0371321	-0.0101156	SLC45A4
1026	chr12	52006385	52011096	4712	*	26	8.87787e-45	7.71094e-56	2.6693e-12	1.06686e-71	0.0304717	-0.00647405	TAMALIN
1027	chr5	134003809	134005768	1960	*	16	9.15493e-45	8.30927e-30	1.04586e-10	3.13573e-40	-0.018497	-0.0035442	AC008608.2, VDAC1
1028	chr17	56913472	56914632	1161	*	13	9.78548e-45	4.98882e-34	1.49076e-11	2.90744e-40	-0.0126509	-0.00359494	AC015912.3, TRIM25
1029	chr15	65184564	65185963	1400	*	17	9.9446e-45	3.37584e-30	3.83817e-09	8.11246e-38	-0.0107886	-0.00271618	CLPX
1030	chr14	24334473	24336183	1711	*	14	1.0342e-44	4.14554e-25	2.13265e-14	1.9578e-37	-0.0327822	-0.00490005	ADCY4, AL096870.1, RIPK3
6804	chr20	34676729	34680103	3375	*	12	1.11781e-25	7.22938e-34	5.2014e-14	1.18301e-43	0.0887215	0.00650523	PIGU
1371	chr10	26215651	26218454	2804	*	17	1.47667e-41	1.23535e-31	5.29715e-14	2.12346e-45	-0.0947041	-0.011896	GAD2
1033	chr13	113459688	113460879	1192	*	9	1.08689e-44	5.4958e-18	2.18857e-14	2.27144e-29	-0.033407	-0.00728601	DCUN1D2
1034	chr1	156152631	156154863	2233	*	16	1.16097e-44	2.10323e-41	1.36118e-13	8.13682e-54	-0.0383803	-0.0152627	SEMA4A
1035	chr1	115641228	115643300	2073	*	17	1.19634e-44	5.6701e-26	4.93131e-13	2.09792e-39	-0.013331	-0.00339951	VANGL1
1036	chr6	32216519	32221833	5315	*	36	1.21954e-44	2.03269e-83	3.29042e-10	1.1556e-93	-0.0358372	-0.0116822	NOTCH4
1037	chr12	6383413	6386139	2727	*	17	1.23188e-44	6.74398e-34	9.37523e-11	3.3576e-47	-0.0249922	-0.00785236	LTBR
1038	chr3	57596600	57598283	1684	*	16	1.23574e-44	2.34396e-26	9.00681e-14	1.49169e-37	0.00706423	-0.00187452	ARF4-AS1, ARF4
1039	chr9	136658264	136659460	1197	*	8	1.30291e-44	1.98354e-41	1.87597e-09	1.92475e-40	-0.0373988	-0.0216238	EGFL7, AL590226.1
1040	chr1	6554281	6555544	1264	*	17	1.31762e-44	1.51209e-41	1.4856e-09	4.85824e-45	-0.018707	-0.0045095	TAS1R1, NOL9
1041	chr17	48816829	48818279	1451	*	14	1.34718e-44	3.46347e-41	1.19703e-11	2.01805e-48	-0.0231254	-0.00560467	TTLL6
1042	chr22	31495343	31497252	1910	*	18	1.36347e-44	4.62749e-26	3.01183e-15	1.10738e-35	-0.0411176	-0.00495204	DRG1, SFI1, EIF4ENIF1
1043	chr6	2244733	2246319	1587	*	11	1.38228e-44	2.90158e-26	3.12653e-14	2.76502e-33	-0.0481093	-0.00841606	GMDS-DT, GMDS
1044	chr1	24929878	24932615	2738	*	30	1.39467e-44	1.20834e-36	3.97154e-15	8.45844e-53	-0.0404197	-0.00618255	RUNX3
1045	chr1	85047632	85049025	1394	*	12	1.4064e-44	1.99134e-25	1.55527e-15	1.3132e-33	-0.0159811	-0.0055439	DNAI3, MCOLN3
1046	chr14	100873851	100875916	2066	*	10	1.40975e-44	1.10874e-21	1.64874e-10	8.81021e-34	-0.0231871	-0.00858115	AL117190.1, MIR337, MIR665
1047	chr20	45415097	45417145	2049	*	14	1.44394e-44	1.94154e-32	1.5832e-11	2.99338e-38	-0.0193183	-0.00398012	PIGT
1048	chr7	44538966	44542645	3680	*	17	1.55406e-44	3.88543e-51	3.24967e-14	3.09545e-59	-0.0335965	-0.0123421	NPC1L1
1049	chr6	151451763	151453125	1363	*	20	1.56264e-44	2.50936e-27	3.95561e-09	2.24186e-38	-0.0131358	-0.00213603	ARMT1, RMND1
1050	chr11	68683647	68685377	1731	*	12	1.60583e-44	1.45011e-26	3.48951e-11	5.01612e-35	-0.0158471	-0.00518823	GAL
1051	chr7	600701	603126	2426	*	13	1.65379e-44	6.4906e-37	5.39635e-10	1.4829e-46	-0.0417978	-0.014007	PRKAR1B
1052	chr12	30925856	30927489	1634	*	17	1.65519e-44	9.22043e-33	2.32193e-10	1.29205e-38	-0.0163309	-0.00506451	TSPAN11
3556	chr7	28292755	28292970	216	*	2	3.22184e-32	5.11483e-24	5.72677e-14	9.28324e-24	-0.0701072	-0.0658114	NA
1054	chr4	2962937	2964444	1508	*	14	1.95e-44	1.2957e-22	1.3278e-09	2.0633e-32	-0.00459319	-0.00212794	GRK4, NOP14
1055	chr17	45843947	45845434	1488	*	14	2.05786e-44	2.27939e-38	2.19524e-10	1.60965e-42	-0.0251169	-0.010855	SPPL2C, MAPT-AS1
1056	chr10	103350454	103351921	1468	*	12	2.07116e-44	2.40033e-37	1.971e-10	4.90858e-43	-0.0360477	-0.00907658	PCGF6
1057	chr10	98267761	98269172	1412	*	8	2.19033e-44	5.89436e-30	7.30387e-12	3.31011e-36	-0.0222123	-0.00895431	LOXL4
1058	chr11	1826776	1829070	2295	*	11	2.25866e-44	1.28767e-34	1.64338e-15	1.07138e-45	-0.0324516	-0.0115354	SYT8
1059	chr11	13008175	13009868	1694	*	15	2.27095e-44	1.89427e-27	1.56371e-11	9.28267e-36	-0.00960097	-0.00354771	RASSF10, RASSF10-DT
1060	chr6	30195165	30199626	4462	*	42	2.35931e-44	1.38292e-57	4.40921e-12	3.25012e-79	-0.0259335	-0.00326122	TRIM26
1061	chr4	184648746	184650395	1650	*	12	2.40219e-44	2.33777e-27	1.8774e-09	7.11321e-34	-0.0133582	-0.00546825	PRIMPOL, CASP3
1062	chr1	47436413	47438705	2293	*	10	2.46941e-44	4.92709e-43	1.7049e-15	2.5819e-47	-0.0248331	-0.00692879	FOXD2
1063	chr11	34915571	34917335	1765	*	16	2.47367e-44	9.01684e-38	6.06455e-10	6.40264e-44	-0.0351235	-0.00729073	PDHX, APIP
1064	chr1	20507585	20508842	1258	*	15	2.52585e-44	8.88997e-27	1.38459e-11	5.00899e-36	0.0396459	-0.000603953	MUL1
1065	chr3	15477610	15478071	462	*	3	2.54787e-44	6.64693e-29	3.1658e-17	3.40019e-32	-0.0409195	-0.0241674	COLQ
1066	chr11	2459976	2461505	1530	*	22	2.59091e-44	5.89903e-32	3.7258e-07	4.8294e-43	-0.0346395	-0.010109	KCNQ1
1067	chr11	118630777	118632171	1395	*	7	3.00798e-44	2.55185e-35	4.30769e-14	4.20216e-37	-0.0315359	-0.016173	PHLDB1
1068	chr2	88128118	88129275	1158	*	7	3.02736e-44	2.53061e-26	1.00077e-15	2.01507e-33	-0.0316991	-0.0150962	NA
1069	chr5	149357534	149358642	1109	*	15	3.05257e-44	1.33227e-31	1.2654e-10	9.50434e-39	-0.0128698	-0.00430828	PCYOX1L, GRPEL2-AS1
1070	chr10	67883789	67885254	1466	*	12	3.17183e-44	1.25851e-32	6.99015e-11	3.90948e-38	-0.0433902	-0.0106355	SIRT1
1071	chr16	30429243	30430732	1490	*	17	3.18444e-44	3.50382e-22	3.33287e-13	1.71304e-34	-0.0246905	-0.00112323	ZNF771, DCTPP1
1072	chr19	17074713	17076401	1689	*	13	3.24904e-44	7.24499e-34	1.39601e-11	2.95519e-39	-0.0356813	-0.00577569	MYO9B, HAUS8
1073	chr7	135168893	135171022	2130	*	22	3.26468e-44	3.03842e-43	1.37761e-09	5.32288e-48	-0.0401623	-0.00902669	AC083862.1, AC083862.2, CYREN
1074	chr5	112736861	112738346	1486	*	19	3.28109e-44	5.94341e-29	7.40258e-12	6.43504e-39	0.0261343	0.00203157	APC
1075	chr6	32857263	32858504	1242	*	14	3.30996e-44	9.58807e-34	6.55961e-11	2.0229e-37	-0.0473111	-0.012417	PSMB9
1076	chr6	88165517	88166525	1009	*	10	3.33735e-44	1.81151e-13	1.84235e-18	1.85676e-26	-0.0433577	-0.00673368	CNR1
1077	chr9	34661709	34664012	2304	*	7	3.47622e-44	2.65149e-41	1.00385e-11	1.65614e-42	-0.0300199	-0.0206826	IL11RA, CCL27, AL162231.4
1078	chr8	11492583	11494337	1755	*	10	3.49021e-44	3.10285e-42	9.21832e-13	2.96085e-45	-0.03757	-0.0206356	BLK
5014	chr6	21751732	21751931	200	*	2	1.08041e-28	3.73531e-24	6.36646e-14	7.09598e-24	-0.0570838	-0.0467644	CASC15
1080	chr3	136194845	136196714	1870	*	12	3.6454e-44	7.13536e-24	2.0673e-10	4.10938e-31	-0.0117957	-0.00309653	MSL2
1081	chr12	111362190	111364443	2254	*	13	3.7761e-44	4.16809e-46	2.27531e-11	3.95304e-51	-0.0278016	-0.0107323	PHETA1
450	chr6	83192442	83194372	1931	*	27	1.00475e-53	1.49258e-25	6.4481e-14	1.1492e-39	-0.0569096	-0.00141032	RWDD2A, PGM3
1083	chr11	124610513	124612159	1647	*	8	3.89444e-44	9.88263e-33	3.88459e-11	5.16888e-38	-0.027066	-0.0167608	PANX3
1084	chr15	101723859	101725600	1742	*	14	3.99025e-44	1.05216e-34	1.84108e-09	1.35183e-40	-0.0233205	-0.00383749	TARS3
1085	chr16	66476398	66478041	1644	*	8	4.00011e-44	4.2549e-45	1.07194e-10	3.33174e-46	-0.0316054	-0.0218554	BEAN1, BEAN1-AS1, AC010542.3
1086	chr11	57566946	57568723	1778	*	14	4.02963e-44	1.11094e-31	5.40521e-09	1.17161e-36	-0.0221595	-0.00449192	UBE2L6
1087	chr5	150639269	150641438	2170	*	9	4.04972e-44	3.47835e-43	5.22691e-10	1.37232e-43	-0.0334275	-0.0159266	SYNPO
1088	chr11	61294733	61296218	1486	*	13	4.11808e-44	3.0905e-31	2.16229e-08	1.26429e-37	-0.0186563	-0.00686219	VWCE
1089	chr16	873475	874528	1054	*	8	4.15196e-44	1.9313e-36	9.43022e-14	4.4046e-43	-0.0324769	-0.0125869	LMF1
1090	chr20	44210101	44211801	1701	*	16	4.21076e-44	3.47209e-29	1.73632e-10	1.58024e-37	-0.00855686	-0.00194877	OSER1-DT, OSER1
15500	chr11	22677299	22677412	114	*	2	7.16594e-18	1.46803e-10	6.84309e-14	1.69134e-14	-0.0511631	-0.0290689	GAS2
1092	chr6	158311828	158313388	1561	*	11	4.44814e-44	4.17768e-26	6.45815e-12	2.20544e-33	-0.0401264	-0.0133672	TULP4, AL360169.2
1093	chr21	42218059	42220021	1963	*	16	4.46961e-44	4.45137e-37	2.45118e-10	6.39522e-45	-0.0191049	-0.00492747	ABCG1
1094	chr10	101569583	101570641	1059	*	9	4.568e-44	5.98458e-20	4.13589e-14	4.13323e-32	-0.0348214	-0.0047979	DPCD
1095	chr4	152534811	152536861	2051	*	19	4.58812e-44	2.16369e-35	9.15008e-12	6.48323e-42	-0.0280454	-0.00463838	MIR4453HG, MIR4453, FBXW7
1096	chr19	17818013	17818261	249	*	2	4.59856e-44	2.14197e-32	1.60374e-19	1.41576e-32	-0.0304588	-0.0268349	INSL3
1097	chr2	9473592	9475105	1514	*	15	4.74409e-44	2.55657e-22	2.95102e-14	3.51834e-33	-0.0230919	-0.00567001	IAH1
1098	chr2	47904935	47907129	2195	*	12	4.78347e-44	4.23696e-42	2.02262e-11	1.56915e-46	-0.0259007	-0.00679861	AC079807.1, FBXO11
1099	chr22	46101823	46110305	8483	*	36	4.85244e-44	2.94089e-97	4.8518e-11	2.2591e-107	-0.0316165	-0.0111653	MIRLET7BHG
1100	chr7	44110241	44111573	1333	*	9	4.91209e-44	3.78321e-26	1.75855e-10	1.50133e-35	-0.0374093	-0.0131884	AEBP1, MIR4649
1101	chr20	34954976	34956380	1405	*	16	4.91986e-44	5.30559e-26	3.47683e-13	8.03182e-36	-0.0132454	-0.00422085	MYH7B, GSS
1102	chr6	43053443	43054475	1033	*	12	4.93183e-44	5.03814e-30	7.74535e-12	7.78755e-37	0.0137518	-0.000337157	KLC4, CUL7, AL355385.2, MRPL2
1103	chr15	101188029	101189321	1293	*	10	5.06588e-44	6.81646e-36	4.98689e-10	1.04001e-39	-0.04402	-0.0239957	CHSY1
1104	chr12	109572531	109574263	1733	*	25	5.13805e-44	1.93461e-25	7.84303e-10	3.25696e-36	-0.0199605	-0.00203208	MVK, MMAB
1105	chr15	71809873	71812068	2196	*	15	5.22479e-44	9.61265e-36	1.38825e-11	4.07985e-45	-0.0196919	-0.00698238	NR2E3
1106	chr6	162726701	162728642	1942	*	19	5.26083e-44	5.01262e-19	2.17565e-15	1.5033e-31	0.0215893	0.00119648	PACRG, PRKN
1107	chr3	48371400	48373002	1603	*	8	5.35645e-44	2.97892e-28	3.55123e-12	1.65438e-35	-0.0253881	-0.0129202	FBXW12
7621	chr2	119157168	119158441	1274	*	7	1.55636e-24	1.13552e-07	7.15248e-14	3.95238e-14	-0.0690297	-0.008066	C1QL2
1109	chr7	154927983	154929161	1179	*	6	5.6743e-44	8.1023e-41	5.63335e-11	2.63883e-40	-0.0401717	-0.0307368	PAXIP1-AS2
1110	chr15	65285857	65287715	1859	*	11	5.82064e-44	1.91263e-29	2.05501e-11	3.33985e-35	-0.0111318	-0.00413171	PARP16
4793	chr1	12125378	12126022	645	*	4	3.94648e-29	1.5744e-13	7.39728e-14	1.21588e-21	-0.0623307	-0.0220103	TNFRSF8
1112	chr5	1294461	1295892	1432	*	11	6.05703e-44	1.32712e-19	2.41295e-12	6.30822e-30	-0.0221068	-0.00709701	TERT
1113	chr22	45309021	45310845	1825	*	16	6.10072e-44	1.3227e-18	3.11931e-10	1.97108e-32	-0.0331687	-0.0061551	FAM118A
1114	chr1	38046558	38047969	1412	*	13	6.38642e-44	1.52352e-24	2.48079e-12	4.53287e-33	-0.0109052	-0.00437395	MIR3659HG, POU3F1
1115	chr7	43757948	43759278	1331	*	9	6.45628e-44	1.05506e-28	2.43447e-16	3.19904e-35	-0.0337575	-0.00701175	BLVRA
1116	chr3	108090269	108091840	1572	*	12	6.49383e-44	2.29308e-17	5.64126e-11	1.33282e-30	0.00936431	0.000188127	CD47
1117	chr2	10426427	10427717	1291	*	10	7.01143e-44	3.51081e-40	4.52643e-11	1.30607e-42	-0.022557	-0.00588848	HPCAL1
1118	chr1	182838439	182839856	1418	*	16	7.01841e-44	8.55581e-30	3.02733e-12	9.07547e-38	-0.0214182	-0.00290977	DHX9, AL355999.1
1119	chr14	24113847	24115352	1506	*	20	7.19744e-44	5.99858e-34	1.25658e-06	4.65907e-40	-0.0130828	-0.00371256	DCAF11, NRL
1120	chr11	126268082	126269568	1487	*	19	7.44282e-44	1.98144e-33	9.45565e-10	9.36335e-38	-0.0157816	-0.00266662	FOXRED1, SRPRA
1121	chr19	38223452	38224744	1293	*	14	7.86586e-44	7.72597e-21	1.76078e-12	6.51559e-33	-0.0365016	-0.00679175	DPF1
1122	chr7	76358121	76359924	1804	*	15	8.01968e-44	1.30537e-12	1.30686e-15	1.78255e-28	-0.0104161	-0.00199767	YWHAG
1123	chr3	196867445	196869482	2038	*	14	8.25694e-44	2.21868e-27	9.73444e-14	1.45454e-37	-0.0335143	-0.00549666	SENP5
1124	chr6	32169433	32171727	2295	*	19	8.39938e-44	2.71666e-19	4.94607e-16	6.88026e-36	-0.0250578	-0.00534219	PPT2-EGFL8, AGPAT1, MIR6721
1125	chr11	46380501	46382373	1873	*	18	8.41559e-44	2.70929e-30	3.00236e-09	1.02245e-36	-0.0140617	-0.00419375	DGKZ, MDK
1126	chr12	116910303	116911459	1157	*	12	8.79884e-44	1.34742e-23	8.85144e-17	3.05519e-33	-0.0320526	-0.00417269	FBXW8
1127	chr15	55289222	55290896	1675	*	12	9.04396e-44	1.10767e-32	1.54613e-13	3.64469e-40	-0.0410205	-0.00982183	RAB27A, AC018926.2
1128	chr3	119034158	119035529	1372	*	13	9.04537e-44	9.21692e-25	5.87011e-13	1.23253e-34	-0.0206592	-0.00528214	IGSF11
1129	chr9	128344965	128345440	476	*	2	9.04576e-44	1.12505e-32	9.63477e-19	1.27064e-32	-0.0358485	-0.0331054	SLC27A4
1130	chr20	1117856	1119093	1238	*	12	9.36428e-44	6.27444e-18	1.08924e-13	3.77877e-32	-0.0130293	-0.00356842	PSMF1, AL110114.1
1131	chr3	129278008	129279799	1792	*	14	9.56809e-44	9.07816e-26	7.16418e-15	4.69191e-35	-0.0216401	-0.00630649	HMCES, AC137695.3
1132	chr1	67306882	67308042	1161	*	13	1.00859e-43	1.46074e-15	1.02572e-12	3.03931e-29	0.0139243	-6.45813e-06	IL12RB2
1133	chr20	44581141	44582687	1547	*	7	1.06394e-43	1.98976e-39	4.18289e-13	1.34749e-39	-0.0289267	-0.020781	PKIG
1134	chr1	206506626	206508045	1420	*	12	1.06896e-43	9.47809e-22	4.66985e-13	3.69023e-33	-0.027918	-0.00643061	RASSF5
1135	chr3	184248367	184250569	2203	*	23	1.09407e-43	1.93097e-34	4.68066e-08	4.66916e-42	-0.0108485	-0.00236717	EEF1AKMT4, EEF1AKMT4-ECE2, ALG3
1136	chr17	44324071	44325871	1801	*	13	1.10975e-43	3.61837e-31	8.54517e-12	1.10324e-38	-0.00701809	-0.0021765	SLC25A39
1137	chr5	132963551	132964169	619	*	11	1.13109e-43	3.27785e-32	2.33411e-10	2.14676e-35	0.0076631	-0.00353158	AC010240.3, AFF4
21	chr14	44961615	44963313	1699	*	17	1.0689e-88	5.44608e-44	8.35876e-14	6.53808e-64	-0.0836421	-0.0162726	TOGARAM1, KLHL28
1139	chr10	97570204	97572364	2161	*	12	1.17681e-43	1.54196e-32	1.22522e-10	1.26157e-39	-0.0153882	-0.00683985	UBTD1
1140	chr2	74465048	74466749	1702	*	13	1.19127e-43	1.60308e-26	1.5718e-11	1.33281e-41	-0.0341821	-0.00940808	AC005041.5, MOGS
1141	chr3	112561239	112563837	2599	*	20	1.23578e-43	3.26939e-43	8.85462e-09	1.13427e-48	-0.0421757	-0.00860773	SLC35A5, ATG3
1142	chr11	113875000	113876576	1577	*	11	1.27184e-43	9.13083e-27	1.58239e-11	3.35352e-33	-0.00905697	-0.00351996	USP28
1143	chr10	8053158	8056042	2885	*	44	1.31296e-43	2.23134e-45	3.55343e-07	2.78236e-56	-0.0149214	-0.00268869	GATA3, GATA3-AS1
1144	chr14	50531762	50533340	1579	*	18	1.33451e-43	1.4503e-27	2.68874e-10	5.49179e-35	-0.0135244	-0.00270405	ATL1, MAP4K5
1145	chr5	147234456	147235576	1121	*	12	1.40628e-43	1.08307e-26	4.80324e-10	1.88033e-35	-0.0135933	-0.00414521	STK32A, STK32A-AS1
1146	chr19	18636171	18637207	1037	*	11	1.4506e-43	1.79747e-21	4.29736e-14	3.64387e-33	-0.013649	-0.00516293	KLHL26
1147	chr11	27699541	27702242	2702	*	35	1.53273e-43	1.2159e-35	6.48292e-10	1.07656e-44	-0.0230102	-0.00341402	BDNF, AC103796.1
1148	chr16	46830803	46831955	1153	*	9	1.56297e-43	1.74547e-33	3.04095e-12	3.87367e-38	-0.0296772	-0.00550477	C16orf87
1149	chr7	44998660	45000722	2063	*	16	1.67783e-43	1.10536e-41	4.54729e-10	3.41953e-46	-0.0156583	-0.00461716	CCM2
1150	chr14	104977756	104979325	1570	*	15	1.73532e-43	1.48459e-23	3.32069e-16	1.07557e-33	-0.0208109	-0.00430768	AHNAK2
1151	chr20	2651878	2656857	4980	*	37	1.74021e-43	7.34984e-67	8.69694e-09	2.23866e-75	-0.0358096	-0.00975318	NOP56, MIR1292, SNORD110, SNORA51, SNORD86, SNORD56
1152	chr17	43544981	43546866	1886	*	20	1.7645e-43	5.68406e-33	9.05226e-09	2.90374e-40	-0.0140222	-0.005457	DHX8, ETV4
1153	chr1	230641871	230642846	976	*	14	1.77536e-43	1.52556e-28	1.2894e-12	2.53133e-39	-0.0438269	-0.00718189	COG2
1154	chr5	32173421	32175455	2035	*	11	1.78542e-43	1.47892e-46	3.4729e-12	5.36968e-48	-0.0409666	-0.0109925	AC025181.2, GOLPH3
1155	chr8	60678029	60679529	1501	*	14	1.78831e-43	6.23422e-27	3.45152e-09	1.31652e-34	-0.0108971	-0.0014997	CHD7
1156	chr16	67644690	67646028	1339	*	12	1.8082e-43	1.27859e-36	8.75448e-09	2.11411e-39	-0.0155503	-0.00445046	CARMIL2
1157	chr2	130755195	130757015	1821	*	22	1.82446e-43	8.71382e-15	1.1727e-10	1.95606e-27	-0.0215935	-0.00410719	AMER3, AC140481.1
1158	chr14	65102277	65103535	1259	*	16	1.89637e-43	1.41834e-34	1.68146e-08	4.79066e-39	-0.0178198	-0.0036622	MAX
1159	chr2	241101425	241103226	1802	*	16	2.03563e-43	1.44903e-24	3.0029e-16	6.36301e-36	0.0472328	0.00312108	MTERF4
1160	chr3	156673605	156675983	2379	*	30	2.19825e-43	1.29829e-38	8.89235e-09	7.50923e-45	-0.0175432	-0.00288557	TIPARP, TIPARP-AS1
1161	chr3	100260075	100261520	1446	*	20	2.20389e-43	1.65711e-32	1.53453e-12	2.17158e-38	-0.0162652	-0.00543511	TBC1D23, AC129803.1
1162	chr3	179604407	179605183	777	*	15	2.2573e-43	3.66554e-38	1.5518e-12	1.95347e-41	-0.00852509	-0.00266505	NDUFB5, MRPL47
700	chr11	64316849	64318548	1700	*	22	3.37496e-49	1.19623e-37	8.60537e-14	4.75761e-51	-0.0503255	-0.00520686	PRDX5, TRMT112
1164	chr3	50266325	50268675	2351	*	19	2.33155e-43	4.46835e-50	2.04896e-10	1.24421e-51	-0.0281703	-0.0114995	SEMA3B, SEMA3B-AS1
1165	chr9	136409846	136411637	1792	*	14	2.41498e-43	2.80847e-21	9.74003e-17	1.11476e-30	-0.0369564	-0.0035648	PMPCA, ENTR1
1166	chr1	2411910	2414649	2740	*	27	2.45283e-43	2.01898e-34	8.06783e-08	1.79006e-45	-0.0425362	-0.0103573	PEX10
1167	chr17	55750218	55751569	1352	*	16	2.47345e-43	6.55783e-19	5.15675e-11	1.09355e-31	-0.0192322	-0.00407208	PCTP
1168	chr9	83920657	83921827	1171	*	11	2.60795e-43	2.49812e-32	1.68305e-10	2.4738e-38	-0.0167179	-0.00524631	KIF27
1169	chr3	130892910	130895169	2260	*	20	2.88776e-43	4.97057e-35	8.51132e-11	1.90071e-45	-0.0106511	-0.00178307	ATP2C1
1170	chr14	100305585	100307262	1678	*	12	3.03172e-43	8.80735e-26	4.53563e-13	1.18481e-35	-0.00555803	-0.00220847	SLC25A29
1171	chr11	44680522	44681559	1038	*	6	3.20024e-43	3.02956e-36	1.1827e-12	1.0313e-40	-0.0465884	-0.0261014	NA
1172	chr10	73997102	73998743	1642	*	15	3.21714e-43	5.27908e-20	3.46962e-12	2.07627e-31	-0.00646632	-0.00147953	VCL
1173	chr3	58210979	58212121	1143	*	8	3.22612e-43	1.0486e-24	5.24825e-12	5.09089e-32	-0.0353261	-0.0104888	DNASE1L3
1174	chr17	21213538	21215264	1727	*	19	3.31667e-43	2.60042e-18	5.63169e-16	5.52885e-31	-0.0190331	-0.00256229	AC087294.1, TMEM11
1175	chr14	99683391	99685224	1834	*	13	3.45903e-43	4.53911e-25	5.52882e-11	2.78967e-34	-0.0251154	-0.00483865	CYP46A1
1176	chr6	31402755	31404043	1289	*	22	3.59379e-43	1.37091e-30	2.00466e-09	9.43386e-38	-0.0237498	-0.00315664	MICA, AL645933.3
1177	chr19	17718682	17720279	1598	*	15	3.6061e-43	5.58907e-23	1.97305e-13	5.81362e-38	-0.0173902	-0.0034557	MAP1S
1178	chr14	69397288	69399223	1936	*	25	3.61677e-43	2.42702e-41	2.6927e-06	5.84009e-46	-0.0348352	-0.00559219	SLC39A9, ERH
1179	chr7	92245732	92247155	1424	*	15	3.66643e-43	7.45274e-33	5.27466e-10	1.90888e-39	-0.0354632	-0.00525417	ANKIB1, AC000120.3, KRIT1
1180	chr12	8032080	8033335	1256	*	14	3.67616e-43	2.64767e-22	3.95867e-13	5.21431e-32	-0.0238976	-0.00489761	FOXJ2
1181	chr1	116909047	116910888	1842	*	14	3.69383e-43	1.86513e-31	7.86861e-09	3.39075e-36	-0.0247077	-0.00432659	PTGFRN, AL157904.1
1182	chr4	24793973	24795385	1413	*	9	3.69931e-43	1.44572e-22	7.14422e-15	4.71532e-33	-0.0382692	-0.0147352	SOD3
1183	chr12	113333063	113336004	2942	*	18	3.82959e-43	1.34432e-40	2.24798e-12	6.38606e-50	-0.0314541	-0.0084307	SLC8B1
1184	chr2	24049174	24051971	2798	*	16	3.84782e-43	1.79836e-31	7.22293e-15	3.77847e-47	-0.029225	-0.00537812	MFSD2B, FKBP1B, WDCP
1185	chr16	3304260	3306149	1890	*	20	4.00719e-43	1.04281e-31	2.67587e-11	7.35248e-42	-0.0426939	-0.00892263	ZNF75A, TIGD7
1186	chr20	45405607	45407210	1604	*	20	4.1339e-43	1.16658e-26	2.98275e-10	2.47717e-36	0.0149912	0.000131371	SYS1-DBNDD2, DBNDD2, TP53TG5
1187	chr5	157575167	157576173	1007	*	10	4.15136e-43	6.08771e-30	5.98679e-09	2.24051e-33	-0.0225902	-0.00917167	ADAM19
1188	chr10	70381767	70383130	1364	*	14	4.23587e-43	2.74848e-24	3.24986e-10	4.65529e-33	-0.00679429	-0.00219811	LRRC20
1189	chr11	67507774	67509429	1656	*	19	4.35475e-43	1.0275e-33	1.49971e-10	2.28632e-42	-0.030748	-0.0054125	CDK2AP2
1190	chr1	33036118	33037517	1400	*	14	4.36329e-43	3.48821e-31	6.33346e-13	8.18091e-37	-0.0266831	-0.00597367	AK2
1191	chr12	109814791	109816037	1247	*	12	4.38982e-43	1.21553e-39	1.63108e-09	1.88014e-39	-0.0345886	-0.0159357	TRPV4
1192	chr18	677981	678123	143	*	3	4.45122e-43	1.92455e-35	4.63161e-16	4.26612e-35	-0.0474049	-0.0310444	ENOSF1
7909	chr7	102240039	102240454	416	*	2	3.74303e-24	1.51126e-09	8.71896e-14	4.28332e-14	0.0608169	0.0282961	CUX1
1194	chr4	1801571	1807196	5626	*	42	4.54749e-43	4.46291e-72	3.95277e-09	2.53712e-89	-0.0242287	-0.00531361	FGFR3
1195	chr17	81551254	81553353	2100	*	13	4.63746e-43	1.26325e-34	1.15013e-09	8.2484e-38	-0.0139467	-0.00393494	FAAP100
1196	chr6	2999306	3000196	891	*	9	4.78802e-43	1.50071e-30	1.56893e-11	9.9236e-35	-0.0359979	-0.00713889	NQO2, NQO2-AS1
1197	chr15	39579831	39582575	2745	*	23	4.85104e-43	7.78694e-41	9.9564e-07	2.28637e-44	0.0155423	-0.00258856	THBS1
1198	chr1	17203210	17205166	1957	*	9	4.88124e-43	2.16258e-41	9.38359e-11	7.96352e-49	-0.0373922	-0.0144736	PADI1
1199	chr2	70767626	70768889	1264	*	18	5.05512e-43	1.56779e-22	4.49043e-09	2.01961e-33	-0.0124692	-0.00393148	ADD2
1200	chr10	114173869	114175058	1190	*	18	5.06737e-43	3.09178e-19	1.71986e-12	2.75446e-33	-0.00458047	-0.00126336	CCDC186, MIR2110
1201	chr2	202033293	202035340	2048	*	13	5.33447e-43	1.5438e-31	2.94774e-08	5.45305e-41	-0.0221221	-0.00561338	FZD7, AC069148.1
1202	chr1	85464072	85465618	1547	*	15	5.33805e-43	3.2765e-22	6.39432e-09	4.03484e-34	-0.0184265	-0.00507082	DDAH1
2463	chr1	152110449	152111233	785	*	5	6.86082e-36	5.17702e-16	8.90078e-14	2.53907e-24	-0.0731112	-0.0232906	TCHH
1204	chr4	47913684	47915077	1394	*	19	5.64671e-43	2.05457e-26	1.60186e-09	4.18907e-34	-0.0296415	-0.00323019	NIPAL1, NFXL1
813	chr17	76271338	76272501	1164	*	5	2.05584e-47	1.05098e-31	9.0885e-14	1.54695e-36	-0.0543032	-0.0348625	NA
1206	chr17	83083952	83085906	1955	*	10	5.68346e-43	1.70835e-26	1.15145e-12	1.70264e-35	-0.03458	-0.0108074	METRNL
1207	chr2	218992509	218994271	1763	*	14	5.77218e-43	4.47336e-23	2.15958e-08	8.42686e-34	-0.0105248	-0.00181204	CRYBA2
1208	chr6	143059829	143061361	1533	*	12	5.80928e-43	8.51223e-28	3.51841e-14	6.87796e-35	-0.018707	-0.00625781	AIG1
1209	chr16	28931269	28933082	1814	*	10	5.81986e-43	4.00587e-26	2.86631e-15	1.12755e-32	-0.0372717	-0.0147608	AC009093.11, CD19, RABEP2
1210	chr20	37518640	37521254	2615	*	43	5.8871e-43	4.30399e-25	2.66632e-11	1.14065e-37	0.0474693	0.00581665	NNAT, BLCAP
1211	chr19	3785575	3787091	1517	*	11	5.96968e-43	7.31335e-27	1.15777e-08	2.1097e-34	-0.0289334	-0.00814544	MATK
1212	chr17	28725658	28729160	3503	*	25	5.96974e-43	1.39138e-43	1.31217e-12	8.26324e-58	-0.0273261	-0.00452507	NEK8, AC010761.6, TLCD1
1213	chr1	32178408	32180531	2124	*	21	6.07102e-43	1.14465e-43	2.5244e-09	1.83586e-47	-0.0196384	-0.00623071	TXLNA
1214	chr19	48636900	48638163	1264	*	19	6.1748e-43	2.59687e-32	3.81407e-08	5.79652e-40	-0.0250578	-0.0030031	SEC1P, DBP, CA11
1215	chr6	37169295	37171766	2472	*	21	6.2026e-43	2.48702e-32	1.12863e-10	1.24099e-41	-0.00919399	-0.0024906	PIM1
1216	chr6	52663279	52665216	1938	*	8	6.28611e-43	1.01006e-22	3.73694e-16	3.81219e-33	-0.0352162	-0.00880824	AL109918.1
1217	chr16	80804195	80805300	1106	*	10	6.43124e-43	1.66607e-30	4.355e-13	1.09349e-33	-0.018673	-0.00694337	CDYL2
1218	chr5	132294217	132295917	1701	*	19	6.48741e-43	3.09277e-31	1.75899e-09	1.2188e-39	-0.0256304	-0.0068083	SLC22A4, P4HA2
1219	chr7	105012885	105015022	2138	*	21	6.72614e-43	4.18888e-39	1.58598e-09	3.30735e-44	-0.00721659	-0.00250094	KMT2E, LINC01004, KMT2E-AS1
1220	chr11	20386990	20388234	1245	*	14	6.7603e-43	1.00033e-20	5.53444e-16	1.04543e-30	-0.0188646	-0.00316862	PRMT3
1221	chr2	36355127	36357451	2325	*	9	6.87233e-43	2.75369e-29	1.91478e-15	3.28197e-35	-0.0189013	-0.00149306	CRIM1
1222	chr10	22315313	22317143	1831	*	16	7.35222e-43	3.09702e-23	3.60654e-11	3.04017e-32	-0.00891688	-0.002412	COMMD3, COMMD3-BMI1
1223	chr10	110007083	110008665	1583	*	14	7.68673e-43	2.10235e-30	4.84887e-11	1.57552e-36	-0.0139417	-0.00457592	ADD3, ADD3-AS1
1224	chr5	177088532	177097890	9359	*	47	7.69691e-43	1.02652e-105	2.03436e-14	4.04928e-131	-0.0347219	-0.0100751	FGFR4
1225	chr18	54268939	54270083	1145	*	14	7.78788e-43	8.63165e-38	2.62663e-11	3.3741e-39	-0.0188415	-0.00406492	POLI, AC093462.1
1226	chr12	6363525	6364225	701	*	7	7.86415e-43	1.68588e-07	1.03673e-17	5.33832e-23	0.0112496	-0.000987695	SCNN1A
1227	chr14	102085048	102087730	2683	*	11	8.0609e-43	9.67973e-37	8.15745e-15	3.4117e-43	-0.0321264	-0.0117655	HSP90AA1
1228	chr17	58082474	58083702	1229	*	7	8.08836e-43	1.02632e-29	1.35551e-12	1.98642e-32	-0.0154995	-0.00536194	DYNLL2, AC015813.3
1229	chr21	44516819	44518379	1561	*	6	8.19362e-43	7.46408e-21	2.16605e-14	7.31041e-30	-0.0410818	-0.0155444	TSPEAR-AS2, TSPEAR
1230	chr19	4471495	4472887	1393	*	10	8.46286e-43	1.65747e-26	6.3493e-12	7.9537e-37	-0.0175219	-0.00382139	HDGFL2
1231	chr13	100088453	100089801	1349	*	17	9.40455e-43	2.30335e-38	2.74053e-07	1.4782e-39	0.0114748	-0.00124004	PCCA, PCCA-DT
1232	chr17	37358743	37360011	1269	*	10	9.43704e-43	3.85911e-24	7.75544e-12	1.70771e-33	-0.016924	-0.00467234	ACACA
1233	chr10	128125695	128127297	1603	*	13	9.77872e-43	5.35998e-25	1.15845e-12	6.07151e-33	-0.0177951	-0.00209812	MKI67
1234	chr16	71894355	71896145	1791	*	16	1.00481e-42	9.58807e-34	4.53385e-09	7.59421e-42	-0.00954936	-0.00358452	IST1, ZNF821
1235	chr5	150297263	150298362	1100	*	8	1.01344e-42	2.14506e-26	2.55671e-16	7.96305e-35	-0.0300772	-0.0041593	ARSI
1236	chr17	1996837	1998670	1834	*	6	1.03305e-42	7.01975e-29	6.17587e-14	1.34824e-32	-0.0306862	-0.0153419	AC099684.2, RTN4RL1
1237	chr9	128946339	128948440	2102	*	21	1.03872e-42	2.96049e-34	3.86681e-12	5.65821e-45	-0.0319535	-0.00447108	AL672142.1, NUP188, DOLK
1238	chr15	74460320	74461671	1352	*	16	1.07229e-42	5.86378e-24	3.41793e-13	5.05596e-32	-0.00697564	-0.00207307	UBL7-AS1, UBL7
1239	chr10	102869054	102870112	1059	*	14	1.07699e-42	1.81317e-23	1.68315e-12	5.50034e-33	-0.0212717	-0.00607826	BORCS7-ASMT, AS3MT
1240	chr6	133951763	133953319	1557	*	14	1.10828e-42	2.54164e-29	2.50673e-11	1.86417e-34	-0.0302106	-0.00610561	TBPL1, AL035699.1
1241	chr5	142012386	142013902	1517	*	11	1.14161e-42	1.19551e-27	1.56028e-11	1.71079e-34	-0.021926	-0.00607942	GNPDA1
1242	chr19	7829368	7830507	1140	*	12	1.1643e-42	3.5765e-26	1.43959e-10	2.53872e-35	-0.0153547	-0.00351679	EVI5L
1243	chr16	2078706	2083768	5063	*	25	1.17905e-42	1.91796e-54	9.19014e-10	2.29855e-63	-0.0300098	-0.00719082	TSC2
1244	chr11	114256319	114258478	2160	*	8	1.193e-42	9.17003e-39	3.68387e-11	2.88238e-40	-0.0323005	-0.0190007	ZBTB16, NNMT, AP002518.2
1245	chr2	169693420	169695235	1816	*	23	1.20026e-42	1.19421e-30	9.75564e-08	2.24695e-39	-0.0375382	-0.00561349	PHOSPHO2, KLHL23, CCDC173
1246	chr11	2376025	2378032	2008	*	29	1.20505e-42	1.17609e-23	6.52939e-10	3.76353e-36	-0.0411805	-0.00430985	CD81, CD81-AS1
404	chr5	91279324	91281170	1847	*	9	7.67754e-55	4.06358e-44	9.70562e-14	1.23702e-50	0.0992144	0.0331781	AC123595.2, LUCAT1, AC123595.1
1248	chr18	50878903	50879881	979	*	6	1.21616e-42	7.60361e-22	4.77257e-15	7.14319e-28	-0.0131891	-0.00686425	ME2
1249	chr7	129611146	129612586	1441	*	13	1.22437e-42	1.85773e-31	2.01997e-12	3.2398e-35	-0.00688731	-0.00253716	NRF1, AC078846.1
1250	chr3	50288644	50290673	2030	*	7	1.22586e-42	4.66649e-30	5.47083e-12	5.75225e-36	0.0202878	-0.00602618	IFRD2
1251	chr5	271438	271836	399	*	9	1.25668e-42	1.18391e-36	1.50652e-12	1.90927e-37	-0.00731138	-0.00341719	AC021087.5, PDCD6, PDCD6-AHRR, AC021087.1
1252	chr19	43781027	43781924	898	*	11	1.27554e-42	4.06158e-25	1.39752e-09	4.37895e-32	-0.041384	-0.0188008	KCNN4
1253	chr1	52054921	52057090	2170	*	24	1.30722e-42	1.96697e-42	1.48615e-09	8.69958e-48	-0.0270718	-0.00399168	BTF3L4, TXNDC12
1254	chr6	99567734	99568962	1229	*	13	1.36111e-42	7.03223e-31	4.07928e-09	4.31459e-37	-0.0151052	-0.00316445	TSTD3, CCNC
1255	chr17	18257603	18260910	3308	*	29	1.40034e-42	3.93201e-42	2.69593e-08	4.70797e-49	-0.0277645	-0.00506874	MIEF2, FLII
1256	chr10	110918836	110919891	1056	*	18	1.42432e-42	6.7436e-21	1.49846e-11	1.18895e-30	-0.00502069	-0.00186164	SHOC2, BBIP1
1257	chr1	109269235	109269743	509	*	5	1.43213e-42	8.07477e-32	1.52699e-14	5.41757e-34	-0.028334	-0.0118585	CELSR2
1258	chr17	48995495	48998518	3024	*	24	1.43906e-42	1.35538e-49	6.76582e-08	3.27897e-55	-0.0131942	-0.00492633	IGF2BP1, AC091133.3
6343	chr15	96322548	96324386	1839	*	8	2.30033e-26	5.05852e-17	1.05231e-13	2.22288e-25	-0.0855433	-0.0163688	NR2F2-AS1
1260	chr1	236794730	236795924	1195	*	19	1.5549e-42	3.52683e-26	9.66804e-12	2.2897e-32	-0.0361797	-0.00302133	MTR
1261	chr11	111876776	111879916	3141	*	27	1.57834e-42	1.12326e-51	2.79332e-15	1.31163e-68	-0.0254622	-0.00519286	C11orf1, AP001781.2, FDXACB1
1262	chr17	82457544	82459414	1871	*	18	1.61459e-42	2.75749e-37	1.21934e-10	1.75255e-44	-0.0222174	-0.00458833	NARF, AC132938.3
1263	chr15	64151101	64153603	2503	*	16	1.69374e-42	9.9324e-40	3.6557e-12	2.27921e-46	-0.0232587	-0.00786591	SNX22
1264	chr1	207751031	207752655	1625	*	14	1.69778e-42	6.55975e-37	1.16323e-10	4.15294e-42	-0.0277174	-0.00794659	CD46
1265	chr15	72375542	72376808	1267	*	19	1.70605e-42	8.25482e-21	7.28437e-12	2.56872e-32	-0.0186973	-0.00180228	HEXA-AS1, AC009690.1, HEXA
1266	chr15	73632253	73634423	2171	*	15	1.71027e-42	7.89636e-37	6.80806e-08	9.23667e-40	-0.0187499	-0.00482085	NPTN
1267	chr7	128454973	128456306	1334	*	14	1.84219e-42	1.44177e-21	2.07215e-15	3.60555e-33	-0.0317814	-0.00393755	AC010655.4, HILPDA, AC010655.2
1268	chr19	36915358	36917208	1851	*	18	1.85198e-42	2.88886e-30	6.3987e-11	3.56434e-37	0.015282	-0.00151259	ZNF568, ZNF829
1269	chr12	57546040	57547882	1843	*	13	1.88202e-42	3.39027e-34	1.58385e-11	2.30083e-42	-0.0157662	-0.00267652	KIF5A, DCTN2
1270	chr19	11195237	11198311	3075	*	17	1.88399e-42	2.75321e-30	1.20819e-13	1.85544e-43	-0.0274142	-0.00626093	KANK2
1271	chr5	149379228	149379981	754	*	9	1.90287e-42	1.10383e-36	1.64796e-09	1.99235e-37	-0.0236984	-0.012263	IL17B
1272	chr19	33391942	33393255	1314	*	5	1.92169e-42	2.59776e-29	4.57802e-13	1.32639e-33	-0.0285982	-0.0116589	PEPD
1273	chr5	134845133	134846768	1636	*	16	1.9759e-42	3.79406e-25	2.68367e-09	4.79619e-33	-0.0251504	-0.00345085	DDX46, C5orf24
1274	chr16	67527939	67529595	1657	*	16	2.02827e-42	2.65785e-22	6.37846e-15	2.76098e-29	0.0160869	-0.00130344	RIPOR1, AC027682.6
1275	chr18	35240121	35241507	1387	*	14	2.02972e-42	4.11668e-19	4.59043e-15	5.84781e-31	-0.0184312	-0.00339391	ZNF397
1276	chr12	55827595	55830649	3055	*	20	2.05367e-42	7.287e-40	7.02386e-13	1.12779e-50	-0.0246937	-0.00595258	TMEM198B, DNAJC14
1277	chr1	152035607	152037634	2028	*	16	2.0632e-42	7.02329e-36	2.25746e-09	3.60953e-41	-0.0468506	-0.00710196	AL450992.1, S100A11
1278	chr12	51025381	51026755	1375	*	15	2.07196e-42	1.85059e-24	7.48611e-13	1.2354e-32	-0.00847258	-0.00257994	SLC11A2
1279	chr21	42313614	42317392	3779	*	21	2.15322e-42	2.47171e-52	5.52866e-13	3.50972e-63	-0.028912	-0.00971708	TFF3
1280	chr16	75646904	75648920	2017	*	20	2.1667e-42	1.3288e-36	2.46931e-11	4.78117e-50	-0.0256947	-0.00498979	TERF2IP, KARS1
1281	chr13	53027809	53029151	1343	*	7	2.31266e-42	3.53292e-22	8.11909e-14	1.86969e-30	-0.0438594	-0.0193036	OLFM4
1282	chr1	32964180	32965289	1110	*	12	2.37e-42	1.32519e-34	9.99265e-13	7.90277e-37	0.0175004	-0.000378175	RNF19B
1283	chr2	85401545	85401961	417	*	3	2.40645e-42	5.7185e-33	1.5752e-17	2.0947e-33	-0.0377311	-0.0317231	CAPG
1284	chr19	4007007	4008629	1623	*	12	2.43611e-42	4.32488e-32	1.19539e-10	1.57552e-36	-0.0125979	-0.00348686	PIAS4
1285	chr12	123383604	123384787	1184	*	12	2.75424e-42	1.51115e-22	6.32877e-16	4.07168e-31	-0.0210339	-0.00589337	KMT5A
1286	chr6	31677628	31681951	4324	*	47	2.77097e-42	2.77009e-51	9.04653e-09	2.03582e-76	-0.0259683	-0.00234081	LY6G5C
1287	chr8	124728184	124729325	1142	*	11	2.78344e-42	5.39336e-30	1.0858e-11	1.1801e-34	-0.0300103	-0.00944555	MTSS1
1288	chr22	17906598	17908062	1465	*	9	2.80878e-42	1.54726e-35	1.20042e-12	3.54464e-38	-0.0254606	-0.0131563	MICAL3
1289	chr12	49903694	49904963	1270	*	14	2.88265e-42	1.19115e-24	7.99893e-10	9.27501e-35	-0.0339935	-0.00969294	LINC02395, FAIM2
1290	chr3	25782766	25784364	1599	*	16	2.90426e-42	1.39053e-29	3.33324e-10	1.25171e-34	-0.0250407	-0.00674756	OXSM, NGLY1
1291	chr11	47407782	47410042	2261	*	14	2.97845e-42	1.54549e-30	2.4738e-10	1.90138e-41	-0.0282065	-0.00902465	SLC39A13, AC090559.1
1292	chr21	45286664	45288814	2151	*	17	3.03754e-42	2.63706e-33	8.67725e-12	4.94172e-42	-0.0178627	-0.00137113	LINC00205, POFUT2
1293	chr7	142875311	142875762	452	*	5	3.04345e-42	6.50193e-32	2.98805e-13	1.98327e-35	-0.0253428	-0.0176259	TRPV6
1294	chr20	5949598	5951124	1527	*	18	3.11864e-42	2.95501e-12	7.59792e-16	5.9288e-28	-0.014994	-0.00209526	MCM8, AL035461.3, TRMT6
1295	chr16	28862062	28864455	2394	*	18	3.12291e-42	5.81851e-38	7.49465e-10	1.617e-43	-0.0431172	-0.00693643	AC009093.11, SH2B1, AC133550.3
1296	chr4	2744742	2745140	399	*	3	3.13086e-42	5.15578e-31	1.64338e-15	1.08106e-31	-0.0265206	-0.00449974	TNIP2
1297	chr20	407338	410108	2771	*	18	3.234e-42	4.80799e-30	5.36041e-17	3.77043e-47	-0.031023	-0.00830503	RBCK1
1298	chr7	100099696	100103663	3968	*	36	3.25905e-42	6.41315e-39	2.62505e-11	1.09782e-51	-0.0208603	-0.00252255	AP4M1, MCM7
1299	chr3	44624490	44625518	1029	*	13	3.31206e-42	2.47183e-37	6.75948e-10	4.4817e-39	-0.0219706	-0.00701069	ZNF197, ZKSCAN7-AS1, ZNF197-AS1
1300	chr6	89638290	89639611	1322	*	17	3.45129e-42	7.24751e-30	8.7567e-09	2.01358e-38	-0.0488354	-0.00551422	LYRM2
1301	chr5	1508971	1510569	1599	*	11	3.4573e-42	6.73189e-28	8.15745e-15	2.52735e-34	0.0225484	-0.00327082	LPCAT1
1302	chr2	219541748	219544752	3005	*	19	3.49362e-42	2.30054e-35	1.12756e-08	6.7436e-43	0.0106205	-0.00158576	TMEM198, CHPF
1303	chr9	97500944	97502899	1956	*	14	3.51689e-42	5.56451e-32	5.76699e-10	9.23723e-38	-0.0308527	-0.001647	TMOD1
1304	chr1	3067654	3069802	2149	*	22	3.51975e-42	7.71571e-25	3.4943e-10	2.58829e-35	-0.0170457	-0.00450736	PRDM16, PRDM16-DT
5064	chr17	15237799	15238788	990	*	4	1.36958e-28	1.32999e-17	1.07437e-13	7.05652e-21	-0.0513479	-0.0261882	PMP22
1306	chr5	7868190	7870093	1904	*	20	3.64571e-42	5.78441e-30	4.66763e-08	2.59914e-34	-0.0369397	-0.00616759	MTRR, FASTKD3
1307	chr9	133580122	133582278	2157	*	10	3.66361e-42	1.93975e-43	2.65611e-11	3.15633e-49	-0.0463229	-0.026284	FAM163B
1308	chr6	29439912	29440889	978	*	12	3.7783e-42	1.44927e-26	1.56618e-15	1.21206e-33	-0.029283	-0.00919122	OR10C1, OR11A1
1309	chr3	127597388	127599301	1914	*	14	3.82922e-42	8.61503e-36	1.66552e-14	2.31432e-42	-0.0333659	-0.00845675	MCM2, TPRA1
1310	chr17	73261841	73263142	1302	*	10	3.90299e-42	8.35571e-29	1.32103e-09	4.93099e-36	-0.0225223	-0.0122521	CPSF4L
1311	chr17	1628285	1629882	1598	*	11	3.98419e-42	7.22651e-28	3.97297e-11	2.58829e-35	-0.0065587	-0.00331189	SLC43A2
1312	chr6	139374065	139375984	1920	*	23	4.03548e-42	4.43202e-29	1.02445e-08	5.38087e-38	-0.00639918	-0.00207009	AL592429.2, CITED2
1313	chr2	231785673	231786925	1253	*	15	4.17369e-42	4.21167e-27	1.26601e-11	8.40793e-34	-0.0261527	-0.00433848	COPS7B, PDE6D
1314	chr8	125429511	125430772	1262	*	12	4.19143e-42	4.55567e-25	1.3329e-12	3.75942e-33	-0.0177676	-0.00400627	TRIB1
1315	chr13	48232370	48234016	1647	*	11	4.26391e-42	4.62251e-33	6.22968e-11	3.78518e-39	-0.0119261	-0.00435454	ITM2B
1316	chr10	73916461	73917253	793	*	4	4.27742e-42	1.26538e-35	5.10711e-14	2.09024e-35	-0.0352921	-0.0288891	PLAU, C10orf55
1317	chr17	32265014	32266786	1773	*	12	4.52238e-42	1.15974e-32	5.63247e-10	1.22531e-38	-0.0346427	-0.00909435	RHBDL3, AC026620.2
1318	chr17	714279	715824	1546	*	13	4.53652e-42	2.92814e-29	3.77397e-10	1.49138e-36	-0.0280987	-0.00615672	VPS53
1319	chr11	47337564	47338740	1177	*	7	4.71324e-42	6.76636e-32	6.13791e-11	7.946e-35	-0.0272817	-0.0104653	MYBPC3
1320	chr17	19377258	19379208	1951	*	20	4.83878e-42	3.73127e-32	4.50972e-10	9.39994e-39	-0.0248313	-0.00322894	MAPK7, B9D1
1321	chr12	95995288	95997474	2187	*	15	4.8469e-42	8.24852e-35	1.00469e-09	8.89149e-44	-0.0347681	-0.0148621	AC007298.2, HAL
1322	chr16	3589101	3589838	738	*	7	4.87242e-42	2.05639e-38	7.38516e-10	3.65027e-37	-0.0315623	-0.0222792	SLX4
1323	chr8	85176772	85177989	1218	*	14	4.87634e-42	4.88269e-28	3.36213e-10	1.37973e-34	0.01192	8.47831e-05	E2F5, AC011773.4, AC011773.1
1324	chr20	36540857	36542205	1349	*	10	5.24224e-42	4.25352e-30	4.73981e-13	5.4608e-35	-0.0360897	-0.0211762	MYL9, DLGAP4-AS1
1325	chr6	36677220	36679767	2548	*	18	5.28416e-42	4.85986e-24	1.52809e-15	3.36658e-36	-0.0197111	-0.00480024	CDKN1A, DINOL
1326	chr12	56188720	56190291	1572	*	9	5.36698e-42	7.83658e-23	1.61723e-13	2.38272e-32	-0.0286742	-0.00922849	AC073896.4, SMARCC2
1327	chr3	32816788	32818686	1899	*	13	5.37771e-42	1.90659e-35	8.87413e-14	1.67826e-38	-0.00758245	-0.00396392	TRIM71
1328	chr1	32207780	32209216	1437	*	6	5.40981e-42	6.76178e-27	6.74924e-13	8.76927e-34	-0.0251573	-0.0150526	IQCC, DCDC2B
1329	chr1	40257489	40258500	1012	*	19	5.54042e-42	2.54874e-33	1.71739e-07	6.2347e-42	-0.00528008	-0.00224415	ZMPSTE24, AL050341.2
1330	chr1	173476778	173478339	1562	*	12	5.5596e-42	2.18323e-27	5.28716e-12	1.4658e-36	-0.0387161	-0.0070723	PRDX6, PRDX6-AS1
1331	chr7	143380497	143381992	1496	*	17	5.62061e-42	2.82396e-36	1.10232e-10	1.62793e-38	-0.0250903	-0.00593593	ZYX
1332	chr6	157980565	157982488	1924	*	11	5.83403e-42	1.6284e-38	6.75052e-10	3.13147e-41	-0.0157745	-0.0033199	SYNJ2
1333	chr19	51501376	51502851	1476	*	8	5.99755e-42	2.99102e-33	4.33702e-14	2.65447e-37	-0.0288587	-0.012791	SIGLEC12
1334	chr6	30887405	30888916	1512	*	7	6.3406e-42	1.76165e-31	1.87954e-11	1.02646e-38	-0.0430077	-0.0170116	DDR1
1335	chr3	119322357	119323741	1385	*	7	6.42868e-42	4.10491e-18	5.40283e-15	3.93669e-28	-0.0198512	-0.00685298	ARHGAP31, ARHGAP31-AS1
1336	chr10	37857112	37858804	1693	*	24	6.75738e-42	1.02146e-33	5.73574e-11	1.18672e-36	-0.0142027	-0.00303604	AL135791.1, ZNF248
1337	chr14	49892161	49893260	1100	*	11	6.8925e-42	1.86897e-20	3.88635e-16	7.78816e-30	-0.0265525	-0.00423263	ARF6
1338	chr6	33803073	33804589	1517	*	9	7.00835e-42	6.34708e-41	1.58276e-11	1.14102e-43	-0.0261802	-0.0162628	MLN
1339	chr22	29602682	29604118	1437	*	19	7.40243e-42	2.44279e-30	1.55385e-08	1.21724e-39	-0.00685456	-0.00326483	NF2
1340	chr13	44372940	44374277	1338	*	10	7.64442e-42	2.39615e-29	5.42637e-13	3.56732e-36	-0.0180723	-0.00890676	SERP2
1341	chr4	152679790	152681562	1773	*	12	7.8712e-42	1.73861e-36	6.32374e-11	2.53734e-38	-0.0404726	-0.0127277	TMEM154
1342	chr8	52713678	52715638	1961	*	16	7.95579e-42	8.89585e-32	2.78833e-09	9.40153e-40	-0.0197835	-0.005984	RB1CC1
1343	chr8	51960543	51962132	1590	*	7	8.13814e-42	2.80862e-29	2.07916e-12	5.72718e-33	-0.0281513	-0.015779	AC064807.2
1344	chr12	6866605	6868583	1979	*	21	8.2846e-42	1.80998e-28	2.18565e-09	3.05289e-36	0.00897609	-0.0011305	USP5, TPI1
1345	chr12	6160735	6161658	924	*	6	8.28462e-42	6.88481e-37	3.04102e-11	1.03023e-36	-0.0439419	-0.0252431	NA
1346	chr13	77696901	77699029	2129	*	22	8.44234e-42	5.14842e-36	6.13821e-09	2.7694e-42	-0.0242382	-0.00371753	SLAIN1, MIR3665
1347	chr9	100098348	100100104	1757	*	12	8.70484e-42	4.51454e-23	6.69352e-15	1.82608e-31	-0.0327192	-0.0106346	INVS, ERP44
1348	chr17	29929194	29930958	1765	*	21	8.9594e-42	1.00306e-23	3.78013e-10	3.56032e-33	-0.0077549	-0.00154536	EFCAB5, SSH2
1349	chr8	142304821	142306212	1392	*	8	9.08138e-42	6.11049e-35	1.34609e-12	4.64442e-40	-0.0302017	-0.0103643	TSNARE1
1350	chr18	34001848	34002553	706	*	4	9.27394e-42	2.98104e-11	8.24096e-23	9.86882e-25	-0.0348569	-0.0128412	NOL4
1351	chr17	20154636	20156794	2159	*	14	9.62025e-42	1.49773e-37	5.889e-13	7.99346e-43	-0.0233177	-0.00597406	SPECC1
1352	chr2	101697182	101698635	1454	*	11	9.64119e-42	1.91439e-27	2.22463e-10	7.66786e-34	-0.0111331	-0.00474554	MAP4K4
1353	chr7	48087654	48090600	2947	*	29	1.00485e-41	5.41531e-42	6.51105e-08	5.54971e-48	0.0473408	-0.00206587	UPP1
1354	chr1	201377021	201379103	2083	*	13	1.02217e-41	2.3129e-39	3.83287e-12	1.08597e-42	-0.0187335	-0.0100639	TNNT2, AC119427.2
1355	chr13	110560759	110562943	2185	*	13	1.02708e-41	8.24021e-34	8.03014e-13	3.12103e-40	0.027514	-0.00161588	RAB20
1356	chr11	118435638	118437067	1430	*	6	1.04164e-41	9.49268e-28	5.93873e-15	4.2913e-30	-0.00550961	-0.00438058	AP001267.5, KMT2A
1357	chr16	66426270	66427172	903	*	7	1.04551e-41	2.08752e-22	1.05185e-14	1.73856e-31	-0.0291717	-0.00788453	NA
1358	chr6	44126619	44128344	1726	*	13	1.09526e-41	6.08448e-16	1.71039e-10	7.61897e-27	-0.0162298	-0.00346496	TMEM63B, MRPL14
1359	chr8	51898523	51899751	1229	*	16	1.10255e-41	1.95842e-33	2.21095e-10	3.63661e-38	-0.0275921	-0.00462133	AC064807.1, PCMTD1
1360	chr5	76081930	76084478	2549	*	20	1.12373e-41	2.63687e-37	5.37397e-09	3.68747e-46	-0.0151857	-0.00481826	SV2C, AC026774.1
1361	chr17	28719169	28723342	4174	*	33	1.17235e-41	8.82785e-34	2.17735e-15	1.46275e-53	-0.0375372	-0.00771893	RPL23A, SNORD42B, SNORD4A, AC010761.1
1362	chr17	15999031	16000864	1834	*	18	1.18904e-41	2.24169e-34	2.0951e-09	9.66239e-40	-0.0225328	-0.00567624	TTC19, ZSWIM7
1363	chr4	37686107	37687451	1345	*	9	1.21449e-41	1.73456e-31	1.31239e-09	5.90242e-35	-0.0211628	-0.00656912	RELL1
1259	chr8	143288974	143291766	2793	*	20	1.43954e-42	4.80372e-38	1.09954e-13	1.01547e-46	-0.0640466	-0.0133644	ZNF696, AC138696.2
1365	chr7	127392021	127393307	1287	*	8	1.29207e-41	4.14731e-16	2.5506e-12	8.17596e-29	-0.0128139	-0.00395035	ZNF800
1366	chr17	3903953	3904863	911	*	3	1.31655e-41	1.56454e-16	1.08697e-20	6.09584e-27	-0.0251597	-0.0143123	P2RX1
1367	chr15	43184725	43186223	1499	*	18	1.32996e-41	5.63219e-26	2.09263e-10	1.80233e-34	-0.0156418	-0.00401611	TMEM62, CCNDBP1, AC068724.3, AC068724.4, AC068724.1
1368	chr12	122895900	122897443	1544	*	14	1.3585e-41	8.34223e-28	1.19797e-13	4.2687e-36	-0.0350333	-0.0114711	VPS37B
1369	chr1	153549183	153550522	1340	*	11	1.36289e-41	1.03672e-24	2.92232e-12	8.5645e-39	-0.0323381	-0.0114307	S100A4, S100A3
1370	chr16	2530832	2532596	1765	*	12	1.44187e-41	8.92844e-25	1.63117e-13	6.5e-37	0.0367036	-0.00303959	AMDHD2, CEMP1, MIR3178
3811	chr1	247936157	247937707	1551	*	14	1.49224e-31	1.92999e-21	1.15276e-13	2.06665e-27	0.108327	0.0381329	CLK3P2
1372	chr13	99199406	99201243	1838	*	19	1.50445e-41	4.07236e-34	1.43345e-09	6.13255e-44	-0.0319725	-0.00415676	UBAC2, UBAC2-AS1
1373	chr15	90100534	90103282	2749	*	19	1.54851e-41	7.66638e-41	1.67179e-13	7.26829e-50	-0.0405563	-0.0116628	IDH2-DT, IDH2
1374	chr7	74082405	74084448	2044	*	16	1.54879e-41	7.09409e-39	3.48693e-10	1.46224e-43	-0.0212893	-0.00342153	LIMK1
1375	chr5	143402158	143405417	3260	*	25	1.59262e-41	3.34173e-37	8.25545e-09	3.40374e-45	-0.00841765	-0.0023265	NR3C1
1376	chr18	62714360	62716909	2550	*	18	1.5948e-41	2.73337e-29	1.4086e-09	1.16385e-38	0.0481211	0.000780311	PHLPP1
1377	chr6	166956003	166957603	1601	*	13	1.59709e-41	6.14468e-42	1.2406e-10	3.57e-43	-0.025533	-0.00651011	AL159163.1, RNASET2
1378	chr1	36450103	36451143	1041	*	16	1.59714e-41	1.08481e-31	9.07745e-10	1.31506e-36	-0.0332388	-0.00942142	OSCP1
1379	chr8	143613523	143618197	4675	*	20	1.60646e-41	8.00625e-60	3.24247e-12	1.73891e-80	-0.0268437	-0.0062973	GFUS
1380	chr16	66603718	66605257	1540	*	20	1.6176e-41	3.94115e-25	5.99833e-12	4.65802e-34	-0.0197187	-0.00348052	CMTM3
1381	chr4	2931694	2932887	1194	*	5	1.62897e-41	1.97097e-37	1.18301e-12	1.48944e-36	-0.0432374	-0.0317972	MFSD10
1382	chr20	35277546	35278923	1378	*	7	1.62966e-41	7.86838e-23	1.45415e-13	3.51377e-29	-0.0182824	-0.00500433	MMP24OS, AL121753.1, EIF6
1383	chr19	56367667	56369019	1353	*	15	1.70222e-41	2.68792e-25	9.23472e-12	4.12539e-36	-0.0265348	-0.005928	ZNF542P, ZSCAN5A, AC006116.8
1384	chr19	35640778	35642004	1227	*	11	1.75688e-41	1.75027e-29	8.66686e-16	7.92437e-37	-0.0208302	-0.00885373	ETV2
1385	chr10	101226192	101231098	4907	*	30	1.76678e-41	1.74369e-56	9.23742e-13	2.37239e-71	-0.0272558	-0.00539823	LBX1-AS1, LBX1
1386	chr1	236603966	236605429	1464	*	16	1.79771e-41	1.22356e-33	4.20581e-09	2.54424e-36	-0.0189941	-0.00511511	HEATR1
1387	chr2	216426777	216427205	429	*	6	1.82873e-41	2.99843e-15	3.78621e-21	6.40533e-29	-0.0332421	-0.0114896	SMARCAL1
1388	chr3	132721287	132723917	2631	*	16	1.90135e-41	4.27936e-19	2.01929e-13	2.8741e-36	-0.0191187	-0.0043091	NPHP3-AS1, NPHP3-ACAD11, NPHP3
1389	chr10	80537641	80538312	672	*	6	1.9304e-41	9.79678e-14	1.13931e-17	4.99604e-27	-0.0363228	-0.0113564	SH2D4B
1390	chr4	26319514	26321598	2085	*	21	1.94295e-41	1.01253e-26	1.47215e-10	4.11377e-38	-0.00711891	-0.00199799	RBPJ
1391	chr4	107719633	107721255	1623	*	13	2.01997e-41	5.09052e-27	4.90189e-08	1.01882e-35	-0.0126144	-0.00350909	PAPSS1
1392	chr3	11136300	11137434	1135	*	9	2.03334e-41	1.21936e-31	6.24656e-10	4.3128e-36	-0.0258282	-0.0112368	HRH1
1393	chr17	17681191	17683160	1970	*	8	2.03945e-41	1.04974e-30	2.39074e-13	5.22346e-36	-0.0106058	-0.00456076	RAI1
1394	chr12	47750520	47751208	689	*	4	2.05342e-41	2.40747e-39	3.40129e-12	3.28176e-38	-0.0313671	-0.0249555	RAPGEF3
1395	chr9	127930062	127931775	1714	*	13	2.08091e-41	8.68602e-42	5.45662e-11	3.19247e-41	-0.0365923	-0.011132	PIP5KL1
1396	chr5	59038849	59040245	1397	*	14	2.0973e-41	1.15239e-26	3.47108e-09	1.17767e-34	-0.0339149	-0.00595609	AC092343.1, PDE4D
1397	chr20	49345055	49346522	1468	*	7	2.09922e-41	6.97239e-36	6.2766e-10	7.88477e-38	-0.044258	-0.0202512	AL035685.1, KCNB1
1398	chr15	75624335	75626772	2438	*	22	2.11652e-41	2.8963e-27	1.91181e-09	4.49629e-35	-0.0293139	-0.00448715	AC105020.3, SNUPN
1399	chr2	240868330	240869340	1011	*	9	2.25095e-41	1.82722e-38	1.71433e-12	1.8127e-39	-0.0335575	-0.0152696	AGXT
1400	chr7	4106659	4107946	1288	*	7	2.27548e-41	3.45331e-27	6.0649e-17	1.51262e-32	-0.0302276	-0.0131681	SDK1
1401	chr11	118530356	118531627	1272	*	16	2.30175e-41	6.27511e-29	3.89275e-07	1.25608e-34	0.0156934	0.00040347	TTC36, TMEM25, AP001267.3
1402	chr10	35126242	35128235	1994	*	22	2.34721e-41	1.67808e-38	1.54758e-08	3.13151e-44	-0.03567	-0.00611415	CREM, AL392046.1
1403	chr19	19138030	19139258	1229	*	12	2.40884e-41	9.19435e-30	9.23742e-13	1.38954e-37	-0.0155137	-0.00514052	TMEM161A
1404	chr16	29811208	29812945	1738	*	14	2.43695e-41	1.85828e-20	5.01956e-09	1.60504e-29	-0.0114589	-0.00122739	AC009133.5, PRRT2, AC009133.6, AC009133.1
1405	chr15	52568333	52570209	1877	*	21	2.47137e-41	6.96064e-18	2.78461e-15	5.24772e-31	-0.0290174	-0.00437221	ARPP19
1406	chr19	39412485	39414359	1875	*	14	2.4855e-41	2.15091e-27	5.21892e-09	7.11321e-34	-0.0286065	-0.00322488	PLEKHG2
1407	chr12	62602632	62603851	1220	*	14	2.50871e-41	1.62595e-26	1.75173e-13	2.20371e-34	-0.00563164	-0.00280953	AC048341.1, MIRLET7I, LINC01465
1408	chr21	41604835	41605898	1064	*	7	2.61386e-41	8.11925e-33	8.03194e-11	4.06259e-35	-0.0348286	-0.0166307	NA
1409	chr19	8208621	8210006	1386	*	16	2.79966e-41	7.78727e-25	3.52785e-09	1.70652e-32	-0.0202011	-0.0058203	CERS4
1410	chr12	6533035	6535440	2406	*	23	2.81134e-41	9.62472e-44	1.37975e-07	5.6019e-48	-0.0302523	-0.00729247	GAPDH, AC006064.3
1411	chr6	159726661	159727945	1285	*	14	2.9376e-41	2.46214e-25	4.16205e-13	1.41665e-30	-0.0471903	-0.00816945	WTAP, SOD2
1412	chr12	51197942	51198649	708	*	9	3.00083e-41	5.15979e-32	8.16277e-12	1.44131e-35	-0.0315799	-0.0123234	POU6F1
1413	chr14	101559478	101560835	1358	*	17	3.0274e-41	2.82502e-28	3.93716e-08	8.48426e-34	-0.0140703	-0.00322897	DIO3OS, MIR1247
1414	chr16	4802371	4803174	804	*	11	3.03147e-41	5.56568e-29	1.00265e-12	1.24231e-34	-0.0097816	-0.00215998	ROGDI
1415	chr11	8910833	8911556	724	*	12	3.16651e-41	4.00481e-27	2.27581e-13	7.67305e-34	-0.0107751	-0.00297288	AKIP1, DENND2B
1416	chr1	165698213	165699005	793	*	15	3.18079e-41	3.08758e-23	1.51235e-10	1.38718e-33	-0.0245147	-0.00414625	AL451074.1, ALDH9A1
1417	chr1	24555593	24556500	908	*	10	3.20389e-41	5.84117e-16	8.58251e-16	4.5087e-29	-0.0463264	-0.00960285	NCMAP, NCMAP-DT
1418	chr16	30874643	30875907	1265	*	14	3.29903e-41	6.54183e-30	5.80391e-11	1.11585e-33	-0.0117921	-0.00383943	MIR762HG, BCL7C, MIR4519, AC135048.2
1419	chr10	69317465	69319458	1994	*	10	3.3204e-41	1.54365e-34	1.03708e-10	8.77997e-37	-0.0165925	-0.00611796	HK1
1420	chr11	63984795	63987236	2442	*	20	3.38645e-41	2.03932e-31	1.80971e-11	9.90672e-44	-0.0454716	-0.00887938	AP000721.1, OTUB1
1421	chr12	68807697	68809276	1580	*	18	3.49265e-41	3.89378e-26	1.87347e-10	3.84312e-34	-0.028392	-0.00405965	MDM2
1422	chr3	158800982	158802387	1406	*	16	3.59938e-41	2.29771e-33	2.20008e-08	1.15124e-38	-0.0314369	-0.00933658	MFSD1, AC080013.4
1423	chr1	2069023	2070212	1190	*	6	3.75027e-41	5.1861e-33	8.26547e-11	3.78346e-35	-0.0363238	-0.0142347	PRKCZ
1424	chr19	49876140	49879149	3010	*	33	3.77075e-41	2.25236e-43	2.0239e-10	1.00052e-54	0.0192718	-0.000295983	TBC1D17, PNKP, AKT1S1
1425	chr2	85668237	85669416	1180	*	6	3.82793e-41	1.88582e-32	1.45475e-12	1.77955e-35	-0.0305616	-0.0157082	SFTPB
1426	chr21	33641521	33643436	1916	*	20	3.94899e-41	4.68741e-35	1.42747e-08	1.06134e-41	-0.0360406	-0.00403002	ITSN1, AP000311.1, CRYZL1
1427	chr17	19866921	19868500	1580	*	12	3.97508e-41	4.68271e-24	4.59924e-12	4.38782e-32	-0.0225467	-0.00920657	ULK2
9406	chr1	160631010	160631536	527	*	3	1.74916e-22	1.28498e-14	1.20813e-13	2.97003e-18	0.0547212	0.0125855	SLAMF1
1429	chr19	41362471	41364735	2265	*	23	4.06781e-41	4.712e-38	1.33726e-10	9.00155e-48	-0.0280624	-0.00611439	AC011462.1, TMEM91, B9D2
1430	chr10	92847667	92849281	1615	*	14	4.10353e-41	4.53879e-15	1.35169e-15	9.66151e-29	0.00713646	-0.00106003	EXOC6
1431	chr14	94292683	94294322	1640	*	12	4.11738e-41	4.35783e-32	4.83502e-10	1.84502e-35	-0.0247154	-0.012093	SERPINA10
1432	chr12	56127170	56129486	2317	*	20	4.12483e-41	1.7898e-27	3.88853e-12	3.89767e-42	-0.0266441	-0.00485167	ESYT1, ZC3H10, AC034102.6
1433	chr9	112332870	112334201	1332	*	15	4.13873e-41	1.5183e-38	2.68237e-10	1.57057e-41	-0.00846962	-0.00305874	PTBP3
1434	chr17	81665157	81667606	2450	*	20	4.15734e-41	5.82897e-30	2.44752e-10	6.75637e-39	-0.0219827	-0.00535469	CCDC137, OXLD1
1435	chr3	131502595	131503663	1069	*	14	4.20947e-41	3.43911e-25	5.57465e-13	1.34356e-36	-0.0360891	-0.00719791	AC107027.1, MRPL3
1436	chr11	44095173	44096544	1372	*	13	4.26961e-41	5.48066e-20	1.62274e-12	8.98309e-31	-0.0244873	-0.00470859	EXT2
1437	chr1	31763658	31765418	1761	*	12	4.27926e-41	3.09536e-20	3.02949e-14	9.76674e-33	-0.0168822	-0.00527553	ADGRB2
1438	chr1	107056419	107058057	1639	*	10	4.35257e-41	1.46945e-15	5.32656e-15	8.08583e-25	-0.00999973	-0.00314402	PRMT6
1439	chr1	28886313	28888280	1968	*	16	4.44018e-41	1.43232e-28	1.85654e-10	6.99443e-34	-0.0176363	-0.00741287	EPB41
1440	chr16	85688793	85690484	1692	*	11	4.44217e-41	2.00884e-32	8.88778e-14	1.19005e-35	-0.0474569	-0.00907159	GINS2, C16orf74
1441	chr4	7860919	7862083	1165	*	5	4.51954e-41	4.96175e-33	2.41487e-17	1.16766e-35	0.0309998	0.0151406	AFAP1
1442	chr14	103712195	103716614	4420	*	25	4.56403e-41	1.41079e-39	2.26873e-14	4.48679e-50	-0.0187154	-0.00371649	KLC1, ZFYVE21, XRCC3
1443	chr16	87383328	87384491	1164	*	11	4.77365e-41	3.80092e-23	6.70782e-12	2.78967e-34	-0.0121418	-0.00207582	MAP1LC3B, FBXO31
1444	chr22	33657248	33658054	807	*	6	4.79279e-41	1.40772e-32	4.42804e-12	6.92837e-35	-0.0222452	-0.0166439	LARGE1
1445	chr12	55707294	55708468	1175	*	11	4.9788e-41	9.85274e-24	1.20399e-13	3.8691e-31	-0.0283972	-0.00531305	ITGA7
1446	chr15	40928067	40930078	2012	*	16	4.98782e-41	3.04023e-31	6.26247e-11	8.07345e-38	-0.00984599	-0.00255704	DLL4
1447	chr13	111319335	111320796	1462	*	13	4.99181e-41	6.45225e-22	4.01676e-09	1.73981e-29	-0.0252196	-0.00403906	TEX29
1448	chr16	2204665	2206715	2051	*	21	5.05189e-41	1.748e-35	1.02393e-11	2.47095e-49	-0.0238662	-0.00700206	MLST8
1449	chr7	6635910	6637975	2066	*	12	5.07994e-41	2.74054e-32	1.13102e-11	2.12347e-39	0.00971534	-0.00155715	ZNF316
1450	chr8	59118204	59120424	2221	*	18	5.12462e-41	4.11998e-27	2.18384e-10	1.96241e-39	-0.035747	-0.00568169	AC090152.1, TOX
1451	chr15	78539970	78541163	1194	*	14	5.13832e-41	1.41133e-23	1.28545e-10	1.12889e-32	-0.0177473	-0.00316364	PSMA4
1452	chr1	32291693	32292699	1007	*	13	5.4874e-41	1.95445e-27	1.09618e-11	2.24016e-34	-0.0123697	-0.00334771	HDAC1
1453	chr6	151239442	151240891	1450	*	15	5.49668e-41	1.39295e-27	9.32333e-09	1.7889e-33	-0.0271123	-0.00670075	AKAP12
1454	chr11	66001536	66003174	1639	*	26	5.66913e-41	4.23166e-29	3.93075e-07	6.52175e-36	-0.00673894	-0.00273068	BANF1, EIF1AD
1455	chr6	122609892	122610940	1049	*	15	5.69103e-41	1.34283e-10	1.6758e-11	2.94444e-23	-0.00990661	-0.00220564	PKIB, AL512283.2
1456	chr1	94541282	94542923	1642	*	16	5.71226e-41	4.11318e-24	5.31269e-13	4.52548e-33	-0.0272186	-0.00362858	F3
1457	chr19	39341185	39342058	874	*	4	5.73778e-41	4.73867e-16	9.84047e-20	1.91902e-23	-0.0324589	-0.00711575	GMFG, AC011445.1
1458	chr12	59595397	59596894	1498	*	14	5.8309e-41	1.74141e-23	1.63908e-16	3.81159e-30	-0.00511618	-0.00225416	SLC16A7
1459	chr2	113888852	113890932	2081	*	18	6.00271e-41	1.50422e-20	9.55158e-13	1.18567e-36	-0.035351	-0.00412117	ACTR3, AC110769.2
1460	chr6	73225402	73226162	761	*	6	6.24539e-41	4.22208e-28	1.06985e-10	1.78294e-33	-0.0370564	-0.0173911	AL365232.1, KHDC1L
1461	chr5	154857810	154859583	1774	*	21	6.25495e-41	2.32896e-17	8.76084e-10	1.9061e-32	-0.00938855	-0.000868008	CNOT8, FAXDC2
1462	chr2	175181040	175182744	1705	*	12	6.52589e-41	3.89829e-38	8.6469e-10	1.27334e-39	-0.0286885	-0.00833384	ATP5MC3
7348	chr1	149845786	149845973	188	*	2	6.97556e-25	7.74009e-21	1.26148e-13	7.32403e-21	-0.0505185	-0.0445192	H2BC19P, H2BC20P
1464	chr15	69312937	69314431	1495	*	7	7.17318e-41	7.39705e-20	9.22413e-18	6.88043e-27	-0.0338593	-0.0139986	PAQR5
1465	chr3	57227278	57228807	1530	*	11	7.57951e-41	9.5619e-15	8.88692e-11	1.50825e-26	-0.0227481	-0.00393673	APPL1, HESX1
1466	chr3	42803715	42805624	1910	*	15	7.63182e-41	5.13212e-28	2.55303e-13	1.35749e-34	-0.0248824	-0.00851448	ACKR2, AC006059.2, HIGD1A, AC099329.1
1467	chr8	97868632	97869699	1068	*	13	7.70217e-41	3.9336e-29	1.50459e-11	2.76392e-34	-0.0200933	-0.00687607	MATN2
1468	chr11	35617728	35618447	720	*	9	7.8336e-41	3.20746e-22	7.81919e-14	2.28898e-30	-0.0230426	-0.00124036	NA
1469	chr1	92298060	92299885	1826	*	20	7.91643e-41	5.77126e-23	2.49728e-11	2.00745e-33	-0.00965756	-0.00256442	RPAP2, GLMN
1470	chr14	52067878	52070003	2126	*	18	8.09995e-41	1.78637e-31	7.42636e-10	2.12344e-39	-0.0315993	-0.00714738	NID2
1471	chr21	41878477	41879915	1439	*	9	8.18041e-41	3.75906e-34	2.75821e-10	7.32954e-35	-0.0174577	-0.00465829	PRDM15
1472	chr1	224928892	224930115	1224	*	12	8.33665e-41	1.87793e-27	4.328e-13	3.78269e-33	-0.0269284	-0.0059728	DNAH14
1473	chr14	103561790	103563522	1733	*	15	8.45501e-41	3.9491e-20	4.96142e-14	1.91792e-28	-0.0155402	-0.0036372	AL139300.2, KLC1, COA8, AL139300.1, BAG5
1474	chr12	116276142	116277409	1268	*	11	8.69403e-41	5.06922e-30	1.2371e-10	2.92193e-34	0.0101091	-0.000476682	MED13L
1475	chr4	48906452	48907129	678	*	12	8.74436e-41	7.50755e-31	1.50743e-11	1.97061e-36	-0.0188111	-0.00406645	OCIAD2
1476	chr14	55270640	55272350	1711	*	19	9.01735e-41	2.29927e-29	1.05417e-07	1.62671e-35	-0.0295077	-0.00260161	FBXO34, AL158801.2
1477	chr9	129027969	129028796	828	*	9	9.05782e-41	1.5536e-38	2.08427e-10	2.3833e-37	-0.0299996	-0.00932888	SH3GLB2
1478	chr1	219928026	219929186	1161	*	18	9.137e-41	5.68124e-31	8.72937e-10	1.19414e-37	-0.0189934	-0.00627493	SLC30A10
1479	chr10	32958304	32959859	1556	*	13	9.17751e-41	3.12126e-30	6.60819e-10	7.50898e-37	-0.0333703	-0.00591944	ITGB1-DT, ITGB1
1480	chr10	75097772	75100588	2817	*	16	9.18133e-41	4.73478e-37	2.32829e-11	2.3493e-48	-0.0334349	-0.0120275	SAMD8, DUSP13
1481	chr19	55279599	55281328	1730	*	16	9.66673e-41	9.56331e-32	2.12182e-13	1.1147e-35	-0.032176	-0.00769597	HSPBP1
1482	chr13	31199273	31200896	1624	*	10	9.72678e-41	7.76415e-25	4.60091e-15	5.36076e-32	-0.0331031	-0.00741217	B3GLCT
1483	chr10	133019393	133020720	1328	*	11	9.85976e-41	1.0559e-36	1.40477e-09	5.09369e-39	-0.016773	-0.00823596	NA
1484	chr11	10807453	10809425	1973	*	24	9.86638e-41	1.09495e-33	2.69422e-08	3.02402e-38	-0.0290927	-0.0028902	AC116535.1, EIF4G2
1485	chr16	2047194	2048839	1646	*	20	9.88826e-41	1.25275e-26	4.27773e-12	2.33283e-35	-0.0191022	-0.00440704	TSC2, NTHL1
1486	chr7	32489928	32491133	1206	*	19	9.91115e-41	8.24921e-26	1.82283e-07	8.10678e-34	-0.0124296	-0.00377096	LSM5
1487	chr22	40636126	40637383	1258	*	13	9.951e-41	2.47726e-30	3.60045e-09	1.12002e-35	-0.0101578	-0.0030947	MRTFA
1488	chr14	66507201	66509055	1855	*	19	1.00583e-40	6.53077e-32	3.22214e-10	3.15939e-37	-0.010834	-0.00296931	GPHN, AL359232.1
1489	chr2	133568302	133569342	1041	*	11	1.01727e-40	2.70791e-24	2.14756e-12	5.11592e-33	-0.0465867	-0.0171346	NCKAP5
1490	chr11	65711126	65712930	1805	*	17	1.03079e-40	1.96405e-23	4.04227e-11	6.65636e-33	-0.00829398	-0.0015279	KAT5
1491	chr4	3315901	3318560	2660	*	14	1.04625e-40	1.30319e-32	2.2259e-09	4.18649e-39	-0.0278986	-0.00765352	RGS12
1492	chr14	61694865	61696375	1511	*	14	1.05558e-40	3.879e-23	3.28065e-15	9.26656e-29	-0.0133394	-0.00294838	HIF1A, HIF1A-AS1
1493	chr20	49187527	49188617	1091	*	11	1.05934e-40	5.05842e-40	2.36659e-07	3.14263e-39	-0.0259015	-0.00811718	STAU1
688	chr17	7173607	7174390	784	*	6	2.22208e-49	1.71827e-33	1.29975e-13	1.6704e-39	-0.103969	-0.0554843	ASGR1
1495	chr9	133738878	133741397	2520	*	11	1.08471e-40	3.94595e-39	3.22525e-12	1.72449e-44	-0.0370229	-0.0131559	SARDH
1496	chr11	113690345	113691289	945	*	3	1.09245e-40	4.09743e-23	7.1384e-15	5.55067e-28	-0.0411101	-0.0230548	TMPRSS5
1497	chr8	9555413	9556786	1374	*	16	1.12683e-40	1.12931e-30	3.48755e-08	6.82172e-35	-0.0211541	-0.00421303	TNKS, AC021242.3
1498	chr2	206158824	206161213	2390	*	22	1.13169e-40	3.84643e-33	2.17929e-11	1.57182e-45	-0.0375176	-0.00598268	EEF1B2, AC007383.3, NDUFS1
1499	chr17	9020776	9023578	2803	*	19	1.1575e-40	1.79016e-34	1.50473e-11	1.26355e-43	-0.014618	-0.00141797	NTN1
1500	chr3	184379380	184382404	3025	*	14	1.16039e-40	1.22405e-23	2.32759e-13	3.66275e-33	-0.0247119	-0.0054004	CHRD, THPO
1501	chr11	64636853	64638579	1727	*	9	1.16706e-40	1.21094e-36	4.06787e-11	3.50211e-40	-0.0383805	-0.0203047	NRXN2
1502	chr6	30626409	30627841	1433	*	19	1.17032e-40	6.52978e-15	9.26985e-11	1.76944e-33	-0.0222716	-0.00328448	ATAT1
1503	chr1	51321469	51323029	1561	*	7	1.19222e-40	4.61497e-41	9.91013e-10	1.90357e-40	-0.0314512	-0.0207624	TTC39A
1504	chr17	49414170	49415521	1352	*	17	1.19758e-40	3.4476e-24	4.79797e-10	1.08343e-34	-0.0201595	-0.0055579	AC091180.5, PHB
1505	chr2	25168173	25170072	1900	*	18	1.21789e-40	2.66075e-30	6.18914e-10	6.64053e-36	-0.0230419	-0.00927348	POMC
1506	chr21	34511273	34512381	1109	*	7	1.22856e-40	1.66253e-30	1.9634e-13	3.10191e-32	-0.0194184	-0.0145172	KCNE1
1507	chr1	33477922	33478247	326	*	3	1.24205e-40	1.03108e-26	1.36334e-16	1.46679e-28	-0.0328256	-0.0217683	ZSCAN20
1508	chr8	123416179	123417552	1374	*	13	1.27095e-40	3.48238e-28	1.27582e-08	2.08651e-35	-0.0226079	-0.00655128	NTAQ1, ATAD2
1509	chr16	11135343	11136865	1523	*	6	1.28365e-40	9.38691e-33	1.54144e-13	5.17782e-38	-0.0325076	-0.0123066	CLEC16A
1510	chr12	50057106	50058352	1247	*	12	1.29116e-40	6.28042e-22	6.36951e-13	2.66365e-31	-0.0160228	-0.00488026	ASIC1
1511	chr16	28505957	28508245	2289	*	10	1.29176e-40	3.11757e-35	8.04246e-11	3.46352e-41	-0.0333277	-0.0202634	AC009093.11, IL27
1512	chr14	70600148	70600723	576	*	5	1.29667e-40	6.61074e-18	8.37238e-16	7.25328e-23	-0.0240904	-0.00837514	MED6, AL357153.3
1513	chr1	43977598	43980529	2932	*	20	1.29813e-40	6.59163e-50	1.63872e-11	8.25436e-57	-0.0239138	-0.00768437	ATP6V0B, B4GALT2
1514	chr21	33229381	33230643	1263	*	18	1.30157e-40	1.72588e-21	1.1581e-13	6.25572e-30	-0.0215732	-0.00333084	IFNAR2, AP000295.1
4204	chr15	77538237	77539174	938	*	4	1.59595e-30	9.53507e-22	1.31717e-13	3.60448e-26	-0.050836	-0.0272184	NA
1516	chr22	41445815	41448052	2238	*	14	1.36161e-40	1.04536e-18	7.78509e-14	5.46732e-31	-0.0232209	-0.00409361	ACO2, TOB2
1517	chr13	24894288	24895268	981	*	6	1.3928e-40	2.18136e-13	7.55548e-18	8.11145e-26	-0.0255003	-0.0066634	CENPJ
1518	chr8	12754141	12756338	2198	*	19	1.4238e-40	6.69741e-22	3.7247e-15	3.31884e-31	-0.0131531	-0.00304974	LONRF1
1519	chr17	7011771	7015633	3863	*	37	1.42541e-40	1.64169e-46	1.62083e-11	1.88041e-64	-0.046959	-0.00666011	RNASEK, RNASEK-C17orf49, C17orf49, ALOX12-AS1, AC040977.2
1520	chr13	77918081	77920307	2227	*	47	1.46997e-40	9.76905e-27	8.52023e-12	2.81901e-38	0.0196785	-0.00406204	OBI1-AS1, EDNRB
1521	chr1	2525975	2527785	1811	*	19	1.47774e-40	1.51299e-31	8.11583e-09	4.42739e-39	-0.0382791	-0.00565348	PANK4
1522	chr15	74432221	74434565	2345	*	20	1.50884e-40	7.45051e-36	3.42242e-08	4.87742e-43	-0.0198024	-0.00738082	SEMA7A
1534	chr11	129894646	129896259	1614	*	8	1.82695e-40	7.5096e-26	1.32378e-13	4.73995e-32	0.0533324	-0.000978935	NFRKB
1524	chr15	39782319	39783469	1151	*	16	1.58226e-40	2.68705e-22	1.1349e-14	1.75841e-29	-0.0136133	-0.00364645	AC023908.3, FSIP1, AC023908.2
1525	chr2	177263462	177264952	1491	*	14	1.64141e-40	8.94438e-22	4.23905e-10	8.93436e-31	-0.0111641	-0.00240952	AC079305.1, NFE2L2
1526	chr9	128684011	128685716	1706	*	9	1.66771e-40	6.50436e-29	4.19313e-12	7.21872e-32	-0.0264764	-0.0114778	SET, HMGA1P4
1527	chr13	51845129	51845592	464	*	9	1.68843e-40	1.27151e-27	4.87107e-11	2.00501e-33	-0.0242096	-0.0152138	AL162377.3, TMEM272
14594	chr12	51266251	51266342	92	*	2	2.09608e-18	3.20714e-13	1.37914e-13	1.99676e-15	0.0552073	0.0259803	DAZAP2, SMAGP
1529	chr3	38023774	38025859	2086	*	16	1.69063e-40	1.38566e-34	3.31165e-10	8.88997e-44	-0.0325081	-0.0071858	PLCD1
1530	chr5	7826732	7827851	1120	*	9	1.72714e-40	8.82707e-18	1.73072e-16	2.19006e-30	-0.0218666	-0.00562854	ADCY2
1531	chr4	38661370	38665042	3673	*	17	1.7562e-40	1.61394e-45	6.23849e-11	3.86375e-50	0.0358808	-0.000445576	KLF3, KLF3-AS1
1532	chr15	80838606	80839214	609	*	5	1.7597e-40	9.37485e-32	2.0317e-14	3.06211e-33	-0.0312943	-0.0222806	CEMIP
1533	chr15	41115662	41117092	1431	*	14	1.76784e-40	1.89228e-22	4.93131e-13	4.06592e-32	-0.00976471	-0.00225271	INO80
13358	chr17	47843499	47843502	4	*	2	3.42117e-19	1.7443e-14	1.42468e-13	3.81614e-16	-0.0733073	-0.0451847	NA
1535	chr18	11148511	11150044	1534	*	14	1.84469e-40	4.76017e-22	3.91395e-14	5.45427e-34	-0.0491565	-0.00883421	PIEZO2
1536	chr14	55026617	55027734	1118	*	12	1.87876e-40	3.54283e-25	4.99801e-15	5.71827e-31	-0.046275	-0.00597319	SOCS4, WDHD1
1537	chr1	202806886	202808490	1605	*	10	1.88525e-40	4.73755e-29	1.08952e-11	1.8436e-32	-0.00462744	-0.003036	KDM5B
1538	chr15	79090206	79091638	1433	*	24	1.91727e-40	3.82887e-30	4.42954e-08	4.2297e-36	0.014674	-0.00278713	RASGRF1
1539	chr18	26548898	26550887	1990	*	17	2.01203e-40	4.31407e-24	5.09051e-08	7.75365e-32	-0.0290741	-0.00718179	KCTD1
1540	chr22	42077305	42080524	3220	*	19	2.01687e-40	4.76656e-42	3.16091e-13	1.91695e-49	-0.0268428	-0.00551096	PHETA2, SMDT1
1541	chr15	70762867	70764150	1284	*	13	2.09051e-40	7.97135e-18	2.86082e-10	1.43282e-30	-0.0270748	-0.00418389	UACA
1542	chr11	17474717	17477800	3084	*	18	2.10481e-40	3.12338e-24	3.88499e-12	1.60252e-41	-0.043638	-0.0103559	AC124798.3, ABCC8
1543	chr7	50449736	50451223	1488	*	12	2.11505e-40	3.8943e-33	3.7172e-09	6.44478e-35	-0.038305	-0.0104382	FIGNL1
1544	chr14	59919277	59920961	1685	*	12	2.16588e-40	3.65101e-28	3.67088e-14	1.02569e-34	-0.0284841	-0.00629526	LRRC9, AL133299.1
1545	chr22	26589588	26590950	1363	*	8	2.21864e-40	3.00108e-32	5.99624e-12	5.4608e-35	-0.0221905	-0.00589034	TPST2
1546	chr7	157299988	157300840	853	*	6	2.21864e-40	5.53685e-26	5.33373e-14	7.92177e-31	-0.0343055	-0.020472	NA
1547	chr15	40440003	40442072	2070	*	9	2.22763e-40	7.91521e-28	2.2227e-12	1.19477e-33	-0.0287704	-0.00516469	BAHD1
1548	chr20	5112155	5113787	1633	*	14	2.32292e-40	8.86931e-26	1.3667e-12	2.49333e-36	-0.0211908	-0.00406473	TMEM230
1549	chr20	3406720	3408253	1534	*	12	2.45831e-40	1.50619e-28	4.12635e-10	2.23325e-33	-0.0072855	-0.00216231	AL117334.1, C20orf194
1550	chr22	19986455	19988007	1553	*	11	2.62926e-40	2.34726e-20	5.30814e-11	3.39662e-30	-0.0105736	-0.00387063	ARVCF
1551	chr9	93183955	93185777	1823	*	10	2.64323e-40	7.71978e-28	1.94251e-11	2.01356e-32	-0.0187385	-0.00424677	WNK2
1552	chr1	65419681	65421213	1533	*	17	2.67064e-40	5.98578e-26	2.86022e-10	1.40577e-34	-0.00958475	-0.00340075	LEPROT, LEPR
1553	chr1	205356660	205357926	1267	*	13	2.69311e-40	1.70854e-29	6.76466e-10	7.9681e-35	-0.0405087	-0.0111056	KLHDC8A
1554	chr3	23202134	23203931	1798	*	17	2.71577e-40	1.99427e-20	6.49634e-10	2.82653e-31	-0.0248318	-0.00635877	UBE2E2, UBE2E2-AS1
1555	chr2	197452844	197454016	1173	*	20	2.71641e-40	5.23195e-26	6.42216e-10	5.37083e-35	0.0143461	-0.00205089	COQ10B
1556	chr14	102362439	102364182	1744	*	16	2.75898e-40	6.70538e-25	1.67746e-13	1.10407e-32	-0.0487062	-0.00739535	TECPR2, CINP
1557	chr5	75510836	75512468	1633	*	16	2.77153e-40	9.66158e-32	1.91432e-07	1.3003e-33	-0.0308871	-0.00413141	POLK, CERT1
1558	chr2	191677222	191679084	1863	*	19	2.78709e-40	4.34332e-29	1.02459e-11	2.78137e-35	-0.029286	-0.00493653	NABP1
1559	chr11	60921784	60925969	4186	*	22	2.86068e-40	9.56821e-40	7.34146e-14	1.00241e-57	-0.0251813	-0.00395969	TMEM109, TMEM132A, AP003721.1
1560	chr16	12803038	12804798	1761	*	14	2.87011e-40	7.93751e-42	4.10866e-10	4.69566e-45	-0.0394496	-0.0109799	CPPED1
1561	chr1	27603476	27604992	1517	*	11	3.00745e-40	3.93999e-34	3.00299e-13	5.27514e-40	-0.044567	-0.00713809	AHDC1
1562	chr11	63490580	63492233	1654	*	12	3.05613e-40	7.35982e-34	2.74011e-08	1.7549e-39	-0.0259756	-0.00974444	PLAAT5
1563	chr11	124761322	124762948	1627	*	10	3.07985e-40	6.48251e-16	2.80794e-16	8.42563e-27	-0.0187626	-0.00198779	AP000866.2, ESAM
1564	chr6	43020707	43021862	1156	*	11	3.08048e-40	1.22102e-16	6.16439e-19	3.19791e-28	-0.0196448	-0.00295888	KLHDC3, RRP36
1565	chr11	117231489	117234280	2792	*	19	3.09104e-40	3.45124e-26	8.8621e-13	6.89661e-41	-0.0152046	-0.00270408	RNF214, PCSK7
1566	chr1	179081163	179082758	1596	*	18	3.09668e-40	6.23556e-24	3.28257e-13	2.62985e-35	-0.0154653	-0.00432279	TOR3A
1567	chr5	142685533	142687373	1841	*	14	3.09668e-40	1.28942e-30	1.14016e-10	1.37355e-36	-0.0330915	-0.0147775	FGF1
1568	chr12	57631532	57633737	2206	*	22	3.24159e-40	1.55135e-37	1.82366e-09	6.01179e-41	-0.0246268	-0.00707417	B4GALNT1
1569	chr22	41619671	41621976	2306	*	25	3.29865e-40	1.48841e-38	1.25756e-08	3.49407e-48	-0.0390113	-0.00289121	XRCC6, DESI1
10480	chr11	8831958	8832935	978	*	3	1.73189e-21	6.57837e-19	1.56011e-13	1.44845e-20	-0.0561335	-0.0314353	DENND2B
1571	chr2	28274802	28276136	1335	*	5	3.37534e-40	5.02843e-37	5.52475e-11	5.1765e-36	-0.0371417	-0.0313109	BABAM2
1572	chr8	29262669	29263904	1236	*	13	3.44912e-40	1.21245e-24	2.31195e-12	8.8651e-31	-0.0278441	-0.00486052	KIF13B
1573	chr2	241880852	241881818	967	*	8	3.47436e-40	3.33874e-29	4.76098e-14	2.01125e-31	-0.0389352	-0.0176558	LINC01237
1574	chr10	103395186	103396933	1748	*	23	3.56043e-40	6.61152e-30	2.57065e-08	1.05172e-39	-0.0152141	-0.0020408	PDCD11, ATP5MD
1575	chr7	10973340	10974538	1199	*	13	3.60749e-40	3.65706e-31	2.52113e-11	8.7351e-35	-0.0189976	-0.00430843	PHF14
1576	chr3	124093534	124094749	1216	*	11	3.63495e-40	1.52002e-25	5.63133e-11	1.69165e-34	-0.0371433	-0.0109903	KALRN
1577	chr1	63366955	63368282	1328	*	13	3.72908e-40	7.5805e-23	2.05445e-10	1.61655e-32	-0.014091	-0.00513106	ALG6
1578	chr10	84327810	84329261	1452	*	12	3.87692e-40	7.94988e-31	4.35105e-11	1.48233e-34	-0.0331103	-0.00764294	CCSER2
1579	chr6	166167784	166169738	1955	*	13	3.9928e-40	3.95928e-22	4.24391e-11	7.31508e-32	0.0379858	-0.000115572	LNCDAT, TBXT
1580	chr19	12550377	12552414	2038	*	17	4.09026e-40	8.89141e-25	3.7777e-12	9.43132e-32	-0.0144622	-0.00113369	AC008758.1, ZNF564, AC010422.6
1581	chr19	18257558	18258272	715	*	5	4.1157e-40	5.5942e-18	9.85927e-18	4.63957e-28	-0.0352221	-0.0102063	IQCN
1582	chr1	1161337	1165177	3841	*	23	4.12995e-40	1.54418e-40	1.82094e-11	3.35318e-55	-0.0396069	-0.0130206	NA
1583	chr19	36488931	36490073	1143	*	24	4.13922e-40	2.12309e-26	3.4968e-07	5.60901e-34	-0.0195533	-0.00314179	AC092295.2, ZNF566
1584	chr19	36214020	36215677	1658	*	23	4.17655e-40	2.72825e-25	5.37621e-13	5.82319e-36	0.0285415	-0.00143168	ZNF146, ZNF565
1585	chr19	36572555	36573984	1430	*	18	4.29e-40	3.57116e-14	7.2793e-14	1.13918e-29	-0.0252609	-0.00434528	ZNF529-AS1, ZNF529
1586	chr5	175442877	175445690	2814	*	16	4.48189e-40	3.14648e-35	2.22821e-12	4.9619e-47	-0.0293368	-0.00746255	DRD1
1587	chr1	31798685	31798994	310	*	6	4.54401e-40	1.22073e-32	4.55626e-12	3.31933e-33	-0.0418414	-0.0266813	SPOCD1
1588	chr6	131134861	131136366	1506	*	7	4.78402e-40	2.16813e-19	1.52252e-12	3.28344e-29	-0.0224207	-0.00586905	AKAP7
1589	chr21	39182981	39184551	1571	*	11	4.83504e-40	5.32696e-26	9.91258e-13	7.9083e-32	-0.0230664	-0.002501	AF129408.1, PSMG1, BRWD1
1590	chr12	56299770	56301148	1379	*	14	5.01516e-40	1.4475e-31	2.25188e-10	2.45717e-36	0.0300285	0.00532066	AC073896.2, CS, AC073896.1
2158	chr11	73342604	73343492	889	*	9	3.38314e-37	2.48135e-27	1.58104e-13	1.05425e-31	0.051836	0.0114832	ARHGEF17
1592	chr12	101933425	101934168	744	*	3	5.11234e-40	1.86289e-23	7.45607e-18	8.9925e-28	-0.0236636	-0.00244341	DRAM1
1593	chr2	127645509	127646135	627	*	12	5.13164e-40	4.1933e-28	3.59066e-10	6.44613e-34	-0.0329854	-0.0105392	GPR17, LIMS2
386	chr19	54063584	54064025	442	*	6	3.17876e-55	1.50585e-48	1.59055e-13	5.45685e-47	-0.15349	-0.10148	VSTM1
1595	chr3	123450574	123451377	804	*	4	5.18661e-40	8.17131e-36	2.33744e-11	9.76873e-35	-0.0217947	-0.0177063	NA
1596	chr12	49949769	49950843	1075	*	12	5.22952e-40	7.77834e-35	1.46985e-08	1.0046e-36	-0.0392824	-0.0164045	AQP2
1597	chr15	88620697	88621815	1119	*	13	5.36032e-40	1.90229e-30	1.21989e-12	1.64212e-34	-0.014559	-0.00429708	AEN
1598	chr1	162023343	162024573	1231	*	16	5.4376e-40	2.57366e-25	1.01888e-09	5.05539e-35	-0.0224798	-0.00454261	OLFML2B
1599	chr22	21030510	21033925	3416	*	16	5.50451e-40	3.43966e-35	5.87759e-14	2.54608e-47	-0.0373824	-0.00878627	AC002472.1, SLC7A4
1600	chr16	3457460	3459002	1543	*	13	5.51536e-40	6.44231e-20	7.8199e-14	4.30273e-28	-0.0110483	-0.00395924	AC025283.2, NAA60, AC004224.2
1601	chr1	226185503	226187523	2021	*	16	5.52677e-40	3.16714e-35	2.09999e-08	1.9297e-42	-0.037874	-0.00658955	ACBD3
1602	chr2	158968343	158969383	1041	*	8	5.8971e-40	1.06422e-27	4.35763e-14	4.90213e-31	-0.0140051	-0.00458137	TANC1
1603	chr12	123633391	123634703	1313	*	18	5.91456e-40	3.70192e-31	1.67517e-11	4.14582e-38	-0.0198214	-0.00455237	GTF2H3, EIF2B1
1604	chr11	94972836	94974403	1568	*	19	5.92552e-40	1.89221e-27	8.53816e-10	6.38954e-35	0.0378368	-0.000497712	KDM4D, CWC15
1605	chr14	34874007	34875926	1920	*	13	5.95022e-40	1.97697e-23	5.79184e-14	1.48899e-34	-0.0377049	-0.00535748	AL121603.2, BAZ1A
1606	chr10	128500322	128500823	502	*	6	6.07251e-40	1.10833e-32	1.45135e-11	3.34014e-35	-0.0275408	-0.00198244	NA
1607	chr2	10120744	10123353	2610	*	16	6.09392e-40	2.12289e-40	2.08292e-07	1.27666e-42	-0.0467259	-0.00971463	RRM2
1608	chr1	113072514	113073744	1231	*	14	6.16096e-40	2.56018e-15	9.61681e-14	1.01086e-27	-0.00830797	-0.000986965	LRIG2, LRIG2-DT
1609	chr1	15764223	15765769	1547	*	8	6.19745e-40	2.60066e-43	8.81333e-11	1.12963e-42	-0.0436947	-0.0197663	FBLIM1
1610	chr1	54052676	54053954	1279	*	16	6.24325e-40	5.23475e-24	1.57961e-12	4.85775e-31	-0.0139348	-0.00248249	TCEANC2, TMEM59
1611	chr14	34461820	34463058	1239	*	10	6.26667e-40	5.56139e-16	2.18174e-14	1.14213e-28	-0.011112	-0.00324007	EGLN3, SPTSSA
1612	chr1	16155140	16157199	2060	*	18	6.33163e-40	1.85311e-20	3.58438e-11	1.70519e-34	-0.0341491	-0.0067069	AL451042.2, EPHA2
1613	chr20	64151362	64152224	863	*	5	6.35185e-40	8.54049e-31	1.22105e-12	4.10385e-35	-0.0317897	-0.019551	MYT1
1614	chr1	154324795	154326443	1649	*	15	6.4317e-40	2.2913e-20	3.70995e-14	4.00415e-29	-0.0425182	-0.00759556	AQP10, ATP8B2
1615	chr5	1007954	1009819	1866	*	11	6.458e-40	9.96471e-31	1.08824e-10	2.66713e-34	-0.017965	-0.00841858	NKD2
1616	chr6	110874098	110875537	1440	*	13	6.57075e-40	3.38203e-27	4.06171e-09	7.98157e-34	-0.00688682	-0.0024075	AMD1
1617	chr16	83912019	83913240	1222	*	7	6.66333e-40	6.72911e-19	1.5722e-13	1.36558e-27	-0.0274449	-0.00821955	MLYCD
1618	chr20	2535610	2536967	1358	*	11	6.72565e-40	6.46607e-36	2.42664e-10	3.75349e-36	-0.0303904	-0.0205707	TMC2
1619	chr20	37401363	37403406	2044	*	9	6.81834e-40	4.24558e-33	1.78244e-12	1.66987e-39	-0.0357175	-0.0102232	SRC
1620	chr1	58699590	58700908	1319	*	12	7.03849e-40	4.1977e-25	1.09729e-10	1.04229e-32	-0.0185826	-0.00451501	MYSM1
1621	chr16	4614853	4616814	1962	*	13	7.0438e-40	3.93201e-42	1.29588e-13	4.85824e-45	-0.0340491	-0.00899011	MGRN1, UBALD1
1622	chr1	15847226	15848752	1527	*	13	7.1341e-40	7.48691e-32	5.97151e-10	3.62241e-37	-0.00769533	-0.00224827	SPEN, FLJ37453
1623	chr22	39994089	39996038	1950	*	12	7.13828e-40	1.35e-19	2.08636e-11	1.70824e-29	0.020308	-0.00430872	FAM83F
9877	chr19	47035273	47035984	712	*	3	4.97449e-22	2.78831e-17	1.60289e-13	6.54854e-19	-0.0527747	-0.0213375	NPAS1
1625	chr4	101346817	101348325	1509	*	14	7.74233e-40	8.75451e-19	8.55027e-11	5.77586e-28	-0.0171496	-0.00325638	FLJ20021, PPP3CA
1626	chr1	36482969	36484654	1686	*	9	7.78257e-40	1.97196e-28	5.74123e-10	4.35149e-36	-0.0347443	-0.0162688	CSF3R
1627	chr4	157075589	157077049	1461	*	17	7.78267e-40	6.27468e-23	3.11756e-11	1.20243e-33	-0.0367003	-0.0104253	GLRB
9767	chr4	103099792	103100426	635	*	5	3.92302e-22	9.24208e-11	1.61723e-13	8.67766e-17	-0.0752192	-0.0221316	BDH2
1629	chr19	9935505	9937248	1744	*	13	7.87474e-40	1.40092e-26	2.90507e-13	1.2935e-32	-0.0194814	-0.00527086	OLFM2
1630	chr6	32109967	32110847	881	*	11	8.19792e-40	3.60766e-26	3.29382e-09	4.65321e-32	-0.0218324	-0.0104094	AL662884.5, TNXB, AL662884.2
1631	chr21	41166461	41168482	2022	*	13	8.54248e-40	1.19485e-27	3.69746e-10	7.51308e-36	-0.0235584	-0.00738194	MIR3197, BACE2
1632	chr11	69639655	69641794	2140	*	32	8.72392e-40	1.54034e-25	1.57425e-11	5.29882e-40	-0.0307706	-0.00579105	CCND1
1633	chr4	139300790	139301909	1120	*	16	8.72793e-40	3.59323e-19	4.67346e-10	1.00061e-30	-0.0321274	-0.00362363	NAA15, NDUFC1
1634	chr1	28578334	28580026	1693	*	9	8.86499e-40	5.15755e-43	3.71744e-11	1.76311e-41	-0.0386703	-0.0291653	TRNAU1AP, SNHG12, SNORD99, SNORA61
1635	chr4	82429381	82431305	1925	*	16	9.00243e-40	6.8063e-23	3.24966e-08	9.76319e-33	-0.00395026	-0.00176171	ENOPH1, HNRNPDL
3472	chr1	41361157	41362604	1448	*	10	1.92682e-32	4.32474e-18	1.65859e-13	2.10208e-24	0.0806722	0.00444008	FOXO6
1637	chr19	58517125	58520439	3315	*	20	9.19136e-40	4.19145e-35	4.48949e-12	3.99746e-45	0.0247244	-0.00159654	ZBTB45
1638	chr6	5260431	5261784	1354	*	13	9.21768e-40	2.85449e-24	1.03748e-13	1.5033e-31	-0.00674422	-0.00283156	FARS2, LYRM4
1639	chr14	20801585	20804045	2461	*	20	1.00797e-39	6.00914e-39	5.12748e-10	2.89036e-45	-0.0279328	-0.0097871	RNASE1
1640	chr5	141486872	141489982	3111	*	10	1.02001e-39	7.97476e-46	5.9577e-11	9.50057e-47	-0.0456742	-0.0199653	PCDHGA1, PCDHGA2, PCDHGA3, PCDHGB1, PCDHGA4, PCDHGB2, PCDHGA5, PCDHGB3, PCDHGA6, PCDHGA7, PCDHGB4, PCDHGA8, PCDHGB5, PCDHGA9, PCDHGB6, PCDHGA10, PCDHGB7, PCDHGA11, PCDHGA12, PCDHGC3, PCDHGC4, PCDHGC5
1641	chr16	89769331	89770659	1329	*	8	1.02102e-39	1.75857e-27	4.09021e-11	1.14031e-32	-0.0219352	-0.00921544	FANCA
2107	chr5	150154012	150154934	923	*	4	2.29085e-37	1.35218e-23	1.67785e-13	1.56433e-28	-0.143344	-0.0570986	PDGFRB
1643	chr5	66596050	66597508	1459	*	12	1.03289e-39	2.00059e-33	7.39585e-10	3.87638e-35	-0.0165362	-0.00212099	MAST4
1644	chr7	73606895	73607780	886	*	7	1.03401e-39	8.07636e-18	1.60969e-20	2.95367e-27	-0.0307103	-0.00762175	MLXIPL
1645	chr19	344963	346278	1316	*	8	1.03742e-39	5.02684e-35	1.38158e-13	2.5981e-37	-0.0283828	-0.0175519	NA
1646	chr17	81527602	81528638	1037	*	13	1.05868e-39	2.93982e-18	1.456e-12	4.68914e-27	-0.0239598	-0.00921061	AC139149.1, FSCN2
1647	chr7	140062456	140063006	551	*	3	1.05939e-39	1.48578e-21	1.94423e-13	2.84638e-23	-0.00468571	-0.00121389	PARP12
1648	chr7	76267081	76268231	1151	*	3	1.09689e-39	3.91524e-13	5.22058e-18	7.35068e-21	-0.0232743	-0.0113163	SRRM3
1649	chr19	35123419	35124734	1316	*	7	1.10069e-39	1.29509e-31	4.2744e-12	3.08956e-32	-0.0359836	-0.0216077	AC020907.6, FXYD3, LGI4
1650	chr12	57815509	57816933	1425	*	7	1.10798e-39	8.43811e-26	1.07158e-10	6.42495e-30	-0.0288569	-0.0157861	AVIL
1651	chr16	759972	761347	1376	*	15	1.14602e-39	5.00298e-23	4.60889e-11	7.34342e-33	-0.0313993	-0.00890779	MSLN
1652	chr18	9135845	9137951	2107	*	23	1.15638e-39	3.32695e-37	4.2792e-07	4.76089e-40	-0.0145069	-0.00277545	AP005263.1, ANKRD12, NDUFV2-AS1
1653	chr7	35036869	35038752	1884	*	15	1.1632e-39	1.07502e-23	3.05341e-14	3.61924e-30	-0.0227618	-0.00460418	AC005400.1, DPY19L1
1654	chr2	31137729	31140353	2625	*	21	1.1739e-39	4.92815e-39	1.29241e-12	2.8571e-48	-0.0273785	-0.00742925	GALNT14
1655	chr20	2101493	2103204	1712	*	14	1.18001e-39	5.96345e-28	7.4691e-13	4.67109e-34	-0.0134382	-0.00512281	STK35
1656	chr3	49017888	49022054	4167	*	38	1.18157e-39	3.32117e-56	4.92697e-10	3.25499e-65	-0.0318166	-0.0052487	NDUFAF3, DALRD3, MIR425, MIR191
1657	chr17	6640035	6641866	1832	*	19	1.18579e-39	1.92093e-28	1.83445e-12	7.70401e-34	-0.0165238	-0.00262569	TXNDC17, KIAA0753, AC004706.3
1658	chr17	50767648	50768828	1181	*	6	1.18989e-39	8.06032e-16	5.2014e-14	1.53666e-25	-0.0480858	-0.0170057	MIR8059
9720	chr4	153257263	153258249	987	*	2	3.57744e-22	4.00884e-15	1.72919e-13	1.73302e-16	-0.0559827	-0.0352911	TRIM2, AC013477.1
1660	chr9	96072199	96073479	1281	*	4	1.2032e-39	1.77192e-23	5.9036e-15	5.09309e-29	-0.0338125	-0.0207693	ERCC6L2, AL449403.1
1661	chr3	158105300	158107121	1822	*	15	1.20561e-39	4.13339e-40	1.12381e-09	4.299e-42	-0.024352	-0.00714162	RSRC1, SHOX2
1662	chr16	58463326	58464850	1525	*	21	1.20571e-39	3.20232e-26	7.34514e-09	2.17035e-32	-0.0202807	-0.00232456	NDRG4
1663	chr16	22296624	22298426	1803	*	16	1.206e-39	2.88166e-38	2.889e-10	1.88742e-42	-0.0271229	-0.00561892	POLR3E
1664	chr11	14358074	14360306	2233	*	13	1.20983e-39	3.32649e-26	9.52022e-13	8.21837e-37	-0.0216595	-0.00571887	RRAS2
1665	chr8	30082482	30083817	1336	*	14	1.21767e-39	1.18699e-27	7.40772e-11	2.83843e-34	-0.0160096	-0.00358705	AC044849.1, SARAF
1666	chr14	23555424	23556588	1165	*	15	1.24027e-39	6.94057e-24	3.73692e-12	4.96184e-32	-0.0196725	-0.0033986	ZFHX2-AS1, THTPA, ZFHX2
1667	chr11	102346178	102347627	1450	*	11	1.2541e-39	2.11076e-26	3.61592e-13	8.36656e-33	0.0122356	-0.00216142	BIRC2
1668	chr18	46103289	46105394	2106	*	20	1.26316e-39	1.31207e-36	3.64367e-08	1.1654e-38	-0.0228022	-0.00611673	HAUS1, ATP5F1A
1669	chr16	89567623	89568307	685	*	6	1.26374e-39	5.62847e-24	9.90759e-14	4.35517e-33	-0.0238404	-0.00827988	NA
1670	chr4	2746201	2747157	957	*	6	1.27876e-39	4.84245e-36	7.41058e-11	6.07261e-35	-0.0393862	-0.0325969	TNIP2
1671	chr9	96449227	96450828	1602	*	11	1.27939e-39	2.87094e-32	1.24885e-11	1.04527e-39	-0.0221704	-0.0043472	HABP4
10497	chr5	78953482	78953516	35	*	2	1.78698e-21	6.94555e-18	1.78738e-13	2.00048e-18	-0.0521651	-0.0389447	ARSB
1673	chr6	96836733	96838078	1346	*	12	1.29416e-39	1.08747e-27	1.88833e-09	1.15691e-33	-0.0227956	-0.00573487	GPR63
1674	chr10	13099260	13100679	1420	*	19	1.29435e-39	1.37924e-34	3.46551e-08	4.20105e-37	-0.0106274	-0.00405575	OPTN, CCDC3
1675	chr5	173988627	173989424	798	*	9	1.30775e-39	9.30466e-21	6.3062e-13	1.00477e-28	-0.025722	0.00215964	C5orf47
1676	chr15	88255646	88257773	2128	*	17	1.35066e-39	7.41578e-27	9.90425e-11	9.08331e-38	-0.0142045	-0.00272544	NTRK3-AS1, NTRK3
1677	chr8	1676515	1678389	1875	*	10	1.35567e-39	1.43241e-40	8.55483e-12	4.92385e-44	-0.037986	-0.0139216	DLGAP2
1678	chr11	62610462	62614259	3798	*	24	1.35723e-39	6.88423e-45	3.33972e-10	2.39774e-55	-0.019939	-0.00604671	ROM1, EML3
1679	chr1	36516537	36517518	982	*	4	1.35951e-39	3.02987e-25	3.48171e-13	6.34764e-29	-0.0486105	-0.0291656	NA
1680	chr16	8867525	8869785	2261	*	21	1.38415e-39	2.39091e-31	1.94596e-11	5.21985e-34	-0.0230285	-0.00391081	AC022167.4, CARHSP1
1681	chr1	44117930	44118846	917	*	10	1.40868e-39	1.59274e-30	3.58249e-10	9.52104e-35	-0.0313387	-0.00514311	KLF17
1682	chr19	18192166	18194204	2039	*	17	1.45244e-39	3.92767e-35	1.31965e-09	2.32905e-38	0.0377637	4.64942e-05	MPV17L2
1683	chr12	51390714	51392763	2050	*	15	1.45244e-39	2.2299e-25	3.27662e-13	2.27272e-32	-0.0297751	-0.00706158	SLC4A8, GALNT6
1684	chr1	13699559	13701086	1528	*	16	1.47539e-39	3.56887e-20	1.10586e-10	1.02333e-30	-0.0293125	-0.00768619	PRDM2
1685	chr14	104691295	104692274	980	*	5	1.54349e-39	7.67507e-21	2.13899e-12	5.21326e-29	-0.0430686	-0.0214382	INF2
1686	chr22	44496443	44498489	2047	*	14	1.60617e-39	6.81359e-30	2.77825e-16	2.64669e-41	-0.0175239	-0.00469154	RTL6
1687	chr18	63366746	63367986	1241	*	12	1.61081e-39	1.02563e-31	1.23389e-10	1.65438e-35	-0.00836694	-0.00323876	AC036176.1, KDSR
1688	chr2	238157523	238159386	1864	*	9	1.64084e-39	3.80889e-38	5.98563e-10	7.14809e-41	-0.036613	-0.0113451	ERFE
1689	chr20	57265917	57268373	2457	*	16	1.64294e-39	2.83339e-36	6.19835e-11	1.97143e-43	-0.0221502	-0.00706055	AL122058.1, BMP7
1690	chr13	113817683	113819110	1428	*	12	1.64927e-39	3.85719e-27	1.53088e-10	6.50514e-33	-0.0234009	-0.0102299	GAS6-AS1
1691	chr17	51119671	51121225	1555	*	9	1.65324e-39	5.82694e-30	2.41923e-13	1.01882e-35	-0.0133527	-0.00459837	SPAG9
1692	chr9	130578708	130580499	1792	*	16	1.71222e-39	1.47594e-20	2.62291e-10	1.20791e-30	-0.00882825	-0.0012628	FUBP3
1693	chr1	44016684	44018194	1511	*	13	1.77596e-39	2.86605e-31	1.8303e-10	1.00076e-39	0.0265076	-0.00432607	SLC6A9
1694	chr9	34521335	34523778	2444	*	12	1.79188e-39	5.43786e-40	1.56299e-11	5.30378e-44	-0.0245624	-0.00809971	AL160270.1, ENHO
1695	chr8	124998024	124999307	1284	*	13	1.87402e-39	5.43576e-31	2.08824e-08	7.73911e-35	-0.0131724	-0.00422531	SQLE, AC009908.1
1696	chr16	11586219	11587951	1733	*	17	1.91936e-39	1.49708e-28	3.40449e-10	9.65108e-41	-0.0262243	-0.00732807	LITAF
1697	chr12	4909063	4911036	1974	*	17	1.92122e-39	6.47148e-30	6.71574e-10	7.74243e-37	-0.0172185	-0.0050237	AC005906.2, KCNA1, AC006063.4
1698	chr15	43791571	43792998	1428	*	21	1.95389e-39	4.06277e-24	5.86963e-13	2.03656e-32	-0.011178	-0.00243344	SERF2, AC018512.1
1699	chr1	9875134	9875576	443	*	4	1.98182e-39	1.76922e-21	1.56199e-16	2.17358e-29	-0.0199244	-0.0137002	CTNNBIP1
1700	chr15	58932967	58934210	1244	*	11	2.0068e-39	1.34408e-23	1.78519e-09	5.05591e-31	-0.00641188	-0.00224148	RNF111, SLTM
1701	chr7	158188900	158189897	998	*	8	2.02605e-39	1.56016e-38	6.13964e-09	2.23876e-37	-0.0469891	-0.0215347	PTPRN2
1702	chr17	76500222	76502081	1860	*	12	2.07002e-39	9.13447e-31	4.69817e-11	8.64794e-39	-0.0366695	-0.00960256	RHBDF2
1703	chr12	124288557	124289573	1017	*	9	2.14866e-39	1.32483e-23	1.81614e-13	2.73328e-31	-0.0250155	-0.0116474	RFLNA
1704	chr13	45339993	45341802	1810	*	17	2.15869e-39	6.7437e-38	4.62524e-09	7.27792e-39	-0.0193077	-0.00365206	AL138963.3, TPT1-AS1, TPT1
1705	chr10	70232523	70234014	1492	*	13	2.25582e-39	2.54164e-29	1.3789e-10	3.88036e-35	-0.0187601	-0.00426594	PPA1
1706	chr8	143635517	143636571	1055	*	12	2.25697e-39	2.04706e-25	8.95525e-12	1.49318e-30	-0.00961519	-0.00374111	ZNF623
1707	chr16	46620779	46622287	1509	*	13	2.26597e-39	2.33029e-28	4.84998e-11	2.02903e-35	-0.0221816	-0.00511989	SHCBP1
1708	chr17	42180402	42181814	1413	*	11	2.3299e-39	1.64424e-28	2.38172e-14	7.2529e-35	0.0255622	-0.0011405	KCNH4
1709	chr19	52007356	52008647	1292	*	15	2.39984e-39	1.05375e-20	1.85739e-11	1.75244e-32	-0.0167481	-0.00476945	ZNF615
1710	chr14	70640976	70642547	1572	*	12	2.41353e-39	3.65491e-17	1.79757e-16	2.99092e-27	-0.013151	-0.00236879	TTC9, AL357153.3, AL357153.1
1711	chr15	69117494	69118093	600	*	3	2.41725e-39	4.32316e-27	9.81342e-16	2.19729e-29	-0.0306998	-0.0225355	NA
1712	chr11	66265203	66269461	4259	*	53	2.48925e-39	6.7142e-46	5.45913e-10	2.98583e-60	-0.0196975	-0.00267109	KLC2, RAB1B, AP001107.8, AP001107.7
1713	chr15	44662808	44664060	1253	*	13	2.57608e-39	5.52854e-27	1.528e-12	3.32744e-35	-0.0407064	-0.00764523	SPG11
1714	chr20	5610665	5612091	1427	*	11	2.63655e-39	2.24004e-18	4.95172e-15	5.69562e-30	-0.00798505	-0.00137733	GPCPD1
1715	chr14	76761202	76762410	1209	*	13	2.67603e-39	5.62887e-18	1.93165e-10	2.15545e-29	-0.0127706	-0.00282757	VASH1, AC007376.2
1716	chr6	123802753	123804226	1474	*	10	2.67725e-39	1.60336e-20	1.03154e-15	2.01927e-29	-0.0164547	-0.00583066	NKAIN2
1717	chr17	60599404	60600968	1565	*	13	2.71196e-39	5.22911e-26	4.09479e-16	3.70032e-32	-0.0224377	-0.00336394	PPM1D
1718	chr20	38805102	38806561	1460	*	14	2.73023e-39	2.51583e-19	9.42019e-13	1.24148e-30	-0.00447914	-0.00161563	PPP1R16B
1719	chr13	113538410	113540026	1617	*	11	2.83103e-39	4.0211e-22	3.12053e-18	2.03488e-33	0.0128965	0.00310307	TMCO3
1720	chr15	41543840	41545301	1462	*	14	2.837e-39	7.2916e-29	1.70634e-12	6.57565e-34	-0.0319932	-0.0046637	RPAP1
1721	chr2	216632196	216634165	1970	*	10	2.8693e-39	2.54715e-27	2.28815e-15	2.53431e-35	-0.0255166	-0.00826247	IGFBP2
1722	chr17	77318520	77319162	643	*	5	2.89816e-39	1.22765e-21	1.16038e-14	1.70568e-24	-0.0325048	-0.0170236	SEPTIN9
1723	chr1	23958016	23960188	2173	*	19	2.9046e-39	7.36621e-36	2.55032e-08	3.48016e-42	-0.029399	-0.00373026	PNRC2
1724	chr3	9396217	9398653	2437	*	17	2.9268e-39	3.9597e-38	2.78833e-09	1.0025e-40	-0.011842	-0.00268635	SETD5, THUMPD3-AS1
1725	chr5	177005569	177007752	2184	*	15	3.04504e-39	1.1413e-41	8.00991e-09	2.97976e-43	-0.0408921	-0.00572753	UIMC1
1726	chr17	48908050	48910442	2393	*	14	3.06782e-39	3.50446e-26	1.26897e-14	2.57178e-34	-0.0349714	-0.00566265	UBE2Z, SUMO2P17
1727	chr1	95072290	95073281	992	*	14	3.07088e-39	1.3807e-21	5.38778e-11	5.25286e-32	-0.0186575	-0.00280162	ALG14
1728	chr16	67718974	67720046	1073	*	13	3.09639e-39	5.12646e-20	2.25458e-12	1.03168e-29	-0.00703231	-0.00219336	GFOD2
1729	chr6	57088694	57090244	1551	*	12	3.10633e-39	2.35274e-30	1.95855e-13	8.98196e-39	0.0457483	0.00318447	ZNF451
1730	chr19	29811123	29812854	1732	*	10	3.18252e-39	9.92343e-29	6.85214e-11	7.13335e-32	-0.0441236	-0.0109401	CCNE1
1731	chr6	168024599	168025984	1386	*	8	3.22539e-39	3.61898e-32	2.79029e-09	4.79205e-37	-0.0231875	-0.0123306	KIF25
1732	chr8	86341778	86343544	1767	*	16	3.25875e-39	2.63817e-28	1.65172e-08	3.89106e-33	-0.00958632	-0.00307835	WWP1, AC103760.1
1733	chr14	100893456	100894667	1212	*	11	3.26659e-39	2.61018e-33	4.31149e-10	8.37517e-38	-0.0195816	-0.00527921	AL117190.1, RTL1
1734	chr4	1502190	1504111	1922	*	11	3.27483e-39	2.90798e-41	3.10842e-10	3.45086e-43	-0.0231358	-0.00738586	NA
1735	chr7	2700335	2703485	3151	*	16	3.29761e-39	3.87939e-50	4.37462e-10	2.95251e-50	-0.0224888	-0.00669557	AMZ1
1736	chr15	75355929	75356889	961	*	7	3.34543e-39	7.85321e-27	5.83353e-11	1.41668e-33	-0.0124598	-0.00207758	NEIL1, MAN2C1
1737	chr17	28598399	28599850	1452	*	17	3.34712e-39	8.0672e-19	1.1117e-12	2.71126e-30	-0.00971861	-0.00304881	SPAG5-AS1, AC005726.1, SPAG5
1738	chr6	30341347	30342538	1192	*	22	3.4349e-39	4.70898e-31	1.03972e-08	2.72279e-36	0.0236013	-0.0030073	TRIM39, TRIM39-RPP21
1739	chr6	166382219	166384260	2042	*	35	3.46994e-39	8.14903e-38	9.87609e-07	2.19657e-41	-0.0218229	-0.00347714	AL022069.1, MPC1
1740	chr7	74173681	74175129	1449	*	13	3.50283e-39	9.39685e-17	2.2697e-17	2.54019e-26	-0.012546	-0.00168263	EIF4H
1741	chr4	119212229	119213427	1199	*	17	3.50932e-39	7.24654e-20	4.68594e-11	3.69345e-31	-0.0059767	-0.00194684	USP53, AC092656.1
1742	chr7	151341360	151341863	504	*	9	3.57016e-39	1.33737e-27	1.15923e-12	8.68801e-33	0.0285528	-0.0003495	NUB1
1743	chr12	52367314	52368993	1680	*	10	3.60058e-39	1.17783e-36	7.75006e-09	1.47449e-37	-0.0404772	-0.0196908	KRT85
1744	chr16	84144456	84145726	1271	*	14	3.78177e-39	6.66339e-25	1.84905e-09	2.91014e-32	-0.0122545	-0.00317179	DNAAF1, HSDL1
1745	chr19	54661285	54663172	1888	*	14	3.80725e-39	1.37914e-31	2.07352e-09	2.47493e-37	-0.0323642	-0.0127502	LILRB4
1746	chr9	133478721	133480036	1316	*	11	3.83402e-39	4.18261e-25	8.71984e-12	1.66152e-32	-0.0140825	-0.00476091	SLC2A6
1747	chr22	26656609	26657970	1362	*	18	3.87035e-39	9.70193e-29	5.94289e-08	8.97359e-34	-0.0205661	-0.00441537	MIAT, Z99774.5
1748	chr3	28348154	28349627	1474	*	18	3.9157e-39	2.0483e-21	1.13816e-07	1.61488e-30	-0.0126685	-0.00158031	ZCWPW2, AC098650.1, AZI2
1749	chr3	10164035	10165385	1351	*	13	3.99332e-39	1.4552e-23	3.57121e-13	4.90014e-31	-0.0250717	-0.00769816	IRAK2
1750	chr1	113389305	113391437	2133	*	16	4.02252e-39	1.57432e-24	4.78556e-15	2.68113e-32	-0.0288468	-0.00361785	MAGI3
1751	chr10	45418828	45419501	674	*	7	4.07655e-39	5.60651e-23	4.52923e-12	9.33061e-31	-0.0102035	-0.00385929	ALOX5
1752	chr16	726762	730258	3497	*	20	4.09449e-39	5.64548e-25	3.45544e-15	4.99449e-41	-0.0272037	-0.00369442	HAGHL, CCDC78, CIAO3
1753	chr17	47969702	47971580	1879	*	22	4.16229e-39	1.23894e-26	2.14562e-08	1.27207e-38	-0.0180713	-0.00379334	AC018521.1, CDK5RAP3
1754	chr2	96869587	96870883	1297	*	10	4.27469e-39	9.01152e-28	5.98235e-14	1.41604e-31	-0.019521	-0.00570593	SEMA4C
1755	chr3	129313983	129317003	3021	*	24	4.28934e-39	7.74909e-40	8.23041e-11	4.07485e-48	-0.0204311	-0.0038064	H1-10-AS1, H1-10
1756	chr17	42608624	42609800	1177	*	20	4.52348e-39	9.85987e-29	2.3823e-10	4.13522e-35	-0.00633124	-0.00253176	TUBG1, RETREG3
1757	chr7	75073293	75074898	1606	*	12	4.64138e-39	4.27491e-15	5.03654e-14	5.09194e-28	-0.00828801	-0.0019324	RCC1L
6786	chr1	1630972	1632441	1470	*	14	1.07088e-25	9.53092e-16	1.84667e-13	7.24602e-24	-0.0512255	-0.00927166	MMP23B
1759	chr1	28643042	28644903	1862	*	17	4.72792e-39	4.06847e-32	3.02983e-12	6.83198e-43	-0.0428964	-0.00706132	LINC01715, TAF12
1760	chr4	83535518	83536803	1286	*	26	4.73286e-39	3.82182e-30	1.40735e-09	3.85983e-36	-0.0161967	-0.00329866	GPAT3
1761	chr6	33394826	33395720	895	*	7	4.74703e-39	5.71667e-29	2.45036e-13	7.2195e-33	-0.0206192	-0.0118732	KIFC1
4915	chr2	165953461	165954251	791	*	9	6.83315e-29	9.34921e-14	1.86174e-13	1.44334e-21	-0.0905576	-0.0118063	TTC21B
1763	chr1	37691267	37692523	1257	*	10	4.75757e-39	1.63745e-21	3.45868e-10	4.01098e-29	-0.00777081	-0.002597	CDCA8, C1orf109
183	chr4	1009652	1012482	2831	*	38	3.54704e-63	2.44176e-46	1.87874e-13	6.72309e-64	-0.052874	-0.00452702	FGFRL1
1765	chr1	206634473	206636255	1783	*	14	4.81084e-39	3.43791e-26	3.55746e-12	7.6813e-33	-0.0241521	-0.00434214	DYRK3, DYRK3-AS1
1766	chr6	45377238	45378614	1377	*	17	4.90115e-39	5.458e-35	1.08301e-08	1.9711e-37	-0.00790747	-0.00265666	RUNX2, SUPT3H
1767	chr8	22366759	22368155	1397	*	12	5.07424e-39	6.54276e-28	3.09565e-08	1.15676e-32	-0.017271	-0.00658459	SLC39A14
1768	chr20	62142651	62144768	2118	*	18	5.218e-39	2.54508e-32	7.2591e-09	2.48953e-40	0.0111489	-0.00167925	SS18L1, PSMA7
1769	chr2	241272726	241274306	1581	*	12	5.32618e-39	1.45966e-18	5.08743e-15	3.52394e-28	-0.0312885	-0.00297871	HDLBP
1770	chr12	48715997	48717798	1802	*	14	5.45936e-39	7.59831e-32	4.88499e-09	3.52406e-36	-0.0289901	-0.00735976	CCNT1
1771	chr17	2053325	2056326	3002	*	53	5.51994e-39	1.61836e-32	2.5613e-09	4.42898e-49	-0.0223643	-0.00251307	HIC1
1772	chr12	2052400	2053527	1128	*	13	5.52086e-39	7.44713e-23	1.65278e-10	4.03982e-30	-0.0215865	-0.00365865	CACNA1C
1773	chr11	82900737	82902108	1372	*	14	5.52866e-39	5.14624e-24	1.44301e-08	2.26946e-32	-0.00824486	-0.00307245	DDIAS, PRCP
1774	chr1	151197716	151199186	1471	*	14	5.55989e-39	8.57692e-30	4.22115e-10	3.17638e-34	-0.00817526	-0.00352949	PIP5K1A
1775	chr6	29748069	29749879	1811	*	24	5.66087e-39	2.16755e-21	2.86231e-09	4.00403e-31	0.00995715	-0.000708362	AL645939.2, HLA-F-AS1, MICE
1776	chr6	31775393	31782693	7301	*	63	5.74915e-39	1.10072e-74	1.068e-08	8.72113e-93	-0.0422072	-0.00752761	VWA7, VARS1, Y_RNA
1777	chr6	167976097	167978433	2337	*	13	5.75335e-39	6.91002e-29	3.66702e-13	4.06688e-42	-0.0321351	-0.00108453	HGC6.3
1778	chr11	33540957	33542798	1842	*	9	5.76329e-39	6.2476e-32	4.3139e-11	6.8947e-36	-0.0385092	-0.0142448	KIAA1549L
1779	chr22	19178346	19179796	1451	*	14	5.82808e-39	4.91002e-31	6.3515e-09	3.66375e-36	-0.0311386	-0.00723713	SLC25A1, CLTCL1
1780	chr13	49935766	49937298	1533	*	14	5.85397e-39	2.03389e-27	1.17669e-11	3.11173e-33	-0.0171193	-0.00487201	SPRYD7
1781	chr14	90331719	90332714	996	*	18	5.87498e-39	1.3407e-23	1.14331e-09	3.35419e-32	-0.015669	-0.00347632	NRDE2
1782	chr14	96501488	96502966	1479	*	15	5.93788e-39	2.88363e-19	5.8704e-12	9.54807e-29	-0.0237577	-0.00325427	PAPOLA, AL163051.1
1783	chr2	11023183	11024551	1369	*	8	5.9476e-39	1.37351e-24	3.5185e-15	4.03353e-33	-0.0372716	-0.0152332	NA
1784	chr7	149146961	149148463	1503	*	14	6.11391e-39	5.51343e-22	3.78133e-11	9.01336e-37	0.00583055	-0.00164606	ZNF398
1785	chr17	2336232	2338276	2045	*	14	6.17959e-39	5.08379e-25	4.45697e-11	2.07357e-33	0.0080453	-0.00114799	SGSM2, TSR1
1786	chr12	12723748	12725953	2206	*	16	6.30044e-39	5.45824e-33	1.11099e-09	3.11999e-41	-0.0258002	-0.00400439	APOLD1, AC008115.1
1787	chr7	138001126	138002514	1389	*	18	6.30913e-39	6.60687e-16	2.51737e-11	2.10422e-27	-0.0129358	-0.00227716	AKR1D1, CREB3L2
1788	chr17	7579138	7580200	1063	*	8	6.41687e-39	2.18658e-33	5.5398e-09	8.19415e-35	-0.0394888	-0.0274226	AC016876.2, CD68
1789	chr7	7967750	7969738	1989	*	14	6.49037e-39	1.34514e-33	3.11709e-08	6.99782e-39	-0.0286401	-0.00613106	UMAD1, AC007161.3, GLCCI1, GLCCI1-DT
1790	chr2	24792283	24793713	1431	*	21	6.49789e-39	1.16521e-20	1.76612e-10	1.40955e-33	-0.00658485	-0.00143218	CENPO, PTRHD1
1791	chr12	31959032	31960167	1136	*	14	6.88856e-39	5.7609e-35	7.95488e-08	8.56716e-36	-0.00980274	-0.00343883	RESF1, LINC02422
1792	chr19	40690005	40691359	1355	*	16	6.96556e-39	8.03211e-27	2.65092e-07	1.3132e-33	0.0159792	0.000285111	NUMBL
9326	chr10	34905877	34906706	830	*	4	1.39311e-22	1.92891e-12	1.89151e-13	3.11036e-16	-0.0662206	-0.0249311	NA
1794	chr4	4289538	4290840	1303	*	18	7.43341e-39	1.61734e-25	9.50494e-14	1.8042e-32	0.017827	-0.000259222	ZBTB49, LYAR
1795	chr19	35290684	35292389	1706	*	9	7.43831e-39	7.32167e-39	4.36561e-11	2.48581e-40	-0.0308803	-0.0155996	MAG
1796	chr13	26759972	26761405	1434	*	14	7.45046e-39	2.63036e-17	3.16895e-14	4.29479e-29	-0.0399241	-0.00542167	GPR12
1797	chr1	56644379	56645838	1460	*	11	7.57755e-39	4.04732e-28	3.63794e-10	1.37296e-32	-0.0149857	-0.0065569	PRKAA2, PLPP3
1798	chr16	27313020	27315922	2903	*	14	7.5777e-39	2.55889e-36	2.592e-11	2.80188e-47	-0.0423739	-0.00916953	IL4R, AC106739.1
1799	chr14	77707408	77709127	1720	*	16	7.72083e-39	6.41224e-34	2.41729e-12	3.51803e-40	-0.0446057	-0.00682766	SLIRP, ALKBH1
1800	chr15	89243265	89244493	1229	*	14	7.80063e-39	1.00637e-21	2.06105e-11	3.90412e-30	-0.016613	-0.00414692	FANCI
1801	chr1	203217503	203218645	1143	*	5	7.81373e-39	1.40557e-19	1.7736e-15	3.53614e-29	-0.0364419	-0.0129943	CHIT1
1802	chr2	238278509	238279157	649	*	3	7.81861e-39	7.57514e-14	9.84047e-20	1.54609e-22	-0.0366402	-0.0158619	PER2
1803	chr1	27383085	27383780	696	*	15	7.99603e-39	1.63651e-27	1.07883e-08	2.81153e-34	-0.0344199	-0.00687422	CD164L2
1804	chr19	11236683	11237763	1081	*	5	8.06256e-39	1.15066e-20	3.18746e-17	3.19791e-28	-0.0349612	-0.015944	ANGPTL8, DOCK6
1805	chr11	108121278	108122740	1463	*	19	8.18394e-39	8.99317e-33	4.25442e-09	4.61993e-38	-0.0227445	-0.00335686	ACAT1, AP002433.1
1806	chr17	8001974	8003529	1556	*	10	8.26877e-39	9.01768e-22	6.25362e-11	5.34329e-31	-0.0274249	-0.00807568	GUCY2D
1807	chr1	63321612	63323733	2122	*	12	8.32176e-39	1.29394e-26	4.94274e-13	3.11831e-32	-0.0142383	-0.00326562	FOXD3, FOXD3-AS1
1808	chr1	98660670	98662231	1562	*	15	8.35894e-39	8.13826e-31	2.1313e-10	4.29606e-36	-0.038634	-0.00909622	SNX7, AC095031.1
1809	chr20	3766932	3768759	1828	*	10	8.36001e-39	1.98413e-15	2.20166e-13	4.42855e-26	-0.00638992	-0.00109268	C20orf27
1810	chr1	110056272	110057317	1046	*	4	8.40825e-39	1.16054e-26	1.64312e-14	4.29511e-30	-0.0394547	-0.0225776	STRIP1
1811	chr10	70440162	70442959	2798	*	17	8.46789e-39	5.78376e-40	9.55396e-09	4.07985e-45	-0.0423866	-0.0117051	NODAL
1812	chr17	73588861	73590601	1741	*	5	8.92181e-39	6.92728e-32	1.52091e-15	1.37124e-39	-0.0361032	-0.0211296	SDK2
1813	chr19	17859423	17862685	3263	*	23	9.20534e-39	1.36131e-36	3.39017e-10	1.38337e-49	-0.0306107	-0.00712069	RPL18A, SNORA68
1814	chr19	57190799	57192492	1694	*	25	9.21248e-39	5.31424e-14	9.5869e-11	7.09392e-27	0.018645	-0.000859865	ZNF264
1815	chr2	74147137	74148974	1838	*	12	9.38536e-39	3.81266e-28	2.04266e-12	1.11162e-34	-0.0133332	-0.00337447	BOLA3-AS1, BOLA3
1816	chr2	190179755	190181159	1405	*	14	9.40309e-39	6.63881e-27	2.44317e-09	9.52367e-33	-0.0265536	-0.00454572	C2orf88
1817	chr2	164955294	164955968	675	*	13	9.40501e-39	3.84365e-31	1.32746e-07	9.90518e-35	-0.0401226	-0.0186022	AC019197.1, SLC38A11
1818	chr12	6688680	6690454	1775	*	17	9.43734e-39	8.41646e-23	4.18058e-11	2.70755e-32	-0.0442995	-0.00650505	ZNF384
1819	chr1	185156524	185157872	1349	*	18	9.4712e-39	5.23374e-24	3.7035e-12	1.49248e-31	-0.027686	-0.00285648	SWT1, TRMT1L
1820	chr19	15010387	15011412	1026	*	14	9.69885e-39	7.52081e-25	1.53917e-07	4.41939e-32	-0.0408339	-0.0187549	CCDC105, SLC1A6
1821	chr6	90295443	90297646	2204	*	13	9.7191e-39	1.4027e-35	2.93231e-08	8.01004e-40	-0.00703803	-0.00203414	AL132996.1, BACH2
1822	chr19	41439447	41441281	1835	*	20	1.01056e-38	8.64389e-30	3.67042e-14	8.63119e-40	-0.0303695	-0.00534005	DMAC2
1823	chr1	20322615	20323929	1315	*	7	1.04706e-38	1.1482e-37	3.00627e-10	9.0401e-37	-0.033743	-0.023899	VWA5B1, AL020998.1
1824	chr11	76669561	76671630	2070	*	20	1.05365e-38	3.70687e-39	4.34436e-08	2.61083e-42	-0.025149	-0.00710125	LRRC32
1825	chr1	172532086	172533638	1553	*	16	1.06177e-38	1.5492e-20	2.58935e-12	9.81121e-30	-0.0077175	-0.00228542	SUCO
1826	chr11	101914776	101915928	1153	*	10	1.07402e-38	8.12767e-24	1.39767e-12	7.39197e-33	0.0153756	-0.000393212	CEP126, ANGPTL5
1827	chr14	104985114	104987293	2180	*	15	1.08117e-38	9.65458e-32	6.21416e-13	5.26576e-41	0.0385596	-0.000998954	CLBA1
1828	chr5	136132057	136133426	1370	*	13	1.11402e-38	7.87687e-17	4.11845e-14	5.96381e-26	-0.0217496	-0.00553	SMAD5, SMAD5-AS1
1829	chr4	87219842	87221135	1294	*	13	1.14211e-38	1.19321e-25	1.51222e-10	1.69474e-32	-0.0117758	-0.00433992	KLHL8
1830	chr19	19261091	19264223	3133	*	17	1.15521e-38	2.98979e-32	2.19667e-11	1.75449e-41	-0.0278974	-0.00827849	AC138430.1, HAPLN4
1831	chr3	14177369	14179335	1967	*	23	1.15642e-38	6.60362e-24	7.43995e-14	1.15792e-35	-0.0317276	-0.00261259	LSM3, XPC
1832	chr11	117295683	117297109	1427	*	10	1.16693e-38	3.03354e-26	3.80476e-13	1.30062e-36	-0.0331124	-0.0101631	BACE1, AP000892.3
1833	chr4	139452740	139454315	1576	*	12	1.17511e-38	9.20267e-21	2.56398e-15	2.04936e-26	-0.00806945	-0.0034863	RAB33B, AC097376.3
1834	chr14	67240238	67241758	1521	*	13	1.19102e-38	4.39237e-37	1.68904e-07	1.82945e-36	-0.0225689	-0.00620734	MPP5
1835	chr8	144852521	144853980	1460	*	17	1.21427e-38	2.83339e-36	5.54786e-06	2.40114e-37	0.0172638	-0.000568583	COMMD5
1836	chr17	17823046	17823894	849	*	5	1.22812e-38	3.59604e-21	2.79737e-16	2.55915e-30	-0.0228523	-0.00880157	SREBF1
1837	chr5	139744727	139748546	3820	*	12	1.24558e-38	1.38072e-36	2.44282e-17	5.47212e-48	-0.044528	-0.0071586	AC008667.1, PSD2-AS1
1838	chr13	95552011	95553425	1415	*	15	1.25504e-38	1.00513e-17	1.05376e-13	1.37806e-28	-0.0212776	-0.00589106	CLDN10
1839	chr19	41940304	41941310	1007	*	5	1.26188e-38	4.39383e-27	7.79853e-15	3.25156e-32	-0.0158694	-0.00603587	NA
1840	chr2	20224085	20225919	1835	*	17	1.26718e-38	2.81959e-25	2.2109e-08	8.11863e-33	-0.00941005	-0.00376875	SDC1
1841	chr22	50169395	50171831	2437	*	16	1.27428e-38	1.81845e-34	2.85408e-10	6.14026e-42	-0.0248529	-0.00778647	PANX2
1842	chr16	138139	139578	1440	*	10	1.28003e-38	1.07016e-30	3.15261e-12	4.15779e-34	-0.0105649	-0.0029771	NPRL3
1843	chr1	147599150	147600421	1272	*	7	1.2983e-38	1.07695e-26	6.0677e-12	2.24076e-30	-0.00703674	-0.00425625	BCL9
1844	chr2	9003013	9004635	1623	*	14	1.29864e-38	8.34079e-34	7.18143e-11	8.55316e-36	-0.0354688	-0.00947866	MBOAT2
1845	chr4	84582263	84583726	1464	*	13	1.3005e-38	1.28326e-14	1.12762e-14	2.73622e-25	-0.0121031	-0.00211032	CDS1
1846	chr1	15941962	15945547	3586	*	19	1.34218e-38	9.48337e-54	9.80906e-13	1.21971e-62	-0.0262439	-0.00672894	ZBTB17
3064	chr16	524452	528352	3901	*	13	1.05251e-33	1.25777e-54	1.93819e-13	2.47455e-61	-0.0583654	-0.0154533	CAPN15, LINC00235
1848	chr2	240322495	240324844	2350	*	15	1.3752e-38	7.59217e-45	5.29498e-10	2.45326e-45	-0.0285637	-0.0121758	NA
1849	chr20	33053840	33055256	1417	*	8	1.43947e-38	3.87664e-24	4.6596e-10	2.55115e-32	-0.0344781	-0.0158075	NA
1850	chr5	157670837	157672116	1280	*	10	1.44711e-38	1.49805e-32	9.64197e-09	6.67927e-36	-0.027026	-0.00788131	C5orf52, SOX30
1851	chr6	31719007	31724983	5977	*	46	1.44924e-38	5.0557e-70	1.75591e-09	2.79001e-86	-0.0311013	-0.00907803	MPIG6B, LY6G6C
1852	chr21	34888434	34890329	1896	*	11	1.45667e-38	1.64187e-25	6.60074e-13	1.18723e-34	-0.0138871	-0.00353928	RUNX1
1853	chr15	42919975	42921795	1821	*	17	1.48294e-38	1.5474e-27	2.93618e-10	6.8058e-33	0.00964476	-0.00171382	TTBK2
1854	chr1	40783209	40784966	1758	*	10	1.51156e-38	3.17444e-30	1.28119e-14	2.80917e-43	-0.0277703	-0.00554387	KCNQ4
1855	chr5	75236443	75237454	1012	*	10	1.52598e-38	6.8169e-28	2.39012e-12	4.81909e-32	-0.0117705	-0.00551542	ANKRD31
1856	chr19	37077830	37078834	1005	*	15	1.5268e-38	4.93707e-21	9.68356e-13	1.27997e-31	-0.00874198	-0.00035157	ZNF420, AC010632.1
1857	chr20	47356103	47359228	3126	*	19	1.64463e-38	1.97739e-43	1.61835e-09	6.43981e-47	-0.0366928	-0.00996611	ZMYND8
1858	chr12	49042184	49046705	4522	*	31	1.66508e-38	1.11832e-47	4.50486e-08	7.58108e-57	-0.0185793	-0.00626697	KMT2D
1859	chr15	92393076	92395065	1990	*	10	1.68491e-38	4.96622e-19	5.00059e-14	4.39495e-27	-0.0149703	-0.00435039	ST8SIA2
1860	chr8	37735794	37737393	1600	*	16	1.71667e-38	2.41654e-16	9.349e-11	2.08005e-29	-0.0131799	-0.00263475	ERLIN2, AC138356.1
1861	chr17	73164445	73166020	1576	*	12	1.72827e-38	3.32817e-14	1.22124e-12	9.78349e-27	-0.00969069	-0.00136841	AC097641.1, SSTR2
297	chr1	23867817	23869169	1353	*	17	1.67041e-57	9.1213e-25	1.95492e-13	2.01622e-42	-0.128629	-0.0256143	FUCA1
1863	chr17	7313462	7316084	2623	*	18	1.75389e-38	3.504e-24	7.37707e-12	3.71065e-39	-0.0300504	-0.00529714	GPS2, AC026954.2, NEURL4
1864	chr10	70403719	70404792	1074	*	11	1.79993e-38	1.29756e-18	3.36333e-13	1.30268e-29	-0.0201789	-0.00540384	EIF4EBP2
1865	chr8	21737890	21738653	764	*	4	1.80094e-38	1.75251e-31	4.91072e-14	5.60984e-32	-0.0256731	-0.0224328	GFRA2
1866	chr8	100409833	100410349	517	*	3	1.8033e-38	2.82103e-33	1.22541e-13	1.42822e-32	-0.046362	-0.0435204	AP003472.1
1867	chr8	23403448	23405135	1688	*	13	1.81664e-38	8.62643e-12	4.11845e-14	6.89197e-27	-0.0258641	-0.00574996	LOXL2, ENTPD4
1868	chr22	50525489	50527694	2206	*	14	1.82272e-38	4.712e-38	7.59987e-10	2.00134e-40	-0.0350759	-0.01141	SCO2, TYMP
1869	chr2	96815493	96817396	1904	*	10	1.84277e-38	3.00874e-30	8.97872e-12	2.88634e-33	0.0100834	-0.00187921	CNNM3
1870	chr14	50883213	50883579	367	*	3	1.84449e-38	5.46165e-27	5.53334e-15	1.65479e-29	-0.0266493	-0.0191237	ABHD12B, PYGL
1871	chr3	16173301	16175620	2320	*	15	1.86859e-38	3.15892e-36	1.45971e-10	2.13759e-46	-0.0352997	-0.0100093	GALNT15
1872	chr16	1954051	1955061	1011	*	8	1.87466e-38	5.95054e-29	4.30263e-10	6.45827e-32	-0.0218798	-0.0129431	RPL3L
1873	chr2	44951811	44953323	1513	*	13	1.94017e-38	5.2303e-20	1.63128e-08	2.32873e-30	-0.0310572	-0.00141058	NA
1874	chr12	6309293	6312965	3673	*	24	1.94655e-38	1.64343e-38	1.49681e-10	9.21798e-50	-0.0358359	-0.0108151	PLEKHG6
1875	chr8	93916162	93917802	1641	*	17	1.96542e-38	1.99536e-33	7.25135e-11	3.4629e-35	-0.0164186	-0.00391306	PDP1, MIR378D2HG
1876	chr1	241847802	241848901	1100	*	20	2.01535e-38	7.56457e-31	4.36847e-07	1.2336e-33	-0.0105357	-0.00256426	EXO1
1877	chr3	197512042	197512827	786	*	6	2.03158e-38	2.61354e-27	4.38428e-15	1.85898e-32	-0.0211184	-0.00983934	BDH1
11890	chr1	221487932	221488341	410	*	3	2.83525e-20	3.71284e-13	1.99032e-13	4.74454e-16	-0.0527441	-0.0165254	NA
1879	chr3	146160390	146161923	1534	*	18	2.09376e-38	5.15988e-25	4.43155e-13	4.23238e-30	-0.0338684	-0.00906711	PLOD2
1880	chr10	12042483	12044037	1555	*	18	2.12144e-38	1.01921e-23	6.66006e-08	8.30603e-34	-0.0483512	-0.0101909	UPF2
1881	chr5	115295848	115297735	1888	*	18	2.12523e-38	1.27249e-24	1.92245e-12	7.91024e-33	-0.0177534	-0.00362289	CCDC112
1882	chr4	186190687	186192131	1445	*	11	2.12621e-38	1.46456e-17	8.73852e-09	1.78006e-26	-0.00624389	-0.00184211	CYP4V2, FLJ38576
1883	chr10	24722880	24724950	2071	*	11	2.12993e-38	6.53423e-21	1.34884e-12	1.51341e-36	-0.0072496	-0.00290001	ARHGAP21
1884	chr6	31833908	31835534	1627	*	31	2.16603e-38	1.29909e-25	2.24278e-07	1.24641e-32	-0.0108228	-0.00259861	AL671762.1, SNHG32, SNORD48
1885	chr6	31809832	31815768	5937	*	49	2.17116e-38	1.30283e-63	5.84313e-09	5.33937e-78	-0.0325159	-0.00332267	HSPA1A, HSPA1L
1886	chr17	50546411	50549281	2871	*	20	2.2114e-38	5.45208e-33	6.8365e-15	4.96552e-42	-0.0354402	-0.00785078	SPATA20
1887	chr4	70992902	70994213	1312	*	15	2.23306e-38	8.08551e-30	3.90022e-09	4.92957e-34	-0.0189286	-0.00520526	MOB1B, DCK
1888	chr8	39838178	39839228	1051	*	8	2.25968e-38	2.07284e-18	7.73576e-15	2.08316e-28	0.0347975	-1.97286e-06	ADAM2
1889	chr15	65377225	65378719	1495	*	10	2.2653e-38	4.95967e-39	2.44426e-10	1.58823e-38	-0.0331846	-0.0150013	IGDCC3
1890	chr1	114581586	114582562	977	*	11	2.28096e-38	3.63446e-19	2.50829e-14	3.60233e-30	-0.00668616	-0.00270391	BCAS2
1891	chr22	30286807	30287954	1148	*	8	2.29775e-38	1.64658e-27	6.82947e-12	3.13502e-35	-0.0363828	-0.0149187	CASTOR1, AC004997.1
1892	chr17	8162199	8163353	1155	*	8	2.30902e-38	5.67861e-17	5.66629e-16	3.26922e-23	-0.0291092	-0.00999896	AC129492.3, VAMP2
1893	chr16	57381926	57383306	1381	*	8	2.3654e-38	1.2148e-32	2.91597e-09	5.28456e-34	-0.0198731	-0.0108855	CX3CL1
1894	chr5	154850613	154850878	266	*	5	2.37166e-38	7.77951e-33	1.51287e-11	3.20071e-32	0.0431921	0.0377947	FAXDC2
1895	chr2	108786456	108787236	781	*	14	2.37579e-38	1.49567e-20	2.95671e-14	3.17446e-30	-0.0230513	-0.00472759	CCDC138
1896	chr11	134346182	134347252	1071	*	5	2.37842e-38	5.02347e-30	2.05242e-16	1.07554e-32	-0.0419523	-0.0183726	GLB1L2
1897	chr2	120977801	120978551	751	*	7	2.38759e-38	2.61223e-23	5.51181e-14	5.63868e-30	-0.0313014	-0.0121108	GLI2
1898	chr19	40055852	40056803	952	*	11	2.39146e-38	2.47684e-20	2.68673e-15	1.585e-27	-0.0116164	-0.00285728	ZNF780B, AC005614.2
1899	chr2	44168123	44169818	1696	*	9	2.41818e-38	1.65678e-27	3.13202e-11	7.97391e-32	-0.0126228	-0.00515221	PPM1B, AC013717.1, AC019129.2
1900	chr18	32470363	32471840	1478	*	28	2.46907e-38	9.06598e-23	8.97805e-09	8.80167e-33	-0.0118403	-0.00178819	AC025887.2, GAREM1
1901	chr11	72813500	72815052	1553	*	11	2.47239e-38	4.79404e-25	4.77796e-10	5.70521e-32	-0.02944	-0.00514695	ATG16L2, AP002381.2
1902	chr11	18725768	18727233	1466	*	7	2.48177e-38	1.57939e-38	5.12519e-11	5.67322e-37	-0.0259659	-0.0164968	AC103974.1, IGSF22
1903	chr2	190343094	190344389	1296	*	13	2.53742e-38	1.70211e-10	4.75191e-14	4.09966e-25	-0.023631	-0.00516045	INPP1, HIBCH
1904	chr7	139777675	139778696	1022	*	9	2.62383e-38	3.22373e-26	5.56645e-12	7.2606e-31	-0.0150321	-0.00540606	TBXAS1, HIPK2
1905	chr21	39445377	39446548	1172	*	12	2.66927e-38	2.32599e-32	5.75636e-11	1.43499e-34	-0.0143347	-0.00281241	GET1-SH3BGR, SH3BGR, LCA5L
1906	chr3	185497744	185499973	2230	*	16	2.75044e-38	8.18569e-35	8.7842e-14	1.75892e-41	-0.0188102	-0.00435792	AC099661.1, TMEM41A
1907	chr14	102496841	102498301	1461	*	9	2.8466e-38	3.46409e-24	1.63625e-10	1.47444e-28	-0.0246772	-0.00717126	TECPR2
1908	chr1	155134406	155136283	1878	*	19	2.9197e-38	4.88655e-40	2.59062e-06	7.98737e-40	-0.0377844	-0.0102985	EFNA1, SLC50A1
1909	chr17	81458851	81462064	3214	*	14	3.01761e-38	7.99183e-30	1.22776e-15	2.31823e-40	-0.0378263	-0.00965869	BAHCC1, AC110285.4
1910	chr5	178859734	178860543	810	*	6	3.06038e-38	3.17581e-17	3.49356e-14	2.86922e-23	-0.00825371	-0.00383467	ZNF354B
11531	chr20	58514405	58515693	1289	*	14	1.48582e-20	3.32213e-05	2.00279e-13	4.77698e-14	-0.0509492	-0.00699696	APCDD1L-DT, APCDD1L
1912	chr22	46076159	46080790	4632	*	21	3.1214e-38	1.58728e-60	1.94588e-09	1.97198e-67	-0.0249109	-0.0101153	MIRLET7BHG
1913	chr19	6022297	6023500	1204	*	5	3.14129e-38	1.93581e-18	1.67857e-16	6.99305e-26	-0.0346834	-0.0130406	RFX2
1914	chr20	34872078	34875026	2949	*	20	3.19818e-38	2.54556e-33	2.01095e-13	6.40566e-44	-0.0215038	-0.00452507	ACSS2, GGT7
1915	chr12	90954465	90955948	1484	*	11	3.21681e-38	5.65582e-19	4.35318e-10	7.54673e-28	-0.0151108	-0.00427183	CCER1
1916	chr5	32709094	32712131	3038	*	27	3.25666e-38	1.38462e-33	9.86211e-13	2.86579e-44	0.0108687	-0.00181967	NPR3
5405	chr17	43554453	43555023	571	*	2	5.61754e-28	3.69408e-25	2.19594e-13	9.33095e-25	-0.0599208	-0.0580538	DHX8, ETV4
1918	chr3	127589811	127592195	2385	*	20	3.27693e-38	3.79665e-28	7.16275e-12	2.62723e-37	-0.0202282	-0.00388646	TPRA1
1919	chr12	131848475	131851862	3388	*	14	3.33593e-38	2.3685e-44	1.08768e-10	2.30045e-49	-0.0444267	-0.0175484	MMP17
1920	chr12	56223792	56224864	1073	*	19	3.33638e-38	2.38784e-26	8.25731e-10	3.41469e-33	-0.0245289	-0.0052807	NABP2
1921	chr2	96636931	96638649	1719	*	16	3.36384e-38	2.25336e-22	1.29745e-10	5.40963e-31	-0.0154353	-0.00473364	KANSL3
1922	chr20	23030608	23032270	1663	*	8	3.39104e-38	1.52359e-33	1.06802e-10	8.20026e-36	-0.0285721	-0.0195345	AL049651.2, AL049651.1
1923	chr12	54473161	54474611	1451	*	11	3.39125e-38	4.27757e-31	3.20435e-09	4.10433e-33	-0.032259	-0.0169698	AC079313.2, GTSF1
1924	chr11	128940501	128944807	4307	*	26	3.48784e-38	3.65191e-43	1.09557e-11	8.99365e-61	-0.0257151	-0.00926218	TP53AIP1
1925	chr17	7393475	7395282	1808	*	23	3.48835e-38	1.00425e-26	1.18225e-09	5.70042e-32	-0.0133766	-0.00355239	PLSCR3, TMEM256-PLSCR3
1926	chr1	203304443	203306198	1756	*	12	3.52041e-38	1.48801e-18	3.43793e-14	1.40764e-30	0.0325763	0.000339564	BTG2, LINC01136
1927	chr16	67393280	67394594	1315	*	17	3.53133e-38	6.80842e-27	9.07185e-11	5.04264e-36	-0.0333079	-0.00503896	TPPP3, ZDHHC1
1928	chr2	171921292	171923005	1714	*	15	3.53254e-38	8.99527e-27	1.1765e-09	7.60756e-34	-0.0141088	-0.00134502	HAT1, SLC25A12
1929	chr8	101204721	101206380	1660	*	19	3.53295e-38	1.50507e-29	6.21534e-10	1.58656e-36	-0.0355436	-0.00417742	ZNF706
1930	chr7	44747768	44749316	1549	*	11	3.55355e-38	8.69338e-27	5.17619e-10	3.91177e-33	-0.0328429	-0.00520562	ZMIZ2
1931	chr12	52519747	52521862	2116	*	14	3.58938e-38	4.22952e-31	8.50242e-11	1.42973e-34	-0.0282845	-0.0101935	KRT5
1932	chr2	229920981	229923393	2413	*	19	3.63367e-38	6.01791e-34	2.86736e-10	2.1364e-43	-0.015578	-0.00532136	FBXO36, TRIP12
1933	chr19	43753437	43755419	1983	*	15	3.63823e-38	4.79662e-31	2.12763e-09	9.72687e-41	-0.0451163	-0.00772773	SMG9
1934	chr12	122974103	122976083	1981	*	25	3.76261e-38	5.99858e-34	5.01275e-10	4.06154e-41	-0.0169074	-0.00272063	OGFOD2, AC026362.1, ABCB9
1935	chr6	30570109	30574416	4308	*	39	3.76503e-38	1.20096e-44	1.30563e-13	3.83697e-60	-0.0294543	-0.00450789	ABCF1
1936	chr14	92121370	92122714	1345	*	16	3.80491e-38	2.14949e-29	1.23243e-10	5.77446e-33	-0.0144779	-0.00435406	CPSF2, NDUFB1
1937	chr19	53881568	53883101	1534	*	14	3.83881e-38	1.17265e-16	6.03461e-14	7.70678e-27	-0.0444137	-0.0068974	PRKCG
1938	chr3	172749536	172751219	1684	*	12	3.92283e-38	1.688e-37	2.93331e-08	9.62207e-38	-0.0418684	-0.00625707	ECT2
1939	chr7	66204741	66205854	1114	*	13	3.96333e-38	4.79271e-18	6.32386e-16	1.28315e-28	-0.0157102	-0.00237418	TPST1
1940	chr11	61361100	61362889	1790	*	21	3.9936e-38	2.87915e-21	7.99381e-13	1.06189e-30	-0.0110253	-0.0010085	TMEM138, CYB561A3
1941	chr20	3159721	3161581	1861	*	16	4.04398e-38	1.25235e-29	4.59398e-13	2.67491e-40	-0.0219616	-0.00644473	UBOX5, FASTKD5
1942	chr9	122940500	122941561	1062	*	10	4.04843e-38	2.08156e-20	7.5444e-15	3.55966e-28	-0.0121099	-0.00307376	RABGAP1, AC007066.3
1943	chr13	114115286	114116081	796	*	8	4.07155e-38	4.88038e-23	5.73358e-10	4.44952e-29	-0.0362161	-0.016424	RASA3
1944	chr6	31870636	31871552	917	*	13	4.07504e-38	6.00115e-27	7.29101e-10	1.22821e-33	-0.0295516	-0.00973521	SLC44A4
1945	chr17	31549200	31550467	1268	*	7	4.1e-38	6.00264e-15	7.00814e-16	3.43188e-24	-0.0146575	-0.00555172	NA
1946	chr15	63503668	63505705	2038	*	19	4.1456e-38	6.89598e-34	1.10851e-08	2.84117e-40	-0.0138233	-0.00377087	USP3
1947	chr15	68205392	68207414	2023	*	13	4.19027e-38	6.33491e-45	2.45125e-09	1.82652e-45	-0.0243324	-0.0129758	AC107871.1, CALML4, CLN6
1948	chr11	66918968	66920176	1209	*	6	4.23618e-38	1.35079e-28	5.73922e-14	6.40357e-31	-0.0246132	-0.0117665	RNU7-23P, PC
1949	chr8	100336131	100336816	686	*	10	4.31957e-38	5.51704e-33	1.80212e-09	1.02052e-33	-0.0481002	-0.0243286	RNF19A
1950	chr1	173823937	173825197	1261	*	22	4.41526e-38	4.37332e-22	4.24686e-11	9.07779e-34	-0.0198638	-0.00285784	DARS2, CENPL
17054	chr9	574139	574312	174	*	2	5.1535e-17	6.5049e-10	2.44085e-13	9.18665e-14	-0.0500814	-0.0242751	KANK1
1952	chr6	30073304	30077503	4200	*	46	4.52914e-38	2.55166e-36	6.32358e-08	4.70705e-50	-0.0329573	-0.00554499	RNF39
1953	chr16	78098287	78100070	1784	*	15	4.55581e-38	5.78441e-30	1.65378e-10	2.24988e-36	-0.0452882	-0.00714922	WWOX
1954	chr16	23556202	23558005	1804	*	24	4.58364e-38	7.95523e-34	2.50616e-07	9.42008e-38	-0.0309301	-0.00542843	UBFD1, EARS2
1955	chr16	21157202	21159374	2173	*	16	4.58994e-38	1.0895e-33	6.15217e-13	1.08147e-39	-0.0418216	-0.00884407	TMEM159, DNAH3
1956	chr1	107140176	107142129	1954	*	20	4.61746e-38	2.35246e-20	1.03073e-08	8.90051e-31	-0.0136434	-0.00244055	NTNG1
1957	chr14	54395904	54397854	1951	*	14	4.62898e-38	2.24643e-36	3.8531e-08	9.92555e-36	-0.0132314	-0.00407309	CDKN3
1958	chr11	8658338	8659788	1451	*	10	4.6422e-38	1.63042e-26	1.88111e-11	1.8042e-32	-0.0215547	-0.00762828	TRIM66
1959	chr22	35379966	35381411	1446	*	13	4.69896e-38	2.3203e-20	2.89458e-14	8.34546e-32	-0.0126183	-0.00157241	HMOX1
1960	chr13	27450239	27451620	1382	*	21	4.74131e-38	4.62852e-28	2.06928e-09	2.3177e-35	-0.0204194	-0.00286018	MTIF3
1961	chr7	1491530	1496186	4657	*	19	4.74372e-38	1.35044e-45	7.91933e-14	1.30276e-52	0.0445696	-0.00154638	INTS1
1962	chr20	25623340	25624542	1203	*	17	4.75054e-38	9.95634e-29	6.68798e-08	8.61437e-33	-0.0407065	-0.00340989	ZNF337-AS1, NANP
1963	chr21	37266877	37268372	1496	*	17	4.9762e-38	3.57224e-33	1.0324e-08	1.84564e-35	-0.0102417	-0.00315421	AP001412.1, VPS26C
1964	chr10	103736174	103737934	1761	*	6	5.0687e-38	3.22155e-31	6.74951e-16	1.09274e-36	-0.0246407	-0.0180676	SH3PXD2A
1965	chr14	89162542	89163309	768	*	6	5.0975e-38	9.44754e-19	2.86764e-13	7.64463e-26	0.0343112	0.00186204	FOXN3
1966	chr18	12145420	12146132	713	*	8	5.10781e-38	1.08659e-23	2.3185e-12	6.21771e-33	-0.0306215	-0.0105343	NA
1967	chr15	78989688	78990263	576	*	3	5.1105e-38	1.49081e-27	4.89114e-15	1.79904e-28	-0.0254964	-0.0208582	RASGRF1
1968	chr13	48975327	48977197	1871	*	18	5.11629e-38	5.08897e-29	9.1856e-07	4.64404e-35	-0.0190815	-0.00348343	FNDC3A, AL161421.1
1969	chr16	50547493	50548542	1050	*	10	5.15536e-38	4.16588e-20	5.42458e-12	1.67718e-28	-0.0368546	-0.00639814	NKD1
304	chr18	47149606	47151288	1683	*	17	3.13435e-57	9.79417e-36	3.03321e-13	7.78977e-53	-0.0586312	-0.0038837	HDHD2, AC012254.2
1971	chr11	70567714	70570204	2491	*	13	5.4062e-38	2.87412e-40	4.14143e-11	6.33294e-45	-0.0444497	-0.0105161	SHANK2
1972	chr11	119094939	119095985	1047	*	10	5.40834e-38	3.8537e-25	1.19976e-11	3.55381e-31	-0.0290779	-0.00410842	H2AX
1973	chr11	64924075	64925459	1385	*	15	5.50937e-38	6.50411e-27	8.32094e-08	5.81507e-32	0.0103407	-0.00134129	PPP2R5B
1974	chr12	45215444	45217306	1863	*	17	5.7056e-38	1.72513e-31	1.0013e-08	4.38219e-34	0.0174702	-0.00108723	ANO6, PLEKHA8P1
1975	chr10	5523369	5527574	4206	*	25	5.76926e-38	9.06494e-49	2.31779e-11	3.94883e-64	-0.0297418	-0.0100805	CALML3, CALML3-AS1, AL732437.1
1976	chr19	14432153	14433872	1720	*	10	5.87907e-38	3.49604e-28	4.34026e-11	1.59648e-32	-0.025465	-0.0100882	PKN1
1977	chr1	39676784	39677417	634	*	4	5.99644e-38	2.04043e-32	5.45394e-14	4.2618e-32	-0.0335947	-0.0202672	NA
1978	chr17	68290230	68291774	1545	*	14	6.04105e-38	3.47633e-23	1.01287e-12	4.62507e-29	-0.0211925	-0.00472108	ARSG, SLC16A6
1979	chr13	106533163	106536662	3500	*	17	6.12117e-38	2.45331e-46	2.90512e-10	2.32774e-55	-0.0195542	-0.00476311	EFNB2
1980	chr2	232632939	232634573	1635	*	17	6.26387e-38	3.2265e-36	3.19108e-08	1.13184e-36	-0.0153184	-0.00153888	EFHD1
1981	chr10	102450726	102452004	1279	*	11	6.33832e-38	1.00679e-24	5.72518e-10	5.72885e-31	-0.0271014	-0.0095651	RPARP-AS1, C10orf95
1982	chr8	142613982	142615170	1189	*	11	6.35868e-38	3.56716e-28	1.01974e-08	1.0533e-31	-0.0468854	-0.00669167	ARC
1983	chr20	63888887	63889978	1092	*	6	6.44797e-38	1.89003e-18	9.45738e-13	3.22054e-26	-0.0196541	-0.00992091	TPD52L2
1984	chr19	55338714	55340686	1973	*	15	6.54456e-38	3.68321e-36	2.34177e-09	1.85515e-37	-0.0184492	-0.00530719	KMT5C, AC020922.4
1985	chr22	30942533	30944291	1759	*	7	6.59128e-38	1.15944e-32	3.38106e-16	2.97838e-37	-0.0351643	-0.006737	MORC2
1986	chr1	8816954	8818184	1231	*	13	6.69537e-38	2.08322e-20	8.29872e-15	9.17269e-30	-0.00890626	-0.00227475	RERE
1987	chr16	23713107	23714752	1646	*	14	6.71201e-38	4.94408e-24	1.66192e-11	4.16844e-32	-0.0287945	-0.00878019	ERN2
1988	chr20	34703421	34704646	1226	*	12	6.88603e-38	1.1644e-17	6.3677e-14	2.76194e-28	-0.00949318	-0.00284277	TP53INP2, NCOA6
1989	chr1	15974965	15977364	2400	*	15	6.92328e-38	6.33419e-34	4.536e-11	1.21466e-42	-0.0282552	-0.00414729	ZBTB17
1990	chr14	74018762	74019961	1200	*	12	6.93696e-38	5.70106e-24	5.23003e-11	3.31319e-30	-0.0103285	-0.00152576	BBOF1, ENTPD5
1991	chr15	82709177	82711311	2135	*	14	6.96921e-38	1.664e-30	3.02216e-12	1.31813e-37	-0.0328621	-0.00659276	AP3B2, AC105339.1
1992	chr10	103492963	103494670	1708	*	11	7.31566e-38	6.08025e-27	2.20816e-11	1.73018e-34	-0.0234858	-0.00670479	NEURL1, NEURL1-AS1
1993	chr10	122909235	122909877	643	*	5	7.33624e-38	1.11794e-33	2.30072e-11	2.17823e-33	-0.033737	-0.0149534	NA
5703	chr2	196242162	196242385	224	*	3	1.99975e-27	3.06791e-22	3.06589e-13	3.48478e-23	-0.0535036	-0.0305846	HECW2
1995	chr5	140112346	140114095	1750	*	10	7.58811e-38	2.74884e-26	2.01517e-12	4.85333e-33	-0.0227994	-0.00519525	PURA
1996	chr11	19116498	19117864	1367	*	12	7.6047e-38	8.41646e-23	1.21934e-10	2.22525e-30	-0.0217038	-0.00460016	ZDHHC13
1997	chr12	131960015	131960865	851	*	6	7.6146e-38	8.06441e-21	3.1636e-09	1.99611e-26	-0.0268396	-0.0129413	EP400
1998	chr4	151014718	151016425	1708	*	17	7.6912e-38	9.30291e-31	1.0705e-09	2.95384e-37	-0.0166144	-0.00319684	LRBA
1999	chr1	26913828	26915422	1595	*	11	8.38833e-38	5.98222e-30	1.59064e-09	3.23184e-37	-0.0229546	-0.00614303	NUDC, NR0B2
[truncated: 25,116 more rows]

## Sheet: Top
seqnames	start	end	no.cpgs	HMFDR	maxdiff	meandiff	overlapping.genes
chr12	124371516	124372245	5	1.2785e-21	0.0574034	0.011451	NCOR2
chr17	82971269	82971398	3	1.38337e-21	0.0717501	0.023725	B3GNTL1
chr1	1179199	1180540	7	2.63861e-21	-0.0602954	-0.0170606	TTLL10, TTLL10-AS1
chr7	44985332	44986984	10	5.03898e-21	-0.0540271	-0.0112857	SNHG15, SNORA9
chr8	123926028	123926355	3	4.37476e-20	-0.0515241	-0.027839	FER1L6
chr17	76932470	76932781	5	5.41496e-20	0.0503809	0.00585609	MGAT5B
chr7	142720407	142720605	3	2.72473e-19	-0.122816	-0.102867	NA
chr22	24270502	24271524	8	1.01974e-18	-0.0742107	-0.0172579	SPECC1L, SPECC1L-ADORA2A
chr17	40060143	40061350	4	1.74341e-18	-0.0533325	-0.0241547	THRA, MED24
chr9	130921539	130922266	3	4.83498e-18	0.0640693	0.0194633	FIBCD1
chr1	30816543	30817370	4	1.12057e-17	-0.0721942	-0.0189001	NA
chr12	4589151	4591368	5	1.46962e-17	-0.0527472	-0.0254025	DYRK4
chr1	230123253	230123841	2	1.46962e-17	-0.0553167	-0.0407648	GALNT2
chr16	27109624	27109946	4	3.70538e-17	-0.074662	-0.0138814	NA
chr20	1184421	1185685	6	5.93486e-17	-0.0906939	-0.0174898	PSMF1, TMEM74B
chr8	133899642	133900147	2	5.93585e-17	-0.0796425	-0.042946	AC110741.1
chr6	36386455	36388467	19	7.97967e-17	-0.0700529	-0.00678222	ETV7-AS1, ETV7
chr13	112999921	113002110	18	9.42809e-17	-0.0516747	-0.0311135	MCF2L
chr10	112912601	112912711	2	1.08046e-16	-0.053552	-0.043084	NA
chr16	1610573	1615093	29	1.11323e-16	-0.0697574	-0.00774025	CRAMP1, IFT140
chr17	18086518	18088266	13	1.26634e-16	0.0620975	0.00591388	DRG2
chr15	69458267	69458630	2	1.54198e-16	0.0629461	0.0314599	AC027237.2
chr22	50244356	50245625	12	2.40569e-16	-0.0631807	-0.00542027	TUBGCP6, HDAC10, MAPK12
chr14	69853791	69854317	4	2.77489e-16	-0.0520561	-0.0291627	SMOC1
chr10	100735123	100735903	5	3.13116e-16	-0.0546566	-0.0118226	PAX2
chr7	100160031	100160177	4	3.18557e-16	0.0718242	0.016412	GAL3ST4
chr8	477703	478380	2	4.34479e-16	-0.0704309	-0.0604145	FBXO25
chr20	46363946	46365815	18	4.89621e-16	-0.0759043	-0.0100384	AL133227.1, SLC35C2
chr14	96038959	96040064	14	5.94354e-16	-0.0596268	-0.00717647	C14orf132
chr1	31750424	31751276	2	7.65403e-16	-0.0510994	-0.0491213	ADGRB2
chr7	73719068	73720505	11	8.37238e-16	-0.0561595	-0.00807892	STX1A
chr19	2702865	2703894	9	8.39164e-16	-0.0729517	-0.0118153	NA
chr5	154445503	154447000	12	9.43508e-16	-0.0683718	-0.00704185	SAP30L, SAP30L-AS1
chr17	76725669	76728129	23	9.48411e-16	-0.0525014	-0.00907687	METTL23, JMJD6
chr1	31938868	31939963	4	1.07116e-15	-0.0516137	-0.0244595	PTP4A2
chr17	751731	753661	17	1.12221e-15	-0.0629923	-0.00934805	DBIL5P, GEMIN4
chr20	21139170	21139233	2	1.13561e-15	0.0602908	0.0299555	KIZ
chr16	69131682	69134198	18	1.16007e-15	-0.0597134	-0.010507	UTP4, DERPC, CHTF8
chr3	192514288	192515909	7	1.31105e-15	-0.0674365	-0.017493	FGF12-AS2, FGF12
chr1	197774465	197776165	21	1.34117e-15	-0.0577982	-0.00906892	DENND1B
chr2	69643394	69645055	15	1.84443e-15	-0.0628746	-0.00752194	ANXA4, AAK1
chr5	151531039	151532008	5	2.18147e-15	-0.0546041	-0.0118699	FAT2
chr2	3604333	3606880	12	2.66476e-15	0.0531885	0.00900801	COLEC11
chr8	31032193	31034963	36	2.68618e-15	-0.0596289	-0.00421297	WRN, PURG
chr9	93095295	93096947	17	2.68673e-15	-0.108352	-0.0125709	CARD19, AL451065.1
chr19	35114963	35117967	13	2.68673e-15	-0.0523612	-0.0147974	AC020907.6, FXYD3
chr17	6556032	6559964	12	2.79332e-15	-0.0747088	-0.01798	PITPNM3
chr3	63863019	63864891	17	2.95688e-15	-0.0548499	-0.00744934	ATXN7, THOC7
chr16	27560894	27561042	2	3.03116e-15	0.0513963	0.0320823	KATNIP
chr7	142626529	142626579	2	3.34418e-15	-0.0505675	-0.0371011	NA
chr7	158471292	158472869	8	4.35858e-15	0.0549807	0.00274563	PTPRN2
chr12	101779334	101779741	3	4.58626e-15	0.0514923	0.0145092	GNPTAB
chr16	81095713	81097197	11	4.74271e-15	-0.0664195	-0.00945558	AC092718.8, AC092718.3, GCSH
chr13	29487780	29488698	5	4.86043e-15	0.113657	0.0130844	MTUS2, MTUS2-AS1
chr7	37065745	37065995	2	4.86043e-15	-0.0589548	-0.0443256	ELMO1
chr5	83720811	83722603	12	6.83312e-15	-0.0562404	-0.00769824	HAPLN1
chr14	101227598	101228037	2	8.53207e-15	0.0509804	0.0464716	NA
chr4	2843003	2844428	16	9.23234e-15	-0.0589348	-0.00777526	ADD1
chr11	65575157	65577473	12	9.62026e-15	-0.0703785	-0.0147486	EHBP1L1
chr5	5303182	5303347	3	9.68713e-15	-0.0719161	-0.0270037	ADAMTS16
chr2	237579391	237579656	2	1.10771e-14	0.0511127	0.0211976	RAB17
chr4	40869004	40870049	3	1.12762e-14	0.0572886	0.00619464	APBB2
chr7	156893130	156893997	11	1.16037e-14	-0.060218	-0.0142949	LMBR1
chr3	4650783	4650827	2	1.16037e-14	-0.059786	-0.032165	ITPR1
chr1	202212741	202214477	11	1.18186e-14	-0.0665311	-0.0287654	LGR6
chr6	33191576	33213788	237	1.23294e-14	0.0523166	-0.00401929	RNY4P10, SLC39A7, HSD17B8, MIR219A1, RING1, COL11A2, RXRB
chr21	38773166	38774225	7	1.32058e-14	-0.0525973	-0.0172753	NA
chr6	30672377	30673443	34	1.34646e-14	0.0523052	-0.00117535	DHX16
chr12	123971995	123973895	11	1.38425e-14	-0.0598973	-0.0090742	ZNF664, AC068790.8, RFLNA, CCDC92
chr12	6926818	6928340	7	1.43563e-14	-0.0526818	-0.0122458	ATN1
chr8	18082719	18085484	23	1.65481e-14	-0.0601277	-0.00218091	AC124242.1, ASAH1
chr3	35638840	35640213	16	1.66788e-14	-0.095108	-0.00591514	ARPP21
chr7	99098575	99099131	2	2.26873e-14	-0.0537189	-0.0260946	SMURF1
chr14	23055794	23058420	12	2.38172e-14	-0.0513533	-0.0128013	CDH24
chr19	12779215	12779709	2	2.65955e-14	-0.0534445	-0.0416248	HOOK2
chr3	113606325	113606748	2	2.75709e-14	0.052659	0.0246369	SIDT1
chr17	28416984	28417182	2	3.10384e-14	-0.0613298	-0.0334816	H3P41
chr11	73245642	73245717	2	3.62783e-14	0.0828867	0.0377926	NA
chr20	57310790	57311788	6	3.96705e-14	-0.0544414	-0.0170484	NA
chr6	107538730	107539671	2	4.23879e-14	-0.0586665	-0.04524	SOBP
chr11	45699612	45702235	10	4.90986e-14	-0.0506328	-0.0132048	NA
chr20	34676729	34680103	12	5.2014e-14	0.0887215	0.00650523	PIGU
chr10	26215651	26218454	17	5.29715e-14	-0.0947041	-0.011896	GAD2
chr7	28292755	28292970	2	5.72677e-14	-0.0701072	-0.0658114	NA
chr6	21751732	21751931	2	6.36646e-14	-0.0570838	-0.0467644	CASC15
chr6	83192442	83194372	27	6.4481e-14	-0.0569096	-0.00141032	RWDD2A, PGM3
chr11	22677299	22677412	2	6.84309e-14	-0.0511631	-0.0290689	GAS2
chr2	119157168	119158441	7	7.15248e-14	-0.0690297	-0.008066	C1QL2
chr1	12125378	12126022	4	7.39728e-14	-0.0623307	-0.0220103	TNFRSF8
chr14	44961615	44963313	17	8.35876e-14	-0.0836421	-0.0162726	TOGARAM1, KLHL28
chr11	64316849	64318548	22	8.60537e-14	-0.0503255	-0.00520686	PRDX5, TRMT112
chr7	102240039	102240454	2	8.71896e-14	0.0608169	0.0282961	CUX1
chr1	152110449	152111233	5	8.90078e-14	-0.0731112	-0.0232906	TCHH
chr17	76271338	76272501	5	9.0885e-14	-0.0543032	-0.0348625	NA
chr5	91279324	91281170	9	9.70562e-14	0.0992144	0.0331781	AC123595.2, LUCAT1, AC123595.1
chr15	96322548	96324386	8	1.05231e-13	-0.0855433	-0.0163688	NR2F2-AS1
chr17	15237799	15238788	4	1.07437e-13	-0.0513479	-0.0261882	PMP22
chr8	143288974	143291766	20	1.09954e-13	-0.0640466	-0.0133644	ZNF696, AC138696.2
chr1	247936157	247937707	14	1.15276e-13	0.108327	0.0381329	CLK3P2
chr1	160631010	160631536	3	1.20813e-13	0.0547212	0.0125855	SLAMF1
chr1	149845786	149845973	2	1.26148e-13	-0.0505185	-0.0445192	H2BC19P, H2BC20P
chr17	7173607	7174390	6	1.29975e-13	-0.103969	-0.0554843	ASGR1
chr15	77538237	77539174	4	1.31717e-13	-0.050836	-0.0272184	NA
chr11	129894646	129896259	8	1.32378e-13	0.0533324	-0.000978935	NFRKB
chr12	51266251	51266342	2	1.37914e-13	0.0552073	0.0259803	DAZAP2, SMAGP
chr17	47843499	47843502	2	1.42468e-13	-0.0733073	-0.0451847	NA
chr11	8831958	8832935	3	1.56011e-13	-0.0561335	-0.0314353	DENND2B
chr11	73342604	73343492	9	1.58104e-13	0.051836	0.0114832	ARHGEF17
chr19	54063584	54064025	6	1.59055e-13	-0.15349	-0.10148	VSTM1
chr19	47035273	47035984	3	1.60289e-13	-0.0527747	-0.0213375	NPAS1
chr4	103099792	103100426	5	1.61723e-13	-0.0752192	-0.0221316	BDH2
chr1	41361157	41362604	10	1.65859e-13	0.0806722	0.00444008	FOXO6
chr5	150154012	150154934	4	1.67785e-13	-0.143344	-0.0570986	PDGFRB
chr4	153257263	153258249	2	1.72919e-13	-0.0559827	-0.0352911	TRIM2, AC013477.1
chr5	78953482	78953516	2	1.78738e-13	-0.0521651	-0.0389447	ARSB
chr1	1630972	1632441	14	1.84667e-13	-0.0512255	-0.00927166	MMP23B
chr2	165953461	165954251	9	1.86174e-13	-0.0905576	-0.0118063	TTC21B
chr4	1009652	1012482	38	1.87874e-13	-0.052874	-0.00452702	FGFRL1
chr10	34905877	34906706	4	1.89151e-13	-0.0662206	-0.0249311	NA
chr16	524452	528352	13	1.93819e-13	-0.0583654	-0.0154533	CAPN15, LINC00235
chr1	23867817	23869169	17	1.95492e-13	-0.128629	-0.0256143	FUCA1
chr1	221487932	221488341	3	1.99032e-13	-0.0527441	-0.0165254	NA
chr20	58514405	58515693	14	2.00279e-13	-0.0509492	-0.00699696	APCDD1L-DT, APCDD1L
chr17	43554453	43555023	2	2.19594e-13	-0.0599208	-0.0580538	DHX8, ETV4
chr9	574139	574312	2	2.44085e-13	-0.0500814	-0.0242751	KANK1
chr18	47149606	47151288	17	3.03321e-13	-0.0586312	-0.0038837	HDHD2, AC012254.2
chr2	196242162	196242385	3	3.06589e-13	-0.0535036	-0.0305846	HECW2
chr10	90922531	90924230	7	3.10324e-13	-0.0867009	-0.0261562	RNU6-740P
chr1	203054108	203054799	3	3.25854e-13	-0.0508537	-0.0226489	PPFIA4
chr1	75785049	75789380	18	3.34969e-13	-0.0680392	-0.0145576	ACADM, RABGGTB, SNORD45C, SNORD45A
chr1	202010000	202013829	16	3.49463e-13	-0.0704141	-0.0175229	ELF3, AL691482.3, ELF3-AS1
chr10	131641469	131641721	2	3.52827e-13	-0.0565934	-0.033563	NA
chr5	140630378	140630479	2	3.64828e-13	-0.0562583	-0.0455987	NA
chr9	113989513	113990542	4	3.8752e-13	0.111473	0.0166097	ZNF618
chr20	57389217	57393090	22	3.99295e-13	-0.0564925	-0.00573147	RBM38, RBM38-AS1
chr1	183304971	183305526	6	4.01435e-13	-0.0552768	-0.0192088	NMNAT2
chr16	15433596	15435258	12	4.14008e-13	-0.0562772	-0.018848	AC140504.1, BMERB1
chr7	142713983	142715243	4	4.3292e-13	-0.0769134	-0.0376384	NA
chr4	1870472	1871724	6	4.73298e-13	-0.0720345	-0.0146088	NSD2
chr17	66540836	66542869	4	4.76138e-13	-0.0699179	-0.0515899	PRKCA
chr20	51481458	51481900	3	4.79562e-13	-0.0518815	-0.0147691	NFATC2
chr3	4426457	4426950	2	5.21916e-13	-0.0656887	-0.0289587	SUMF1
chr9	96408983	96409034	2	5.4356e-13	-0.0881621	-0.0602153	ZNF367
chr2	237691826	237692824	8	5.46023e-13	-0.062315	-0.0108184	LRRFIP1
chr3	122461950	122462015	2	5.62403e-13	-0.0575894	-0.0333998	KPNA1
chr15	66621032	66622545	6	6.28263e-13	-0.111009	-0.0440518	LINC01169
chr7	75611756	75612377	3	6.67525e-13	0.0596934	0.0135523	HIP1
chr19	3707463	3708207	8	6.77123e-13	0.0547971	0.00145547	NA
chr12	6771445	6775095	20	7.09197e-13	-0.0527374	-0.0145796	LAG3
chr17	55458602	55459187	3	7.5961e-13	-0.0567656	-0.0340854	SMIM36
chr2	42762831	42764765	13	7.64979e-13	-0.0765721	-0.0123426	OXER1
chr17	80454463	80455215	5	7.66715e-13	-0.0612662	-0.0140047	AC120024.1
chr1	17438199	17440786	22	7.86543e-13	-0.0532595	-0.00560734	RCC2
chr10	88851847	88852679	7	8.01644e-13	-0.0659875	-0.0223079	NA
chr5	178216064	178216409	3	8.20503e-13	-0.0594325	-0.0469449	PHYKPL
chr7	44622029	44624007	6	8.29494e-13	-0.0526237	-0.0261263	OGDH
chr14	21020449	21026987	44	8.95083e-13	-0.0524259	-0.0109488	TPPP2, AL161668.4, NDRG2, MIR6717
chr14	90785353	90785857	3	8.96248e-13	-0.0595154	-0.047699	TTC7B
chr22	43287514	43289138	4	9.45739e-13	-0.0554802	-0.0265437	SCUBE1
chr14	50180817	50181002	2	9.69836e-13	0.0610963	0.0283506	SOS2
chr11	102630034	102630735	2	9.84783e-13	-0.0547824	-0.0393021	NA
chr11	70202815	70203869	9	1.01921e-12	-0.0530082	-0.00915665	FADD
chr11	18697941	18699384	11	1.02572e-12	-0.0895033	-0.00814503	TMEM86A
chr9	137165612	137165816	2	1.07694e-12	-0.0507631	-0.0264814	GRIN1
chr3	127226684	127227193	3	1.0923e-12	-0.103206	-0.0912124	NA
chr11	70188528	70189767	5	1.10298e-12	-0.0549546	-0.0246738	ANO1
chr7	1352130	1353064	6	1.12257e-12	-0.0535964	-0.0168315	NA
chr1	146021675	146023049	7	1.14947e-12	0.0635722	0.00261761	HJV
chr1	3393300	3394347	5	1.17463e-12	-0.0850423	-0.0230833	PRDM16
chr18	79962271	79964692	16	1.21692e-12	-0.0503952	-0.0194411	HSBP1L1, AC114341.2
chr6	107638039	107638574	2	1.22159e-12	-0.0566622	-0.0434285	SOBP
chr9	121741346	121742688	5	1.29401e-12	-0.0562902	-0.0255027	DAB2IP
chr11	62108365	62109595	4	1.41416e-12	-0.0627322	-0.0334292	NA
chr9	36035916	36037457	11	1.5505e-12	0.0522524	0.00392946	RECK
chr19	12495111	12495953	5	1.56257e-12	-0.0643666	-0.0236465	ZNF709, AC008758.1
chr19	27805936	27806184	4	1.62997e-12	0.054899	0.0126958	AC006504.5, SLC25A1P5
chr1	206556225	206557838	16	1.78749e-12	-0.060358	-0.00756313	RASSF5
chr9	706082	707387	9	1.80961e-12	0.0867936	0.0338291	KANK1
chr12	64621706	64621767	2	2.00255e-12	-0.0542686	-0.0254598	RASSF3
chr7	55537072	55539882	11	2.02097e-12	-0.0502512	-0.0246284	VOPP1
chr7	55310281	55310562	2	2.11488e-12	-0.0507167	-0.0197974	NA
chr10	3424603	3424660	2	2.1236e-12	-0.0682692	-0.0631981	NA
chr7	143361051	143363232	12	2.24471e-12	-0.0639198	-0.0102029	FAM131B
chr20	37734566	37734785	2	2.33101e-12	-0.0545907	-0.0294045	CTNNBL1
chr17	18855942	18858619	25	2.36581e-12	-0.0590754	-0.00603884	PRPSAP2
chr1	15098340	15098962	6	2.52297e-12	-0.0506416	-0.0176263	KAZN
chr5	96297947	96298399	2	2.62677e-12	-0.0572755	-0.0423804	AC104123.1
chr19	12000331	12000843	2	2.69775e-12	-0.0532951	-0.0401774	ZNF433-AS1, AC008770.4
chr3	188788927	188789483	2	2.69972e-12	-0.0548207	-0.0388315	LPP
chr2	68318828	68320523	20	3.26942e-12	-0.0501183	-0.00327269	CNRIP1
chr6	33161048	33175954	111	3.27385e-12	0.0991129	-0.00690844	COL11A2
chr2	47368934	47370049	9	3.3177e-12	-0.0637376	-0.0170486	EPCAM
chr2	3627663	3629021	5	3.39484e-12	-0.0706873	-0.0347072	COLEC11
chr6	7541209	7544144	16	3.67236e-12	-0.0568709	-0.00930184	DSP, AL031058.1
chr6	31419462	31419960	2	3.6884e-12	-0.0892145	-0.0721568	AL645933.3
chr12	12785148	12785531	7	3.70969e-12	-0.063211	-0.0152938	APOLD1
chr1	159076601	159077387	8	3.77204e-12	-0.077765	-0.0602757	AIM2
chr3	45688315	45689913	24	3.82447e-12	-0.063215	-0.00439589	SACM1L, LIMD1-AS1
chr5	149938379	149940789	7	3.83273e-12	-0.051692	-0.0184844	PDE6A, Y_RNA
chr11	111441104	111441728	4	3.85882e-12	-0.0535472	-0.0187469	POU2AF1
chr5	160506849	160507405	3	4.03809e-12	-0.0650036	-0.0284488	NA
chr1	153607593	153610340	14	4.09466e-12	-0.0824926	-0.0218631	S100A16
chr3	101561139	101562740	15	4.13045e-12	-0.0553499	-0.0114811	TRMT10C
chr2	178318753	178318856	3	4.39608e-12	-0.0616219	-0.0248389	OSBPL6
chr10	127854362	127855290	3	4.49312e-12	-0.0980167	-0.0520835	NA
chr10	49391574	49392698	6	4.54867e-12	-0.0530629	-0.0175911	DRGX
chr19	52189108	52190717	17	4.96528e-12	-0.0620759	-0.00990648	PPP2R1A
chr6	34247698	34250277	17	4.98003e-12	-0.0687973	-0.00878452	AL354740.1, SMIM29
chr11	12137269	12139012	8	5.05722e-12	-0.0553863	-0.0222301	MICAL2
chr2	44359616	44362555	26	5.58602e-12	0.0537454	0.000900445	CAMKMT, PREPL
chr14	25121633	25121870	2	5.61314e-12	0.0529682	0.0250022	NA
chr2	176106576	176107385	10	5.71351e-12	-0.0915469	-0.00727924	HOXD11
chr20	51495686	51496946	6	5.76057e-12	-0.05528	-0.0229052	NFATC2
chr9	6015084	6015507	3	5.80481e-12	-0.10786	-0.0460251	RANBP6
chr17	16419168	16420167	6	6.00259e-12	-0.0509215	-0.0412168	TRPV2
chr9	126957086	126957340	2	6.16167e-12	-0.051613	-0.0326712	RALGPS1
chr7	4232712	4233041	2	6.24269e-12	0.0540944	0.0247596	SDK1
chr9	68546692	68547147	3	6.31749e-12	-0.0755053	-0.0389589	TMEM252-DT
chr17	16380660	16381442	15	6.84212e-12	-0.0698233	-0.00615526	UBB
chr22	19961434	19963313	14	7.12858e-12	-0.0578854	-0.0199506	COMT
chr3	155149548	155149815	2	7.26211e-12	-0.0513954	-0.0382826	MME
chr20	13219140	13222696	34	7.38516e-12	-0.103918	-0.00863315	ISM1
chr6	31571762	31575909	38	8.00486e-12	-0.0669751	-0.0365821	LTA, TNF
chr17	18025719	18025756	2	8.02115e-12	-0.0527855	-0.0409931	ATPAF2
chr12	3870554	3871608	5	8.14168e-12	-0.0793407	-0.0314249	PARP11-AS1, PARP11
chr3	14823924	14824064	3	8.50298e-12	-0.0571521	-0.0196528	FGD5
chr1	201981948	201983673	17	8.51747e-12	-0.0530602	-0.00601389	RNPEP
chr14	91458677	91458972	3	8.80515e-12	0.0678613	0.0259075	PPP4R3A
chr22	49823786	49824957	7	8.81206e-12	-0.0520062	-0.0192564	BRD1
chr1	64598353	64598483	2	8.81475e-12	-0.0512973	-0.0264037	CACHD1
chr17	7035584	7036799	14	8.82361e-12	-0.0612284	-0.00695077	SLC16A13
chr15	90245966	90246001	2	9.02191e-12	0.0555144	0.0126878	AC091167.7
chr2	30146148	30149124	18	9.11572e-12	-0.0686409	-0.00880452	YPEL5
chr14	92461419	92461531	2	9.56174e-12	-0.0512459	-0.0484229	SLC24A4
chr11	2064828	2065453	2	9.65172e-12	-0.0506681	-0.0379042	NA
chr5	88516088	88516239	2	9.70138e-12	0.053905	0.0284967	LINC00461
chr19	7098576	7099723	6	9.87489e-12	-0.107946	-0.0269963	NA
chr1	24189797	24190418	2	1.00972e-11	-0.0564512	-0.0305402	NA
chr6	35511573	35512978	10	1.04544e-11	-0.0518396	-0.0190043	TULP1
chr2	219205372	219207431	13	1.04729e-11	-0.0516963	-0.00556308	ZFAND2B
chr8	6852746	6853059	2	1.05205e-11	-0.0523334	-0.0426759	GS1-24F4.2
chr15	79970790	79971581	5	1.07814e-11	-0.0501383	-0.0251475	BCL2A1
chr2	241047682	241048301	4	1.09926e-11	-0.0566422	-0.020906	SNED1, SNED1-AS1
chr20	48372801	48372966	2	1.19532e-11	-0.0504876	-0.0275543	NA
chr1	162631084	162632427	8	1.21718e-11	-0.0500844	-0.0153094	DDR2
chr17	393721	395288	4	1.21721e-11	-0.0683902	-0.0485855	NA
chr19	6669838	6671075	7	1.22804e-11	-0.0826652	-0.0320395	TNFSF14
chr15	90233641	90234657	12	1.24055e-11	-0.0621444	-0.0103091	GDPGP1, AC091167.7, CIB1
chr3	151770218	151770282	2	1.25463e-11	-0.0501182	-0.0322303	AADACL2-AS1
chr15	93070224	93074907	28	1.33108e-11	-0.0530367	-0.00571744	RGMA
chr7	1159290	1160898	19	1.33755e-11	-0.0981084	-0.00955544	ZFAND2A-DT, ZFAND2A
chr11	9577148	9577983	6	1.38459e-11	-0.0590204	-0.0256727	WEE1
chr14	60606083	60606313	2	1.40111e-11	0.053772	0.00914653	NA
chr5	149036085	149036373	2	1.40259e-11	-0.164007	-0.0824655	SH3TC2
chr12	89497450	89497616	3	1.44853e-11	0.0817874	0.0294632	POC1B
chr16	70473191	70476845	9	1.46512e-11	-0.0585486	-0.0138421	FCSK
chr6	134256551	134257040	5	1.50849e-11	0.0509922	0.0109601	RNA5SP218, SGK1
chr15	55282714	55283503	3	1.53328e-11	-0.0649952	-0.0441758	RAB27A
chr9	129991950	129992351	2	1.53488e-11	-0.0504449	-0.023493	FNBP1
chr6	44270076	44271679	8	1.56403e-11	-0.0767127	-0.0284164	TMEM151B
chr10	107728886	107728994	2	1.61993e-11	-0.0766879	-0.0580461	LINC01435
chr15	88910137	88913618	17	1.64063e-11	-0.0679057	-0.00991589	MFGE8
chr2	240452513	240453200	4	1.64933e-11	-0.0595913	-0.01959	GPC1, AC110619.1
chr6	109289729	109291931	6	1.65671e-11	-0.0501009	-0.0266332	CCDC162P, PTCHD3P3
chr4	26197353	26197647	2	1.71384e-11	-0.0506444	-0.0300934	RBPJ
chr16	14643710	14643729	2	1.76451e-11	0.0514299	0.0248277	BFAR
chr11	44065817	44066954	14	1.77311e-11	-0.0686413	-0.019031	ACCS
chr2	99255112	99256489	10	1.95361e-11	-0.0689496	-0.0178726	AC079447.1, LYG2
chr19	1554656	1556732	8	1.96364e-11	0.0692742	0.00852078	MEX3D
chr17	21551265	21551922	5	1.98084e-11	-0.0643127	-0.0206454	LINC02693
chr10	97425507	97426759	10	2.01753e-11	-0.0520351	-0.0113157	PGAM1, RRP12
chr4	53591942	53592842	7	2.02472e-11	-0.0796718	-0.0254831	AC058822.1, LNX1
chr8	54469856	54471391	8	2.0345e-11	-0.0526999	-0.013885	AC091076.1
chr17	39979004	39981236	20	2.04858e-11	0.0504837	-0.00038852	PSMD3
chr2	237669659	237670084	5	2.06679e-11	-0.0709694	-0.0403247	LRRFIP1
chr15	40806638	40808110	17	2.13824e-11	-0.0679103	-0.00639015	ZFYVE19, DNAJC17
chr13	113098121	113098646	4	2.27278e-11	0.0552053	0.0147399	MCF2L
chr10	89224915	89225305	4	2.28932e-11	-0.0701671	-0.047974	LIPA
chr5	172187715	172189249	11	2.36909e-11	-0.061554	-0.0104474	STK10
chr16	30418827	30420462	4	2.62001e-11	0.0503354	0.0131843	ZNF771, SNORA80C
chr1	1946096	1947677	5	2.67119e-11	-0.0606692	-0.0198625	CFAP74
chr10	45373248	45374931	13	2.67154e-11	-0.074277	-0.0128695	ALOX5
chr1	151993628	151995221	14	2.68015e-11	-0.0900099	-0.0174937	AL450992.1, S100A10
chr6	31441431	31441798	7	2.69379e-11	-0.0589452	-0.0181888	AL645933.3, LINC01149
chr6	25434467	25435434	4	2.69664e-11	-0.0608036	-0.0289519	CARMIL1, CMAHP
chr14	54691119	54691936	3	2.70316e-11	-0.0666138	-0.0419	SAMD4A
chr3	119240332	119241617	13	2.7096e-11	-0.0517382	-0.0083677	B4GALT4-AS1, B4GALT4
chr1	150320808	150322584	10	2.80731e-11	-0.0793533	-0.0163347	PRPF3
chr2	451769	451932	3	2.84036e-11	0.0538096	0.0144953	NA
chr20	43537207	43538356	3	2.87926e-11	-0.0521599	-0.0259654	AL031681.2, L3MBTL1
chr14	90263984	90264049	2	3.01932e-11	-0.0516561	-0.0264731	PSMC1
chr6	73450483	73452419	13	3.04078e-11	-0.0874856	-0.0134498	CGAS
chr17	40983931	40984558	5	3.05943e-11	-0.072215	-0.0516284	KRT40
chr14	54759720	54760346	5	3.19314e-11	-0.0522463	-0.0160138	SAMD4A
chr22	20422672	20425606	8	3.25747e-11	-0.0541518	-0.0217085	SCARF2
chr1	51534701	51535166	2	3.28698e-11	-0.0506995	-0.0349352	EPS15-AS1
chr9	86353716	86355013	12	3.32002e-11	-0.060725	-0.00806721	TUT7
chr19	7748281	7749077	4	3.43772e-11	-0.0500758	-0.0356133	NA
chr2	26243617	26245587	22	3.48232e-11	0.0645616	-0.000467943	HADHB, HADHA
chr18	49858023	49858917	3	3.62721e-11	-0.0552471	-0.0288012	MYO5B
chr9	136742041	136743958	8	3.76388e-11	-0.0532408	-0.0266977	LCN10, AL355987.1
chr22	50542496	50542977	3	3.88291e-11	-0.0601625	-0.0389886	U62317.3, KLHDC7B-DT
chr20	43751584	43751695	2	3.88917e-11	-0.0535895	-0.0357738	NA
chr4	78058053	78059905	11	4.12408e-11	-0.106416	-0.0161031	FRAS1
chr18	5231917	5232799	4	4.14749e-11	0.0509286	0.00703892	NA
chr1	18575592	18575735	3	4.24424e-11	-0.131639	-0.10773	NA
chr11	75582412	75583601	8	4.24962e-11	-0.0595307	-0.0156739	AP001922.5
chr18	77131305	77134079	12	4.37278e-11	-0.0887129	-0.0149267	MBP
chr8	132918262	132918582	3	4.50122e-11	-0.053819	-0.0462971	TG
chr9	35563315	35564880	9	4.70043e-11	-0.0521807	-0.0288512	FAM166B
chr1	4133746	4134352	3	4.87093e-11	-0.0595188	-0.0263477	NA
chr13	30740197	30740926	3	4.96535e-11	0.0808926	0.0502502	ALOX5AP
chr8	27389727	27390138	2	5.27839e-11	-0.0726365	-0.0430717	PTK2B
chr14	35333878	35334375	5	5.59307e-11	0.0619172	0.00572906	NA
chr1	229441280	229441649	3	5.87139e-11	-0.0715691	-0.0358801	NUP133
chr1	152513362	152515793	14	5.90289e-11	-0.13608	-0.0259392	CRCT1
chr9	126481272	126482459	3	6.0019e-11	-0.052561	-0.0318581	MVB12B
chr12	89524291	89526873	29	6.05971e-11	-0.0922105	-0.00551005	POC1B-AS1, POC1B, POC1B-GALNT4, GALNT4
chr4	133561374	133562222	2	6.2439e-11	0.0630032	0.0246023	NA
chr16	19136158	19137437	4	6.32908e-11	0.0912994	0.0354523	AC099518.3
chr19	29880786	29881622	3	6.36484e-11	-0.0684349	-0.0327197	NA
chr19	49927471	49930005	22	6.4081e-11	-0.0532779	-0.00855987	ATF5, IL4I1, NUP62, AC011452.1
chr11	20112743	20113369	5	6.43762e-11	-0.053583	-0.0266285	NAV2
chr10	127016563	127017312	3	6.45396e-11	0.0561605	0.00991536	DOCK1, AL359094.1, AL359094.2
chr14	91867421	91867969	4	6.57936e-11	-0.0520782	-0.0207162	TC2N
chr13	112983705	112985855	8	6.60463e-11	-0.057769	-0.0244622	MCF2L
chr4	145808012	145808490	2	6.82788e-11	-0.0505565	-0.0427479	ZNF827
chr1	2132360	2135192	15	6.82978e-11	-0.0801768	-0.0255045	PRKCZ
chr16	86668400	86668719	2	6.93983e-11	-0.103308	-0.0932069	AC009154.1
chr11	118142716	118146386	20	7.21013e-11	-0.0506726	-0.0114679	SCN4B
chr1	151972459	151973187	3	7.23733e-11	-0.0607134	-0.0385219	NA
chr16	19521035	19524448	22	7.33791e-11	-0.0744416	-0.00859957	CCP110, GDE1
chr1	151720723	151722106	18	7.37524e-11	-0.0670225	-0.00854821	RIIAD1
chr5	96068155	96068395	2	7.50235e-11	-0.0512318	-0.0286826	AC104123.1, MIR583HG
chr1	28517189	28518862	14	7.62566e-11	-0.0567601	-0.0141416	RCC1
chr2	26970343	26971447	10	8.05356e-11	-0.057264	-0.00714951	MAPRE3, AC013472.1
chr1	39560473	39560848	4	8.72519e-11	0.0567951	0.0195631	PABPC4
chr2	231513699	231515006	10	9.43223e-11	-0.0601365	-0.0171748	LINC00471
chr7	158239428	158239804	3	9.55536e-11	-0.174279	-0.0997261	PTPRN2
chr12	12070273	12072328	10	9.80236e-11	-0.0731115	-0.0303686	BCL2L14
chr4	6137858	6138736	4	9.93172e-11	0.0595428	0.00912321	C4orf50, JAKMIP1
chr1	3771693	3773930	14	9.95816e-11	-0.05306	-0.00635493	SMIM1
chr10	133159465	133160688	7	1.01303e-10	-0.0504814	-0.0135363	KNDC1
chr20	58849466	58854222	63	1.02623e-10	-0.0522556	-0.0120186	GNAS, AL132655.4, AL132655.5, GNAS-AS1
chr11	102451827	102454019	18	1.03129e-10	-0.0519168	-0.00509925	AP001830.1, TMEM123
chr10	122699380	122700195	7	1.03716e-10	-0.0535503	-0.0244206	C10orf120
chr2	181790826	181791364	2	1.04011e-10	-0.160729	-0.118214	NA
chr11	76656133	76657650	7	1.06109e-10	-0.0513215	-0.0208481	AP001189.1, AP001189.3, LRRC32
chr10	3205268	3205675	4	1.06446e-10	-0.0511285	-0.019227	AL451164.3
chr1	153615834	153617767	11	1.07158e-10	0.117052	6.71563e-05	S100A14
chr12	48817488	48819587	14	1.08344e-10	-0.0717412	-0.00962446	CACNB3
chr6	44662648	44663357	3	1.08642e-10	-0.0503998	-0.0376557	NA
chr11	12225274	12226116	2	1.10036e-10	0.0769108	0.0279493	MICAL2
chr1	6490111	6492343	17	1.15285e-10	-0.130226	-0.0122999	PLEKHG5
chr5	165139436	165139484	2	1.18145e-10	-0.0574322	-0.0286472	AC109466.1, AC091973.1
chr4	2242259	2244327	9	1.23284e-10	-0.0682031	-0.0135893	HAUS3
chr19	17264135	17267836	23	1.23956e-10	-0.0661513	-0.00780265	BABAM1, AC010463.1, USHBP1
chr10	1180705	1180946	4	1.27375e-10	-0.0617693	-0.0251019	LINC00200, ADARB2
chr6	159761415	159763009	20	1.2786e-10	-0.05413	-0.0108472	ACAT2, SOD2, SOD2-OT1
chr21	25560517	25562573	12	1.30917e-10	-0.0538882	-0.016079	MIR155HG
chr17	80443989	80444626	6	1.31153e-10	-0.0780901	-0.0501392	NA
chr4	119025630	119026096	2	1.31153e-10	-0.0619054	-0.0440173	SYNPO2
chr10	50398029	50398484	2	1.34104e-10	-0.0634681	-0.0396917	SGMS1
chr2	195561454	195563062	5	1.34187e-10	-0.0540663	-0.0341362	NA
chr11	47425812	47426983	14	1.34276e-10	0.0727097	0.00377807	PSMC3
chr6	35469278	35470366	4	1.347e-10	-0.054829	-0.0218724	RPL10A
chr8	67506245	67506872	2	1.38182e-10	-0.0561903	-0.0372317	CPA6
chr17	8410139	8410439	4	1.40118e-10	-0.0641977	-0.0242071	NA
chr11	134261784	134262040	3	1.41841e-10	-0.0641157	-0.0213738	ACAD8
chr11	31810043	31812199	23	1.45495e-10	-0.0507808	-0.00285986	PAX6
chr1	196976519	196977441	5	1.47471e-10	-0.0500818	-0.0175326	NA
chr3	46897453	46898949	6	1.51134e-10	-0.0560705	-0.016936	PTH1R
chr17	41059642	41060435	7	1.53921e-10	-0.0528895	-0.025031	KRTAP2-3
chr6	31656065	31661422	52	1.6262e-10	0.0696882	-0.00342007	APOM, C6orf47-AS1, C6orf47, GPANK1
chr1	147080016	147080195	2	1.67805e-10	-0.0550945	-0.0311336	NA
chr13	95676303	95677798	14	1.67888e-10	-0.0550909	-0.0082811	DNAJC3, DNAJC3-DT
chr18	32093283	32094422	4	1.69056e-10	-0.059019	-0.0193838	AC011825.3, RNF138
chr5	16784712	16785307	6	1.69319e-10	-0.0535419	-0.0348392	MYO10
chr10	114239084	114240157	9	1.70684e-10	-0.0571495	-0.0174833	VWA2
chr16	15639218	15639431	2	1.73094e-10	-0.063146	-0.0626906	MARF1
chr16	4563064	4563203	2	1.79113e-10	0.0701199	0.030684	C16orf96, SUB1P3
chr1	108591141	108591750	2	1.79663e-10	-0.0509257	-0.0400973	FAM102B
chr7	155961463	155962926	8	1.88634e-10	-0.0587361	-0.0234521	AC021218.1
chr16	86670329	86670880	4	1.93634e-10	-0.0517677	-0.0259544	NA
chr11	2166191	2168626	13	1.9488e-10	-0.0623385	-0.0110011	TH
chr7	44847679	44849080	15	1.98416e-10	-0.054632	-0.00989598	LINC01952, H2AZ2
chr18	46069210	46069719	3	1.98777e-10	-0.0590274	-0.0385978	PSTPIP2
chr8	142203185	142203598	2	2.03851e-10	-0.0508618	-0.0413687	LINC00051
chr8	143017090	143018901	13	2.11578e-10	-0.0512906	-0.0127566	LY6E, LY6E-DT
chr4	142565942	142565967	2	2.17827e-10	-0.0523593	-0.0476462	INPP4B
chr15	57862070	57862282	2	2.23811e-10	-0.0727697	-0.0544771	NA
chr7	920122	923414	20	2.34266e-10	-0.0885933	-0.0177878	ADAP1, COX19
chr1	161765334	161766410	13	2.35557e-10	-0.0513732	-0.0119222	ATF6, AL359541.1
chr16	46556846	46557603	3	2.42261e-10	-0.0599845	-0.0407181	ANKRD26P1
chr19	46471018	46472614	10	2.42512e-10	-0.0513366	-0.0218823	PNMA8A
chr3	187803044	187803113	2	2.54794e-10	-0.0508925	-0.04787	AC108681.1
chr17	43396058	43396689	5	2.59105e-10	-0.0525684	-0.0200287	RNU6-1137P
chr22	44538061	44538144	2	2.65969e-10	-0.0551855	-0.0477309	NA
chr20	51334817	51335537	2	2.73739e-10	-0.0561086	-0.0378693	NA
chr1	29711786	29712144	2	2.74917e-10	-0.0532033	-0.0310248	NA
chr18	47930216	47931872	9	2.78467e-10	-0.0603335	-0.0111681	SMAD2
chr18	47258475	47259387	2	2.82365e-10	-0.059083	-0.0383738	NA
chr8	80152069	80153305	3	2.83518e-10	-0.0572675	-0.0404215	TPD52
chr7	6545356	6545708	2	2.83634e-10	-0.0547543	-0.0432447	GRID2IP
chr11	121140418	121140820	4	2.93247e-10	-0.0610838	-0.0259868	TECTA
chr1	235104159	235105306	8	2.93808e-10	-0.0661362	-0.0182543	AL732292.2
chr1	156919336	156920696	7	3.004e-10	-0.0550246	-0.0143011	LRRC71
chr1	110209425	110212084	21	3.02326e-10	-0.0639184	-0.0107594	KCNC4, LINC02586
chr18	80202800	80203701	6	3.04884e-10	-0.0509837	-0.0243202	AC139100.1, PARD6G
chr3	194069545	194070370	3	3.10382e-10	0.0517062	0.00895146	AC024559.2, LINC02028
chr6	33071619	33073920	16	3.10702e-10	-0.0547463	-0.0299874	HLA-DPA1
chr15	43799656	43801231	15	3.1655e-10	-0.0549408	-0.00721801	SERF2, HYPK, SERINC4
chr16	11640051	11642858	26	3.19846e-10	-0.0615154	-0.0143461	NA
chr4	48944587	48944782	3	3.20073e-10	-0.0698533	-0.0473321	NA
chr10	97318945	97319326	9	3.33006e-10	-0.0518269	-0.00614907	FRAT1
chr7	142712124	142712475	2	3.36322e-10	-0.0538342	-0.0400589	NA
chr16	75011745	75012694	3	3.41531e-10	-0.0501393	-0.0396808	ZNRF1
chr17	13306569	13307522	7	3.42874e-10	-0.0569169	-0.0325654	LINC02093
chr10	5560086	5560968	3	3.4503e-10	-0.0778774	-0.0406526	NA
chr5	132458982	132461006	5	3.53695e-10	-0.0662134	-0.0316354	IRF1-AS1, AC116366.2
chr21	34722173	34722560	2	3.6873e-10	0.0539047	0.0154866	NA
chr9	115591530	115591718	2	3.73359e-10	-0.0567226	-0.0511987	AL691420.1
chr17	76568739	76569713	5	3.89236e-10	-0.0685885	-0.0306782	AC015802.6, ST6GALNAC2
chr3	71753120	71755447	17	3.91358e-10	-0.0759238	-0.0168737	GPR27, AC097634.4, EIF4E3
chr11	33256602	33258955	21	3.9229e-10	-0.0690982	-0.00473427	HIPK3
chr9	132354269	132355535	10	3.9251e-10	-0.0693003	-0.00790243	SETX
chr16	86951900	86952588	6	3.9251e-10	-0.111838	-0.0334851	AC093519.2
chr14	103522439	103523746	13	4.08937e-10	-0.0820704	-0.0120261	CKB
chr1	108703673	108704095	2	4.12635e-10	-0.0513962	-0.0454143	NA
chr6	34521775	34522008	3	4.15074e-10	-0.0504566	-0.0183052	PACSIN1
chr4	40462558	40462647	2	4.18518e-10	-0.0729231	-0.0499768	RBM47
chr17	5770230	5770914	3	4.22466e-10	-0.0980535	-0.0820223	NA
chr1	201506323	201507832	22	4.39728e-10	-0.0696495	-0.0161439	AC096677.1, CSRP1
chr11	2991533	2993707	26	4.5806e-10	0.0603906	-0.000148199	NAP1L4
chr8	143245312	143249108	23	4.59556e-10	-0.0527197	-0.0078808	ZFP41, AC138696.1
chr4	40825189	40825602	3	4.67692e-10	-0.0529776	-0.0312566	AC131953.1, APBB2
chr2	230224926	230227406	14	4.68996e-10	-0.055669	-0.0308046	SP140, SP110
chr10	33507070	33507427	2	4.69253e-10	-0.0737079	-0.0546759	NA
chr7	27128990	27131782	31	4.70043e-10	-0.0562092	-0.0219438	HOXA-AS2, HOXA-AS3, HOXA3, HOXA4, AC004080.6
chr17	43900583	43901467	9	4.88474e-10	-0.0786489	-0.014328	MPP2
chr1	157184558	157185332	5	5.09971e-10	-0.0655856	-0.0268433	AL357143.1
chr1	211698700	211699396	5	5.11113e-10	-0.0557369	-0.021012	NA
chr1	91948738	91949967	13	5.18238e-10	-0.0657765	-0.0285371	BRDT
chr5	1452298	1452454	2	5.348e-10	0.0598694	0.0447853	NA
chr20	57532185	57532541	3	5.44066e-10	-0.0523601	-0.0242974	NA
chr13	76948315	76948355	2	5.49001e-10	-0.0510671	-0.0362618	NA
chr10	68471640	68472826	14	5.96683e-10	-0.0707552	-0.0104282	DNA2
chr16	80317763	80317836	2	6.01766e-10	-0.060652	-0.0573366	AC105411.1
chr6	161415493	161416355	4	6.05776e-10	-0.0596003	-0.0373186	PRKN
chr9	625098	625104	2	6.05968e-10	0.0549969	0.0405527	KANK1
chr1	202236220	202236619	2	6.11396e-10	-0.0618549	-0.035257	LGR6
chr22	47401552	47402338	3	6.12936e-10	-0.0938073	-0.0608874	NA
chr2	235981674	235981898	3	6.48961e-10	-0.0634562	-0.0405895	AGAP1
chr2	24583630	24584855	4	6.66369e-10	-0.0540251	-0.00750784	NCOA1
chr22	32472749	32475429	18	6.74563e-10	-0.0716534	-0.00420246	FBXO7
chr10	121753743	121754301	3	7.41476e-10	-0.0542369	-0.0354262	ATE1
chr6	159067599	159067636	2	7.47626e-10	-0.0510941	-0.0482974	AL035530.2, AL035530.1, AL356417.3
chr3	156660910	156661405	2	7.6278e-10	-0.0727003	-0.0192725	NA
chr4	182809366	182809932	3	7.671e-10	-0.0631122	-0.0507049	NA
chr1	223714971	223715546	2	7.68185e-10	-0.0510142	-0.034019	CAPN2
chr6	2434158	2434571	3	7.7175e-10	-0.0570589	-0.0241134	GMDS-DT
chr22	22810306	22811288	4	7.72609e-10	-0.225411	-0.0729397	NA
chr16	11728293	11728402	2	8.42497e-10	-0.0533914	-0.0528785	TXNDC11
chr3	194057207	194058484	8	8.64253e-10	-0.0508153	-0.00749938	LINC02028
chr2	98311901	98312435	5	9.00401e-10	-0.0539766	-0.0414396	VWA3B
chr2	42060237	42061009	2	9.51969e-10	-0.08056	-0.0535605	NA
chr1	202203407	202203784	6	9.61353e-10	0.138351	0.092278	LGR6
chr18	3770702	3771570	6	9.80158e-10	-0.16031	-0.0405562	DLGAP1, AP002478.2
chr18	63936445	63937484	7	9.80478e-10	-0.0627246	-0.0265575	NA
chr18	12097754	12098230	4	1.00215e-09	0.0599709	0.00724034	ANKRD62
chr19	3833725	3834875	5	1.0149e-09	0.0513931	0.00910215	ZFR2
chr1	53685160	53685380	2	1.01582e-09	-0.0686703	-0.0435441	GLIS1
chr17	40884858	40886311	10	1.02346e-09	-0.0518205	-0.00929586	KRT20
chr22	47292662	47292775	2	1.02834e-09	-0.064234	-0.0568908	NA
chr7	127477805	127477850	2	1.03551e-09	-0.056356	-0.0358513	AC000124.1
chr10	5317725	5318333	4	1.07021e-09	-0.0600111	-0.0305759	NA
chr6	117425630	117426486	7	1.07796e-09	-0.0556017	-0.0161164	ROS1, AL132671.2
chr6	148494833	148495266	3	1.07982e-09	-0.0518628	-0.0309719	SASH1
chr15	52558445	52559339	5	1.11144e-09	-0.0522532	-0.0387187	ARPP19
chr6	167761301	167761566	2	1.1134e-09	-0.0508229	-0.0339913	NA
chr17	19457917	19458341	2	1.12001e-09	-0.0609742	-0.0200576	AC004448.1, AC004448.2
chr6	32092904	32098805	65	1.13926e-09	0.103828	0.0149455	TNXB, AL662884.2
chr5	146920412	146920675	3	1.14468e-09	-0.0929217	-0.0445837	PPP2R2B
chr15	101246740	101247267	2	1.3208e-09	-0.0648348	-0.0407767	CHSY1
chr8	60921814	60923289	9	1.32964e-09	-0.0574831	-0.0150038	AC022182.1
chr8	686371	688330	9	1.37322e-09	-0.109975	-0.0305515	ERICH1
chr5	170503531	170504421	12	1.38551e-09	-0.0534958	-0.00405685	KCNIP1
chr6	348098	349628	6	1.38638e-09	-0.0527787	-0.0147685	DUSP22
chr20	51801433	51802851	13	1.44521e-09	-0.0553091	-0.020458	SALL4
chr9	134024833	134024892	2	1.47233e-09	-0.0587986	-0.0537654	NA
chr1	84478615	84479854	7	1.51808e-09	-0.0607413	-0.0119018	AL844170.1, RPF1
chr10	14604004	14605754	9	1.55239e-09	-0.0536282	-0.0199425	FAM107B
chr8	143771413	143771738	2	1.66084e-09	-0.0559894	-0.0281239	IQANK1, AC105219.3
chr16	86578084	86578845	8	1.66302e-09	-0.0500166	-0.0239516	FOXL1
chr17	45371127	45371689	2	1.68405e-09	-0.0541355	-0.0291598	AC003070.2
chr7	6576792	6577663	7	1.72096e-09	-0.0989748	-0.0154176	ZDHHC4
chr14	55458938	55459296	2	1.73156e-09	-0.0522056	-0.0418559	NA
chr3	113514706	113516411	12	1.73469e-09	-0.0707158	-0.0175865	AC112128.1, SPICE1
chr17	48891801	48893736	17	1.83203e-09	-0.0759606	-0.00690117	ATP5MC1, SUMO2P17
chr13	100517292	100517968	6	1.84795e-09	-0.0500406	-0.0188758	PCCA
chr5	180160950	180161838	4	1.92618e-09	0.133979	0.05826	RASGEF1C
chr1	2503648	2505444	6	1.95459e-09	-0.0504349	-0.0193949	PLCH2
chr16	57244008	57245733	12	1.95853e-09	-0.0541867	-0.00680038	ARL2BP
chr11	18236508	18236606	2	1.97095e-09	-0.0662164	-0.03853	SAA4, SAA2-SAA4
chr12	119513503	119513625	2	2.12118e-09	-0.0559545	-0.0350635	CCDC60, AC002070.1
chr6	110981434	110982589	14	2.22626e-09	0.0627925	0.00596985	RPF2
chr20	45253298	45255578	11	2.29125e-09	-0.0545848	-0.0277288	SLPI
chr20	2799468	2801432	14	2.31419e-09	-0.0612738	-0.0116431	CPXM1
chr13	99269987	99270610	3	2.32153e-09	-0.0554888	-0.0304807	UBAC2
chr13	111343411	111343678	2	2.42466e-09	-0.0601492	-0.0483797	TEX29
chr8	60516432	60517744	13	2.42858e-09	-0.0517254	-0.0074921	RAB2A, LINC01301
chr8	948407	949171	3	2.44959e-09	-0.0855098	-0.0385455	DLGAP2
chr6	149319875	149320368	3	2.45042e-09	-0.0625164	-0.0445041	TAB2
chr5	16935779	16936990	12	2.4952e-09	-0.0589426	-0.00714532	MYO10
chr15	41971716	41973215	12	2.59517e-09	-0.0509756	-0.00533443	PLA2G4E-AS1, EHD4
chr3	4302759	4304172	19	2.60493e-09	-0.0977992	-0.0189375	SETMAR, SUMF1, AC023483.1
chr4	80007185	80008017	4	2.60749e-09	-0.0528015	-0.0387136	ANTXR2
chr11	120302838	120303251	2	2.64328e-09	0.0744815	0.0128457	POU2F3
chr21	44657273	44657800	7	2.75485e-09	-0.095855	-0.0529683	TSPEAR
chr19	35107590	35107721	2	2.87563e-09	-0.0540254	-0.0426029	AC020907.1, AC020907.6
chr6	31559916	31560462	7	2.91592e-09	-0.0594189	-0.0149562	NA
chr1	36321755	36323026	6	2.98405e-09	-0.056246	-0.0258416	SH3D21, EVA1B
chr1	232599635	232599704	2	2.99433e-09	-0.0567744	-0.041161	SIPA1L2
chr10	103678250	103679522	6	3.02069e-09	-0.0551683	-0.0363198	SH3PXD2A
chr3	136818327	136820271	18	3.04737e-09	-0.057301	-0.00732449	SLC35G2
chr18	25349241	25351039	6	3.18903e-09	-0.0517574	-0.0136224	ZNF521
chr19	12945015	12946392	13	3.24018e-09	-0.0520217	-0.0126671	RAD23A
chr2	202172414	202173068	2	3.26666e-09	-0.0526677	-0.0317941	KIAA2012
chr9	129587135	129587705	2	3.30801e-09	-0.0765609	-0.0543058	NA
chr7	130959868	130961319	4	3.35069e-09	-0.0649094	-0.0481252	AC016831.6, LINC-PINT
chr10	100996408	100997633	16	3.37358e-09	-0.0594539	-0.00807058	LZTS2
chr10	75062482	75062655	2	3.45152e-09	-0.106333	-0.0937898	NA
chr17	5498877	5501261	18	3.46536e-09	0.0976718	0.0157538	AC055839.2, NLRP1
chr19	2272717	2274043	5	3.57217e-09	-0.0714078	-0.00413666	OAZ1, AC005258.1
chr19	39032107	39033247	11	3.62496e-09	-0.0538768	-0.0324783	FBXO27
chr11	119363897	119365092	10	3.76213e-09	-0.0515445	-0.0111804	USP2-AS1, USP2
chr10	70456234	70456868	2	4.21035e-09	-0.0603583	-0.037951	NA
chr7	26200467	26201884	23	4.23816e-09	0.103159	0.00293522	CBX3, HNRNPA2B1
chr20	20055988	20056702	8	4.43965e-09	-0.0622222	-0.0279673	CFAP61, CRNKL1
chr3	129121255	129123207	17	4.46751e-09	-0.0513714	-0.0104488	RAB43, ISY1-RAB43
chr17	42337495	42337767	5	4.6685e-09	-0.0663993	-0.0380106	STAT3
chr9	138122339	138122549	2	4.68436e-09	-0.0753178	-0.0509963	CACNA1B
chr6	41406794	41409255	11	4.90435e-09	-0.0576819	-0.027339	NA
chr5	178730345	178731085	11	5.3048e-09	-0.0546276	-0.0051642	ZNF354A
chr2	88187094	88187588	3	5.31479e-09	-0.0556483	-0.0381683	NA
chr13	77027122	77028365	11	5.38808e-09	0.0632583	0.00100693	AC001226.2, MYCBP2-AS1, AC001226.1, FBXL3
chr9	88387388	88387985	5	5.46349e-09	-0.065141	-0.0205501	AL353748.3
chr2	33726580	33727356	2	5.67415e-09	0.335954	0.173676	LINC01320, MYADML
chr18	14979286	14979468	2	5.76e-09	-0.0655958	-0.0521104	AP005121.2
chr20	59985855	59986026	2	5.76989e-09	0.0653089	0.0459787	CDH26
chr8	1947392	1952447	26	5.84268e-09	-0.0581423	-0.0142885	AC019257.8, ARHGEF10
chr14	92890389	92891420	4	5.84313e-09	-0.0723387	-0.0229934	LINC02833
chr7	151471840	151472997	5	6.85168e-09	-0.0631217	-0.0386684	RHEB
chr4	2433277	2434217	5	6.87559e-09	0.0504451	0.00519725	CFAP99
chr10	21506206	21506221	2	7.11105e-09	-0.0539236	-0.0390688	NA
chr3	156816287	156817467	5	7.18734e-09	-0.0623183	-0.0170015	LINC00886
chr20	51013909	51014601	4	7.21936e-09	-0.0501038	-0.0376742	KCNG1
chr22	18028414	18029315	4	7.57572e-09	-0.0565239	-0.0253488	NA
chr3	59540678	59540913	2	7.80506e-09	-0.0588243	-0.0446612	AC126121.3
chr3	72738804	72739331	5	7.93996e-09	-0.0572664	-0.019377	AC097369.4
chr7	150946827	150948004	7	8.00279e-09	-0.0503246	-0.0317895	KCNH2
chr16	69122425	69122433	2	8.30683e-09	0.0620495	0.0339045	DERPC, CHTF8
chr3	16240337	16240753	2	8.35746e-09	-0.0505462	-0.0379857	NA
chr20	19860878	19861015	2	8.6806e-09	-0.0503377	-0.042044	RIN2
chr12	2138037	2138618	2	8.68096e-09	-0.0520807	-0.0324132	CACNA1C
chr16	88759402	88760161	5	8.86286e-09	-0.0535891	-0.0181977	PIEZO1
chr10	1612041	1612599	4	9.24828e-09	-0.0510659	-0.0276657	ADARB2
chr3	141050025	141052342	22	9.28301e-09	-0.0524153	-0.00656678	SPSB4
chr15	76012190	76013112	9	9.3816e-09	-0.0553359	-0.0142814	NRG4
chr15	75108097	75108272	2	9.50272e-09	-0.0507509	-0.035732	PPCDC
chr6	49877462	49878247	4	9.50482e-09	-0.0506514	-0.0240408	NA
chr20	49277953	49280723	21	9.64051e-09	-0.0502671	-0.0123765	ZFAS1, AL049766.2, SNORD12C, AL049766.1, SNORD12B, AL049766.3, SNORD12, ZNFX1
chr14	60485379	60486760	12	9.81457e-09	-0.0568349	-0.00774723	C14orf39
chr1	9234215	9234854	6	9.86771e-09	-0.059534	-0.0164549	H6PD
chr17	1604349	1606786	16	1.02808e-08	0.0840455	0.0215952	SLC43A2, RN7SL105P
chr19	4328748	4329584	4	1.07321e-08	0.0917574	0.0213728	STAP2
chr19	12647867	12648732	6	1.09812e-08	0.0665115	0.0413864	AC010422.3, MAN2B1
chr18	67232165	67232638	4	1.13055e-08	-0.055065	-0.0251638	NA
chr6	46954818	46955874	6	1.13647e-08	-0.0571231	-0.0216368	ADGRF5
chr12	3726710	3727745	4	1.1401e-08	-0.0576914	-0.0464712	CRACR2A
chr7	150567223	150567899	3	1.18884e-08	-0.110162	-0.0698772	GIMAP4
chr6	1317327	1317512	4	1.19284e-08	-0.0539625	-0.0308722	NA
chr1	8015077	8016746	5	1.22553e-08	-0.0541598	-0.0319507	ERRFI1
chr10	69408193	69409338	7	1.22863e-08	-0.0507383	-0.0122792	TACR2
chr2	237202186	237202712	2	1.26007e-08	-0.0569142	-0.0416564	NA
chr15	79896786	79897795	11	1.29192e-08	-0.0537366	-0.0116197	MTHFS, ST20-MTHFS
chr19	51026110	51027495	10	1.31604e-08	-0.0592978	-0.0117211	KLK11
chr17	50076697	50077280	3	1.49354e-08	-0.0592387	-0.0462896	ITGA3
chr7	1664184	1664948	4	1.54245e-08	-0.0505604	-0.0189273	NA
chr14	74425097	74426973	8	1.55672e-08	-0.061836	-0.0110361	SYNDIG1L
chr19	16342040	16342448	2	1.55694e-08	-0.0669179	-0.0488183	NA
chr5	72318925	72320635	15	1.56109e-08	-0.0554784	-0.00922814	PTCD2, MRPS27
chr1	112922469	112923465	7	1.64039e-08	0.0526967	0.00788681	AKR7A2P1, SLC16A1
chr11	44957093	44957775	5	1.65874e-08	-0.0824736	-0.0309935	NA
chr21	39533635	39534324	4	1.75808e-08	-0.0696389	-0.0333631	NA
chr12	56487969	56488751	9	1.82978e-08	-0.0577412	-0.00796247	AC097104.1, GLS2
chr4	155376464	155377275	15	1.84166e-08	-0.0656503	-0.00634636	AC097467.3, MAP9
chr14	91060119	91061337	14	1.85783e-08	-0.0531604	-0.00653251	DGLUCY, RPS6KA5
chr8	142699786	142700567	10	1.94105e-08	-0.0563656	-0.0200645	LY6K
chr1	227887186	227888048	5	1.9507e-08	-0.0745626	-0.0524103	NA
chr6	110957382	110959076	18	1.97502e-08	-0.0762365	-0.00864281	GTF3C6
chr15	41402304	41403180	9	1.99138e-08	-0.0547389	-0.0106401	NDUFAF1
chr12	124388372	124390083	8	2.00685e-08	0.104868	0.0618858	NCOR2
chr8	133217858	133217914	2	2.02027e-08	-0.0510033	-0.0335154	CCN4
chr2	104414041	104415438	5	2.03662e-08	-0.0544729	-0.0285852	AC068535.1, LINC01831
chr10	133443345	133443440	2	2.05835e-08	-0.0568015	-0.0350897	NA
chr19	55703738	55704576	5	2.13793e-08	-0.0582201	-0.0325425	EPN1
chr21	35050503	35050889	3	2.14407e-08	-0.0555534	-0.0361378	RUNX1
chr17	75869224	75869933	4	2.20957e-08	0.051692	0.00541144	NA
chr5	1489703	1489774	3	2.36269e-08	-0.0638163	-0.0447828	LPCAT1
chr8	58851006	58851301	3	2.37962e-08	-0.0516494	-0.0323536	TOX
chr11	110078008	110078065	2	2.40495e-08	-0.050467	-0.0447225	RDX
chr10	70558441	70559822	6	2.50169e-08	-0.0543857	-0.019798	PALD1
chr19	31421944	31422301	2	2.51133e-08	-0.0530462	-0.0500864	AC008992.1
chr8	144685855	144686562	6	2.52454e-08	-0.0612372	-0.0241328	NA
chr2	45167694	45168817	8	2.52647e-08	-0.0718876	-0.0237302	AC093833.1, LINC01121
chr16	23509384	23511016	8	2.59574e-08	-0.0675501	-0.0109003	GGA2
chr3	10283805	10285090	8	2.65499e-08	-0.0743566	-0.0263229	AC022384.1, LINC00852
chr16	84504606	84505504	9	2.70593e-08	0.0503243	0.00675141	MEAK7
chr2	3703362	3704763	8	2.71014e-08	0.0723987	0.0119448	DCDC2C, AC010907.1
chr17	38967385	38968448	13	2.75999e-08	-0.057134	-0.0294984	FBXO47
chr3	11037072	11038193	9	2.84922e-08	-0.0520446	-0.0118394	SLC6A1
chr4	1113414	1114195	11	3.00547e-08	-0.0732235	-0.0202342	AC092535.4, RNF212
chr4	75513202	75515530	19	3.02897e-08	-0.0508705	-0.00784088	THAP6, RCHY1
chr1	31423092	31423615	4	3.03294e-08	-0.0628914	-0.0433292	SERINC2
chr10	122460843	122463300	20	3.1388e-08	0.0662428	0.00288645	HTRA1, BX842242.1
chr17	81941199	81942452	9	3.16625e-08	-0.0601791	-0.0230161	AC145207.1, PYCR1, MYADML2
chr17	49913589	49915016	6	3.18284e-08	-0.0647018	-0.0192362	AC027801.4
chr2	21044462	21045280	3	3.23564e-08	-0.0675229	-0.0356926	NA
chr1	28775097	28776007	7	3.30997e-08	-0.0511529	-0.0159472	NA
chr22	26319082	26319477	2	3.31867e-08	-0.106011	-0.0595296	SEZ6L
chr12	94649776	94651699	14	3.32182e-08	0.0558256	0.000507231	TMCC3
chr1	100538368	100539953	8	3.4069e-08	-0.0575841	-0.0141741	GPR88
chr13	43878702	43880519	18	3.4244e-08	-0.0621313	-0.00734035	LACC1, CCDC122
chr13	21175833	21177094	17	3.43395e-08	0.0943987	0.00242038	MRPL57, SKA3
chr18	13232557	13232954	3	3.54125e-08	-0.0563937	-0.0256623	LDLRAD4
chr10	127973722	127973775	2	3.60279e-08	-0.0596994	-0.0384125	PTPRE
chr10	71349980	71351675	7	3.64486e-08	-0.0734575	-0.0201297	SLC29A3
chr20	63913157	63913278	2	3.772e-08	-0.0555247	-0.044243	DNAJC5
chr15	66654833	66655279	5	3.85969e-08	0.120289	0.109126	LINC01169
chr1	112635530	112635711	2	3.9372e-08	-0.0551004	-0.0461805	CAPZA1
chr3	14216393	14216549	2	4.14128e-08	-0.150444	-0.129604	NA
chr21	44764919	44764990	2	4.29574e-08	-0.109009	-0.0907973	NA
chr10	116691242	116691768	3	4.30556e-08	-0.0747938	-0.031261	HSPA12A
chr11	20363115	20364476	19	4.45637e-08	-0.0668818	-0.00745135	HTATIP2
chr19	10109337	10111733	19	4.64834e-08	-0.073056	-0.0134984	PPAN-P2RY11, PPAN, SNORD105B, P2RY11
chr1	78044884	78046445	15	5.0018e-08	-0.0563586	-0.0138767	GIPC2
chr6	24645647	24646982	17	5.09331e-08	-0.0614246	-0.00809999	KIAA0319
chr5	114858035	114858161	2	5.17762e-08	-0.0602589	-0.0471277	NA
chr5	95850801	95851323	2	5.21913e-08	-0.0741599	-0.031908	LINC01554, AC008592.3
chr1	163923386	163923624	2	5.24285e-08	0.0551529	0.0180456	NA
chr18	23452102	23453692	11	5.33695e-08	-0.0585415	-0.0115817	RIOK3
chr8	66178015	66180327	16	5.77304e-08	-0.0576257	-0.00791528	CRH
chr10	1467029	1469082	9	5.78097e-08	-0.0500643	-0.0189692	ADARB2
chr12	130222787	130223014	4	5.82437e-08	-0.0538535	-0.0475985	NA
chr7	150340899	150342390	8	6.09457e-08	-0.0612673	-0.0260372	AC005586.1, RARRES2
chr17	79831381	79832645	6	6.13958e-08	-0.0638193	-0.0378143	NA
chr2	236014187	236015115	5	6.25419e-08	-0.0586257	-0.0373902	AGAP1
chr7	155509647	155510075	2	6.40045e-08	-0.0523904	-0.0253135	CNPY1, AC009403.2
chr6	30070227	30072024	36	6.40656e-08	-0.100949	-0.0352163	PPP1R11, RNF39
chr2	121596377	121597050	3	6.6338e-08	0.0555037	0.0355106	CLASP1
chr5	10631944	10632285	3	6.87764e-08	-0.0605396	-0.0351041	ANKRD33B
chr6	170262055	170262928	10	7.25729e-08	-0.0635904	-0.0320645	AL109910.1
chr7	158253333	158253666	3	7.38511e-08	-0.117562	-0.0831811	PTPRN2
chr10	133029074	133030289	7	8.08227e-08	-0.0700726	-0.0306048	NA
chr20	45538579	45539335	2	8.19778e-08	-0.0531628	-0.0356028	WFDC6, EPPIN-WFDC6
chr1	70221060	70221876	9	8.36008e-08	-0.0780986	-0.012637	SRSF11
chr18	12777646	12778030	4	8.42871e-08	-0.0569807	-0.045277	NA
chr20	35411532	35412716	13	8.46693e-08	-0.0505549	-0.00339912	UQCC1
chr6	55326746	55327540	6	8.97477e-08	-0.09484	-0.0257666	GFRAL
chr17	335042	335965	5	9.17397e-08	-0.0750204	-0.0310604	RPH3AL
chr12	46825843	46826414	12	9.17984e-08	-0.0908088	-0.0496706	AC008014.1, SLC38A4
chr4	56655491	56658038	15	9.61528e-08	-0.103098	-0.0172515	HOPX
chr6	159819206	159820524	9	1.01402e-07	-0.0742191	-0.0332646	PNLDC1
chr20	57262427	57263086	5	1.02421e-07	-0.0500873	-0.0280299	BMP7
chr16	88812395	88812730	3	1.05898e-07	-0.0590542	-0.0159303	NA
chr8	53657108	53658321	10	1.09342e-07	-0.0598554	-0.0147505	NA
chr15	79035160	79035871	3	1.10978e-07	-0.0881765	-0.0491585	RASGRF1
chr9	68584059	68584838	3	1.12674e-07	-0.0602255	-0.0370826	TMEM252-DT
chr3	112293802	112294808	8	1.12685e-07	-0.0515715	-0.0263695	SLC9C1
chr12	80936830	80938320	13	1.15694e-07	-0.0757859	-0.00826204	ACSS3, LIN7A
chr10	1474573	1475696	8	1.16106e-07	-0.0665311	-0.0304932	ADARB2
chr1	155140226	155141194	12	1.23805e-07	-0.0562245	-0.00797921	DPM3
chr8	142776998	142778674	21	1.27699e-07	-0.0663908	-0.0219034	LYNX1-SLURP2, LYNX1
chr13	109667215	109667709	4	1.2897e-07	0.0519785	0.0261961	AL163541.1
chr22	38334804	38335292	2	1.3083e-07	-0.0518198	-0.0346211	TPTEP2-CSNK1E
chr10	70782635	70783514	5	1.31347e-07	-0.0536073	-0.0279467	TBATA
chr9	69035321	69036415	9	1.32659e-07	0.0502396	-0.000463262	AL358113.1, FXN
chr5	100891046	100891183	2	1.32815e-07	-0.0717878	-0.0418515	ST8SIA4
chr9	122225617	122229377	33	1.3543e-07	-0.140733	-0.0457665	LHX6
chr2	106269470	106270757	5	1.42696e-07	-0.0807633	-0.0446225	NA
chr14	104085144	104086060	11	1.53901e-07	-0.0657547	-0.013594	ASPG
chr6	36365065	36365370	2	1.54411e-07	-0.0514366	-0.0401908	ETV7
chr2	241035293	241037241	9	1.57859e-07	-0.0767729	-0.0474229	SNED1, SNED1-AS1
chr16	8730129	8730382	3	1.63179e-07	-0.0784352	-0.0398962	ABAT
chr7	56063739	56064268	11	1.65853e-07	-0.171429	-0.0197091	CCT6A, SUMF2
chr16	90047076	90048155	8	1.8055e-07	-0.12097	-0.00946736	URAHP
chr16	86791670	86791899	3	1.86068e-07	-0.0825686	-0.0776032	NA
chr7	27101178	27103668	23	2.02145e-07	-0.0682704	-0.0133987	HOXA2
chr9	35079654	35080827	13	2.07479e-07	-0.0626403	-0.0143095	VCP, FANCG
chr3	57948945	57950013	4	2.08941e-07	-0.0546135	-0.0189779	NA
chr2	173400896	173401005	2	2.11103e-07	-0.122272	-0.0991601	NA
chr3	72348196	72348340	2	2.18188e-07	0.0865995	0.0734565	NA
chr2	177634781	177635554	3	2.25361e-07	-0.0503512	-0.0292718	PDE11A, PDE11A
chr11	1442311	1443255	7	2.54224e-07	-0.0558425	-0.029766	BRSK2
chr17	48111736	48111751	2	2.55333e-07	-0.0554845	-0.0411599	SNX11
chr8	144465071	144466393	13	2.55448e-07	-0.060344	-0.00688044	AC084125.1, KIFC2, CYHR1
chr18	63192670	63193056	2	2.65477e-07	-0.052802	-0.0357854	BCL2
chr21	44592541	44593413	5	2.74227e-07	-0.0563382	-0.0383194	KRTAP10-4, TSPEAR
chr16	4943226	4943542	3	2.98806e-07	-0.0524627	-0.0403109	PPL
chr16	10031525	10031664	2	3.04648e-07	-0.0740324	-0.0556246	GRIN2A
chr10	30554103	30554663	4	3.05507e-07	-0.100898	-0.0568492	AL590068.4, AL590068.1
chr2	3594119	3595377	13	3.19555e-07	-0.0605233	-0.0263277	COLEC11
chr17	7329228	7330277	8	3.55619e-07	-0.0507167	-0.0128095	NEURL4
chr19	18173235	18174231	15	3.63576e-07	-0.0623441	-0.0102386	AC007192.1, IFI30
chr18	49486625	49487890	12	3.66512e-07	-0.0636856	-0.0152032	AC100778.3, MIR1539, C18orf32, RPL17-C18orf32
chr12	131434982	131435034	2	3.82547e-07	-0.0709068	-0.0592739	NA
chr17	81499412	81500029	4	3.9604e-07	0.0592012	0.00280808	NA
chr16	1794926	1795459	7	4.03173e-07	0.068299	-0.0117594	IGFALS
chr18	25352445	25353732	6	4.11508e-07	-0.0556679	-0.016497	NA
chr18	3411489	3412784	13	4.1455e-07	-0.0644206	-0.0194906	TGIF1
chr5	76607572	76607875	6	4.14584e-07	0.0573478	0.0419387	IQGAP2, AC026725.1
chr5	502176	502456	2	4.59134e-07	-0.0524859	-0.0515311	SLC9A3
chr17	319517	322368	18	4.62926e-07	0.0662763	0.0217963	AC129507.4, RPH3AL
chr2	27307113	27308729	17	5.17241e-07	-0.062245	0.00610223	TRIM54, UCN
chr10	121927422	121928905	17	5.30476e-07	0.080377	0.0170242	ATE1-AS1, ATE1
chr1	7538055	7538928	3	5.40778e-07	-0.113944	-0.0512469	CAMTA1
chr21	41641649	41642104	3	5.48767e-07	-0.0735618	-0.0493216	NA
chr2	232662228	232662717	5	5.61e-07	-0.0732029	-0.0182952	EFHD1
chr4	54942861	54943612	4	6.0676e-07	-0.0518111	-0.0260908	NA
chr6	144007780	144009208	21	6.16884e-07	-0.0748092	-0.00637823	PLAGL1, HYMAI
chr2	176268695	176269579	10	6.36175e-07	-0.0510965	-0.00711354	MTX2
chr17	36942713	36943151	2	6.46645e-07	0.0504805	0.0129198	LHX1, AC243773.1
chr17	82381246	82381524	3	6.51191e-07	0.0898254	0.0148645	AC132938.1
chr1	19643256	19644682	19	6.55442e-07	-0.0674097	-0.0091234	NBL1, MICOS10-NBL1
chr5	181216432	181216741	5	7.06327e-07	0.0636645	0.0318898	AC008443.7
chr17	38701434	38701799	2	8.26461e-07	-0.0526684	-0.04066	NA
chr14	101076783	101078083	10	8.46586e-07	-0.0611752	-0.0160051	AL132709.7
chr7	43906029	43907946	14	8.47116e-07	-0.0500126	-0.00589485	URGCP-MRPS24, URGCP
chr2	10329619	10330339	7	9.27021e-07	0.0515721	0.0227097	HPCAL1
chr3	111978541	111979418	14	9.61599e-07	0.0658471	0.00592044	ABHD10
chr19	56764775	56765920	5	9.75806e-07	-0.0603163	-0.023619	ZIM2-AS1, AC006115.2
chr17	49992681	49993877	7	1.13649e-06	-0.0540905	-0.0179096	DLX3
chr3	194985112	194985439	4	1.15037e-06	0.0669807	0.0599356	NA
chr4	139656828	139656887	2	1.19921e-06	-0.0670507	-0.057907	NA
chr20	63694408	63696741	12	1.24493e-06	0.0568949	0.0203623	RTEL1, RTEL1-TNFRSF6B, TNFRSF6B
chr8	142668818	142670378	11	1.39407e-06	-0.138309	-0.0198043	PSCA, JRK
chr1	246696587	246696705	3	1.5117e-06	-0.0713042	-0.0466441	NA
chr4	151324593	151325998	9	1.54039e-06	-0.0912849	-0.0289485	SH3D19
chr19	49210571	49211677	6	1.57004e-06	0.0695767	0.0187376	TRPM4
chr1	152188761	152190031	8	1.91631e-06	-0.0922507	-0.0497491	FLG-AS1, PUDPP2
chr8	106617905	106618031	3	1.93301e-06	0.0794058	0.0581837	OXR1, AC090579.1
chr7	44123202	44124376	14	2.01002e-06	0.0511172	0.00351208	POLD2
chr13	78658981	78659825	7	2.01177e-06	0.0741551	0.0175663	OBI1
chr19	13234401	13234785	3	2.04665e-06	-0.135961	-0.084701	CACNA1A
chr17	39867227	39867893	5	2.28113e-06	-0.0516824	-0.0280163	NA
chr16	81219777	81221114	10	2.41092e-06	-0.0687173	-0.0357102	PKD1L2
chr2	1605290	1606060	8	2.44928e-06	0.0629867	0.0207071	AC141930.1
chr1	162496667	162498436	20	2.5486e-06	0.0607344	0.00784108	UHMK1
chr17	5221111	5221666	3	2.67265e-06	-0.130805	-0.121657	AC087500.1, SCIMP
chr13	95300648	95301687	6	2.95485e-06	0.069693	0.0142055	ABCC4
chr6	44285737	44286554	8	3.11256e-06	-0.0502254	-0.0138997	TMEM151B, AL353588.1, TCTE1
chr6	29680147	29681358	21	3.38955e-06	-0.133504	-0.0715076	ZFP57
chr8	1899833	1900448	6	3.5182e-06	-0.0691545	-0.0283674	AC019257.8, ARHGEF10
chr19	54502699	54502738	3	3.98896e-06	-0.0582294	-0.0495634	LAIR2
chr1	244322950	244323011	2	4.00688e-06	-0.0538731	-0.0515781	NA
chr1	146049324	146049610	2	4.1407e-06	-0.06245	-0.0461865	NA
chr2	70085483	70088357	21	4.16455e-06	-0.0610077	-0.0110146	PCBP1, PCBP1-AS1
chr10	13439846	13440381	3	4.19565e-06	0.066432	0.0356269	BEND7
chr7	63925848	63926769	7	4.27109e-06	-0.100109	-0.0550765	AC092634.8, AC092634.3
chr19	10430531	10430802	8	4.43909e-06	-0.0510725	-0.0168523	PDE4A
chr17	80099894	80100406	3	4.46555e-06	-0.0611579	-0.0429718	CCDC40
chr3	157160323	157161294	12	4.46584e-06	-0.0567164	-0.0177076	CCNL1
chr14	85528596	85530407	15	4.71534e-06	-0.0511132	-0.0116215	AL049775.3, FLRT2, AL049775.1
chr3	58586222	58587593	11	4.81089e-06	-0.0592192	-0.0158356	FAM107A
chr17	48012627	48012865	2	4.89867e-06	-0.0565764	-0.0360289	NA
chr15	101088448	101089170	6	4.96839e-06	-0.0501226	-0.0248155	NA
chr9	95770693	95772045	6	5.87125e-06	-0.0632731	-0.0462444	LINC00476
chr5	132819541	132820273	6	5.87185e-06	0.0570474	0.0239466	NA
chr2	168912991	168913106	2	6.35685e-06	-0.0705608	-0.0588238	SPC25
chr2	104658680	104660200	8	6.49035e-06	0.0857026	0.051465	AC013402.1, AC068057.3
chr10	70494558	70495313	4	6.57176e-06	-0.0809707	-0.0554618	PALD1
chr7	27142816	27145663	52	7.54737e-06	0.0655754	0.0254452	HOXA-AS3, HOXA3, AC004080.6, HOXA5, HOXA6
chr22	30386815	30388006	11	7.60887e-06	-0.0514714	-0.0149165	RNF215
chr7	1226215	1227592	5	7.95076e-06	-0.0841834	-0.0638124	NA
chr8	73975764	73976689	9	8.11006e-06	-0.0783512	-0.0105925	TMEM70
chr7	80919140	80920344	9	8.62051e-06	-0.105479	-0.0237619	SEMA3C
chr19	50357590	50359032	8	9.30727e-06	-0.0639524	-0.0369682	NR1H2, NAPSA
chr18	75204057	75204438	3	9.8248e-06	0.0594782	0.0457065	ZADH2
chr4	1521347	1521599	3	1.02304e-05	-0.083037	-0.065089	NA
chr1	18480023	18482065	9	1.06664e-05	-0.0556378	-0.0294783	KLHDC7A
chr6	31682958	31683899	17	1.08104e-05	-0.0812001	-0.0362164	LY6G5C
chr1	160884771	160885410	5	1.2664e-05	-0.120753	-0.0638379	ITLN1
chr17	39636485	39638082	17	1.51281e-05	-0.0500465	-0.00239384	PPP1R1B, STARD3
chr7	158016291	158016904	7	1.81499e-05	0.058395	0.0247847	PTPRN2
chr12	52965162	52965722	4	1.98997e-05	-0.0705437	-0.0330516	NA
chr6	167644588	167645616	6	2.55425e-05	-0.0561225	-0.0366417	AL356123.1
chr2	231960793	231962178	15	2.87172e-05	-0.0629364	-0.0117243	DIS3L2
chr11	67650487	67650934	11	3.23785e-05	-0.0637146	-0.0420441	ACY3
chr19	47003605	47004434	5	3.33895e-05	-0.058062	-0.0434109	ARHGAP35
chr21	36542746	36543811	11	3.46006e-05	-0.0509543	-0.0286764	CLDN14, AP000696.2
chr17	301970	302559	6	3.85608e-05	0.0546693	0.0321792	RPH3AL
chr19	18588015	18588821	11	4.41886e-05	-0.0715931	-0.0315137	REX1BD, CRLF1
chr18	14747662	14748299	8	4.73948e-05	-0.0532979	-0.0308116	ANKRD30B
chr7	100865584	100866523	7	4.9521e-05	0.0597846	0.0288119	SLC12A9
chr4	87975003	87975056	3	5.40387e-05	-0.0573195	-0.0239872	AC131944.1
chr2	10690106	10690701	7	5.61555e-05	-0.0519592	-0.0186584	RN7SL832P
chr12	7107807	7109717	24	6.48683e-05	-0.0552417	-0.00880862	C1RL-AS1, C1RL
chr17	81119682	81120113	4	9.41242e-05	-0.100199	-0.0559291	AATK
chr1	161398997	161400401	13	0.000179523	0.0698976	0.0169542	AL592295.4, AL592295.5
chr11	77127503	77128430	9	0.000228193	-0.0552977	-0.0267256	MYO7A
chr16	807454	807576	2	0.000512137	-0.115617	-0.106776	NA
chr8	1416861	1417009	3	0.000969349	-0.0857459	-0.0768052	DLGAP2
chr10	121595940	121596822	9	0.00162934	-0.0688115	-0.0442337	FGFR2

## Sheet: OverlappingSFARI
ABAT
AGAP1
ARHGEF10
BRSK2
CACNA1A
CACNA1B
CACNA1C
CLASP1
CUX1
DENND2B
DLGAP1
DLGAP2
DLX3
DNAJC5
DOCK1
FXN
GALNT2
GAS2
GLIS1
GNAS
GRID2IP
GRIN1
GRIN2A
HECW2
ITPR1
KANK1
KIZ
LZTS2
MYO7A
NAV2
NCOA1
NSD2
NUP133
PAX6
PCCA
PPP1R1B
PRKCA
PRKN
RAB2A
RAB43
RASSF5
RHEB
SASH1
SLC6A1
SMURF1
SOS2
SRSF11
STX1A
TECTA
THRA
VCP
ZNF827

## Sheet: OverlappingDMPs
overlap
S100A16
FBXO47
SRSF11
MBP
GLS2
ACCS
HYPK
SERINC4
AIM2
TNXB
TOGARAM1
KLHL28
REX1BD
PKD1L2
GAL3ST4
POC1B-GALNT4
POC1B
SETX
MCF2L
TAB2
KIAA0319
RNF39
AKR7A2P1
CBX3
HNRNPA2B1
ERICH1
C1RL
SALL4
RPH3AL
BCL2L14
KRT20
ZFAS1
SNORD12
CNPY1
NMNAT2
RN7SL832P
IFI30
BRDT
RIIAD1
MICAL2
STX1A
OBI1
RASSF5
RNU6-1137P
PTCHD3P3
CCDC162P
WEE1
FGFR2
BDH2
C14orf132
CAPN15
LINC00235
LY6G5C
PDE4A
LZTS2
LINC02093
FLG-AS1
RCC1
AAK1
TNF
ADGRF5
ZNF696
THAP6
RCC2
ATP5MC1
SLC9C1
LHX6
CRAMP1
ALOX5
ARPP21
TRMT10C
ARHGAP35
ZFP41
HOXD11
OSBPL6
RNF215
PREPL
ASGR1
LINC00852
CCDC40
NCOR2
SCARF2
MYADML
GTF3C6
DLGAP1
PRPSAP2
EPN1
ATF5
CDH26
HJV
SH3PXD2A
LGR6
HOXA5
LINC01554
LNX1
ATN1
LYG2
CLDN14
MPP2
FANCG
UQCC1
TMEM151B
TMEM86A
RHEB
MYO10
IGFALS
SACM1L
LIMD1-AS1
SEMA3C
FAM131B
CRCT1
HAUS3
SOD2
ACAT2
SOD2-OT1
PRKCZ
SYNDIG1L
GPR88
DIS3L2
APBB2
FOXL1
FGF12-AS2
TECTA
CCP110
GDE1
PNMA8A
SUB1P3
PTCD2
ITLN1
LINC00471
GPC1
RAD23A
ATE1
SLC38A4
TNFRSF6B
SLC29A3
FADD
ETV7
URAHP
H2AZ2
OXR1
MARF1
GCSH
ZFP57
HADHB
LINC02028
ACAD8
TTC21B
SPECC1L
SPECC1L-ADORA2A
SMIM1
KLHDC7B-DT
S100A14
VSTM1
SLPI
ABAT
PLCH2
ZNF354A
SH3TC2
LINC01831
PHYKPL
ABHD10
DUSP22
TRPV2
RANBP6
CACNB3
ZNF664
CCDC92
SLC43A2
PTP4A2
DYRK4
RPL10A
SOS2
CHSY1
PSMC3
EFHD1
ATF6
PPP2R1A
NBL1
UTP4
CHTF8
DERPC
RNA5SP218
EHBP1L1
RWDD2A
PGM3
CDH24
NAP1L4
APCDD1L
APCDD1L-DT
SP110
SP140
CSRP1
CIB1
GDPGP1
RNF212
SPICE1
HAPLN1
BRSK2
PSCA
JRK
SNED1
RIOK3
FXYD3
RPF1
FUCA1
AGAP1
ZNF521
CFAP61
CRNKL1
ZFAND2B
TMCC3
FAT2
DPM3
CARD19
PABPC4
LINC01149
KCNIP1
MAN2B1
LRRC71
COLEC11
NR1H2
SAP30L
SAP30L-AS1
RNPEP
METTL23
JMJD6
RAB17
ADARB2
TUT7
MIR155HG
KRT40
ZFAND2A-DT
GPR27
EIF4E3
SIDT1
RABGGTB
KANK1
RCHY1
S100A10
H3P41
CACNA1B
EHD4
NDUFAF1
PSMC1
TMEM74B
NR2F2-AS1
ERRFI1
LINC02833
FBXO25
ADD1
C14orf39
CRACR2A
HOXA4
LY6K
ALOX5AP
HLA-DPA1
DNAJC3
DNAJC3-DT
GNPTAB
PARP11-AS1
LMBR1
SLC35G2
ASPG
C10orf120
CCDC122
SMIM36
LPCAT1
SH3D21
PARD6G
BMERB1
RAB2A
KCNC4
RARRES2
HDAC10
TUBGCP6
POU2F3
NUP133
HDHD2
LAG3
RBM38
FRAT1
HOXA2
GEMIN4
DBIL5P
KIFC2
CYHR1
CRH
TMEM70
VWA3B
RNU6-740P
SNORA9
SNHG15
TRPM4
KPNA1
CKB
NEURL4
PYCR1
FBXL3
P2RY11
PPAN
DGLUCY
RPS6KA5
CCT6A
SUMF2
LRRFIP1
PMP22
LAIR2
MEX3D
FAM166B
ZNF709
TTLL10-AS1
IRF1-AS1
HIPK3
FBXO27
FLRT2
UHMK1
HOOK2
SLC6A1
GFRAL
HOPX
DRG2
KLHDC7A
ELF3
ARPP19
APOLD1
PLEKHG5
MTHFS
L3MBTL1
GIPC2
CCNL1
NDRG2
SMAD2
DENND1B
KRTAP2-3
ATPAF2
TH
HPCAL1
SMIM29
NRG4
MYO7A
PNLDC1
MTUS2-AS1
PURG
WRN
IQGAP2
FCSK
ITGA3
EPCAM
HYMAI
PLAGL1
GRIN2A
SLC16A13
TNFRSF8
UBB
COMT
H6PD
LYNX1
LYNX1-SLURP2
TG
TRMT112
PRDX5
FGFRL1
GAD2
TGIF1
SETMAR
SKA3
MRPL57
HECW2
ZFYVE19
PCBP1-AS1
ROS1
SDK1
VOPP1
OXER1
ANKRD30B
TTC7B
TULP1
STAP2
SNORA80C
STAT3
HTATIP2
MAP9
GNAS
GNAS-AS1
TCHH
DENND2B
ARHGEF10
VWA2
ABCC4
RPL17-C18orf32
SLC35C2
B4GALT4
ASAH1
BRD1
ATXN7
THOC7
MMP23B
TBATA
ST8SIA4
PGAM1
LIN7A
RUNX1
ACY3
TMEM123
SERINC2
ADAP1
LINC02693
UCN
MFGE8
C6orf47
FBXO7
RAB43
KLK11
NPAS1
STK10
BABAM1
SYNPO2
FAM107B
DAB2IP
ARL2BP
C18orf32
DNA2
