# Supplementary material for: Genome-Wide DNA Methylation Profiling of Peripheral Blood Mononuclear Cells Reveals Epigenetic Signatures in Autism Spectrum Disorder
Source: Int J Mol Sci. 2026 May 7;27(10):4161. doi: 10.3390/ijms27104161 (PMC13207186; doi:10.3390/ijms27104161)
Supplement: Supplementary file 1 [file ijms-27-04161-s001.zip › Supplementary Table S4_Diease perturbation.xlsx]

## Sheet: GEO_down
Term_Top15	Overlap	P-value	Adjusted P-value	Old P-value	Old Adjusted P-value	Odds Ratio	Combined Score	Genes
schizophrenia 5419 human GSE12654 sample 465	31/316	0.000577164	0.365088	0	0	2.00482	14.9507	SH3GL3;ASAH1;NDRG4;CALCOCO1;STXBP1;ARPP19;TMEM123;CSRP1;PPP2R1A;BSG;SPP1;CKB;TBC1D22A;FBXO7;SYT5;PGAM1;GOT2;HPCAL1;MICAL2;SUPT5H;AP3B2;NAP1L4;HADHB;PTP4A2;PREPL;GNAS;PMP22;VOPP1;CSPG5;NBL1;STX1A
Schizophrenia C0036341 human GSE12654 sample 226	31/324	0.000874463	0.365088	0	0	1.94924	13.7264	SH3GL3;ASAH1;NDRG4;CALCOCO1;STXBP1;ARPP19;TMEM123;CSRP1;PPP2R1A;BSG;CKB;TBC1D22A;FBXO7;HLA-DPA1;SYT5;PGAM1;GOT2;HPCAL1;MICAL2;SUPT5H;AP3B2;NAP1L4;HADHB;PTP4A2;PREPL;GNAS;PMP22;VOPP1;CSPG5;NBL1;STX1A
schizophrenia DOID-5419 human GSE27383 sample 548	28/315	0.00434372	0.999995	0	0	1.79268	9.75045	FLT3;SPATC1L;TMEM140;ASCL2;IL18RAP;CPAMD8;NLRP2;VSTM1;LAIR2;DIP2A;ZNF304;CD300LF;TRPM4;HLA-DPA1;PYHIN1;ANKRD22;SH2D1B;FAM118A;AFAP1;DEFA3;LOC101927151;LAX1;SMAD7;AIM2;ABI3;MMP23B;PLCH2;MAD1L1
mental retardation DOID-1059 human GSE6575 sample 1044	16/165	0.0126708	0.999995	0	0	1.96454	8.582	MAP2K3;CFD;CDA;NTNG2;ST6GALNAC1;ANKRD22;HSPA6;HCG27;DEFA3;CDC42;AIM2;UBB;DHRS9;LINC00528;BSG;EPSTI1
autism spectrum disorder DOID-0060041 human GSE25507 sample 1025	28/357	0.0212277	0.999995	0	0	1.56031	6.01102	CIB1;TMEM140;TARP;TRMT112;TMEM123;SDCBP;PRDX5;IFI16;SEC61G;BSG;CXCR2;ANXA6;POLR2E;MBP;SLC16A3;S100A11;S100A10;HLA-DPA1;SACM1L;HSPA6;RHOG;HLA-C;DEFA3;PTP4A2;NAGK;ALOX5AP;ZNF217;MSRB1
autism spectrum disorder DOID-0060041 human GSE25507 sample 1026	26/330	0.0244472	0.999995	0	0	1.56703	5.81563	CFD;CDA;ITGB2;PIK3CD;IFI30;TMEM140;ARHGAP15;SDCBP;FRAT1;HLA-DMB;IL18RAP;RASSF5;CXCR2;TIMP2;MBP;S100A11;HLA-DPA1;PGAM1;HSPA6;RHOG;DEFA3;NFKBIA;MS4A6A;NAGK;SLPI;MSRB1
rheumatoid arthritis DOID-7148 human GSE10500 sample 779	28/368	0.0299547	0.999995	0	0	1.50894	5.29346	COX6A1P2;ASAH1;RNH1;ITGB2;COMT;STK10;TMEM123;SDCBP;HLA-DMB;PPP2R1A;CREG1;BSG;RNPEP;TIMP2;POLR2E;METTL7A;SLC16A3;CTSC;FUCA1;PABPC4;HPCAL1;RHOG;HADHB;PLSCR1;HNRNPA2B1;GNAS;MAN2B1;ATF5
schizophrenia DOID-5419 human GSE27383 sample 549	23/296	0.0375115	0.999995	0	0	1.54165	5.06141	LAG3;FLT3;MS4A7;FAM118A;AFAP1;DEFA3;SPATC1L;TARP;CRNKL1;LAX1;LILRA4;TRBV27;IL18RAP;DNAJB6;HLA-DPB1;XCL2;VSTM1;TMCC3;LAIR2;ZNF304;FADD;LY6G5C;MAD1L1
colon adenoma DOID-0050912 human GSE4183 sample 550	21/274	0.0510361	0.999995	0	0	1.51752	4.51496	AHCYL2;ST6GALNAC1;CD163L1;FUCA1;RARRES2;IGKV1-5;ITLN1;HLA-C;IFI30;KRT20;SLC4A4;MYL6;FXYD3;EPCAM;BSG;STAP2;S100A14;PRSS3;CLCA4;S100A10;HLA-DPA1
Bipolar Disorder C0005586 human GSE5388 sample 107	25/341	0.055304	0.999995	0	0	1.44719	4.18948	NDRG4;TMEM151B;ARPP19;CNDP2;GRIN2A;KIF3B;ANXA6;SPP1;EFHD1;MBP;CKB;RBM39;ACOT7;ARPP21;BCL11A;PGAM1;GOT2;MICAL2;RANBP6;PTP4A2;PSMC1;HNRNPA2B1;HLA-DPB1;PMP22;NBL1
Depression 1596 human GSE12654 sample 462	23/309	0.0558767	0.999995	0	0	1.47055	4.24196	COX6A1P2;SYT5;ASAH1;STXBP1;PGAM1;MICAL2;NMNAT2;ETFB;SUPT5H;NIPSNAP1;NAP1L4;PTP4A2;PSMC3;DNAJB6;PPP2R1A;PSMC1;S100A13;ANXA6;POLR2E;CKB;NBL1;STX1A;BCAS1
prostate cancer DOID-10283 human GSE30174 sample 866	14/170	0.0616444	0.999995	0	0	1.63804	4.56419	MAP2K3;ITGB2;RHOG;HLA-C;TARP;SDCBP;UBB;ALOX5;PSMC1;CXCR2;ALOX5AP;MAN2B1;HLA-DPA1;MSRB1
autistic disorder DOID-12849 human GSE6575 sample 1043	8/83	0.0676999	0.999995	0	0	1.94399	5.23452	CFD;SLPI;LINC00528;SPNS3;ANKRD22;HCG27;EPSTI1;DEFA3
familial hypercholesterolemia DOID-13810 human GSE6054 sample 909	21/285	0.0710236	0.999995	0	0	1.45343	3.84396	MBNL1;SP110;MS4A7;DEFA3;IFI30;IQGAP2;BACH1;TRBV27;UHMK1;TRMT112;TMEM123;PTP4A2;PRDX5;HLA-DMB;IFI16;RASSF5;ALOX5AP;ZNF217;S100A11;CTSC;HLA-DPA1
Bipolar Disorder 3312 human GSE12654 sample 461	24/334	0.0711121	0.999995	0	0	1.41526	3.74123	SYT5;SH3GL3;ASAH1;CALCOCO1;TMEM151B;S100A1;STXBP1;PGAM1;HPCAL1;MICAL2;C14ORF132;SUPT5H;ARPP19;AP3B2;NAP1L4;CACNB3;PREPL;ARL2BP;PPP2R1A;BSG;KCTD17;FBXO7;NBL1;STX1A

## Sheet: GEO_UP
Term	Overlap	P-value	Adjusted P-value	Old P-value	Old Adjusted P-value	Odds Ratio	Combined Score	Genes
Acne C0702166 human GSE10432 sample 297	25/308	0.0195623	0.999994	0	0	1.6188	6.36861	ASAH1;NDRG4;PSCA;IFI30;FLRT2;IFI16;OLR1;LRRFIP1;PRSS3;PRSS2;HOXA5;HOXA4;BCAS1;UBE2H;SMAD3;LIMCH1;FUCA1;HLA-C;SOD2;SLPI;ELF3;FXYD3;XCL2;PLCH2;TJP3
autism spectrum disorder DOID-0060041 human GSE25507 sample 1032	20/253	0.0429573	0.999994	0	0	1.56946	4.93994	CDA;PGAM1;IGKV1-5;HSPA6;LPCAT1;HLA-C;CIB1;TARP;NFKBIA;SDCBP;IL18RAP;UBB;IFI16;ALOX5;CXCR2;EPSTI1;XCL2;MBP;S100A11;HLA-DPA1
Parkinson's disease DOID-14330 human GSE19587 sample 1080	31/433	0.0471368	0.999994	0	0	1.41242	4.31452	NDRG4;STXBP1;PRUNE2;AMD1;CCP110;ABAT;APOLD1;CNDP2;KIAA0930;TRMT112;TMEM123;SDCBP;HLA-DMB;CSRP1;UBB;CREG1;DIP2A;LRRFIP1;HOXA5;S100A10;HLA-DPA1;CBX3;HSPA6;HPCAL1;RANBP6;HOPX;WDR82;HNRNPA2B1;HLA-DPB1;GNAS;BIRC2
asthma DOID-2841 human GSE27011 sample 566	24/322	0.0510553	0.999994	0	0	1.47319	4.38252	CFD;NAA40;PYHIN1;SH2D1B;TRPV2;DEFA3;TARP;SLC4A4;HOPX;SMAD7;RASSF1;PRDX5;ZFP57;GNPTAB;ABI3;ANXA6;SIDT1;XCL2;KIF21A;TRMT11;LGR6;ZNF354A;MDGA1;ST6GALNAC6
systemic lupus erythematosus (SLE) DOID-9074 human GSE36700 sample 512	23/306	0.0511619	0.999994	0	0	1.48638	4.41865	ASAH1;MS4A7;ITGB2;HLA-C;LHFPL2;IFI30;SOD2;NFKBIA;DNAJC3;TMEM123;SDCBP;MYL6;PLSCR1;HLA-DMB;UBB;CREG1;BSG;EPSTI1;SPP1;OLR1;S100A11;S100A10;HLA-DPA1
Huntington's disease DOID-12858 human GSE24250 sample 671	23/307	0.0527006	0.999994	0	0	1.48107	4.35897	ITGB2;RHOG;HLA-C;CIB1;IFI30;SOD2;HADHB;MS4A6A;FRAT1;MYL6;IL18RAP;NAGK;UBB;IFI16;ALOX5;CXCR2;HNRNPA2B1;ALOX5AP;HLA-DPB1;GNAS;S100A11;S100A10;HLA-DPA1
Breast Cancer C0006142 human GSE2429 sample 148	21/276	0.0543309	0.999994	0	0	1.50546	4.38489	RPL21;RARRES2;IGKV1-5;ITGB2;LHFPL2;IFI30;RPL10A;NDRG2;MS4A6A;SDCBP;HLA-DMB;SLPI;IFI16;CREG1;SPP1;HLA-DPB1;GNAS;RPL17;CTSC;S100A10;HLA-DPA1
Bipolar Disorder C0005586 human GSE7036 sample 181	23/312	0.0608924	0.999994	0	0	1.45505	4.07218	CBX3;GTF3C6;SACM1L;ZFAS1;PABPC4;CIB1;ARHGAP17;IFI30;RPL10A;UHMK1;NFKBIA;CDC42;SDCBP;PTP4A2;UBB;IFI16;WDR82;PSMC1;FAS;MAN2B1;RPL17;CTSC;SRSF11
Breast Cancer C0006142 rat GSE1872 sample 63	18/233	0.0630185	0.999994	0	0	1.52925	4.22736	TGIF1;ERRFI1;RPL21;ITGA3;COMT;RPL10A;RUNX1;NCOR2;SDCBP;UBB;CHSY1;FXYD3;EPCAM;SEC61G;GPC1;SPP1;S100A11;S100A10
autism spectrum disorder DOID-0060041 human GSE25507 sample 1031	23/315	0.0662161	0.999994	0	0	1.43987	3.90901	CFD;CDA;ANKRD22;HSPA6;RHOG;DEFA3;IFI30;TMEM140;SOD2;NFKBIA;TMEM123;MYL6;PLSCR1;AIM2;IFI16;CXCR2;ALOX5AP;EPSTI1;ZNF217;MBP;S100A11;HLA-DPA1;MSRB1
cellular phase chronic idiopathic myelofibrosis 8106 human GSE3410 sample 460	27/382	0.0685205	0.999994	0	0	1.39108	3.72895	MACF1;CALCOCO1;IQGAP2;RPL10A;ARHGAP15;TARP;TMEM123;SDCBP;IFI16;CREG1;RPL17;HOXA5;S100A10;HLA-DPA1;ANKRD28;ABCC4;ATP8B4;RPL21;STAT3;HPCAL1;RHOG;HLA-C;HOPX;HADHB;NFKBIA;HLA-DPB1;BIRC2
monoclonal gammopathy of uncertain significance DOID-7442 human GSE47552 sample 563	22/300	0.0685903	0.999994	0	0	1.4463	3.8755	ANKRD28;MIR155HG;TMEM52B;AMD1;IQGAP2;RANBP6;ARHGAP15;SOD2;BACH1;FCAR;SDCBP;PLSCR1;EHD4;IL18RAP;DHRS9;CXCR2;ALOX5AP;HLA-DPB1;OLR1;KRAS;NDUFAF1;S100A10
Parkinson's disease DOID-14330 human GSE19587 sample 741	13/158	0.070244	0.999994	0	0	1.63579	4.34431	LIMCH1;HSPA6;SDCBP;MS4A6A;UBB;DNAJB6;HNRNPA2B1;GNAS;SPP1;DIP2A;MBP;HOXA5;BCAS1
Bacterial Infection C0004623 human GSE3026 sample 322	27/385	0.0737375	0.999994	0	0	1.3792	3.5959	MACF1;ASAH1;RNH1;ITGB2;RPL10A;IFI30;BACH1;ADD1;STK10;HLA-DMB;RNPEP;ANXA6;METTL7A;S100A10;PGAM1;PABPC4;HPCAL1;DEFA3;HLA-C;NAP1L4;NFKBIA;MYL6;GNAS;VOPP1;MAN2B1;KCTD17;STX1A
Obesity C0028754 rat GSE1813 sample 15	23/319	0.0738047	0.999994	0	0	1.42011	3.70128	ERRFI1;CPB1;SEMA3C;PGAM1;RARRES2;NDRG2;NID2;FGFRL1;HADHB;NFKBIA;MYL6;SLPI;CSRP1;FXYD3;EPCAM;BSG;PMP22;CD59;THRSP;PRSS3;ATF5;S100A11;S100A10

## Sheet: ChEA2022
Term	Overlap	P-value	Adjusted P-value	Odds Ratio	Combined Score	Genes
MYB 21317192 ChIP-Seq ERMYB Mouse	57/767	0.00464265	0.999993	1.48411	7.97335	AHCYL2;EIF4E3;ETFB;IFI30;BACH1;MPO;TRMT112;LMBR1;MFSD6;GNPTAB;MCF2L;LRRFIP1;TBC1D22A;MAP2K3;ABCC4;ACOT7;APAF1;HPCAL1;RHOG;MITF;RUNX1;APRT;PLSCR1;SLPI;ADORA2B;RAPGEF1;VOPP1;PIK3C3;VGLL4;NOTCH1;SEMA3C;GTF3C6;PPM1H;ARHGAP15;EVPL;SDCBP;GCNT2;ST8SIA4;MBP;S100A10;ANKRD28;RBM38;ATE1;UBE2H;DAB2IP;TRPV2;LHFPL2;OXR1;GPN3;NAP1L4;SETX;NIN;ALOX5AP;PMP22;FAS;BUD13;BRDT
SMAD3 22036565 ChIP-Seq ESCs Mouse	61/844	0.00632259	0.999993	1.44026	7.29294	FBXO27;ITSN1;MAST1;KLHDC7A;MFSD6;NHSL1;SH3PXD2A;MCF2L;DLGAP1;DIS3L2;CSGALNACT1;MAP2K3;ABCC4;PLEKHG1;HPCAL1;CNPY1;FRMD4A;AP3B2;SLC22A23;TANC1;MYL6;CLDN14;RAPGEF1;TMEM106A;MAD1L1;MACF1;CASZ1;NOTCH1;COL13A1;PRUNE2;AGAP1;ARHGAP17;HOXD11;NID2;TSPAN32;ZFP57;HRH2;PLAGL1;SPP1;GCNT2;POLR2E;RGS20;OTX1;LHPP;NTNG2;UBE2H;MYO10;GAD2;NMNAT2;ADAP1;POU2F3;SMAD7;SETX;SDK1;PCDHGA12;LPAR6;GIPC2;AAK1;FBXL3;RADIL;FGFR2
PU.1 20513432 ChIP-Seq MACROPHAGES Mouse	99/1509	0.0104023	0.999993	1.30365	5.95214	SH3GL3;HDAC10;ITSN1;ATN1;PPAN;CNDP1;ANKFY1;FBXO5;SLC16A3;TBC1D22A;MAP2K3;LAG3;FBXW10;SPNS3;FAM118A;LAX1;CPT1B;MYL6;CCDC80;SLPI;EHBP1L1;ALPK2;KCTD17;ATF6;STXBP1;SP140;SLC1A2;PRKCZ;PIK3R6;FUT4;FBXO42;SDCBP;PRPSAP2;WDR70;UBB;NLRP5;INPP5K;CDH24;S100A14;UBE2H;SRD5A2;BCL11A;RCC2;SLC35E3;TRPV2;ARHGAP25;SLC16A13;COPS3;CCDC88A;LPAR6;NF1;TMCC3;PSCA;ITGB2;MS4A7;HTR2B;ADAMTS4;FAM166B;CSRP1;SEC61G;ANXA6;TIMP2…
CDH4 35650610 ChIP-Seq mESC Mouse Stem Autism	55/774	0.0126215	0.999993	1.41056	6.16746	AHCYL2;ACY3;KLHDC7A;CIB1;ELFN1;ASGR1;SCGN;NHSL1;RPS6KA5;PPP2R1A;SEC61G;MCF2L;TAGAP;PGM3;PDE4A;FBXO5;BRD3OS;NCOA2;RPL21;PLEKHG5;NIPA1;SLC39A11;RHOG;VRK2;SLC22A23;MARF1;SPECC1L;CCDC81;SOS2;CCDC40;MACF1;ASAH1;DHX9;GLS2;SYNPO2;STXBP1;PRUNE2;AK2;AGAP1;NPAS1;ZFP57;PLAGL1;SPP1;KANSL1L;NTNG2;NMNAT2;LHFPL2;REX1BD;OXR1;GPN3;NIN;RHEB;PMP22;TAB2;MDGA1
DROSHA 22980978 ChIP-Seq HELA Human	32/409	0.0150264	0.999993	1.5583	6.54165	TNXB;COL13A1;ATN1;AGAP1;HIF3A;ADARB2;PRKCZ;STK10;SH3PXD2A;ALOX5;MCF2L;GNG7;CPAMD8;TNFRSF8;DLGAP1;MBP;STAP2;KIAA0319;CLCA4;TRPM4;SLC39A11;AFAP1;MYO7A;RABGGTB;CPT1C;NCOR2;SDK1;TG;ADORA2B;TUBGCP6;ATF6;SERINC2
SMAD 19615063 ChIP-ChIP OVARY Human	11/100	0.0151449	0.999993	2.25738	9.45865	ARHGEF10;FRAT1;SMAD3;ARL2BP;SP110;ADORA2B;EPSTI1;GCNT2;MICAL2;ABAT;HIPK3
NR3C1 34362910 ChIP-Seq WistarRat Hippocampus Stress	49/709	0.0277158	0.999993	1.36517	4.89514	TENM2;ARHGAP39;HIF3A;SLC4A4;AFF1;FAM107B;RPS6KA5;GNPTAB;MCF2L;EFHD1;DLGAP1;MAP3K6;ABCC4;PLEKHG1;SPICE1;TTC7B;KLF15;TMC2;NCOR2;KCNQ2;ADGRF5;WDFY1;CCDC81;MAD1L1;KANK1;MACF1;H6PD;PPM1H;FOXK2;AKAP7;PRDM11;NDRG2;PRKCZ;APOLD1;GNG7;GCNT2;SLC38A9;CDH26;ANKRD28;RPH3AL;KCNIP1;MICAL2;SORBS2;NMNAT2;CDC42BPB;POU2F3;SMAD7;NFKBIA;RIMBP2
EZH2 23942234 ChIP-Seq MYOBLASTS AND MYOTUBES Mouse	53/777	0.0281974	0.999993	1.34678	4.80603	TMEM151B;KCNC4;MAST1;FBXO25;TCHH;ELFN1;STK10;BCL7A;SALL4;BSG;KIF21A;DIP2A;SCARF2;CDK5RAP2;PABPC4;SLC11A2;CNPY1;AFAP1;RAD23A;MITF;NCOR2;CACNB3;BDH2;KCNQ2;FAM193B;VWA2;HOXB7;ZFPM1;ST6GALNAC6;CASZ1;TNXB;STXBP1;SLC1A2;ITLN1;NPAS1;GPC1;GNG7;RPH3AL;SRD5A2;MYO10;RIOK3;BCL11A;GAD2;CDC42BPB;GPN3;SETX;CYP2W1;TG;GNAS;RADIL;QRICH2;NOTUM;LGR6
AR 35413990 ChIP-Seq Human ARposCRProstateCancer	42/594	0.0286708	0.999993	1.39751	4.96378	SEMA3C;KCNC4;ITGB2;TCHH;KRT20;SLC8A1;FAM107B;NHSL1;DEAF1;EXOSC9;TIMP2;REV3L;CD59;EPS8L2;MAP3K6;ROS1;KPNA1;TECTA;H2AZ2;PLEKHG1;SMAD4;ACOT7;DENND2B;UQCC1;STAT3;HPCAL1;KIF25;MICAL2;MITF;LHFPL2;OXR1;KLF15;RUNX1;SMAD7;COPS3;TANC1;DHRS9;WDFY1;FAM193B;SULT6B1;STX1A;VGLL4
TFAP2C 20629094 ChIP-Seq MCF-7 Human	68/1034	0.0290722	0.999993	1.29752	4.59058	ERRFI1;SNED1;NAA40;PSCA;ITGB2;LPCAT1;ADARB2;COMT;CNDP1;FAM107B;LMBR1;MFSD6;CSRP1;FAM174B;MCF2L;RCC1;EFHD1;LRRFIP1;TBC1D22A;TP63;S100A1;ITGA3;HPCAL1;AFAP1;RUNX1;ETV7;NCOR2;ELF3;CATSPERG;RAPGEF1;SIDT1;VOPP1;MZF1;ZFPM1;SLC29A3;STX1A;VGLL4;SEMA3C;TMPRSS4;AGAP1;PARD6G;LIN7A;ARHGAP17;CYP19A1;PRKCZ;CHSY1;S100A16;GNG7;CDH24;MBP;UBE2H;CDSN;SMAD3;DAB2IP;MTHFS;CDC42BPB;LHFPL2;ADAP1;POU2F3;EEPD1;NAGK;FXYD3;G…
GATA1 26923725 Chip-Seq HPCs Mouse	14/160	0.0406774	0.999993	1.75116	5.60737	TGIF1;MYO10;STXBP1;ITSN1;DAB2IP;CDC42BPB;ADAP1;RUNX1;SMAD7;GRIP1;ST8SIA4;ANKFY1;ZFPM1;BRDT
EGR1 19374776 ChIP-ChIP THP-1 Human	7/62	0.0420051	0.999993	2.31975	7.35353	PLSCR1;SMAD3;STAT3;DDX10;FAS;TNF;AFF1
RUNX1 26923725 Chip-Seq HPCs Mouse	43/629	0.0432228	0.999993	1.34662	4.23026	MTCH2;NOTCH1;SP140;ITSN1;TMPRSS4;LPCAT1;AGAP1;MPO;NID2;APOLD1;TMEM70;LOXL2;GCSH;GRIP1;TMEM123;PRPSAP2;ERICH1;EPCAM;ST8SIA4;ANKFY1;PDE4A;DLGAP1;CLSPN;ANKRD28;TGIF1;RPH3AL;PDE6G;CRIPT;RAB3IL1;FOXL1;CDC42BPB;RUNX1;SMAD7;PCDHGA12;THAP6;FAM131B;NMT1;TAB2;TRMT11;ZFPM1;BIRC2;VGLL4;BRDT
AF4 28076791 ChIP-Seq SEM Human Blood Leukemia	44/652	0.0490708	0.999993	1.32782	4.00269	MACF1;SLC43A2;FLT3;UXS1;AMD1;ADARB2;FUT4;AFF1;FAM107B;DNAJB6;BCL7A;TAGAP;REV3L;RCC1;NEK3;CCNL1;MBNL1;BRD1;PLEKHG1;SMAD4;SMAD3;APAF1;BCL11A;RCC2;PABPC4;HPCAL1;RRAS2;HIPK3;THOC7;RUNX1;ETV6;NCOR2;NFKBIA;WEE1;EHD4;TG;KCNQ2;NF1;GNAS;ZNF217;LHX6;RAB17;SERINC2;STX1A
GATA1 19941827 ChIP-Seq MEL Mouse	90/1453	0.0498088	0.999993	1.21769	3.65255	ITSN1;PPAN;LPCAT1;HDLBP;PIK3CD;ABAT;TMEM140;COMT;BACH1;AFF1;BSG;PDE4A;DLGAP1;MAP3K6;OIT3;ROS1;TBC1D22A;CDK5RAP2;NCOA2;MBNL1;NUP133;SP110;PGAM1;PLEKHG5;SLC11A2;HPCAL1;NIPA1;COG2;RAB3IL1;MITF;FRMD4A;MED29;TMC2;RUNX1;ST7L;SLC22A23;AFG3L2;OPTC;KCNQ2;EHBP1L1;SPECC1L;RAPGEF1;SIDT1;ZFPM1;BIRC2;STX1A;GRAMD1C;MACF1;NOTCH1;SP140;SLC1A2;AK2;PKD1L2;ARHGAP17;IQGAP2;PRKCZ;TSPAN32;PIK3R6;ADD1;APOLD1;TMEM123;SH3…
AR 27270436 ChIP-Seq LNCaP Human Prostate Carcinoma	15/182	0.0541803	0.999993	1.64007	4.78153	KANK1;RANBP17;CYP3A43;TCHH;NEXN;CRAMP1;CYP19A1;EPN1;FAM107B;NCOR2;TG;ADGRA1;FAM174B;LPAR6;H3-3B
TP63 19390658 ChIP-ChIP HaCaT Human	14/167	0.0547187	0.999993	1.67042	4.8535	NOTCH1;SP110;BCL11A;PWP1;NPAS1;RUNX1;SMAD7;GRIP1;SALL4;PLAGL1;OTX1;NKX6-1;TP53;HOXA5
PITX1 30713093 ChIP-Seq Epithelial Human Tongue SCC	10/109	0.0585754	0.999993	1.84212	5.22689	ATE1;MBNL1;NAA40;FBXO27;UQCC1;DENND2B;C1RL;TRMT12;LGR6;FGFR2
FOXA1 33576154 ChIP-Seq Human HilarLN ProstateCancer	51/781	0.0586367	0.999993	1.2823	3.63711	DENND1B;MTCH2;ST6GALNAC1;AHCYL2;PSCA;ICE2;ITSN1;MS4A7;CRAMP1;CIB1;TMEM140;FAM107B;CNDP2;GRIP1;FRAT1;FAM174B;PGM3;CCNL1;H3-3B;ACAD8;ARHGEF10;ACOT7;SLC11A2;CYP3A43;TTC7B;KLF15;PLSCR1;ELF3;CLDN14;SPECC1L;FAM193B;VWA2;ATF6;KANK1;SEMA3C;SYNPO2;UGT2B28;AKAP7;TARP;DEAF1;TTC21B;DGLUCY;SLITRK6;METTL7A;CDH26;OSBPL6;MYO10;MICAL2;LNPEP;NFKBIA;TG
NR3C2 34362910 ChIP-Seq WistarRat Hippocampus	91/1496	0.0691589	0.999993	1.19282	3.18643	SH3GL3;TENM2;NAA40;ARHGAP39;HIF3A;ACCS;TPGS1;SLC4A4;AFF1;STK10;NHSL1;RPS6KA5;GNPTAB;PPP2R1A;MCF2L;ANKFY1;PDE4A;DLGAP1;MAP3K6;ARHGEF10;LIMCH1;KCNH8;DNAAF1;PLEKHG5;SLC35C2;SLC39A11;RIIAD1;TTC7B;SPICE1;HDHD2;KLF15;CRNKL1;TMC2;NCOR2;ST7L;TANC1;OPTC;WDR82;KCNQ2;ADGRF5;WDFY1;MZF1;MAD1L1;CFAP61;KANK1;NDRG4;TNXB;H6PD;SEMA3C;PPM1H;FOXK2;AKAP7;IQGAP2;NDRG2;PRDM11;ARHGAP15;ADD1;RPF1;SDCBP;GRIN2A;KIF3B;ABLIM…
STAT5B 24692510 ChIP-Seq Epithelium Mouse Mammary	33/484	0.0713379	0.999993	1.33929	3.53617	MACF1;CCDC122;ASAH1;EIF4E3;SLC43A2;ITSN1;TMPRSS4;RCHY1;CNDP2;NSD3;IL18RAP;EPCAM;GCNT2;SPP1;TOGARAM1;CLCC1;CLSPN;OIT3;ANKRD22;OTOP1;SLC50A1;ETV6;NCOR2;EXT2;PLSCR1;NAGK;HOOK2;ATP13A4;FAT2;FAM193B;RADIL;IGFALS;VGLL4
PU.1 20513432 ChIP-Seq Bcells Mouse	92/1520	0.0745528	0.999993	1.18619	3.07965	LY6K;AHCYL2;CALCOCO1;HDAC10;FBXO27;ITSN1;HTR2B;PIK3CD;FAM107B;ADAMTS4;STK10;FRAT1;CSRP1;PSMD5;SEC61G;TAGAP;BSG;ANXA6;ANKFY1;EFHD1;DLGAP1;FBXO5;SLC16A3;TBC1D22A;LAG3;BRD1;PLEKHG1;SLC36A2;FBXW10;S100A1;PGAM1;SPNS3;SLC11A2;FAM118A;FOXL1;CPT1B;NIPSNAP1;SSTR5;JMJD6;MYL6;CACNB3;ZFP41;WDR82;EHBP1L1;ATF6;SOS2;ALDH7A1;TMEM106A;BIRC2;CELA3B;CASZ1;TNXB;GLS2;SLC1A2;ITLN1;AKAP7;MTIF2;PRKCZ;PIK3R6;SDCBP;PRPSAP…
ZNF217 24962896 ChIP-Seq MCF-7 Human	79/1289	0.0756447	0.999993	1.20065	3.09972	ERRFI1;DENND1B;AHCYL2;CALCOCO1;ITGB2;ABAT;ADARB2;AFF1;GRIP1;LMBR1;MFSD6;NHSL1;CSRP1;FAM174B;SALL4;SPIN1;EFHD1;DLGAP1;TP63;TGIF1;MBNL1;PLEKHG1;LIMCH1;KCNH8;SLC11A2;SLC39A11;AFAP1;MITF;FRMD4A;FOXL1;RUNX1;NCOR2;ST7L;SLC22A23;TANC1;CCDC80;SPATA17;ELF3;HECW2;RAPGEF1;SIDT1;MAD1L1;VGLL4;MACF1;SEMA3C;TMPRSS4;PPM1H;SLC1A2;AGAP1;PKD1L2;ARHGAP17;IQGAP2;WDR70;ABLIM3;DNAJB6;CHSY1;GNG7;SLITRK6;ST8SIA4;APBB2;CD…
NANOG 18347094 ChIP-ChIP MESCs Mouse	85/1399	0.078577	0.999993	1.19002	3.02702	FBXO27;KCNC4;AMD1;ATN1;HDLBP;PIK3CD;KLHDC7A;SLC6A1;TMEM140;BACH1;SCGN;NHSL1;PPP2R1A;SALL4;SEC61G;MCF2L;PGM3;ANXA6;SPIN1;OLR1;DLGAP1;KIF21A;TECTA;ABCC4;PLEKHG1;RPL21;S100A1;SLC6A15;MYO7A;THOC7;NCOR2;PLSCR1;PREPL;ADORA2B;WDR82;CLDN14;DGKQ;TP53;ZFPM1;TMEM106A;KCTD15;STX1A;MAD1L1;VGLL4;NDRG4;CASZ1;NOTCH1;DHX9;ARHGAP17;HOXD11;NID2;TMEM123;ZFP57;UBB;SPP1;S100A13;MBP;OTX1;NKX6-1;BCL2L14;S100A11;SLC38A4;…
ESR1 30970003 ChIP-Seq MCF-7 Human BreastCancer	55/868	0.0786673	0.999993	1.24104	3.15537	SNED1;AHCYL2;CALCOCO1;TEX43;ITGB2;HDLBP;CRAMP1;TMEM140;MPO;ARHGAP35;LMBR1;FAM174B;MCF2L;RCC1;KIF21A;SLC16A3;ACAD8;NCOA2;LIMCH1;DNAAF1;CYP3A43;ETV6;RBL2;VWA2;STX1A;CCDC40;SEMA3C;SMIM1;SLC1A2;FOXK2;EVPL;TMEM70;CHSY1;PLAGL1;GPC1;DGLUCY;MBP;EPS8L2;UBE2H;ZNF383;SMAD3;RIOK3;TRPV2;MICAL2;VWA3B;NMNAT2;POU2F3;NFKBIA;TH;FXYD3;SNX14;ALOX5AP;TRIP12;RADIL;TJP3
ADNP 35650610 ChIP-Seq mESC Mouse Stem Autism	31/458	0.0843174	0.999993	1.32793	3.2842	MACF1;CASZ1;COL13A1;GLS2;TEX43;UXS1;AGAP1;ELFN1;ASGR1;NHSL1;ZFP57;RPS6KA5;EPSTI1;PDE4A;UBE2H;NR1H2;PLEKHG5;GOT2;NMNAT2;VRK2;LHFPL2;OXR1;SETX;NIN;MARF1;SNX14;ADGRF5;TAB2;MDGA1;CCDC40;COX20
VDR 24763502 ChIP-Seq THP-1 Human	64/1034	0.0880734	0.999993	1.21092	2.94204	RNH1;ITGB2;AMD1;RPL10A;MPO;SMC4;AFF1;HAPLN1;TRMT112;FRAT1;SH3PXD2A;CCNL1;ROS1;SLC16A3;FBXO7;ZNF521;CSGALNACT1;MBNL1;PABPC4;HPCAL1;RRAS2;HAUS3;RAD23A;MITF;MED29;EPN1;APRT;ETV6;RUNX1;NCOR2;SLC22A23;PTP4A2;MYL6;MAPKAPK2;CFD;NOTCH1;COL13A1;AKAP7;CYP19A1;FUT4;CHSY1;S100A16;POLR2E;ZNF107;OTX1;BCL2L14;CDT1;ATP8B4;KCNIP1;BCL11A;RCC2;CDC42BPB;ADAP1;HIPK3;NFKBIA;NIN;SNX14;LNX1;ZNF217;TUBGCP6;ESYT3;TAB2;KRA…
OCT4 21477851 ChIP-Seq ESCs Mouse	91/1517	0.0890427	0.999993	1.17385	2.83911	SNED1;DENND1B;UXS1;ITGB2;ZFAND2B;HTR2B;HDLBP;PWP1;STK10;GRIP1;MFSD6;NHSL1;IL18RAP;GNPTAB;CSRP1;RASSF5;SEC61G;RNPEP;REV3L;EFHD1;DIP2A;FBXO5;LRRFIP1;OIT3;ROS1;FBXO7;DIS3L2;MAP2K3;NCOA2;PLEKHG1;APAF1;SP110;SLC6A15;VRK2;LAX1;SPATA17;AIM2;ELF3;OPTC;ADORA2B;HECW2;MAPKAPK2;WDFY1;LYG2;ATF6;SLC29A3;COL13A1;DHX9;SP140;ITLN1;AKAP7;AGAP1;LIN7A;TMEM70;PIK3R6;HRH2;PLAGL1;CREG1;GPC1;GNG7;SAP30L;CXCR2;SLAMF8;ST8…
JUN 26020271 ChIP-Seq HCASMC Human CoronaryArtery	33/498	0.0953363	0.999993	1.29799	3.05072	LY6K;TNXB;MAST1;PKD1L2;SLC4A4;MRPL57;CYP19A1;CNDP2;ATP5MC1;GPC1;PDE4A;BMERB1;FBXO5;MAP2K3;TGIF1;MBNL1;UBE2H;PLA2G4C;PRG2;DDX10;RAD23A;RANBP6;SUMF2;RUNX1;CCDC88A;MYL6;LPAR6;DMXL1;NF1;ZNF217;MELTF;BIRC2;VGLL4
PCGF2 27294783 Chip-Seq NPCs Mouse	24/346	0.0960215	0.999993	1.36164	3.19056	SNED1;UXS1;SP140;HDLBP;HTR2B;AGAP1;MFSD6;CSRP1;OPTC;HECW2;GPC1;CXCR2;MAPKAPK2;ST8SIA4;WDFY1;TPP2;EFHD1;TRIP12;ERCC5;LRRFIP1;RAB17;LGR6;DIS3L2;RBM44
BRD4 27068464 Chip-Seq AML-cells Mouse	95/1597	0.0973684	0.999993	1.16328	2.70956	DENND1B;PSCA;FBXO27;ITGB2;GDE1;HDLBP;AFF1;ASGR1;STK10;ABHD10;IL18RAP;GNPTAB;RASSF5;SEC61G;BSG;RNPEP;TNFRSF8;PDE4A;DIP2A;FBXO5;LRRFIP1;MAP3K6;SLC16A3;FBXO7;KPNA1;MAP2K3;NCOA2;BRD1;SLC36A2;APAF1;NUP133;ITGA3;SLC35C2;SPNS3;HPCAL1;TTC7B;RABGGTB;RUNX1;CCDC80;AIM2;SLPI;ELF3;ADORA2B;MAPKAPK2;EHBP1L1;WDFY1;FAM193B;DNA2;ATF6;ZFPM1;ST6GALNAC6;CFD;CELA3B;COL13A1;GTF3C6;DHX9;SP140;FBXO47;PPM1H;AKAP7;ARHGAP17…
TP63 17297297 ChIP-ChIP HaCaT Human	4/34	0.0992471	0.999993	2.42641	5.60535	NOTCH1;ITGA3;FAS;EVPL
HIF1A 21447827 ChIP-Seq MCF-7 Human	18/248	0.0993318	0.999993	1.42838	3.29853	ERRFI1;MTCH2;PGAM1;DAB2IP;HTR5A;RUNX1;LOXL2;FBXO42;NCOR2;ELF3;DNAJB6;PPP2R1A;CLDN14;SEC61G;CCNL1;KCTD15;VGLL4;S100A10
RUNX1 22343733 ChIP-Seq Kasumi1 Human PeriphBlood AML	27/399	0.10168	0.999993	1.32629	3.03181	ITSN1;TARP;MTO1;FAM107B;FAM110D;ADAMTSL2;ORC2;RCC1;ZC3H18;LRRFIP1;PRSS3;MAP3K6;CLVS1;TGIF1;ARHGEF10;CARD8;PYHIN1;SPNS3;HPCAL1;PRG2;MYO7A;TG;HOOK2;LPAR6;OR4K14;VOPP1;MAD1L1
EZH2 27294783 Chip-Seq NPCs Mouse	63/1032	0.109146	0.999993	1.19208	2.64055	SNED1;DENND1B;UXS1;ZFAND2B;HTR2B;HDLBP;PWP1;MFSD6;NHSL1;IL18RAP;CSRP1;RASSF5;RNPEP;REV3L;EFHD1;DIP2A;FBXO5;LRRFIP1;OIT3;ROS1;FBXO7;DIS3L2;NCOA2;PLEKHG1;APAF1;SP110;LAX1;SPATA17;AIM2;ELF3;OPTC;HECW2;MAPKAPK2;WDFY1;LYG2;ATF6;SLC29A3;COL13A1;DHX9;SP140;AGAP1;AKAP7;TMEM70;PLAGL1;CREG1;GPC1;CXCR2;ST8SIA4;POC1B;RGS20;PYHIN1;NMNAT2;CRYGD;TPP2;TMCC3;TAB2;ERCC5;TRIP12;RAB17;TRMT11;LGR6;TBATA;RBM44
SALL4 28974232 ChIP-Seq Mouse BoneMarrow Leukemia	24/352	0.110376	0.999993	1.3363	2.94502	GRAMD1C;NTNG2;CASZ1;FLT3;PDE6G;RANBP17;AMD1;PPM1H;RRAS2;PIK3CD;HOXD11;NPAS1;FGFRL1;HIPK3;JMJD6;METTL23;FRAT1;SH3PXD2A;HECW2;NF1;CSPG5;RADIL;OTX1;MDGA1
POU2F1 35413990 ChIP-Seq Human ARposCRProstateCancer	46/732	0.110528	0.999993	1.22756	2.70368	SH3GL3;SNED1;CALCOCO1;TUT7;SEMA3C;FBXO47;PKD1L2;TPGS1;APOLD1;AFF1;ADD1;CEP128;BABAM1;GRIP1;PRDX5;ABHD10;CHSY1;KPNA6;EFHD1;KRTAP2-3;METTL7A;KANSL1L;KIAA0319;TP63;DIS3L2;H3-3B;CYP2J2;SMAD2;RPL21;DENND2B;SLC6A15;STAT3;DDX10;RRAS2;OR1J1;VRK2;RUNX1;NFKBIA;AFG3L2;CCDC80;ELF3;CLDN14;TRMT12;MFGE8;STX1A;VGLL4
RUNX1 26923725 Chip-Seq MACROPHAGESS Mouse	5/49	0.111007	0.999993	2.06842	4.54673	ERICH1;ITSN1;VGLL4;RUNX1;BRDT
PU 27001747 Chip-Seq BMDM Mouse	93/1573	0.111193	0.999993	1.15474	2.53637	SNED1;DENND1B;PSCA;HDAC10;UXS1;ITGB2;MS4A7;ZFAND2B;HTR2B;HDLBP;PWP1;LOXL2;FAM107B;STK10;MFSD6;NHSL1;GNPTAB;CSRP1;RASSF5;RNPEP;REV3L;ANXA6;EFHD1;DIP2A;FBXO5;LRRFIP1;OIT3;KPNA1;DIS3L2;ATPAF2;MAP2K3;NCOA2;MBNL1;SLC36A2;APAF1;SLC35C2;HPCAL1;SDHA;THOC7;UHMK1;PTP4A2;MYL6;SPATA17;AIM2;OPTC;ADORA2B;MAPKAPK2;WDFY1;DNA2;ATF6;SOS2;SLC29A3;VGLL4;SLC43A2;DHX9;PPM1H;AKAP7;TMEM70;PIK3R6;PRPSAP2;UBB;ATXN7;CREG1;…
NFE2L2 22581777 ChIP-Seq LYMPHOBLASTOID Human	28/425	0.122504	0.999993	1.28833	2.705	STK10;PRPSAP2;DNAJB6;DIP2A;DLGAP1;MBP;TBC1D22A;CTSC;TGIF1;RBM38;SLC35C2;RCC2;NMNAT2;VRK2;LHFPL2;RABGGTB;ARHGAP25;MED29;RUNX1;ETV6;SETX;NCOR2;DUSP22;EXT2;NIN;AAK1;XCL2;ALPK2
SOX9 24532713 ChIP-Seq HFSC Mouse	72/1203	0.123364	0.999993	1.16744	2.443	AHCYL2;TENM2;ITSN1;KCNC4;HDLBP;ETFB;TMEM140;KRT20;BACH1;SLC25A48;NHSL1;RPS6KA5;PPP2R1A;PGM3;TIMP2;ANKFY1;HOXA2;KIF21A;LRRFIP1;MBNL1;ACOT7;NUP133;SP110;PABPC4;PLA2G4C;HAUS3;MITF;FRMD4A;RABGGTB;KLF15;ETV6;RUNX1;NCOR2;TANC1;MAPKAPK2;RAPGEF1;GEMIN4;VWA2;MFGE8;NBL1;KANK1;MACF1;CASZ1;RWDD2A;SEMA3C;GTF3C6;PPM1H;IQGAP2;ABLIM3;EPCAM;GCNT2;POLR2E;INPP5K;UBE2H;POLN;BCL11A;DAB2IP;MICAL2;SORBS2;LHFPL2;RANBP6;…
CEBPD 21427703 ChIP-Seq 3T3-L1 Mouse	80/1349	0.125769	0.999993	1.15666	2.39811	ERRFI1;SNED1;AHCYL2;EIF4E3;ATN1;HDLBP;RPL10A;SLC8A1;LMBR1;SEC61G;REV3L;TNFRSF8;HOXA2;CCNL1;BCAS1;CSGALNACT1;RAB2A;MBNL1;RAD23A;FRMD4A;LAX1;ETV6;RUNX1;SLC22A23;TANC1;PLSCR1;THAP6;CCDC80;SLPI;VOPP1;TMEM106A;KCTD15;MAD1L1;VGLL4;H6PD;SEMA3C;GTF3C6;SP140;PARD6G;AKAP7;AGAP1;LIN7A;ARHGAP15;FLRT2;DNAJB6;UBB;EPCAM;TTC21B;SPP1;USP50;POC1B;APBB2;CDH26;SLC38A4;SMAD2;RBM39;ATP8B4;MYO10;PYHIN1;RARRES2;STAT3;SL…
CDX2 21402776 ChIP-Seq INTESTINAL-VILLUS Mouse	89/1514	0.128368	0.999993	1.14651	2.35362	SNED1;DENND1B;UXS1;ZFAND2B;HTR2B;HDLBP;MPO;PWP1;ASGR1;GRIP1;MFSD6;NHSL1;IL18RAP;GNPTAB;CSRP1;RASSF5;RNPEP;REV3L;ANKFY1;EFHD1;DIP2A;FBXO5;LRRFIP1;OIT3;ROS1;FBXO7;DIS3L2;MAP2K3;NCOA2;PLEKHG1;APAF1;SP110;SLC6A15;HPCAL1;SLC39A11;LAX1;SPATA17;AIM2;ELF3;OPTC;ADORA2B;HECW2;MAPKAPK2;WDFY1;LYG2;DNA2;ATF6;SOS2;SLC29A3;COL13A1;GTF3C6;DHX9;SP140;PPM1H;ITLN1;AKAP7;AGAP1;LIN7A;IQGAP2;TMEM70;PIK3R6;PRPSAP2;PLAG…
NR3C2 34362910 ChIP-Seq WistarRat Hippocampus Stress	59/974	0.130004	0.999993	1.18101	2.40949	CCDC122;DENND1B;TENM2;NAA40;UXS1;HDLBP;ARHGAP39;HIF3A;AFF1;RPS6KA5;GNPTAB;ANKFY1;PDE4A;DLGAP1;TBC1D22A;DIS3L2;ARHGEF10;PLEKHG1;LIMCH1;DNAAF1;PLEKHG5;TTC7B;SPICE1;FRMD4A;KLF15;TMC2;NCOR2;SLC22A23;TANC1;KCNQ2;WDFY1;MZF1;MAD1L1;GRAMD1C;MACF1;TNXB;H6PD;PPM1H;FOXK2;AKAP7;NDRG2;PRDM11;ADD1;APOLD1;SDCBP;KIF3B;TTC21B;MAP9;SYT5;RPH3AL;MICAL2;SORBS2;NMNAT2;CDC42BPB;OXR1;SMAD7;NFKBIA;SDK1;RIMBP2
NR4A2 19515692 ChIP-ChIP MN9D Mouse	10/128	0.132291	0.999993	1.54395	3.12302	ARPP21;HRH4;MAST1;ATN1;LNX1;TRIP12;CDC42BPB;ATF5;KCTD15;CDK5RAP2
PPARG 20176806 ChIP-Seq MACROPHAGES Mouse	65/1083	0.132362	0.999993	1.16992	2.36583	EIF4E3;FLT3;ITSN1;PIK3CD;TMEM140;FBXO22;SLC4A4;ADAMTS4;FAM166B;TRMT112;STK10;SENP5;RASSF5;KPNA6;TIMP2;DLGAP1;TBC1D22A;TGIF1;CSGALNACT1;HPCAL1;SLC39A11;ETV6;RUNX1;NCOR2;HADHB;DNAJC3;CCDC80;ADORA2B;NRG4;ASPG;RAPGEF1;CRH;ALPK2;CCDC81;USP16;STXBP1;TMPRSS4;FBXO47;SLC1A2;ITLN1;AKAP7;NID2;PIK3R6;CDC42;SDCBP;FLRT2;S100A16;EPCAM;HRH4;ST8SIA4;GCNT2;MBP;BCL2L14;CLVS1;ATP8B4;SRD5A2;STAT3;RANBP6;ARHGAP25;EEPD…
CTCF 33576154 ChIP-Seq Human PerigastricLN ProstateCancer	133/2328	0.138641	0.999993	1.1148	2.20271	JRK;MTCH2;AHCYL2;RNH1;HDAC10;ATN1;HDLBP;UBE3A;ARHGAP39;TPGS1;RPL10A;COMT;BACH1;SMC4;STK10;RPS6KA5;GNPTAB;RASSF5;C1RL;TNFRSF8;RCC1;KIF21A;CCNL1;LZTS2;SLC16A3;KPNA1;CSGALNACT1;MAP2K3;LIMCH1;SLC11A2;HPCAL1;SPICE1;COG2;MYO7A;RUNX1;MYL6;CACNB3;CCDC80;OR2L13;VOPP1;KCTD15;CFD;KCNE1;COL13A1;TARP;NPAS1;WDR70;RNF215;TTC21B;CDH24;SLC38A9;APOB;KIAA0319;LHPP;ATP8B4;SMAD4;ZNF383;OSBPL6;FUCA1;GOT2;REX1BD;POU2F3…
TAF7L 23326641 ChIP-Seq C3H10T1-2 Mouse	35/554	0.140509	0.999993	1.23225	2.41828	MTCH2;CALCOCO1;SLC43A2;HDLBP;ETFB;RCHY1;TMEM140;LMBR1;DNAJB6;SH3PXD2A;UBB;SH3TC2;S100A13;LZTS2;MAP3K6;S100A10;TGIF1;RBM39;ACOT7;CDSN;NUP133;S100A1;LNPEP;SOD2;CPT1B;CRNKL1;KLF15;JMJD6;NAP1L4;NFKBIA;PTP4A2;CCDC88A;PREPL;CCDC80;DHRS9
FOXA2 19822575 ChIP-Seq HepG2 Human	145/2553	0.142567	0.999993	1.1084	2.15911	ITSN1;FBXO25;HDLBP;ABAT;ADARB2;TMEM140;PWP1;SLC8A1;LOXL2;FAM107B;RAB43;SCGN;FRAT1;RPS6KA5;KPNA6;TNFRSF8;DIP2A;SLC16A3;ROS1;TBC1D22A;CDK5RAP2;CSGALNACT1;ENTPD2;ACOT7;SLC35C2;SPNS3;HPCAL1;AFAP1;FRMD4A;MYO7A;RUNX1;TANC1;AFG3L2;SPECC1L;WDFY1;IGFALS;ALPK2;SULT6B1;ATF6;ZFPM1;MAD1L1;MACF1;NDRG4;CASZ1;SLC1A2;AK2;AGAP1;ARHGAP17;IQGAP2;ARHGAP15;NPAS1;CYP19A1;PRKCZ;TMEM123;GRIN2A;KIF3B;WDR70;DEAF1;S100A16;S…
POU5F1 18700969 ChIP-ChIP MESCs Mouse	22/330	0.143648	0.999993	1.30333	2.52897	BCL11A;SLC6A15;PGAM1;FBXO27;PCDHGC4;RAB3IL1;IFI30;CPT1C;SUOX;ASCL2;ELF3;PLAGL1;SALL4;ALOX5AP;GCNT2;SPP1;GNAS;EPS8L2;CKB;LZTS2;TP53;STX1A
PPARD 23176727 ChIP-Seq KERATINOCYTES Mouse	12/164	0.149946	0.999993	1.43849	2.72952	HADHB;SLC43A2;ADORA2B;PLAGL1;ANXA6;PMP22;DNA2;ETFB;MFGE8;SLC4A4;LAX1;HTATIP2
E2A 27217539 Chip-Seq RAMOS-Cell Line Human	93/1603	0.150934	0.999993	1.12985	2.13645	LY6K;ACY3;RNH1;KCNC4;ITGB2;HTR2B;LPCAT1;PIK3CD;KLHDC7A;ARHGAP39;AFF1;FGFRL1;FAM107B;GCSH;GRIP1;LMBR1;SENP5;GNPTAB;BCL7A;RASSF5;ADAMTSL2;ANXA6;OXER1;ZNF385B;PDE4A;LRRFIP1;CLCC1;MAP3K6;CCNL1;TBC1D22A;PRSS2;ZNF521;MAP2K3;PLEKHG1;ZNF680;KCNH8;HPCAL1;KLF15;DUSP22;CACNB3;OPTC;OR2L13;MMP23B;MAPKAPK2;EHBP1L1;RAPGEF1;VOPP1;ZFPM1;TMEM106A;STX1A;ASAH1;NOTCH1;COL13A1;STXBP1;SLC1A2;FOXK2;PRDM11;ARHGAP15;FBXO4…
SMAD1 18555785 ChIP-Seq MESCs Mouse	28/436	0.151121	0.999993	1.25286	2.36749	GLS2;BACH1;ARPP19;GCSH;ZFP57;CSRP1;UBB;HRH2;SALL4;SPP1;EFHD1;RCC1;KIF21A;FBXO5;NKX6-1;CDT1;CDSN;PYCR1;HTR5A;SMAD7;NFKBIA;PLSCR1;RAPGEF1;GNAS;CSPG5;TRIP12;NDUFAF1;FGFR2
EOMES 20176728 ChIP-ChIP TSCs Mouse	73/1243	0.157902	0.999993	1.14287	2.10948	CCDC122;MTCH2;ACY3;CALCOCO1;HDAC10;HIF3A;FBXO22;SMC4;PWP1;CNDP1;RASSF1;NHSL1;CSRP1;RNPEP;RCC1;KIF21A;LRRFIP1;KPNA1;MAP2K3;NCOA2;ABCC4;BRD1;PLEKHG5;UPK3B;RUNX1;HADHB;ST7L;DNAJC3;TANC1;SLPI;ZFYVE19;CRH;MFGE8;ZFPM1;SLC29A3;NOTCH1;DHX9;AKAP7;ARHGAP17;MTIF2;TMEM123;CNR2;GNG7;GCNT2;MBP;APBB2;SLC38A4;S100A10;TRPM4;ATE1;MBD4;RBM39;CIZ1;SMAD4;SMAD3;STAT3;DAB2IP;CDC42BPB;SUPT5H;SMAD7;WEE1;BMP1;PSMC1;GIPC2;…
SOX2 21211035 ChIP-Seq LN229 Gbm	150/2673	0.175448	0.999993	1.09283	1.90198	SH3GL3;MTCH2;HDLBP;UBE3A;SLC8A1;LOXL2;CNDP2;IL18RAP;RPS6KA5;SALL4;KPNA6;ANKFY1;TNFRSF8;FBXO5;CCNL1;TBC1D22A;CALN1;CDK5RAP2;MAP2K3;ZNF680;ACOT7;KCNH8;SACM1L;HPCAL1;COG2;FRMD4A;VRK2;CPT1C;RUNX1;UHMK1;THAP6;OR2L13;KCNQ2;SPECC1L;ZFPM1;MAD1L1;H6PD;STXBP1;SP140;CACNA1B;ARHGAP17;IQGAP2;PRKCZ;FBXO42;GRIN2A;RNASEH1;FLRT2;WDR70;UBB;ATXN7;HRH2;TTC21B;ST8SIA4;MBP;APOB;NKX6-1;BCL2L14;MAP9;SLC38A4;S100A10;CYP2…
FOXA1 27270436 ChIP-Seq LNCaP Human Prostate Carcinoma	104/1822	0.1764	0.999993	1.11012	1.92605	ERRFI1;CEP126;AHCYL2;ICE2;UXS1;ITSN1;CRAMP1;TMEM140;FAM107B;FRAT1;RPS6KA5;ADGRA1;GNPTAB;FAM174B;RCC1;KIF21A;TP63;RAB2A;MBNL1;LIMCH1;SLC35C2;SLC11A2;TTC7B;MITF;MARF1;GAREM1;SIDT1;ATF6;RWDD2A;ARHGAP17;TARP;ATP5MC1;TMEM123;FLRT2;TTC21B;ST8SIA4;SLC38A9;CDH26;BCL2L14;MAP9;ANKRD28;SMAD2;ITPRID1;SMAD4;ZNF383;OSBPL6;LNPEP;TMEM232;SDK1;TG;DMXL1;TPP2;TMCC3;DYRK4;DENND1B;ST6GALNAC1;EIF4E3;AFF1;HJV;BCAS1;H3-…
NR3C1 27076634 ChIP-Seq BEAS2B Human Lung Inflammation	172/3084	0.176961	0.999993	1.08676	1.88208	ERRFI1;CDA;UXS1;ITSN1;ARHGAP39;RPL10A;SLC9C1;BACH1;SLC4A4;FAM216B;LOXL2;CEP128;FAM107B;KIAA0930;GRIP1;ABHD10;FAM174B;C1RL;EPSTI1;KIF21A;DIP2A;MAP3K6;CCNL1;PRSS3;ROS1;TBC1D22A;TP63;CDK5RAP2;CSGALNACT1;MAP2K3;MBNL1;PHYKPL;LIMCH1;SACM1L;SLC11A2;HPCAL1;TTC7B;MITF;FRMD4A;VRK2;RUNX1;TANC1;OPTC;HECW2;VOPP1;ALPK2;ALDH7A1;MAD1L1;KCNE1;BRSK2;CASZ1;SLC1A2;AGAP1;IQGAP2;PRDM11;CYP19A1;PIK3R6;GRIN2A;ATXN7;CPAM…
TP63 30713093 ChIP-Seq Epithelial Human Tongue SCC	119/2100	0.178035	0.999993	1.10238	1.90246	LY6K;CDA;RNH1;ICE2;FBXO27;FBXO25;HDLBP;DNHD1;KLHDC7A;CIB1;PWP1;FAM110D;PPP2R1A;KPNA6;DIP2A;CLCC1;LZTS2;TBC1D22A;MAP2K3;ACOT7;RPL21;SP110;TTC7B;LAX1;TANC1;MYL6;VOPP1;TP53;ALDH7A1;ZFPM1;OBI1;MACF1;COL13A1;PRDM11;EVPL;TMEM123;WDR70;UBB;S100A16;S100A13;STAP2;S100A14;ZNF383;OSBPL6;SMAD3;BCL11A;RCC2;ANKRD22;UQCC1;GOT2;MICAL2;LNPEP;ADAP1;ARHGAP25;POU2F3;GPN3;TG;FXYD3;TRMT12;FGFR2;COX20;DENND1B;ST6GALNAC…
KLF4 18358816 ChIP-ChIP MESCs Mouse	72/1238	0.181281	0.999993	1.13017	1.93	HDAC10;FBXO27;ATN1;HDLBP;ETFB;IFI30;SLC6A1;COMT;ADAMTS4;RASSF1;FRAT1;SENP5;CSRP1;SALL4;RCC1;LRRFIP1;CCNL1;LZTS2;CDK5RAP2;ARHGEF10;ACOT7;RPL21;ITGA3;KCNH8;SLC6A15;SACM1L;RAD23A;AP3B2;APRT;UHMK1;NCOR2;ELF3;ZFP41;CLDN14;MZF1;TP53;HOXB7;NBL1;MAD1L1;ST6GALNAC6;NOTCH1;NDRG2;ASCL2;NID2;ADD1;GRIN2A;PRDX5;ZFP57;FLRT2;UBB;GPC1;SPP1;RGS20;CKB;SLC38A4;TRPM4;RBM38;CBX3;RANBP17;LNPEP;CDC42BPB;SOD2;SMAD7;CCT6A;…
JUN 26020271 ChIP-Seq SMOOTH MUSCLE Human	91/1587	0.18306	0.999993	1.11445	1.89227	LY6K;SNED1;TNFRSF6B;PSCA;MAST1;ATN1;LPCAT1;LOC728392;HIF3A;SLC4A4;AFF1;SLC8A1;LOXL2;CNDP2;LMBR1;ABHD10;SH3PXD2A;EPSTI1;PGM3;REV3L;TIMP2;ANKFY1;PDE4A;FBXO5;LRRFIP1;PRSS3;FBXO7;HTATIP2;CDK5RAP2;MAP2K3;APAF1;PLA2G4C;NIPA1;DDX10;RAD23A;MYO7A;VRK2;SUMF2;EPN1;RUNX1;ETV7;MYL6;PLSCR1;CCDC80;AIM2;ADORA2B;RAPGEF1;FAM193B;BIRC2;STX1A;VGLL4;KANK1;NDRG4;TNXB;CD163L1;GTF3C6;CRCT1;CDC42;SDCBP;PRPSAP2;S100A16;PL…
ESR1 15608294 ChIP-ChIP MCF-7 Human	6/74	0.188791	0.999993	1.60558	2.67668	ZNF217;CKB;NMNAT2;COMT;HRAS;TP53
TCF7L2 21901280 ChIP-Seq H4IIE Rat	48/807	0.191029	0.999993	1.15542	1.9126	GRAMD1C;ASAH1;CD163L1;DHX9;CACNA1B;SLC1A2;AGAP1;RPL10A;ELFN1;PRKCZ;NID2;AFF1;FAM107B;PRPSAP2;WDR70;SH3PXD2A;GNG7;BSG;DLGAP1;CD300LF;ROS1;BCAS1;DIS3L2;APAF1;MYO10;HPCAL1;SLC39A11;DAB2IP;TRPV2;RRAS2;MTHFS;LHFPL2;SOD2;LAX1;POU2F3;KLF15;ETV6;AGMAT;SMAD7;NCOR2;SLC22A23;OPTC;MAPKAPK2;RAB17;TRMT11;BIRC2;MAD1L1;VGLL4
WT1 19549856 ChIP-ChIP CCG9911 Human	12/173	0.193873	0.999993	1.35743	2.22694	RASSF5;ITSN1;MAPKAPK2;STAT3;S100A13;ST8SIA4;RRAS2;ABAT;ETFB;IQGAP2;ZNF354A;TRPM4
ESRRB 18555785 ChIP-Seq MESCs Mouse	63/1081	0.195181	0.999993	1.13161	1.84886	ST6GALNAC1;EIF4E3;FLT3;ITSN1;ABAT;KLHDC7A;ETFB;COMT;FBXO22;BCL7A;RASSF5;SALL4;REV3L;ANXA6;SPIN1;RCC1;LRRFIP1;TBC1D22A;HOXA5;KPNA1;NCOA2;LYNX1;MBNL1;PLEKHG1;NUP133;PGAM1;HDHD2;SDHA;AP3B2;EPN1;NIPSNAP1;THOC7;AFG3L2;MAPKAPK2;NDRG4;ASAH1;BRSK2;CASZ1;H6PD;USP16;AK2;RCHY1;NDRG2;TMEM70;TSPAN32;KIF3B;HRH2;GPC1;CKB;OTX1;TRPM4;ANKRD28;NTNG2;PTCD2;CBX3;LNPEP;SOD2;NAP1L4;SETX;ABI3;GIPC2;SUGT1;LY6G5C
ESR1 20056654 ChIP-Seq MCF-7 Human BreastCancer	49/827	0.195587	0.999993	1.15064	1.87755	ERRFI1;ITSN1;ITGB2;ABAT;LRRC71;AFF1;LMBR1;MCF2L;ADAMTSL2;RCC1;KIF21A;LZTS2;SLC16A3;TBC1D22A;BCAS1;ACAD8;SLC11A2;RHOG;HLA-C;MITF;NCOR2;PTP4A2;PLSCR1;EHBP1L1;VWA2;NBL1;CCDC40;NDRG4;BRSK2;CASZ1;PKD1L2;NDRG2;FUT4;ATXN7;CDH26;S100A10;GAD2;VWA3B;SUPT5H;NFKBIA;EXT2;TH;DMXL1;ZNF217;FBXL3;RADIL;NOTUM;SERINC2;TJP3
GATA1 21571218 ChIP-Seq MEGAKARYOCYTES Human	120/2132	0.197878	0.999993	1.0937	1.77191	ERRFI1;SH3GL3;UXS1;FBXO25;ADARB2;PWP1;STK10;FRAT1;GNPTAB;PPP2R1A;BSG;ANKFY1;VSTM1;OXER1;CALN1;CDK5RAP2;CSGALNACT1;MBNL1;SLC11A2;HPCAL1;FAM118A;COG2;OR1J1;MITF;FRMD4A;RUNX1;TANC1;AFG3L2;DPM3;HECW2;MAPKAPK2;KCNQ2;VOPP1;ALDH7A1;ZFPM1;MAD1L1;MACF1;CPB1;NOTCH1;AK2;AGAP1;ARHGAP17;IQGAP2;PRDM11;EVPL;PIK3R6;TMEM123;PRDX5;PRPSAP2;KIF3B;WDR70;HRH2;USP50;MBP;TXNDC2;NTNG2;SMAD3;BCL11A;CBX3;KLHL28;MICAL2;LNPE…
NR1I2 20693526 ChIP-Seq LIVER Mouse	38/631	0.201028	0.999993	1.1697	1.87657	ERRFI1;MACF1;ITSN1;ATN1;PPM1H;ADARB2;IQGAP2;COMT;PRKCZ;WRN;ABLIM3;SH3PXD2A;BCL7A;DEAF1;GNG7;ANXA6;KIF21A;BCL2L14;NCOA2;MBNL1;SLC35E3;EPN1;ETV6;HADHB;NCOR2;NFKBIA;NRG4;MAPKAPK2;NF1;THRSP;PLCH2;MZF1;ATF6;ZFPM1;MAD1L1;STX1A;VGLL4;CCDC40
WT1 20215353 ChIP-ChIP NEPHRON PROGENITOR Mouse	75/1307	0.208093	0.999993	1.1135	1.74793	CALCOCO1;HDLBP;UBE3A;ETFB;SLC4A4;ADAMTS4;STK10;SH3PXD2A;PPP2R1A;REV3L;SPIN1;HOXA2;CCNL1;LZTS2;KPNA1;HOXA4;NCOA2;ARHGEF10;ABCC4;MBNL1;ITGA3;RHOG;FOXL1;KLF15;APRT;ETV6;RUNX1;NCOR2;HADHB;TANC1;CACNB3;OPTC;ZFYVE19;WDFY1;NBL1;KCTD15;ST6GALNAC6;NOTCH1;USP16;COL13A1;CRCT1;PARD6G;RCHY1;HOXD11;EVPL;ASCL2;SDCBP;GRIN2A;PRDX5;SH3TC2;CDH24;OTX1;NKX6-1;S100A11;TRPM4;RBM39;MPP2;TMEM86A;UBE2H;SMAD4;OSBPL6;SMAD3;…
LYL1 30185409 ChIP-Seq K562 Mouse BoneMarrow Leukemia	56/960	0.20936	0.999993	1.13185	1.76987	GDE1;IFI30;COMT;CSRP1;BSG;C1RL;PGM3;ANKFY1;TNFRSF8;RCC1;RAB2A;ABCC4;ZNF680;NUP133;PLEKHG5;SACM1L;CYP3A43;HPCAL1;AFAP1;OR1J1;AP3B2;RUNX1;SLC22A23;MS4A6A;THAP6;MAPKAPK2;EHBP1L1;ALDH7A1;SLC29A3;MAD1L1;MACF1;SMIM1;ITLN1;AGAP1;FOXK2;UGT2B28;ZNF709;WRN;DNAJB6;ALOX5;ZC3H18;TXNDC2;ZNF664;CYP2J2;UBE2H;TRMT10C;SMAD3;DAB2IP;SH2D1B;MICAL2;LHFPL2;GP6;WEE1;NDUFAF1;MDGA1;ZNF696
SMAD4 21741376 ChIP-Seq HESCs Human	105/1862	0.21072	0.999993	1.0946	1.70454	ERRFI1;KLHDC7A;SLC8A1;FAM107B;CNDP2;GRIP1;FAM174B;EPSTI1;ANKFY1;TNFRSF8;OXER1;HOXA2;ROS1;TP63;LIMCH1;KCNH8;SACM1L;FAM118A;TTC7B;AFAP1;FRMD4A;UHMK1;TANC1;HECW2;ALPK2;CCDC81;NBL1;ZFPM1;NDRG4;NOTCH1;CACNA1B;IQGAP2;ARHGAP15;PIK3R6;SDCBP;PRDX5;FLRT2;SLAMF8;ST8SIA4;ZC3H18;MBP;MAP9;S100A10;SMAD2;TMEM86A;SMAD3;RNASE11;CBX3;MICAL2;POU2F3;SMAD7;NFKBIA;SDK1;TMCC3;FBXL3;FGFR2;KCNC4;ETFB;SLC6A1;AFF1;LMBR1;SEN…
CEBPA 20513432 ChIP-Seq MACROPHAGES Mouse	85/1493	0.211888	0.999993	1.10465	1.71409	EIF4E3;PSCA;HDAC10;UXS1;ITSN1;ITGB2;RPL10A;MPO;CNDP1;GCSH;FAM166B;GNPTAB;TAGAP;C1RL;DLGAP1;FBXO5;OIT3;SLC16A3;KPNA1;ATPAF2;RAB2A;NCOA2;LAG3;PLEKHG1;FBXW10;FAM118A;JMJD6;UHMK1;MYL6;CCDC80;ADORA2B;WDR82;ASPG;RAPGEF1;SIDT1;ALPK2;ATF6;NBL1;ALDH7A1;ZFPM1;TMEM106A;NDRG4;NOTCH1;TNXB;H6PD;STXBP1;SP140;GPR88;SLC1A2;ITLN1;AKAP7;ARHGAP15;TMEM123;SDCBP;PRPSAP2;CNR2;UBB;ERICH1;EPCAM;INPP5K;S100A14;CLCA4;RBM39…
JARID2 20075857 ChIP-Seq MESCs Mouse	61/1055	0.217729	0.999993	1.12136	1.70952	GPR27;UCN;TMEM151B;FLT3;KCNC4;TCHH;ELFN1;MTO1;SLC4A4;HOXA2;EFHD1;KIF21A;SOX8;LRRFIP1;SCARF2;HOXA5;CALN1;HOXA4;ENTPD2;RAD23A;FOXL1;CPT1C;RUNX1;SLC22A23;SIDT1;VOPP1;VWA2;HOXB7;NBL1;CASZ1;TNXB;GPR88;PPM1H;SLC1A2;LIN7A;TULP1;HOXD11;NPAS1;ASCL2;FUT4;GRIN2A;FLRT2;OTX1;NKX6-1;NTNG2;OSBPL6;SRD5A2;BCL11A;GAD2;OTOP1;LHFPL2;HOPX;PCDHGA12;BMP1;FAM131B;GNAS;LHX6;FBXL3;MDGA1;SERINC2;FGFR2
TCFAP2C 20176728 ChIP-ChIP TROPHOBLAST STEM CELLS Mouse	111/1980	0.221887	0.999993	1.08767	1.63758	ERRFI1;ATN1;FBXO25;HDLBP;CIB1;SMC4;FGFRL1;RASSF1;ABHD10;RPS6KA5;SALL4;ANKFY1;RCC1;HOXA2;KIF21A;SOX8;NEK3;MAP3K6;LZTS2;KPNA1;MAP2K3;RUNX1;TANC1;GEMIN4;ALDH7A1;KCTD15;MAD1L1;NOTCH1;H6PD;STXBP1;CACNA1B;ARHGAP17;PRPSAP2;UBB;SLAMF8;S100A13;MBP;FADD;SLC38A4;TRPM4;UBE2H;SMAD4;BCL11A;FUCA1;LNPEP;SLC16A13;CCT6A;NFKBIA;EXT2;BMP1;HOOK2;GIPC2;GNAS;NF1;TMCC3;NOL10;FBXL3;FGFR2;CCDC122;SNED1;EIF4E3;AMD1;LMBR1;N…
EOMES 21245162 ChIP-Seq HESCs Human	48/820	0.222871	0.999993	1.13515	1.70405	CDA;MACF1;BRSK2;AGAP1;PIK3CD;AKAP7;SMC4;ASGR1;GCSH;TMEM123;RASSF1;PRPSAP2;UBB;FAM174B;S100A16;PLAGL1;ALOX5;EPSTI1;FLVCR1;KIF21A;FADD;ATPAF2;MPP2;ABCC4;ATP8B4;SP110;BCL11A;STAT3;KLHL28;NIPA1;SLC39A11;RRAS2;RAB3IL1;MTHFS;AP3B2;SLC16A13;COPS3;CACNB3;NIN;NEURL4;CCDC80;BMP1;ELF3;NMT1;PMP22;DRG2;CCDC81;NBL1
JUND 26020271 ChIP-Seq SMOOTH MUSCLE Human	89/1573	0.223326	0.999993	1.09722	1.64487	LY6K;SNED1;CDA;TNFRSF6B;PSCA;MAST1;ATN1;LPCAT1;LOC728392;HIF3A;SLC4A4;AFF1;SLC8A1;LOXL2;CNDP2;SCGN;LMBR1;RASSF1;SH3PXD2A;EPSTI1;PGM3;TIMP2;PDE4A;LRRFIP1;PRSS3;FBXO7;TBC1D22A;HTATIP2;CDK5RAP2;MAP2K3;ITGA3;PGAM1;PLA2G4C;DDX10;RAD23A;VRK2;SUMF2;RUNX1;ETV7;PTP4A2;MYL6;PLSCR1;ADORA2B;VOPP1;FAM193B;TP53;BIRC2;STX1A;CFD;KANK1;NDRG4;TNXB;CD163L1;GTF3C6;CDC42;PRPSAP2;ABLIM3;S100A16;EPCAM;PLAGL1;EXOSC9;GPC…
VDR 23401126 ChIP-Seq LCL-AND-THP1 Human	14/213	0.22397	0.999993	1.28115	1.91692	KCNIP1;ITGB2;FRMD4A;NMNAT2;CYP19A1;NCOR2;SLC22A23;GNG7;ZNF217;DLGAP1;TRIP12;SLC38A9;STAP2;SERINC2
SUZ12 27294783 Chip-Seq NPCs Mouse	39/658	0.226188	0.999993	1.14957	1.70871	DENND1B;SNED1;DHX9;UXS1;SP140;ZFAND2B;HTR2B;HDLBP;AGAP1;TMEM70;MFSD6;IL18RAP;CSRP1;RASSF5;GPC1;CXCR2;ST8SIA4;EFHD1;RGS20;LRRFIP1;DIS3L2;NCOA2;SP110;NMNAT2;SPATA17;AIM2;ELF3;OPTC;HECW2;MAPKAPK2;WDFY1;TPP2;TRIP12;ERCC5;RAB17;LYG2;LGR6;ATF6;RBM44
RING1B 27294783 Chip-Seq NPCs Mouse	92/1632	0.229812	0.999993	1.0929	1.6071	GPR27;SNED1;DENND1B;UCN;ABAT;ELFN1;RASSF1;MFSD6;RASSF5;SALL4;ADAMTSL2;RNPEP;ANXA6;HOXA2;EFHD1;KIF21A;SCARF2;SLC16A3;DIS3L2;HTATIP2;HOXA4;TGIF1;ITGA3;PLEKHG5;SLC6A15;FOXL1;VRK2;UHMK1;SLC22A23;TANC1;CACNB3;HECW2;MAPKAPK2;CRH;LYG2;DNA2;MFGE8;ATF6;HOXB7;ZFPM1;VGLL4;B4GALT4;MACF1;KCNE1;CASZ1;GTF3C6;GLS2;GPR88;PPM1H;CACNA1B;AKAP7;HOXD11;ASCL2;PRKCZ;NID2;TMEM70;FLRT2;UBB;PLAGL1;CREG1;GPC1;GNG7;TTC21B;SA…
BCL11B 21912641 ChIP-Seq STHDH STRIUM Mouse	3/32	0.232475	0.999993	1.88085	2.74411	SP110;SP140;RAPGEF1
GATA2 21666600 ChIP-Seq HMVEC Human	35/588	0.232892	0.999993	1.15436	1.68211	ERRFI1;ITSN1;PRUNE2;HTR2B;FBXO42;SDCBP;LMBR1;CSRP1;NT5DC4;ATXN7;SAP30L;GCNT2;RGS20;DLGAP1;MBP;CD59;FADD;CCNL1;S100A11;CSGALNACT1;NTNG2;MBNL1;ACOT7;LIMCH1;MICAL2;FRMD4A;SORBS2;HTR5A;RUNX1;ETV6;TANC1;CLDN14;AAK1;ATF6;ZFPM1
TCF7 22412390 ChIP-Seq EML Mouse	92/1635	0.235437	0.999993	1.09058	1.57732	HDAC10;ATN1;HDLBP;IFI30;MPO;BACH1;SMC4;AFF1;FAM166B;TRMT112;RASSF1;GNPTAB;BCL7A;TAGAP;BSG;REV3L;PDE4A;DIP2A;MAP3K6;CCNL1;OIT3;TBC1D22A;TGIF1;NCOA2;LAG3;RPL21;PLEKHG5;SLC11A2;RABGGTB;UPK3B;KLF15;APRT;ETV6;RUNX1;NCOR2;SLC22A23;PTP4A2;ELF3;MAPKAPK2;ASPG;FAM193B;ALPK2;KCTD17;ZFPM1;BIRC2;KCTD15;STX1A;ST6GALNAC6;NOTCH1;TNXB;DHX9;SP140;AK2;AKAP7;PRDM11;PRKCZ;PIK3R6;CDC42;TMEM123;SH3TC2;ATXN7;HRH2;GNG7;A…
KDM2B 26808549 Chip-Seq K562 Human	94/1673	0.237144	0.999993	1.08892	1.56705	ERRFI1;SNED1;CALCOCO1;TMEM151B;KCNC4;ITGB2;PIK3CD;ABAT;ELFN1;AFF1;FGFRL1;MCF2L;BSG;RNPEP;FLVCR1;TIMP2;RCC1;PDE4A;DIP2A;SOX8;MAP3K6;CCNL1;SCARF2;TGIF1;NCOA2;BRD1;ENTPD2;PABPC4;PLEKHG5;SLC35C2;HPCAL1;KIF25;RRAS2;AP3B2;SUMF2;NCOR2;PTP4A2;ELF3;MAPKAPK2;RAPGEF1;NBL1;ZFPM1;TMEM106A;SLC29A3;KCTD15;VGLL4;CFD;CASZ1;H6PD;FOXK2;AKAP7;PRDM11;NPAS1;ASCL2;PRKCZ;FUT4;ADD1;CDC42;ERICH1;CHSY1;CREG1;GNG7;NOTO;CD59…
PAX3-FKHR 20663909 ChIP-Seq RHABDOMYOSARCOMA Human	53/918	0.239941	0.999993	1.11853	1.59655	ERRFI1;TCHH;ABAT;ADARB2;GRIP1;LRRFIP1;TBC1D22A;BCAS1;HTATIP2;TGIF1;LIMCH1;SLC6A15;COG2;FRMD4A;FOXL1;VRK2;RUNX1;NCOR2;DUSP22;CCDC80;GFRAL;RAPGEF1;XCL2;CYLC2;SEMA3C;PRUNE2;PPM1H;PKD1L2;RCHY1;ARHGAP15;FBXO42;TMEM123;IFI16;FLRT2;WDR70;CHSY1;ERICH1;ZNF107;SLC38A9;APBB2;APOB;MPP2;PTCD2;BCL11A;GOT2;DAB2IP;PXDNL;GP6;WEE1;ALOX5AP;LNX1;ZNF217;FGFR2
SOX9 26525672 Chip-Seq Limbbuds Mouse	57/993	0.244055	0.999993	1.11183	1.56808	SNED1;AMD1;ASGR1;ADAMTS4;STK10;GRIP1;MFSD6;NHSL1;RASSF5;ANXA6;TIMP2;DIP2A;FBXO7;DIS3L2;ATPAF2;NCOA2;PLEKHG1;SLC36A2;SLC6A15;HPCAL1;SLC39A11;TTC7B;VRK2;JMJD6;SPATA17;HECW2;ATF6;COL13A1;SLC43A2;PPM1H;AGAP1;AKAP7;MTIF2;FLRT2;PLAGL1;GPC1;GNG7;CXCR2;POLR2E;POC1B;APOB;MPP2;KCNIP1;BCL11A;STAT3;RANBP17;SLC35E3;NMNAT2;NIN;NMT1;NF1;PMP22;TPP2;DRG2;TMCC3;TAB2;TJP3
TAL1 30185409 ChIP-Seq K562 Mouse BoneMarrow Leukemia	55/957	0.245796	0.999993	1.1131	1.56196	GDE1;IFI30;COMT;CSRP1;BSG;C1RL;PGM3;ANKFY1;TNFRSF8;RCC1;RAB2A;ABCC4;ZNF680;NUP133;PLEKHG5;SACM1L;CYP3A43;HPCAL1;AFAP1;OR1J1;AP3B2;RUNX1;SLC22A23;MS4A6A;THAP6;MAPKAPK2;EHBP1L1;ALDH7A1;SLC29A3;MAD1L1;MACF1;SMIM1;ITLN1;AGAP1;FOXK2;UGT2B28;ZNF709;WRN;DNAJB6;ALOX5;ZC3H18;TXNDC2;CYP2J2;UBE2H;TRMT10C;SMAD3;DAB2IP;SH2D1B;MICAL2;LHFPL2;GP6;WEE1;NDUFAF1;MDGA1;ZNF696
TET1 21451524 ChIP-Seq MESCs Mouse	79/1400	0.246982	0.999993	1.09288	1.52833	LY6K;JRK;ST6GALNAC1;MTCH2;FBXO27;FBXO25;GDE1;KLHDC7A;SMC4;FAM107B;CNDP2;ADAMTS4;STK10;RASSF1;FRAT1;ADAMTSL2;KPNA6;FBXO5;LZTS2;HOXA4;RAB2A;ARHGEF10;LYNX1;ENTPD2;FBXW10;ITGA3;PGAM1;SLC39A11;HDHD2;CPT1B;NIPSNAP1;TANC1;MYL6;EHBP1L1;IGFALS;HOXB7;TMEM106A;SLC29A3;CFD;KCNE1;COL13A1;SLC43A2;CATSPER4;AKAP7;ARHGAP17;TULP1;PRDM11;HOXD11;PRKCZ;FBXO42;TMEM123;CNR2;RNF215;NLRP5;NOTO;GCNT2;STAP2;CLSPN;OTX1;CD30…
TCF3 18692474 ChIP-Seq MESCs Mouse	56/976	0.247395	0.999993	1.11118	1.55206	FBXO27;ITSN1;ATN1;TMEM140;FBXO22;BACH1;GRIP1;NHSL1;RPS6KA5;CSRP1;SALL4;MCF2L;REV3L;SPIN1;KIF21A;ABCC4;RPL21;SLC6A15;AP3B2;APRT;RBL2;SLPI;WDR82;GEMIN4;SIDT1;TP53;HOXB7;MAD1L1;VGLL4;GLS2;ARHGAP17;TSPAN32;ZFP57;DNAJB6;SPP1;GCNT2;RPL17;SLC38A4;UBE2H;RCC2;PCDHGC4;DAB2IP;GAD2;LHFPL2;OXR1;POU2F3;SMAD7;SETX;NFKBIA;CRYGD;PCDHGA12;NIN;DMXL1;GNAS;MDGA1;FGFR2
RUNX1 30185409 ChIP-Seq HPC Mouse BoneMarrow Leukemia	150/2724	0.247402	0.999993	1.06785	1.49152	SH3GL3;AHCYL2;RNH1;HDAC10;ITSN1;ATN1;GDE1;HDLBP;ARHGAP39;IFI30;RPL10A;MPO;MILR1;GCSH;KPNA6;RCC1;DIP2A;CLCC1;CDK5RAP2;CSGALNACT1;MAP2K3;RPL21;SACM1L;TTC7B;COG2;SETMAR;AFAP1;HDHD2;JMJD6;TANC1;MYL6;MARF1;PREPL;ZFP41;WDR82;HECW2;MAPKAPK2;EHBP1L1;ATF5;ATF6;ZFPM1;MAD1L1;CPB1;NOTCH1;DHX9;ARHGAP17;IQGAP2;EVPL;TMEM123;WDR70;DEAF1;HRH2;TTC21B;ORC2;INPP5K;TXNDC2;MAP9;LHPP;ANKRD28;TMEM86A;SMAD4;SMAD3;SLC35E3…
SUZ12 18555785 ChIP-Seq MESCs Mouse	50/866	0.247442	0.999993	1.11823	1.5617	GPR27;SNED1;EIF4E3;FLT3;KCNC4;ADARB2;SLC4A4;LOXL2;HOXA2;EFHD1;SCARF2;HOXA5;CALN1;HOXA4;HPCAL1;FOXL1;SSTR5;SIDT1;HOXB7;NBL1;ZFPM1;TNXB;COL13A1;GPR88;PPM1H;SLC1A2;NEXN;LIN7A;ASCL2;FUT4;GRIN2A;FLRT2;ABLIM3;HRH2;PLAGL1;GPC1;MBP;OTX1;NKX6-1;OSBPL6;SRD5A2;KCNIP1;BCL11A;GAD2;NMNAT2;NIN;PMP22;TMCC3;MDGA1;SERINC2
OLIG2 23332759 ChIP-Seq OLIGODENDROCYTES Mouse	94/1679	0.24852	0.999993	1.08443	1.50977	ERRFI1;EIF4E3;HTR2B;UBE3A;ABAT;ARHGAP39;SLC6A1;TMEM140;ELFN1;MPO;BACH1;HAPLN1;FAM107B;GRIP1;CSRP1;SEC61G;EPSTI1;REV3L;DIP2A;ROS1;TP63;CDK5RAP2;TECTA;TGIF1;CSGALNACT1;NCOA2;ABCC4;MBNL1;PLEKHG1;APAF1;LIMCH1;KCNH8;SLC35C2;SLC6A15;SACM1L;SLC39A11;DDX10;MITF;KLF15;CRNKL1;SLC22A23;NEIL3;PIK3C3;ATF6;SOS2;BIRC2;ASAH1;SEMA3C;SYNPO2;CACNA1B;PARD6G;ARHGAP15;NPAS1;NID2;CDC42;FLRT2;ABLIM3;CHSY1;EXOSC9;ALOX5;H…
CDX2 20551321 ChIP-Seq CACO-2 Human	22/360	0.252193	0.999993	1.18574	1.63343	ATE1;SMAD3;COL13A1;SLC43A2;SLC35E3;TMPRSS4;SLC39A11;ARHGAP17;NMNAT2;EVPL;CYP2A7;TH;ELF3;ADORA2B;HECW2;SALL4;DLGAP1;ERCC5;CCNL1;HOXA5;HOXA4;BCAS1
CEBPB 26923725 Chip-Seq HEMANGIOBLAST Mouse	29/486	0.253503	0.999993	1.15655	1.58722	SH3GL3;AHCYL2;ELFN1;APOLD1;SLC8A1;HAPLN1;ST8SIA4;REV3L;DLGAP1;CLCC1;BCAS1;SMAD3;BCL11A;DDX10;FOXL1;RANBP6;OXR1;RUNX1;DUSP22;PTP4A2;THAP6;DMXL1;CRH;VWA2;ALPK2;MDGA1;ZFPM1;KCTD15;BRDT
AR 27623747 ChIP-Seq 22Rv1 Mouse Prostate Carcinoma	154/2805	0.256632	0.999993	1.06425	1.44749	LY6K;AHCYL2;TNFRSF6B;HDAC10;ATN1;GDE1;ABAT;TMEM140;LOXL2;KIAA0930;IL18RAP;RPS6KA5;FAM110D;RASSF5;BSG;VSTM1;NEK3;CLCC1;MAP3K6;SLC16A3;TBC1D22A;HOXA5;CALN1;CSGALNACT1;MAP2K3;MBNL1;S100A1;LIMCH1;SLC11A2;SPICE1;SETMAR;FRMD4A;VWDE;VRK2;CPT1C;LAX1;CPT1B;RUNX1;TANC1;DPM3;CCDC80;SLPI;SPECC1L;VOPP1;ATF6;HOXB7;ZFPM1;KCTD15;L3MBTL1;CELA3B;KCNE1;NDRG4;CASZ1;SMIM1;LIN7A;PRKCZ;FUT4;RPF1;HRH2;ORC3;NLRP5;OTX1;AP…
EZH2 22144423 ChIP-Seq EOC Human	3/34	0.260869	0.999993	1.75932	2.36406	KCNIP1;NLRP5;CACNA1B
ETS2 20176728 ChIP-ChIP TROPHOBLAST STEM CELLS Mouse	10/151	0.26458	0.999993	1.29052	1.71589	EXT2;ITGA3;ZFAND2B;CRH;MICAL2;MBP;LNPEP;APBB2;NIPSNAP1;CNDP2
GATA3 30127528 ChIP-Seq BE2C Human Brain Neuroblastoma	45/782	0.268351	0.999993	1.11354	1.46481	ERRFI1;DYRK4;CEP126;MACF1;AHCYL2;CALCOCO1;ITSN1;HTR2B;CCP110;ABAT;CIB1;TPGS1;TNF;ADD1;SLC8A1;FAM107B;MFSD6;SH3TC2;S100A16;CREG1;BSG;TOGARAM1;KIF21A;METTL7A;KIAA0319;CERS3;ACOT7;MYO10;LIMCH1;KCNH8;RANBP17;CEP131;DAB2IP;PRG2;SORBS2;OXR1;SMAD7;TMEM232;METTL23;XCL2;DRG2;PLCH2;ATF6;ZFPM1;OBI1
GATA1 19941826 ChIP-Seq K562 Human	38/654	0.268711	0.999993	1.12462	1.47788	ASAH1;DHX9;PPAN;IQGAP2;TSPAN32;ZNF709;DNAJB6;SH3PXD2A;KIF3B;NT5DC4;EXOSC9;BSG;FLVCR1;TXNDC2;CD59;RBM38;CDT1;ABCC4;UBE2H;OSBPL6;SMAD3;CYP3A43;FAM118A;RHOG;MICAL2;RAB3IL1;GP6;RUNX1;SLC22A23;TANC1;WEE1;ELF3;MAPKAPK2;EHBP1L1;ALDH7A1;ZFPM1;ZNF696;BIRC2
CDX2 22108803 ChIP-Seq LS180 Human	90/1619	0.277262	0.999993	1.07525	1.37932	ERRFI1;DYRK4;SNED1;TNFRSF6B;ABAT;AFF1;GRIP1;NHSL1;EPSTI1;RCC1;HOXA2;PRSS3;OR5B2;TP63;HOXA4;TGIF1;PLEKHG1;NUP133;ITGA3;KCNH8;PABPC4;PLA2G4C;CYP3A43;SLC39A11;SETMAR;CNPY1;HLA-C;MYO7A;KLF15;AP3B2;TMC2;UHMK1;DNAJC3;TANC1;AFG3L2;PLSCR1;ZFP41;ADORA2B;NRG4;HECW2;MMP23B;SIDT1;CRH;CCDC81;BIRC2;VGLL4;GRAMD1C;DHX9;STXBP1;PPM1H;AKAP7;PKD1L2;ARHGAP17;RCHY1;ARHGAP15;APOLD1;TMEM123;GRIN2A;RNF215;GCNT2;RGS20;APB…
PCGF2 27294783 Chip-Seq ESCs Mouse	23/385	0.281344	0.999993	1.15709	1.46739	NCOA2;SNED1;UXS1;SP140;ZFAND2B;HDLBP;AGAP1;TMEM70;MFSD6;IL18RAP;HECW2;GPC1;ST8SIA4;TPP2;EFHD1;RGS20;TRIP12;ERCC5;RAB17;LYG2;LRRFIP1;DIS3L2;RBM44
CTNNB1 20460455 ChIP-Seq HCT116 Human	47/824	0.283388	0.999993	1.10294	1.39074	KANK1;MACF1;AHCYL2;ACY3;PPM1H;GDE1;AGAP1;PIK3CD;ARHGAP15;FAM107B;SENP5;DNAJB6;SH3PXD2A;DEAF1;GNG7;ZNF385B;DLGAP1;MBP;EPS8L2;LRRFIP1;SLC16A3;FBXO7;TGIF1;ANKRD28;UBE2H;SMAD3;STAT3;RANBP17;SLC39A11;RRAS2;DDX10;OXR1;EPN1;MPP7;ETV6;RUNX1;SMAD7;SLC22A23;SDK1;EEPD1;PTP4A2;TMCO6;HECW2;NF1;ERCC5;ALPK2;ZNF697
DMRT1 23473982 ChIP-Seq TESTES Mouse	93/1678	0.283483	0.999993	1.07176	1.35107	EIF4E3;UXS1;FBXO27;LPCAT1;HDLBP;KLHDC7A;HIF3A;IFI30;RPL10A;ELFN1;MTO1;SLC4A4;SLC8A1;TRMT112;GRIP1;ABHD10;BCL7A;SH3PXD2A;PSMD5;FAM174B;TIMP2;SPIN1;ANKFY1;DLGAP1;NEK3;FBXO5;CCNL1;SCARF2;LZTS2;CALN1;ARHGEF10;BRD1;PLEKHG1;ITGA3;PLEKHG5;TTC7B;RHOG;CPT1C;RUNX1;TANC1;PTP4A2;MYL6;OPTC;NRG4;EHBP1L1;ASPG;SPECC1L;LYG2;BRSK2;H6PD;COL13A1;SLC43A2;PPM1H;AK2;AGAP1;PKD1L2;IQGAP2;RCHY1;PRKCZ;RNF215;ATXN7;HRH2;GPC…
TP63 23658742 ChIP-Seq EP156T Human	160/2937	0.286944	0.999993	1.05449	1.3165	LY6K;ERRFI1;SH3GL3;RNH1;FBXO25;HDLBP;BACH1;SLC4A4;STK10;IL18RAP;FAM174B;EPSTI1;ANKFY1;KIF21A;OR5B2;TP63;CDK5RAP2;RAB2A;ACOT7;SLC35C2;SLC6A15;SACM1L;SPNS3;HPCAL1;TTC7B;COG2;CNPY1;DDX10;AFAP1;FRMD4A;LAX1;TANC1;CCDC80;SPATA17;HECW2;MAPKAPK2;VOPP1;ALPK2;CCDC81;ALDH7A1;ZFPM1;KCTD15;MAD1L1;MACF1;CASZ1;NOTCH1;FBXO47;AK2;ARHGAP17;ARPP19;NID2;FBXO42;TMEM123;RNASEH1;ZFP57;FLRT2;HRH2;TXNDC2;S100A14;FADD;CDH…
SMAD4 21799915 ChIP-Seq A2780 Human	119/2167	0.288143	0.999993	1.06211	1.32157	AHCYL2;DNHD1;SLC4A4;SLC8A1;FRAT1;PSMD5;RASSF5;SALL4;ANKFY1;KIF21A;ROS1;TP63;CALN1;CDK5RAP2;TECTA;CSGALNACT1;MAP2K3;MBNL1;RPL21;LIMCH1;KCNH8;SLC6A15;TTC7B;COG2;SETMAR;DDX10;AFAP1;MITF;FRMD4A;VWDE;THOC7;TANC1;CACNB3;CCDC80;SPATA17;OPTC;HECW2;MAPKAPK2;VOPP1;LYG2;ATF6;CASZ1;DHX9;LIN7A;PRDM11;SKA3;ARHGAP15;NID2;FBXO42;GRIN2A;KIF3B;WDR70;HRH2;ST8SIA4;APOB;NKX6-1;S100A11;CLCA4;SLC38A4;S100A10;SRD5A2;BCL…
SALL4 22934838 ChIP-ChIP CD34+ Human	60/1067	0.290729	0.999993	1.08684	1.34265	AMD1;ZFAND2B;TNF;FAM107B;SCGN;IL18RAP;PSMD5;RASSF5;MCF2L;ANKFY1;LRRFIP1;MAP3K6;TBC1D22A;CTSC;HLA-DPA1;CDK5RAP2;MAP2K3;MBNL1;ACOT7;KCNH8;KIF25;MITF;RUNX1;TANC1;AFG3L2;OR2L13;CLDN14;MAPKAPK2;RAPGEF1;CRH;SLC29A3;B4GALT4;CD163L1;TMPRSS4;IQGAP2;CYP19A1;HLA-DMB;UBB;HRH2;PLAGL1;ST8SIA4;GCNT2;RNF39;RGS20;CDH24;S100A14;PURG;DAB2IP;SORBS2;CDC42BPB;OXR1;HYPK;NFKBIA;NIN;DHRS9;DMXL1;GIPC2;LHX6;FAS;MDGA1
STAT6 20620947 ChIP-Seq CD4 POS T Human	20/334	0.295073	0.999993	1.15956	1.41528	MACF1;MYO10;BCL11A;STAT3;ITGB2;ARHGAP25;RUNX1;CDC42;SDK1;TMCO6;TG;CHSY1;HRH2;RASSF5;HECW2;RAPGEF1;LRRFIP1;PRSS2;S100A11;MAD1L1
PPARG 19300518 ChIP-PET 3T3-L1 Mouse	12/191	0.296036	0.999993	1.21976	1.48479	ACAD8;ATPAF2;HADHB;CIZ1;AK2;HOXA2;THRSP;IGFALS;ETFB;FGFRL1;ACAT2;HOXA4
TFAP2A 35110662 ChIP-Seq HEPM Human Embryo	64/1144	0.297683	0.999993	1.08094	1.3098	ITSN1;ITGB2;ATRAID;BACH1;CNDP2;ADAMTS4;STK10;RASSF1;CSRP1;REV3L;ANXA6;KIF21A;CCNL1;KPNA1;TGIF1;BRD1;PABPC4;PLEKHG5;SLC11A2;ETV6;RUNX1;NCOR2;PTP4A2;NEIL3;ADORA2B;CARD19;DNA2;ATF5;SOS2;ALDH7A1;KCTD15;VGLL4;CFAP61;MACF1;PRUNE2;PKD1L2;NDRG2;PRDM11;ACAT2;FUT4;ADD1;NSD3;PRPSAP2;IFI16;S100A16;GPC1;TTC21B;DGLUCY;ORC2;S100A13;SLC38A9;CD59;KIAA0319;S100A11;RANBP17;CDC42BPB;COPS3;WEE1;SNX14;FAS;SUGT1;TRMT11…
KAP1 27257070 Chip-Seq ESCs Mouse	81/1461	0.298464	0.999993	1.07127	1.29528	DENND1B;ACY3;TMEM151B;UXS1;TCHH;HDLBP;FBXO22;MPO;ASGR1;NHSL1;CSRP1;SALL4;SEC61G;BSG;REV3L;TGIF1;RAB2A;ARHGEF10;ABCC4;LAG3;ACOT7;SPNS3;COG2;RABGGTB;UPK3B;LAX1;SUMF2;PLSCR1;WDR82;CRH;FAM193B;IGFALS;ATF6;BIRC2;KCTD15;VGLL4;ST6GALNAC6;NDRG4;ASAH1;NOTCH1;COL13A1;GTF3C6;GLS2;PARD6G;TSPAN32;ADD1;SDCBP;ZFP57;UBB;DEAF1;HRH2;CREG1;SPP1;UGT3A2;RGS20;STAP2;APBB2;CKB;TRPM4;CDT1;CIZ1;CDSN;SLC10A1;GOT2;LNPEP;SU…
PPARG 20176806 ChIP-Seq THIOMACROPHAGE Mouse	37/645	0.298768	0.999993	1.10881	1.33954	NOTCH1;ITSN1;AMD1;ITLN1;PIK3CD;TMEM140;FBXO22;PIK3R6;ADAMTS4;CDC42;FAM166B;STK10;SDCBP;SENP5;S100A16;EPCAM;RASSF5;HRH4;ANXA6;GCNT2;RCC1;TBC1D22A;ATP8B4;SRD5A2;HPCAL1;RANBP6;UHMK1;ST7L;CRYGD;EEPD1;WEE1;CCDC80;ASPG;RAPGEF1;CRH;RAB17;ALDH7A1
NR3C1 34362910 ChIP-Seq WistarRat Hippocampus	37/647	0.30542	0.999993	1.10505	1.31067	PPM1H;AKAP7;ARHGAP39;HIF3A;PRDM11;NDRG2;PRKCZ;APOLD1;FAM107B;RPS6KA5;GNPTAB;DEAF1;EFHD1;DLGAP1;MBP;SLC38A9;CDH26;MAP3K6;ABCC4;RPH3AL;KCNIP1;LIMCH1;SPICE1;TTC7B;MICAL2;NMNAT2;POU2F3;KLF15;SMAD7;NCOR2;NFKBIA;PLSCR1;KCNQ2;ADGRF5;WDFY1;CCDC81;MAD1L1
FLI1 26923725 Chip-Seq HEMOGENIC-ENDOTHELIUM Mouse	80/1446	0.306742	0.999993	1.06863	1.26285	CDA;LPCAT1;GDE1;PIK3CD;ELFN1;BACH1;CNDP2;FAM166B;FRAT1;MFSD6;SENP5;SH3PXD2A;ADAMTSL2;REV3L;TNFRSF8;PDE4A;MAP3K6;GAL3ST4;KPNA1;TECTA;LAG3;PGAM1;SLC39A11;CRNKL1;EPN1;RUNX1;UHMK1;PTP4A2;AFG3L2;PREPL;OPTC;ADORA2B;MAPKAPK2;KCNQ2;EHBP1L1;GFRAL;IGFALS;KCTD17;TMEM106A;GRAMD1C;RWDD2A;USP16;PRUNE2;PARD6G;PKD1L2;PRDM11;NPAS1;PIK3R6;APOLD1;FBXO42;TMEM123;UBB;PLAGL1;EXOSC9;GCNT2;ZC3H18;STAP2;RBM39;MPP2;SMAD3;…
SETDB1 19884257 ChIP-Seq MESCs Mouse	90/1634	0.308872	0.999993	1.06389	1.24988	GPR27;LY6K;CALCOCO1;ABAT;ETFB;IFI30;RPL10A;BACH1;GRIP1;NHSL1;PPP2R1A;TAGAP;REV3L;SPIN1;HOXA2;SCARF2;OIT3;FBXO7;HOXA5;ACAD8;TGIF1;RAB2A;NUP133;ITGA3;SLC6A15;PLA2G4C;COG2;MITF;FRMD4A;THOC7;CACNB3;SLPI;SPECC1L;RAPGEF1;HOXB7;KCTD15;B4GALT4;KANK1;AK2;ARHGAP17;TULP1;HOXD11;NPAS1;ASCL2;ARPP19;NID2;SDCBP;PRDX5;WDR70;UBB;PLAGL1;RGS20;MBP;APBB2;S100A14;OTX1;RBM38;ANKRD28;NTNG2;CDT1;CDSN;SRD5A2;BCL11A;FUCA1…
ASXL1 24218140 ChIP-Seq BMDM Mouse	34/593	0.309497	0.999993	1.10788	1.29933	NAA40;UXS1;MS4A7;PPM1H;SKA3;TMEM70;TRMT112;PRDX5;FRAT1;MFSD6;SH3PXD2A;RASSF5;POC1B;NCOA2;CIZ1;SMAD4;PGAM1;GOT2;SLC35E3;RAB3IL1;RAD23A;RANBP6;EPN1;SMAD7;RBL2;PLSCR1;HOOK2;WDR82;SNX14;EHBP1L1;NF1;TPP2;MAN2B1;ST6GALNAC6
CIITA 25753668 ChIP-Seq RAJI Human	23/392	0.311058	0.999993	1.13471	1.32509	ATE1;RBM39;GTF3C6;CARD8;TPGS1;RANBP6;MTO1;HIPK3;AFF1;PREPL;HLA-DMB;AIM2;CATSPERG;HNRNPA2B1;ALOX5AP;S100A13;HLA-DPB1;TRMT12;DLGAP1;FAM193B;CDK5RAP2;HLA-DPA1;COX20
NFYA 21822215 ChIP-Seq K562 Human	87/1579	0.311402	0.999993	1.0641	1.24145	ERRFI1;CDA;DENND1B;KCNC4;PIK3CD;KLHDC7A;ADARB2;FAM107B;GRIP1;SH3PXD2A;RASSF5;FLVCR1;KPNA6;TNFRSF8;RCC1;CLCC1;MAP3K6;OIT3;HTATIP2;ACOT7;PABPC4;PLEKHG5;SLC6A15;COG2;RRAS2;DDX10;FRMD4A;RABGGTB;ETV6;ST7L;PTP4A2;SPATA17;AIM2;ELF3;OPTC;MMP23B;MAPKAPK2;XCL2;ATF6;NBL1;SLC29A3;MACF1;CELA3B;CASZ1;H6PD;COL13A1;DHX9;CATSPER4;CRCT1;GPR88;SLC1A2;AK2;ITLN1;NEXN;PRKCZ;FBXO42;RPF1;CDC42;CNR2;S100A16;CREG1;CLSPN;B…
SMC4 20622854 ChIP-Seq HELA Human	85/1544	0.316818	0.999993	1.06294	1.22177	LY6K;SH3GL3;CDA;JRK;ST6GALNAC1;AHCYL2;TNFRSF6B;PSCA;ZFAND2B;LPCAT1;KLHDC7A;ARHGAP39;SLC6A1;COMT;FBXO22;ELFN1;TRMT112;PPP2R1A;SALL4;MCF2L;BSG;ADAMTSL2;TIMP2;TNFRSF8;SOX8;CLCC1;TP63;CDK5RAP2;MAP2K3;LYNX1;MBNL1;ACOT7;SACM1L;SPNS3;SLC11A2;CYP3A43;OR1J1;SDHA;SSTR5;DUSP22;KIFC2;NRG4;KCNQ2;RAPGEF1;CYP2E1;MACF1;CASZ1;NOTCH1;FBXO47;PRDM11;PRKCZ;WDR70;UBB;GNG7;CXCR2;UGT3A2;FADD;S100A11;RIBC2;S100A10;NTNG2;…
SMAD3 21741376 ChIP-Seq HESCs Human	55/984	0.316925	0.999993	1.07913	1.24002	ERRFI1;ETFB;ADARB2;AFF1;CNDP2;GRIP1;SH3PXD2A;FAM174B;EPSTI1;TNFRSF8;ZNF385B;LRRFIP1;CCNL1;CTSC;BCAS1;ATPAF2;SLC36A2;SACM1L;AFAP1;ETV6;UHMK1;TANC1;ALPK2;CCDC81;B4GALT4;NDRG4;NOTCH1;PPM1H;CACNA1B;APOLD1;PRDX5;FLRT2;ERICH1;PLAGL1;ST8SIA4;GCNT2;STAP2;SMAD2;TMEM86A;SMAD3;MYO10;DAB2IP;MICAL2;GAD2;VWA3B;LHFPL2;SMAD7;TH;ALOX5AP;LNX1;FAS;FBXL3;RAB17;LGR6;FGFR2
TCF21 23034159 ChIP-ChIP E13 GONADS Rat	2/22	0.320059	0.999993	1.81727	2.07033	LHX6;NID2
NR3C1 32051336 ChIP-Seq MLEC Mouse Epithelium	2/22	0.320059	0.999993	1.81727	2.07033	FBXO5;PIK3R6
SMRT 27268052 Chip-Seq Bcells Human	89/1621	0.321348	0.999993	1.05993	1.20326	SNED1;KCNC4;HTR2B;LPCAT1;IFI30;ADARB2;ELFN1;FAM107B;RPS6KA5;BCL7A;SH3PXD2A;TAGAP;ANXA6;TNFRSF8;VSTM1;LRRFIP1;SCARF2;TBC1D22A;TP63;CDK5RAP2;MAP2K3;NCOA2;PLEKHG1;SP110;KCNH8;SACM1L;HPCAL1;RHOG;RRAS2;FRMD4A;CPT1C;ETV6;DUSP22;MS4A6A;CACNB3;AIM2;OPTC;ASPG;SIDT1;CRH;VOPP1;LYG2;KCTD17;SLC29A3;VGLL4;CFD;KANK1;GTF3C6;PPM1H;AKAP7;IQGAP2;TARP;ADD1;ZNF709;GRIN2A;PRPSAP2;CPAMD8;HRH4;ST8SIA4;POLR2E;CD300LF;KIA…
SOX4 29892750 ChIP-Seq EML Mouse BoneMarrow	9/142	0.323506	0.999993	1.23066	1.38885	GRAMD1C;GRIP1;RPL21;GIPC2;ITGB2;TRPV2;ERCC5;TULP1;MEX3D
FOXA1 21915096 ChIP-Seq LNCaP-1F5 Human	90/1641	0.324079	0.999993	1.05866	1.19286	ST6GALNAC1;KCNC4;MS4A7;HTR2B;ABAT;BACH1;SLC4A4;HAPLN1;ABHD10;RPS6KA5;GNPTAB;FAM174B;RASSF5;PGM3;RCC1;LRRFIP1;HOXA4;TECTA;MAP2K3;LAG3;SLC36A2;ITGA3;SLC11A2;CYP3A43;KIF25;OR1J1;KLF15;CRNKL1;EPN1;DUSP22;SLC22A23;PTP4A2;BDH2;OR2L13;ZFYVE19;MAPKAPK2;ASPG;SIDT1;WDFY1;PIK3C3;ATF6;SLC29A3;B4GALT4;ST6GALNAC6;COLEC11;ASAH1;CASZ1;RWDD2A;H6PD;SEMA3C;CRCT1;PRUNE2;PPM1H;ITLN1;PARD6G;ARHGAP15;ARPP19;RNF212;TMEM…
EWS-FLI1 20517297 ChIP-Seq SK-N-MC Human	27/470	0.330981	0.999993	1.10947	1.22674	EIF4E3;GLS2;PRUNE2;ITGB2;KLHDC7A;ETFB;PWP1;LOXL2;WRN;FLRT2;EXOSC9;NOTO;VSTM1;CLVS1;NCOA2;APAF1;HDHD2;UHMK1;ETV6;ZFP41;NMT1;FAS;MAN2B1;ZNF697;MDGA1;TMEM106A;RBM44
TBX2 30127528 ChIP-Seq BE2C Human Brain Neuroblastoma	49/878	0.333065	0.999993	1.07682	1.18388	DYRK4;CEP126;CALCOCO1;HTR2B;ABAT;LOC728392;BACH1;AFF1;HAPLN1;FAM107B;RASSF1;MFSD6;BSG;ADAMTSL2;PDE4A;KIF21A;CDK5RAP2;ACAD8;NCOA2;LIMCH1;SLC11A2;NCOR2;TANC1;CARD19;CATSPERG;ZNF714;RAPGEF1;ATF6;KCTD15;OBI1;MACF1;COLEC11;PRUNE2;EVPL;ADD1;TTC21B;METTL7A;KIAA0319;CLVS1;CIZ1;MYO10;CBX3;DAB2IP;LNPEP;NMNAT2;OXR1;TMEM232;HOOK2;ZNF354A
AR 35650195 ChIP-Seq DSRCT Human Mesenchymal Sarcoma	51/916	0.335286	0.999993	1.07416	1.17381	AHCYL2;HDAC10;UXS1;AMD1;ETFB;TPGS1;RASSF5;SEC61G;FLVCR1;HOXA2;DENND2B;SLC35C2;SLC35G2;LAX1;ST7L;BDH2;AIM2;SLPI;CATSPERG;EHBP1L1;ADGRF5;CFD;MACF1;USP16;GLS2;SP140;PPM1H;AK2;IQGAP2;CDC42;IFI16;FLRT2;EPCAM;NRIP2;ZC3H18;RGS20;MBP;LHPP;NTNG2;ATE1;SLC35E3;MICAL2;CDC42BPB;SETX;CCT6A;NEURL4;PSMC1;TRMT12;POC1B-GALNT4;RADIL;LY6G5C
SCL 21571218 ChIP-Seq MEGAKARYOCYTES Human	81/1478	0.337343	0.999993	1.05721	1.14882	SNED1;ACY3;LPCAT1;ACCS;ADARB2;ELFN1;SLC4A4;STK10;GRIP1;RASSF1;BSG;EPSTI1;TIMP2;OXER1;EFHD1;DLGAP1;MAP3K6;TBC1D22A;PRSS2;ZNF521;BCAS1;MAP2K3;ABCC4;MBNL1;CYP3A43;HPCAL1;AFAP1;OR1J1;MITF;FRMD4A;VWDE;MYO7A;VRK2;KLF15;ETV6;NCOR2;ST7L;DUSP22;TANC1;CLDN14;DGKQ;MAPKAPK2;EHBP1L1;RAPGEF1;FAM193B;MFGE8;BIRC2;ST6GALNAC6;ASAH1;PPM1H;UGT2B28;IQGAP2;RCHY1;ARHGAP15;ASCL2;TMEM123;PRDX5;WDR70;DNAJB6;GPC1;POLR2E;AP…
FOXI1 33610681 ChIP-Seq GES1 Human Gastric Carcinoma	13/216	0.339045	0.999993	1.16482	1.2599	AHCYL2;TNXB;CPB1;DHX9;GLS2;ARHGAP35;FAM107B;ADAMTS4;STK10;NRG4;SNX14;KCNQ2;SLC38A9
MEIS1 26923725 Chip-Seq HEMOGENIC-ENDOTHELIUM Mouse	50/899	0.340112	0.999993	1.07281	1.15701	AHCYL2;EIF4E3;FBXO25;UBE3A;KLHDC7A;ACCS;HAPLN1;FAM107B;RAB43;GRIP1;SCGN;MCF2L;DLGAP1;MAP3K6;TBC1D22A;TGIF1;ARHGEF10;FOXL1;ETV6;RUNX1;ADORA2B;HECW2;PIK3C3;IGFALS;LYG2;ZFPM1;KCTD15;KANK1;SP140;PARD6G;PRDM11;HRH2;GNG7;ST8SIA4;CDH26;OTX1;APOB;RBM38;GOT2;OXR1;SMAD7;TMEM232;EXT2;SDK1;NIN;EHD4;HOOK2;TAB2;FGFR2;BRDT
CEBPA 23403033 ChIP-Seq LIVER Mouse	26/454	0.340826	0.999993	1.10563	1.19008	H6PD;SYNPO2;CCP110;ETFB;RPL10A;ACAT2;CEP128;SLC25A48;C1RL;S100A13;RNF39;UGT3A2;APOB;MAP9;RBM39;S100A1;SLC10A1;SLC35E3;PYCR1;RAD23A;COPS3;TMCO6;DHRS9;HOOK2;NRG4;SNX14
Nerf2 26677805 Chip-Seq MACROPHAGESS Mouse	55/993	0.342124	0.999993	1.06824	1.14578	ITGB2;MS4A7;GDE1;UBE3A;TMEM140;BACH1;SLC8A1;MFSD6;PSMD5;OIT3;CTSC;KPNA1;HTATIP2;TGIF1;ABCC4;MBNL1;PGAM1;HPCAL1;FRMD4A;MITF;VRK2;RUNX1;NCOR2;SLC22A23;AFG3L2;CCDC80;NRG4;H6PD;SLC43A2;PPM1H;PARD6G;PIK3R6;FBXO42;FLRT2;UBB;CHSY1;CREG1;GPC1;SPP1;TXNDC2;ANKRD28;SMAD3;KCNIP1;RIOK3;CRIPT;MTHFS;LHFPL2;OXR1;NFKBIA;CCDC88A;GIPC2;ALOX5AP;NMT1;TPP2;RAB17
PAX6 23342162 ChIP-ChIP BETA-FORBRAIN-LENS Mouse	37/658	0.342856	0.999993	1.08483	1.16125	CFD;MTCH2;RWDD2A;CD163L1;TMPRSS4;LPCAT1;ACCS;RPL10A;SLC8A1;PIK3R6;RASSF1;SH3TC2;MCF2L;S100A13;SPIN1;MAP2K3;ATPAF2;RBM38;NCOA2;ATE1;RNASE11;S100A1;PYHIN1;COG2;THOC7;AGMAT;PCDHGA12;NEIL3;SPATA17;HOOK2;PCDHB6;PMP22;FAT2;LHX6;BUD13;QRICH2;BIRC2
VDR 21846776 ChIP-Seq THP-1 Human	36/641	0.348327	0.999993	1.08329	1.14246	CFD;NOTCH1;COL13A1;LPCAT1;PIK3CD;RPL10A;SMC4;CYP19A1;ELFN1;FUT4;AFF1;TRMT112;CHSY1;S100A16;POLR2E;OTX1;SLC16A3;ZNF521;CDT1;KCNIP1;RCC2;HPCAL1;LNPEP;ADAP1;LAX1;RUNX1;APRT;NCOR2;SLC22A23;NIN;ZFP41;ZNF217;KRAS;ATF5;ZNF354A;MZF1
ARNT 22903824 ChIP-Seq MCF-7 Human	47/846	0.349029	0.999993	1.07127	1.12762	SEMA3C;MS4A7;PRUNE2;SLC1A2;LIN7A;UBE3A;HIF3A;FAM107B;TMEM123;FRAT1;MFSD6;NHSL1;FLRT2;ABLIM3;DNAJB6;FAM174B;SALL4;SAP30L;ST8SIA4;MBP;APBB2;TBC1D22A;TP63;KPNA1;NCOA2;ARHGEF10;ABCC4;ATP8B4;RCC2;SLC39A11;FRMD4A;PXDNL;FOXL1;LHFPL2;POU2F3;RUNX1;EXT2;NIN;EHD4;ELF3;HECW2;NMT1;RAPGEF1;SIDT1;VOPP1;FAT2;FGFR2
CEBPB 20513432 ChIP-Seq MACROPHAGES Mouse	81/1484	0.351449	0.999993	1.05233	1.10041	UXS1;FBXO27;ITSN1;ITGB2;MS4A7;FBXO22;MPO;MTO1;FAM166B;FRAT1;GNPTAB;PSMD5;C1RL;OIT3;ATPAF2;TGIF1;LAG3;BRD1;PLEKHG1;FBXW10;PGAM1;FAM118A;RAB3IL1;VRK2;ETV6;NCOR2;AFG3L2;MYL6;AIM2;ADORA2B;EHBP1L1;ASPG;ALPK2;ATF6;NDRG4;ASAH1;NOTCH1;TNXB;STXBP1;SP140;SLC1A2;ITLN1;AKAP7;PIK3R6;CDC42;SDCBP;PRPSAP2;DNAJB6;UBB;EPCAM;NLRP5;POLR2E;INPP5K;SLC38A4;RBM39;CIZ1;UBE2H;BCL11A;PCDHGC4;DAB2IP;TRPV2;SUPT5H;RANBP6;OXR1…
NFE2 27457419 Chip-Seq LIVER Mouse	41/735	0.351741	0.999993	1.07565	1.12391	DENND1B;SNED1;DHX9;UXS1;SP140;ZFAND2B;HTR2B;HDLBP;AGAP1;TMEM70;MFSD6;IL18RAP;CSRP1;RASSF5;GPC1;CXCR2;ST8SIA4;EFHD1;RGS20;LRRFIP1;DIS3L2;NCOA2;SP110;NMNAT2;LAX1;CRYGD;SPATA17;AIM2;ELF3;OPTC;HECW2;MAPKAPK2;WDFY1;TPP2;TRIP12;ERCC5;RAB17;LYG2;LGR6;ATF6;RBM44
CHD7 19251738 ChIP-ChIP MESCs Mouse	8/128	0.352462	0.999993	1.2121	1.26399	RBM39;TH;MCF2L;ITSN1;BUD13;FBXO7;HOXA5;HOXA4
TEAD4 22529382 ChIP-Seq TROPHECTODERM Mouse	95/1748	0.352613	0.999993	1.04787	1.09228	SH3GL3;MTCH2;UXS1;ATN1;LPCAT1;GDE1;ARHGAP39;MTO1;FAM107B;STK10;GRIP1;SCGN;RPS6KA5;SH3PXD2A;BSG;RCC1;DLGAP1;OIT3;FBXO7;TBC1D22A;CDK5RAP2;TECTA;CSGALNACT1;PLEKHG1;FBXW10;LIMCH1;SACM1L;SLC11A2;RRAS2;AFAP1;FRMD4A;ETV6;RUNX1;TANC1;AFG3L2;NRG4;RAPGEF1;PIK3C3;ALPK2;ALDH7A1;VGLL4;KANK1;MACF1;COLEC11;ASAH1;COL13A1;GLS2;AK2;AGAP1;IQGAP2;ARHGAP15;NPAS1;CYP19A1;TMEM70;RPF1;GRIN2A;CHTF8;ERICH1;PLAGL1;GNG7;TTC…
GATA1 30185409 ChIP-Seq K562 Mouse BoneMarrow Leukemia	45/810	0.353131	0.999993	1.07113	1.11496	MACF1;SMIM1;ITLN1;GDE1;AGAP1;FOXK2;UGT2B28;COMT;ZNF709;WRN;CSRP1;ALOX5;PGM3;ANKFY1;RCC1;ZC3H18;TXNDC2;RAB2A;CYP2J2;ABCC4;UBE2H;TRMT10C;SMAD3;NUP133;PLEKHG5;CYP3A43;HPCAL1;SH2D1B;MICAL2;AFAP1;OR1J1;LHFPL2;GP6;AP3B2;RUNX1;SLC22A23;MS4A6A;WEE1;MAPKAPK2;EHBP1L1;NDUFAF1;MDGA1;ALDH7A1;ZNF696;MAD1L1
SOX2 18555785 ChIP-Seq MESCs Mouse	21/365	0.35434	0.999993	1.11065	1.1523	ERRFI1;MPP2;NOTCH1;RPL21;RNASE11;FBXW10;MYO10;KCNH8;GAD2;NID2;ETV6;SETX;RASSF1;PLSCR1;BDH2;UBB;HRH2;SALL4;SPP1;LGR6;SLC38A4
AR 27270436 ChIP-Seq VCaP Human Prostate Carcinoma	191/3565	0.354597	0.999993	1.0341	1.07213	ERRFI1;SH3GL3;CEP126;RNH1;ICE2;UXS1;GDE1;ABAT;CRAMP1;ARHGAP39;CIB1;ADARB2;RPL10A;FBXO22;BACH1;SLC4A4;FGFRL1;FAM107B;CNDP2;RAB43;STK10;GRIP1;SCGN;FRAT1;ADGRA1;GNPTAB;FAM174B;RASSF5;KIF21A;MAP3K6;CCNL1;SLC16A3;ROS1;TP63;CDK5RAP2;CSGALNACT1;RAB2A;MBNL1;ACOT7;LIMCH1;KCNH8;SLC35C2;SLC11A2;FAM118A;TTC7B;MITF;FRMD4A;VRK2;RUNX1;TANC1;MYL6;ATF5;CCDC81;ATF6;KCTD15;CASZ1;RWDD2A;LIN7A;IQGAP2;TARP;FUT4;FBXO42…
FOXO1 25302145 ChIP-Seq T-LYMPHOCYTE Mouse	87/1599	0.356363	0.999993	1.04882	1.08218	ERRFI1;ST6GALNAC1;MTCH2;RNH1;MS4A7;PIK3CD;CIB1;FAM107B;STK10;RASSF1;CSRP1;TAGAP;ANXA6;ANKFY1;DIP2A;LRRFIP1;LZTS2;PRSS2;KPNA1;CALN1;TGIF1;NCOA2;MBNL1;SACM1L;FAM118A;COG2;SETMAR;RRAS2;CNPY1;HDHD2;SUMF2;RUNX1;NCOR2;DUSP22;RBL2;TANC1;BIRC2;VGLL4;CD163L1;ARHGAP17;IQGAP2;NDRG2;ARHGAP15;TSPAN32;ADD1;TMEM123;WRN;CNR2;UBB;HRH2;CREG1;CXCR2;RNF39;POLR2E;INPP5K;MBP;APBB2;FADD;S100A11;S100A10;RBM38;ANKRD28;SM…
PHOX2B 30127528 ChIP-Seq BE2C Human Brain Neuroblastoma	44/794	0.361644	0.999993	1.06809	1.08634	CCDC122;DYRK4;MACF1;BRSK2;HTR2B;DNHD1;KRT20;NID2;AFF1;ADD1;SLC8A1;HAPLN1;CEP128;WRN;ABHD10;MFSD6;KIF21A;KRTAP2-3;METTL7A;NKX6-1;KANSL1L;KIAA0319;CLVS1;NCOA2;MBNL1;ZNF383;LIMCH1;SACM1L;DAB2IP;SPICE1;LNPEP;SORBS2;OXR1;HIPK3;TMEM232;RBL2;GNAS;XCL2;FAT2;ZNF217;PLCH2;CYLC2;ATF6;COX20
NCOR 22465074 ChIP-Seq MACROPHAGES Mouse	87/1604	0.367896	0.999993	1.04507	1.04502	SNED1;EIF4E3;ITSN1;ITGB2;MS4A7;HTR2B;BACH1;PWP1;CNDP2;IL18RAP;RPS6KA5;CSRP1;SH3PXD2A;PSMD5;RNPEP;CDK5RAP2;MAP2K3;NCOA2;BRD1;SLC36A2;ACOT7;APAF1;PGAM1;SLC11A2;HPCAL1;RABGGTB;RUNX1;JMJD6;DUSP22;PTP4A2;MYL6;SPATA17;AIM2;ZFP41;ADORA2B;WDFY1;GEMIN4;DNA2;ATF6;SOS2;TMEM106A;ST6GALNAC6;H6PD;COL13A1;SLC43A2;DHX9;SP140;PPM1H;AKAP7;PKD1L2;ARHGAP17;IQGAP2;SDCBP;PRDX5;KIF3B;FLRT2;CREG1;SPP1;ST8SIA4;APBB2;CD30…
FOXA1 33576154 ChIP-Seq Human Liver ProstateCancer	105/1944	0.368459	0.999993	1.04081	1.03917	ERRFI1;AHCYL2;ICE2;UXS1;ITSN1;CRAMP1;ARHGAP39;TMEM140;BACH1;SMC4;PWP1;FAM107B;CNDP2;GRIP1;RASSF1;FRAT1;RPS6KA5;FAM174B;DIP2A;FBXO5;CCNL1;SLC16A3;MAP2K3;ACOT7;LIMCH1;SACM1L;SLC11A2;JMJD6;WDR82;SPECC1L;VOPP1;ATF6;STX1A;TARP;ATP5MC1;SDCBP;DEAF1;TTC21B;ZC3H18;CDH26;ANKRD28;OSBPL6;CBX3;ANKRD22;GOT2;SLC35E3;MICAL2;LNPEP;GPN3;SETX;NFKBIA;TG;COX20;DYRK4;ST6GALNAC1;PSCA;ITGB2;MS4A7;MFSD6;SEC61G;FLVCR1;PGM…
FLI1 26923725 Chip-Seq MACROPHAGESS Mouse	80/1473	0.37015	0.999993	1.04631	1.03987	ERRFI1;DYRK4;CALCOCO1;ATN1;LPCAT1;MPO;PWP1;RAB43;STK10;FRAT1;SENP5;SH3PXD2A;FAM174B;RASSF5;KPNA6;TNFRSF8;DLGAP1;LRRFIP1;MAP3K6;SLC16A3;KPNA1;DIS3L2;TGIF1;CSGALNACT1;NCOA2;ITGA3;PGAM1;PABPC4;HPCAL1;FRMD4A;RUNX1;UHMK1;PTP4A2;ALPK2;KCTD17;TMEM106A;VGLL4;NOTCH1;H6PD;USP16;COL13A1;GLS2;STXBP1;FBXO47;PKD1L2;TULP1;IQGAP2;EVPL;PRKCZ;TMEM70;TMEM123;PRDX5;FLRT2;ERICH1;NOTO;GCNT2;CLSPN;SYT5;RBM39;MPP2;RPH3A…
TAF15 26573619 Chip-Seq HEK293 Human	11/185	0.372706	0.999993	1.14944	1.13445	CPB1;SLC6A15;GPR88;PPM1H;LNX1;VRK2;CYLC2;FAM107B;RPF1;S100A10;BRDT
CTCF 27219007 Chip-Seq ERYTHROID Human	90/1663	0.373431	0.999993	1.04253	1.02692	ERRFI1;ACY3;KCNC4;MAST1;PIK3CD;SMC4;CNDP2;FRAT1;RASSF5;MCF2L;KPNA6;TNFRSF8;RCC1;SOX8;CLCC1;MAP3K6;CCNL1;LZTS2;HRAS;MAP2K3;LAG3;ACOT7;S100A1;PGAM1;PLEKHG5;SLC11A2;MYO7A;CPT1C;EPN1;SSTR5;TANC1;PTP4A2;ELF3;CATSPERG;MMP23B;MAPKAPK2;XCL2;MFGE8;ATF6;HOXB7;NBL1;ZFPM1;KCTD15;B4GALT4;BRSK2;H6PD;COL13A1;DHX9;CATSPER4;GPR88;AK2;ITLN1;ASCL2;NID2;TSPAN32;FUT4;APOLD1;FBXO42;RPF1;CDC42;GRIN2A;CNR2;FLRT2;DEAF1;A…
RNF2 16625203 ChIP-ChIP MESCs Mouse	47/854	0.373914	0.999993	1.06019	1.04294	UCN;FLT3;ITSN1;KCNC4;NEXN;TULP1;HOXD11;ASCL2;MTO1;STK10;GRIN2A;WRN;FRAT1;FLRT2;UBB;ST8SIA4;HOXA2;EFHD1;RGS20;KIF21A;OTX1;SCARF2;NKX6-1;HOXA5;SLC38A4;HOXA4;PURG;ENTPD2;SMAD3;SRD5A2;BCL11A;PABPC4;PCDHGC4;GAD2;NMNAT2;PCDHGA12;CACNB3;NIN;ADORA2B;RHEB;SIDT1;PMP22;LHX6;VWA2;HOXB7;ZFPM1;FGFR2
FOXO3 23340844 ChIP-Seq DLD1 Human	32/576	0.38323	0.999993	1.07022	1.02647	ERRFI1;KLHDC7A;SLC6A1;TARP;TMEM140;ADD1;RAB43;RPS6KA5;CSRP1;CNR2;RNF39;EPS8L2;OIT3;CCNL1;CLCA4;S100A10;PURG;CSGALNACT1;ANKRD28;ABCC4;SMAD4;LHFPL2;ETV6;NCOR2;RBL2;ELF3;RHEB;VOPP1;TPP2;TRIP12;KCTD17;SLC29A3
AHR 22903824 ChIP-Seq MCF-7 Human	32/577	0.387059	0.999993	1.06819	1.01391	SEMA3C;MS4A7;SLC1A2;LIN7A;TMEM123;MFSD6;NHSL1;ABLIM3;DNAJB6;FAM174B;ST8SIA4;MBP;APBB2;TBC1D22A;NCOA2;ABCC4;ARHGEF10;ATP8B4;RCC2;SLC39A11;FRMD4A;PXDNL;LHFPL2;POU2F3;RUNX1;EHD4;ELF3;HECW2;RAPGEF1;SIDT1;FAT2;FGFR2
RCOR2 21632747 ChIP-Seq MESCs Mouse	17/298	0.388441	0.999993	1.1001	1.04027	TGIF1;CDT1;GTF3C6;RCC2;PLA2G4C;NID2;AFF1;GRIN2A;EHD4;DNAJB6;ALOX5AP;SIDT1;PMP22;PDE4A;PIK3C3;APOB;KCTD15
IRF8 27001747 Chip-Seq BMDM Mouse	81/1500	0.389848	0.999993	1.03952	0.979224	DENND1B;NAA40;RNH1;UXS1;ITSN1;LPCAT1;PIK3CD;BACH1;AFF1;CNDP1;FAM166B;MFSD6;TAGAP;EPSTI1;TIMP2;ANKFY1;LRRFIP1;TBC1D22A;CTSC;ABCC4;PABPC4;SPNS3;HPCAL1;TTC7B;RAB3IL1;VRK2;UPK3B;EPN1;ETV6;DUSP22;DNAJC3;THAP6;AIM2;MAPKAPK2;RAPGEF1;DNA2;CYLC2;ZFPM1;SLC29A3;H6PD;PPM1H;SLC1A2;AK2;ARHGAP17;ARHGAP15;PIK3R6;CDC42;KIF3B;ATXN7;HRH2;PLAGL1;HRH4;SPP1;SLAMF8;ST8SIA4;UGT3A2;MBP;SLC38A9;CLSPN;OTX1;S100A10;PURG;TME…
SMARCA4 23332759 ChIP-Seq OLIGODENDROCYTES Mouse	112/2089	0.394913	0.999993	1.03207	0.958883	CCP110;ARHGAP39;ADARB2;BACH1;FGFRL1;CNDP1;FAM107B;GRIP1;SCGN;CCNL1;TP63;KPNA1;CDK5RAP2;TECTA;CSGALNACT1;RAB2A;MAP2K3;MBNL1;LIMCH1;KCNH8;SACM1L;HPCAL1;MITF;FRMD4A;MYO7A;CRNKL1;RUNX1;NEIL3;H6PD;GPR88;LIN7A;SKA3;ARHGAP15;NPAS1;PRKCZ;TMEM123;FLRT2;S100A16;ST8SIA4;MBP;SLC38A9;APOB;NKX6-1;TMEM86A;ARPP21;BCL11A;RANBP17;MICAL2;LNPEP;ARHGAP25;NFKBIA;TG;EHD4;LPAR6;GIPC2;NF1;CSPG5;TMCC3;TAB2;FGFR2;HTR2B;PIK…
FOSL1 28411283 ChIP-Seq MDA231-LM2-4175 Human BreastCancer	67/1238	0.396011	0.999993	1.04154	0.964796	ERRFI1;NAA40;FBXO22;SLC4A4;AFF1;FAM107B;TIMP2;PDE4A;BMERB1;KIF21A;FBXO5;TBC1D22A;H3-3B;ATPAF2;TGIF1;MAP2K3;MBNL1;DENND2B;PLEKHG5;RRAS2;ACOD1;MITF;SUMF2;RUNX1;NCOR2;PTP4A2;CATSPERG;SULT6B1;BIRC2;VGLL4;KANK1;MACF1;KCNE1;H6PD;MTIF2;IQGAP2;SH3TC2;FLRT2;DNAJB6;S100A16;GPC1;CD59;EPS8L2;KRTAP2-3;S100A10;ANKRD28;RBM39;CIZ1;RPH3AL;SMAD3;ANKRD22;UQCC1;PRG2;MICAL2;LNPEP;SORBS2;NMNAT2;ADAP1;DHRS9;RHEB;SNX14;…
GATA2 22383799 ChIP-Seq G1ME Mouse	82/1522	0.397362	0.999993	1.03684	0.956905	DENND1B;TMEM151B;HTR2B;LPCAT1;HDLBP;PIK3CD;TMEM140;MPO;TNF;SLC4A4;CNDP2;FRAT1;GNPTAB;CSRP1;PSMD5;BSG;ADAMTSL2;RNPEP;FBXO5;LZTS2;OIT3;DIS3L2;RAB2A;MAP2K3;FBXW10;RPL21;SP110;TTC7B;HAUS3;MITF;LAX1;APRT;SLC22A23;PTP4A2;PLSCR1;CLDN14;EHBP1L1;GEMIN4;VOPP1;FAM193B;MFGE8;COLEC11;DHX9;GLS2;ITLN1;AGAP1;PKD1L2;ARHGAP17;TULP1;PRDM11;PIK3R6;TMEM123;UBB;ATXN7;EPCAM;HRH2;CREG1;ALOX5;CXCR2;SLAMF8;ST8SIA4;GCNT2;I…
SOX6 21985497 ChIP-Seq MYOTUBES Mouse	81/1504	0.399593	0.999993	1.03636	0.95066	SNED1;DENND1B;UXS1;ITGB2;ZFAND2B;HTR2B;HDLBP;ASGR1;ADAMTS4;GRIP1;MFSD6;NHSL1;IL18RAP;GNPTAB;CSRP1;RASSF5;BSG;RNPEP;REV3L;ANKFY1;EFHD1;DIP2A;FBXO5;LRRFIP1;OIT3;ROS1;DIS3L2;NCOA2;PLEKHG1;APAF1;SP110;LAX1;UHMK1;SLC22A23;SPATA17;AIM2;ELF3;OPTC;HECW2;MAPKAPK2;WDFY1;LYG2;DNA2;ATF6;SLC29A3;COL13A1;GTF3C6;DHX9;SP140;ITLN1;AKAP7;AGAP1;LIN7A;TMEM70;PRPSAP2;PLAGL1;CREG1;GPC1;GNG7;CXCR2;SLAMF8;ST8SIA4;RGS20;…
RUNX1 22412390 ChIP-Seq EML Mouse	84/1561	0.400162	0.999993	1.03549	0.948386	TMEM151B;HDAC10;FBXO27;ITGB2;LPCAT1;FAM107B;FAM166B;GRIP1;TAGAP;ANXA6;TNFRSF8;PDE4A;LRRFIP1;MAP3K6;CCNL1;KPNA1;TGIF1;MAP2K3;FBXW10;PLEKHG5;SLC35C2;SLC11A2;FAM118A;RHOG;RRAS2;DDX10;RABGGTB;RUNX1;UHMK1;SLC22A23;PTP4A2;CCDC80;ADORA2B;EHBP1L1;RAPGEF1;VOPP1;FAM193B;ATF6;ZFPM1;BIRC2;VGLL4;ST6GALNAC6;GTF3C6;SYNPO2;PKD1L2;IQGAP2;TSPAN32;PIK3R6;ADD1;TMEM123;UBB;ERICH1;CHSY1;HRH2;ALOX5;RNF39;CD300LF;RBM38;…
EBF1 22473956 ChIP-Seq LYMPHODE Mouse	81/1505	0.402037	0.999993	1.03557	0.943624	SNED1;DENND1B;UXS1;KCNC4;ZFAND2B;HTR2B;HDLBP;FAM107B;ADAMTS4;MFSD6;IL18RAP;CSRP1;RASSF5;SALL4;ADAMTSL2;RNPEP;EFHD1;LRRFIP1;BCAS1;DIS3L2;NCOA2;SP110;FRMD4A;LAX1;TMC2;UHMK1;TANC1;BDH2;SPATA17;AIM2;ELF3;OPTC;HECW2;MAPKAPK2;KCNQ2;RAPGEF1;WDFY1;CRH;LYG2;ATF6;NOTCH1;DHX9;STXBP1;SP140;SLC1A2;CACNA1B;ITLN1;AGAP1;PRDM11;ARHGAP15;TMEM70;KIF3B;CREG1;GPC1;TTC21B;CXCR2;SLAMF8;ST8SIA4;RGS20;USP50;RBM38;NTNG2;A…
EP300 21415370 ChIP-Seq HL-1 Mouse	33/600	0.403337	0.999993	1.05861	0.961204	GPR88;PKD1L2;SLC4A4;SLC8A1;AFF1;ABHD10;FLRT2;CSRP1;MCF2L;HRH4;GCNT2;CDH26;LRRFIP1;CCNL1;APOB;MBNL1;PCDHGC4;RRAS2;MICAL2;SORBS2;FOXL1;LHFPL2;OXR1;SMAD7;ETV6;CRYGD;WEE1;EHD4;TG;PMP22;TRMT11;LGR6;CCDC81
CTNNB1 20615089 ChIP-ChIP FETAL BRAIN Human	21/376	0.406538	0.999993	1.0756	0.968127	BRSK2;APAF1;SLC35C2;KCNH8;PLEKHG5;ATN1;HDLBP;CACNA1B;AFAP1;ETFB;ADARB2;TMEM140;UPK3B;KLK11;ST7L;CYP2A7;RASSF1;GNG7;RADIL;MAP3K6;BCAS1
OCT4 19829295 ChIP-Seq ESCs Human	85/1583	0.407518	0.999993	1.03296	0.927257	NAA40;FBXO27;ITGB2;MAST1;UBE3A;ABAT;ELFN1;ASGR1;CNDP1;RAB43;RASSF1;CASP10;MCF2L;TAGAP;ADAMTSL2;KPNA6;TIMP2;EFHD1;PDE4A;SCARF2;HTATIP2;CDK5RAP2;ACOT7;NUP133;PLA2G4C;SLC39A11;KIF25;HLA-C;OR1J1;MYO7A;LAX1;EPN1;RUNX1;AFG3L2;ADORA2B;NRG4;KCNQ2;EHBP1L1;ALPK2;CFD;NOTCH1;TNXB;GTF3C6;TMPRSS4;FBXO47;PPM1H;IQGAP2;PRDM11;NPAS1;PRKCZ;RNF212;PRDX5;RNASEH1;WDR70;UBB;PLAGL1;GNG7;CXCR2;NLRP5;SLITRK6;INPP5K;MBP;EP…
RXR 22158963 ChIP-Seq LIVER Mouse	83/1546	0.409661	0.999993	1.0327	0.921608	ERRFI1;MTCH2;ACY3;ZFAND2B;GDE1;KLHDC7A;TMEM140;ASGR1;RAB43;FAM166B;FRAT1;SENP5;SH3PXD2A;BSG;ANXA6;SPIN1;LRRFIP1;LZTS2;OIT3;TGIF1;MAP2K3;ABCC4;SPNS3;KLF15;LAX1;CPT1B;EPN1;ETV6;UHMK1;NCOR2;DNAJC3;PLSCR1;SPATA17;NRG4;CLDN14;MAPKAPK2;ASPG;RAPGEF1;CYP2E1;IGFALS;ATF5;KCTD17;TMEM106A;KCTD15;ST6GALNAC6;CFD;NOTCH1;H6PD;GLS2;AK2;IQGAP2;NDRG2;ARPP19;ABLIM3;CREG1;USP50;SLC17A3;SLC38A4;S100A10;LHPP;ANKRD28;CI…
RAD21 21589869 ChIP-Seq MESCs Mouse	83/1546	0.409661	0.999993	1.0327	0.921608	JRK;EIF4E3;IFI30;ASGR1;HAPLN1;FAM166B;GNPTAB;SH3PXD2A;RASSF5;RNPEP;C1RL;ANXA6;KIF21A;DIS3L2;HTATIP2;TECTA;TGIF1;CSGALNACT1;MAP2K3;LAG3;LYNX1;SLC36A2;FBXW10;ITGA3;SLC35C2;NIPA1;AFAP1;MED29;UHMK1;NCOR2;BDH2;CCDC80;SPATA17;KIFC2;OPTC;NRG4;DGKQ;MAPKAPK2;KCNQ2;SIDT1;MZF1;NBL1;ALDH7A1;ST6GALNAC6;H6PD;COL13A1;SLC43A2;NDRG2;CYP19A1;EVPL;CHTF8;RNF215;PLAGL1;GPC1;S100A14;CKB;CLSPN;APOB;S100A11;CLCA4;TRPM4;…
ESR1 26153859 ChIP-Seq T47D Human Breast Carcinoma	78/1452	0.411427	0.999993	1.03323	0.917641	ST6GALNAC1;NAA40;PSCA;ITGB2;MS4A7;LPCAT1;CRAMP1;PWP1;ARHGAP35;FAM107B;BABAM1;GCSH;SENP5;CSRP1;BSG;RNPEP;REV3L;ANXA6;KIF21A;LZTS2;SLC16A3;BCAS1;PLEKHG5;CEP131;SLC11A2;APRT;NCOR2;SLC22A23;RBL2;PTP4A2;CACNB3;DPM3;ELF3;EHBP1L1;VGLL4;CCDC40;CFAP61;FOXK2;ARHGAP17;EVPL;PRKCZ;FUT4;KRT40;KIF3B;S100A16;PLAGL1;EPS8L2;FADD;CDH26;S100A11;S100A10;RBM39;CIZ1;ITPRID1;SMAD3;CBX3;CARD8;STAT3;GOT2;MICAL2;PYCR1;LNPE…
P53 22387025 ChIP-Seq ESCs Mouse	81/1511	0.416757	0.999993	1.03087	0.902275	SNED1;DENND1B;UXS1;ZFAND2B;HTR2B;HDLBP;FAM107B;ADAMTS4;MFSD6;IL18RAP;CSRP1;RASSF5;SALL4;RNPEP;EFHD1;LRRFIP1;BCAS1;DIS3L2;CALN1;RAB2A;NCOA2;MBNL1;SP110;FRMD4A;LAX1;UHMK1;TANC1;SPATA17;AIM2;ELF3;OPTC;HECW2;MAPKAPK2;KCNQ2;RAPGEF1;WDFY1;CRH;LYG2;ATF6;MACF1;CASZ1;NOTCH1;SEMA3C;DHX9;SYNPO2;SP140;GPR88;SLC1A2;CACNA1B;ITLN1;AGAP1;PRDM11;ARHGAP15;TMEM70;CREG1;GPC1;TTC21B;CXCR2;SLAMF8;ST8SIA4;RGS20;CDH26;N…
CEBPB 20176806 ChIP-Seq THIOMACROPHAGE Mouse	64/1189	0.416912	0.999993	1.03509	0.905578	CCDC122;SH3GL3;ITSN1;ITGB2;MS4A7;AMD1;PPAN;IFI30;RPL10A;FBXO22;MPO;MTO1;RAB43;FAM166B;C1RL;ANXA6;OLR1;RCC1;TBC1D22A;TGIF1;CSGALNACT1;RAB3IL1;ETV6;RUNX1;JMJD6;MYL6;AIM2;ADORA2B;ASPG;VOPP1;ZFPM1;SLC29A3;NDRG4;NOTCH1;TNXB;CATSPER4;SP140;FBXO47;SLC1A2;RCHY1;SDCBP;CNR2;WDR70;UBB;NLRP5;GCNT2;INPP5K;CIZ1;SMAD3;RCC2;PCDHGC4;TRPV2;OXR1;CCDC88A;CRYGD;NEURL4;WEE1;NF1;TRMT12;DRG2;TMCC3;FAS;KRAS;RAB17
HTT 18923047 ChIP-ChIP STHdh Human	17/304	0.420498	0.999993	1.07676	0.932811	SNED1;NOTCH1;MS4A7;CACNA1B;MYO7A;OXR1;SLC8A1;FRAT1;PLAGL1;HRH4;NF1;SLITRK6;CSPG5;MAN2B1;THRSP;CYP2E1;TECTA
TBX20 22080862 ChIP-Seq HEART Mouse	85/1589	0.421939	0.999993	1.02848	0.887473	RNH1;GDE1;HDLBP;ACCS;BACH1;SLC4A4;SLC8A1;LOXL2;STK10;SH3PXD2A;FAM174B;ADAMTSL2;EPSTI1;KPNA6;LRRFIP1;MAP3K6;SLC16A3;LYNX1;MBNL1;NUP133;ITGA3;LIMCH1;PABPC4;RAB3IL1;MITF;NCOR2;DNAJC3;SLC22A23;THAP6;NEIL3;CCDC80;MAPKAPK2;KCNQ2;RAPGEF1;ALPK2;ATF6;NBL1;ZFPM1;KCTD15;MAD1L1;VGLL4;CCDC40;KCNE1;NDRG4;ASAH1;NOTCH1;RWDD2A;USP16;STXBP1;SP140;ITLN1;ARHGAP17;TMEM123;HRH2;RNF39;STAP2;S100A14;FADD;CDH26;ANKRD28;S…
TBX20 22328084 ChIP-Seq HEART Mouse	85/1589	0.421939	0.999993	1.02848	0.887473	RNH1;GDE1;HDLBP;ACCS;BACH1;SLC4A4;SLC8A1;LOXL2;STK10;SH3PXD2A;FAM174B;ADAMTSL2;EPSTI1;KPNA6;LRRFIP1;MAP3K6;SLC16A3;LYNX1;MBNL1;NUP133;ITGA3;LIMCH1;PABPC4;RAB3IL1;MITF;NCOR2;DNAJC3;SLC22A23;THAP6;NEIL3;CCDC80;MAPKAPK2;KCNQ2;RAPGEF1;ALPK2;ATF6;NBL1;ZFPM1;KCTD15;MAD1L1;VGLL4;CCDC40;KCNE1;NDRG4;ASAH1;NOTCH1;RWDD2A;USP16;STXBP1;SP140;ITLN1;ARHGAP17;TMEM123;HRH2;RNF39;STAP2;S100A14;FADD;CDH26;ANKRD28;S…
ISL1 30127528 ChIP-Seq BE2C Human Brain Neuroblastoma	42/776	0.426434	0.999993	1.04059	0.886896	DYRK4;CEP126;MACF1;COLEC11;SEMA3C;FBXO47;HTR2B;ABAT;AFF1;ADD1;SLC8A1;HAPLN1;SDCBP;LMBR1;MFSD6;SH3TC2;ATXN7;TOGARAM1;KIF21A;METTL7A;PRSS3;NKX6-1;KIAA0319;CLVS1;CDK5RAP2;CERS3;MYO10;LIMCH1;BCL11A;KCNH8;SACM1L;DAB2IP;PRG2;MICAL2;LNPEP;SORBS2;OXR1;TMEM232;XCL2;ZNF217;PLCH2;OBI1
MYB 26560356 Chip-Seq TH2 Human	87/1629	0.426816	0.999993	1.02665	0.87409	DENND1B;MTCH2;AHCYL2;ACY3;CALCOCO1;UXS1;ITGB2;FBXO25;TMEM140;MTO1;RAB43;RASSF1;MFSD6;RPS6KA5;TAGAP;EPSTI1;KPNA6;ANXA6;PDE4A;LRRFIP1;CCNL1;HRAS;TP63;KPNA1;BCAS1;MBNL1;ACOT7;SACM1L;SLC11A2;COG2;RHOG;RUNX1;PTP4A2;NEIL3;CCDC80;AIM2;WDFY1;XCL2;PIK3C3;SULT6B1;ATF6;STX1A;MACF1;CELA3B;KCNE1;H6PD;AK2;IQGAP2;ARHGAP15;EVPL;PIK3R6;FUT4;ADD1;SDCBP;IFI16;WDR70;CHSY1;TTC21B;ST8SIA4;LAIR2;MBP;RBM38;SMAD2;FUCA1;P…
VDR 24787735 ChIP-Seq THP-1 Human	36/663	0.427639	0.999993	1.04403	0.88688	COL13A1;RPL10A;CYP19A1;AFF1;TMEM123;NHSL1;FLRT2;CHSY1;SLITRK6;VSTM1;ZNF107;RGS20;MBP;CCNL1;APOB;ROS1;ZNF521;BCL2L14;PURG;CLVS1;SLC36A2;KCNIP1;BCL11A;HAUS3;MICAL2;ARHGAP25;ETV6;NCOR2;SLC22A23;NFKBIA;NIN;DHRS9;LNX1;VOPP1;ZNF217;SERINC2
POU2F1 35413990 ChIP-Seq Human ARnegCRProstateCancer	23/418	0.427688	0.999993	1.05854	0.899082	MBNL1;ATP8B4;PLEKHG1;EIF4E3;SEMA3C;STAT3;RANBP17;PRG2;KIF25;RRAS2;UBE3A;VWA3B;FBXO22;OXR1;NCOR2;AIM2;ELF3;HJV;RIMBP2;LAIR2;VWA2;TAB2;ST6GALNAC6
ZNF263 19887448 ChIP-Seq K562 Human	4/64	0.430749	0.999993	1.21128	1.02018	LMBR1;CACNB3;DNAJB6;PMP22
TCF3 18347094 ChIP-ChIP MESCs Mouse	86/1613	0.434001	0.999993	1.02463	0.855266	FBXO27;AMD1;HDLBP;PIK3CD;KLHDC7A;TMEM140;BACH1;SCGN;NHSL1;CSRP1;PSMD5;SALL4;SEC61G;MCF2L;PGM3;ANXA6;SPIN1;OLR1;KIF21A;FBXO5;HOXA5;TECTA;ABCC4;SLC6A15;SDHA;AP3B2;APRT;ETV6;RUNX1;NCOR2;DNAJC3;PTP4A2;PLSCR1;SLPI;WDR82;CLDN14;MFGE8;TP53;HOXB7;TMEM106A;MAD1L1;NDRG4;ASAH1;NOTCH1;H6PD;COL13A1;SLC43A2;DHX9;ARHGAP17;HOXD11;ASCL2;NID2;ZFP57;DNAJB6;UBB;SPP1;GCNT2;OTX1;NKX6-1;BCL2L14;S100A11;SLC38A4;S100A10;…
DPY 21335234 ChIP-Seq ESCs Mouse	84/1575	0.434021	0.999993	1.02494	0.855481	DENND1B;TMEM151B;UXS1;KCNC4;ZFAND2B;TCHH;HIF3A;PWP1;AFF1;ASGR1;CNDP2;RASSF1;CSRP1;RASSF5;SEC61G;RNPEP;ANXA6;ANKFY1;DLGAP1;FBXO5;FBXO7;NCOA2;LAG3;KCNH8;SLC6A15;CPT1C;LAX1;UHMK1;HECW2;MAPKAPK2;WDFY1;PIK3C3;FAM193B;ATF6;ZFPM1;BIRC2;KCTD15;MACF1;TNXB;GTF3C6;DHX9;GLS2;STXBP1;GPR88;FBXO47;CACNA1B;ITLN1;AGAP1;TULP1;TMEM70;TSPAN32;APOLD1;ZFP57;SH3TC2;FLRT2;UBB;ATXN7;GPC1;SAP30L;ST8SIA4;ASPDH;RNF39;RGS20;…
UBF1/2 26484160 Chip-Seq HMECs Human	86/1614	0.436407	0.999993	1.0239	0.848996	ERRFI1;DENND1B;MTCH2;ACY3;RNH1;EIF4E3;TCHH;PIK3CD;ARHGAP39;ACCS;FBXO22;PWP1;ASGR1;LOXL2;SH3PXD2A;BSG;RNPEP;FLVCR1;HOXA2;CLCC1;LZTS2;HRAS;HOXA5;DIS3L2;HOXA4;BRD1;ACOT7;ITGA3;FOXL1;VRK2;SDHA;RBL2;PTP4A2;CACNB3;DPM3;WDR82;WDFY1;SULT6B1;NBL1;VGLL4;CASZ1;NOTCH1;SLC43A2;STXBP1;GPR88;PPM1H;NEXN;AGAP1;MTIF2;NID2;APOLD1;TMEM123;FLRT2;DNAJB6;UBB;ERICH1;CHSY1;GCNT2;CDH24;CKB;METTL7A;CLSPN;ZNF664;RPL17;S100A…
RNF2 18974828 ChIP-Seq MESCs Mouse	57/1066	0.444504	0.999993	1.02721	0.832857	GPR27;UCN;FLT3;KCNC4;SLC4A4;GRIP1;SH3PXD2A;RCC1;HOXA2;EFHD1;PDE4A;SOX8;CLCC1;SCARF2;HOXA5;CALN1;FOXL1;RUNX1;AFG3L2;SIDT1;HOXB7;NBL1;ZFPM1;ASAH1;BRSK2;NOTCH1;TNXB;COL13A1;GPR88;PPM1H;SLC1A2;NEXN;LIN7A;TULP1;HOXD11;NPAS1;CYP19A1;ASCL2;FUT4;FLRT2;GPC1;RGS20;OTX1;NKX6-1;OSBPL6;SRD5A2;BCL11A;GAD2;NMNAT2;OTOP1;NIN;BMP1;GNAS;LHX6;TMCC3;MDGA1;FGFR2
EZH2 18974828 ChIP-Seq MESCs Mouse	57/1066	0.444504	0.999993	1.02721	0.832857	GPR27;UCN;FLT3;KCNC4;SLC4A4;GRIP1;SH3PXD2A;RCC1;HOXA2;EFHD1;PDE4A;SOX8;CLCC1;SCARF2;HOXA5;CALN1;FOXL1;RUNX1;AFG3L2;SIDT1;HOXB7;NBL1;ZFPM1;ASAH1;BRSK2;NOTCH1;TNXB;COL13A1;GPR88;PPM1H;SLC1A2;NEXN;LIN7A;TULP1;HOXD11;NPAS1;CYP19A1;ASCL2;FUT4;FLRT2;GPC1;RGS20;OTX1;NKX6-1;OSBPL6;SRD5A2;BCL11A;GAD2;NMNAT2;OTOP1;NIN;BMP1;GNAS;LHX6;TMCC3;MDGA1;FGFR2
TCF3 18692474 ChIP-Seq MEFs Mouse	33/611	0.445325	0.999993	1.03785	0.839567	ITSN1;ATN1;ARHGAP17;TMEM140;BACH1;TSPAN32;ZFP57;CSRP1;DNAJB6;MCF2L;SPIN1;GCNT2;SPP1;REV3L;KIF21A;SLC38A4;UBE2H;RPL21;DAB2IP;GAD2;AP3B2;POU2F3;APRT;SMAD7;NFKBIA;RBL2;CRYGD;NIN;SLPI;GNAS;HOXB7;MAD1L1;FGFR2
SPI1 23547873 ChIP-Seq NB4 Human	144/2723	0.445944	0.999993	1.01602	0.8205	LY6K;AHCYL2;CCP110;CIB1;ACCS;COMT;MPO;BACH1;TNF;SLC4A4;SLC8A1;CNDP2;MILR1;RASSF1;FRAT1;IL18RAP;PPP2R1A;RASSF5;BSG;OXER1;NEK3;CCNL1;SLC16A3;RAB2A;MAP2K3;ZNF680;SP110;SPNS3;FAM118A;MITF;RUNX1;MYL6;ZFYVE19;MAPKAPK2;EHBP1L1;CYP2E1;KCTD17;MZF1;SULT6B1;CFD;DHX9;LIN7A;IQGAP2;NPAS1;ARPP19;TMEM123;KIF3B;WDR70;HRH2;ST8SIA4;CD300LF;HLA-DQA2;S100A11;ANKRD28;SMAD2;NTNG2;CDT1;ATP8B4;BCL11A;CBX3;FUCA1;RCC2;ANKR…
TCFCP2L1 18555785 ChIP-Seq MESCs Mouse	79/1486	0.449062	0.999993	1.02108	0.817468	SNED1;MTCH2;CALCOCO1;RNH1;FBXO27;KCNC4;HIF3A;RPL10A;SLC4A4;LOXL2;STK10;ABHD10;SH3PXD2A;PGM3;SPIN1;KIF21A;LRRFIP1;CCNL1;GAL3ST4;ACAD8;MAP2K3;ARHGEF10;ABCC4;ACOT7;PABPC4;PLEKHG5;SLC35C2;SLC39A11;CPT1B;AFG3L2;PREPL;ELF3;KIFC2;ZFYVE19;HECW2;IGFALS;ZFPM1;TMEM106A;STX1A;VGLL4;B4GALT4;CCDC40;CASZ1;NOTCH1;H6PD;SLC43A2;PPM1H;ARHGAP17;MTIF2;NPAS1;FUT4;ADD1;ZFP57;DNAJB6;DEAF1;TTC21B;SAP30L;GCNT2;POLR2E;TRPM…
NR1H3 23393188 ChIP-Seq ATHEROSCLEROTIC-FOAM Human	29/537	0.452345	0.999993	1.03757	0.823116	NOTCH1;RWDD2A;PPM1H;PIK3CD;IFI30;ARHGAP15;PWP1;CNDP2;TMEM123;ABHD10;HLA-DMB;CHSY1;SEC61G;GNG7;EPSTI1;SPP1;SLAMF8;LAIR2;MBP;CD300LF;CDK5RAP2;ATP8B4;RHOG;EPN1;EEPD1;CACNB3;WDR82;ALOX5AP;SLC29A3
CJUN 26792858 Chip-Seq BT549 Human	83/1564	0.453633	0.999993	1.0191	0.805564	LY6K;ERRFI1;TNFRSF6B;EIF4E3;PSCA;ATN1;KRT20;AFF1;FGFRL1;SLC8A1;LOXL2;GCSH;GRIP1;SCGN;LMBR1;ABHD10;NHSL1;SH3PXD2A;EPSTI1;ANKFY1;TNFRSF8;CCNL1;ROS1;TP63;KPNA1;TGIF1;CSGALNACT1;MAP2K3;MBNL1;ITGA3;PLEKHG5;SACM1L;KIF25;AFAP1;FRMD4A;RUNX1;SLC22A23;PTP4A2;CCDC80;ADORA2B;MAPKAPK2;GFRAL;RAPGEF1;FAM193B;ALPK2;SLC29A3;VGLL4;COL13A1;SEMA3C;PRUNE2;ITLN1;NEXN;AKAP7;ARHGAP17;NID2;FBXO42;GRIN2A;POC1B;MBP;S100A11…
PU.1 20176806 ChIP-Seq MACROPHAGES Mouse	78/1469	0.454196	0.999993	1.01962	0.804712	SH3GL3;HDAC10;FBXO27;ITSN1;ITGB2;HTR2B;PPAN;PIK3CD;FBXO22;FAM166B;TIMP2;RCC1;TGIF1;LAG3;PLEKHG1;SLC36A2;FBXW10;PGAM1;FAM118A;RRAS2;RAB3IL1;MITF;MYO7A;LAX1;ETV6;SSTR5;MYL6;CCDC80;ASPG;ALPK2;ATF6;SLC29A3;VGLL4;NDRG4;NOTCH1;TNXB;CATSPER4;STXBP1;SP140;SLC1A2;ITLN1;AKAP7;PRKCZ;PIK3R6;FUT4;RNASEH1;CHTF8;WDR70;DNAJB6;GNG7;NRIP2;NLRP5;POLR2E;ANKRD28;MBD4;RBM39;MPP2;UBE2H;BCL11A;RCC2;SUOX;OXR1;ARHGAP25;FA…
GF1 26923725 Chip-Seq HPCs Mouse	58/1089	0.456149	0.999993	1.02271	0.80276	SH3GL3;CDA;NAA40;UXS1;FBXO27;ITSN1;KLHDC7A;HAPLN1;GRIP1;FRAT1;GNPTAB;SH3PXD2A;ANKFY1;TNFRSF8;DLGAP1;TBC1D22A;BCAS1;DIS3L2;TGIF1;MAP2K3;NUP133;FOXL1;KLF15;RUNX1;NEIL3;OPTC;PIK3C3;KCTD17;MAD1L1;GRAMD1C;KANK1;CASZ1;SP140;PRPSAP2;ERICH1;ST8SIA4;GCNT2;MBP;NKX6-1;SLC38A4;RPH3AL;SRD5A2;MYO10;DAB2IP;PRG2;SORBS2;CDC42BPB;ADAP1;SMAD7;PCDHGA12;NIN;RHEB;DMXL1;NF1;PMP22;CSPG5;RBM44;BRDT
AR 21572438 ChIP-Seq LNCaP Human	8/141	0.45637	0.999993	1.09287	0.857301	ACAD8;SACM1L;OXER1;TMCC3;ROS1;ASGR1;HIPK3;FAM107B
CRX 20693478 ChIP-Seq RETINA Mouse	79/1492	0.464139	0.999993	1.01639	0.780154	SNED1;DENND1B;UXS1;ZFAND2B;HTR2B;HDLBP;PWP1;ADAMTS4;STK10;MFSD6;NHSL1;IL18RAP;GNPTAB;CSRP1;RASSF5;SEC61G;RNPEP;REV3L;ANXA6;ANKFY1;EFHD1;DIP2A;FBXO5;LRRFIP1;ROS1;FBXO7;DIS3L2;NCOA2;PLEKHG1;APAF1;SP110;SLC6A15;SLC39A11;LAX1;UHMK1;SPATA17;AIM2;ELF3;OPTC;HECW2;MAPKAPK2;WDFY1;LYG2;ATF6;SLC29A3;COL13A1;DHX9;SP140;PPM1H;AKAP7;AGAP1;TMEM70;PIK3R6;PLAGL1;CREG1;GPC1;GNG7;CXCR2;SLAMF8;ST8SIA4;RGS20;POC1B;BC…
NFKB1 27076634 ChIP-Seq BEAS2B Human Lung Inflammation	201/3823	0.466781	0.999993	1.00943	0.769079	ERRFI1;TNFRSF6B;UXS1;PWP1;SLC4A4;RPS6KA5;EPSTI1;FBXO5;CCNL1;TP63;CDK5RAP2;MBNL1;TMEM52B;LIMCH1;SP110;SLC6A15;SLC11A2;HPCAL1;SETMAR;DDX10;HLA-C;RUNX1;NEIL3;CCDC80;HECW2;KCNQ2;ALPK2;CCDC81;AGAP1;IQGAP2;PRDM11;PRKCZ;PIK3R6;GRIN2A;FLRT2;WDR70;S100A16;ST8SIA4;APOB;NTNG2;ARPP21;PYHIN1;RANBP17;SH2D1B;MICAL2;LNPEP;LPAR6;GIPC2;NMT1;PCDHB6;TRMT12;NOL10;FBXL3;TENM2;LMBR1;SEC61G;SPIN1;DLGAP1;NCOA2;SLC39A11;K…
RCOR3 21632747 ChIP-Seq MESCs Mouse	113/2142	0.467049	0.999993	1.01257	0.770893	LY6K;ERRFI1;RNH1;FBXO27;KLHDC7A;ACCS;BACH1;FAM107B;GRIP1;FRAT1;SALL4;CCNL1;SLC16A3;CALN1;RAB2A;LAG3;SP110;SPNS3;SETMAR;FRMD4A;CPT1B;CACNB3;OPTC;SPECC1L;SIDT1;SULT6B1;ALDH7A1;ZFPM1;KCTD15;STX1A;MAD1L1;CASZ1;COL13A1;PRDM11;NPAS1;PRKCZ;NID2;GRIN2A;PRDX5;UBB;HRH2;ST8SIA4;MBP;SLC38A9;CDH26;APOB;CD300LF;SLC38A4;CDSN;BCL11A;RCC2;GOT2;MEX3D;SETX;TMEM232;NFKBIA;IL5;FAM151A;TPP2;TMCC3;TAB2;PLCH2;SERINC2;DE…
GF1B 26923725 Chip-Seq HPCs Mouse	68/1284	0.468732	0.999993	1.01643	0.770176	NAA40;UXS1;ITSN1;KLHDC7A;RPL10A;ELFN1;SLC4A4;HAPLN1;GRIP1;SENP5;SH3PXD2A;ANKFY1;TNFRSF8;EFHD1;PDE4A;DLGAP1;TBC1D22A;BCAS1;DIS3L2;ACAD8;TGIF1;MAP2K3;ABCC4;COG2;FOXL1;KLF15;RUNX1;NEIL3;OPTC;GFRAL;IGFALS;HOXB7;ZFPM1;VGLL4;KANK1;SP140;GPR88;PARD6G;NID2;PRPSAP2;ERICH1;CHSY1;NOTO;ST8SIA4;GCNT2;MBP;CLSPN;NKX6-1;CLVS1;UBE2H;RPH3AL;SMAD3;SRD5A2;MYO10;DAB2IP;PRG2;ADAP1;FANCG;SMAD7;TMEM232;PCDHGA12;NIN;RHEB…
KDM2B 26808549 Chip-Seq SUP-B15 Human	88/1666	0.469793	0.999993	1.01372	0.765828	SNED1;ACY3;CALCOCO1;KCNC4;ITGB2;GDE1;PIK3CD;UBE3A;ADARB2;ELFN1;SLC8A1;FRAT1;BCL7A;CSRP1;RASSF5;TAGAP;RNPEP;TIMP2;PDE4A;MAP3K6;SLC16A3;TBC1D22A;TGIF1;MAP2K3;BRD1;PLEKHG1;ITGA3;KCNH8;PABPC4;RRAS2;MYO7A;TMC2;ETV6;RUNX1;NCOR2;CACNB3;KIFC2;MAPKAPK2;EHBP1L1;HOXB7;SOS2;ZFPM1;TMEM106A;KCTD15;STX1A;VGLL4;ST6GALNAC6;NDRG4;CASZ1;NOTCH1;H6PD;AGAP1;PRDM11;ASCL2;ADD1;APOLD1;DNAJB6;ATXN7;HRH2;ALOX5;NOTO;POLR2E;…
PHOX2B 30127528 ChIP-Seq KELLY Human BrainNeuroblastoma	99/1877	0.472122	0.999993	1.01215	0.759636	ABAT;ADARB2;TMEM140;SLC8A1;CEP128;GRIP1;ABHD10;SALL4;KIF21A;CCNL1;TP63;CSGALNACT1;MBNL1;ZNF680;LIMCH1;SLC6A15;SACM1L;SPICE1;VRK2;THAP6;SPATA17;CCDC81;ATF6;OBI1;MACF1;BRSK2;AK2;TARP;NPAS1;EVPL;NID2;CRACR2A;PRPSAP2;ATXN7;TTC21B;USP50;NKX6-1;KIAA0319;CLCA4;MAP9;ANKRD28;CYP2J2;NTNG2;ARPP21;PRG2;LNPEP;TMEM232;IL5;LPAR6;NMT1;GNAS;TMCC3;RADIL;PLCH2;TRMT11;COX20;CCDC122;DYRK4;DENND1B;AMD1;KRT20;AFF1;HAPL…
ESR1 21235772 ChIP-Seq MCF-7 Human	11/200	0.473534	0.999993	1.05737	0.790414	SLC22A23;MACF1;PTP4A2;ELF3;DNAJB6;FAM174B;SALL4;LHX6;EFHD1;ABAT;ARPP19
FUS 26573619 Chip-Seq HEK293 Human	23/428	0.473577	0.999993	1.03184	0.771244	SH3GL3;P2RY11;SLC36A2;SEMA3C;NUP133;DHX9;MTHFS;ADARB2;RPL10A;HTR5A;ARHGAP15;NIN;TTC21B;GFRAL;HNRNPA2B1;FLVCR1;SLITRK6;RCC1;TAB2;CLSPN;CYLC2;ATF6;HOXA4
RXR 22108803 ChIP-Seq LS180 Human	23/428	0.473577	0.999993	1.03184	0.771244	NTNG2;RPH3AL;PABPC4;APCDD1L;ZFAND2B;SLC39A11;MICAL2;TULP1;OTOP1;ASGR1;GRIP1;EEPD1;NIN;SH3PXD2A;NRG4;HECW2;NLRP5;EPSTI1;RIMBP2;NDUFAF1;ZNF697;TBC1D22A;FGFR2
FLI1 21867929 ChIP-Seq TH2 Mouse	79/1496	0.474199	0.999993	1.01329	0.756046	ITGB2;ADARB2;BACH1;PWP1;HAPLN1;STK10;GRIP1;SCGN;NHSL1;RPS6KA5;GNPTAB;SEC61G;BSG;REV3L;ANKFY1;DIP2A;FBXO5;OIT3;ROS1;FBXO7;TBC1D22A;MAP2K3;PLEKHG1;APAF1;SLC6A15;HPCAL1;SLC39A11;TTC7B;VRK2;RUNX1;DUSP22;SLC22A23;ADORA2B;ASPG;DNA2;SOS2;SLC29A3;COL13A1;GTF3C6;FBXO47;PPM1H;AKAP7;LIN7A;IQGAP2;GRIN2A;PRPSAP2;FLRT2;WDR70;PLAGL1;GNG7;SAP30L;POLR2E;POC1B;SLC38A9;OTX1;APOB;ANKRD28;RPH3AL;PTCD2;MYO10;KCNIP1;BC…
TAL1 21186366 ChIP-Seq BM-HSCs Mouse	78/1477	0.47443	0.999993	1.01333	0.75558	ITGB2;LPCAT1;ADARB2;PWP1;HAPLN1;STK10;GRIP1;SCGN;NHSL1;RPS6KA5;GNPTAB;SEC61G;BSG;REV3L;ANXA6;ANKFY1;DIP2A;FBXO5;OIT3;ROS1;FBXO7;ATPAF2;MAP2K3;PLEKHG1;APAF1;SLC6A15;HPCAL1;SLC39A11;TTC7B;VRK2;SLC22A23;ADORA2B;ASPG;DNA2;SLC29A3;CFD;COL13A1;GTF3C6;FBXO47;PPM1H;FOXK2;AKAP7;LIN7A;IQGAP2;PRPSAP2;FLRT2;WDR70;PLAGL1;GNG7;SAP30L;SLITRK6;GCNT2;POLR2E;POC1B;OTX1;APOB;ANKRD28;RPH3AL;PTCD2;MYO10;KCNIP1;BCL11A…
TCF4 18268006 ChIP-ChIP LS174T Human	20/372	0.478788	0.999993	1.03227	0.760265	ERRFI1;DENND1B;CASZ1;ACOT7;BCL11A;SH2D1B;HTR2B;NMNAT2;SLC6A1;ARHGAP25;TANC1;IL18RAP;AIM2;DHRS9;OPTC;SLAMF8;EFHD1;LRRFIP1;NBL1;BRDT
PCGF4 22325352 ChIP-Seq 293T-Rex Human	84/1594	0.480401	0.999993	1.01094	0.741157	ERRFI1;CDA;DENND1B;UXS1;KCNC4;TCHH;PIK3CD;KLHDC7A;SLC6A1;SLC8A1;RASSF5;FLVCR1;KPNA6;TNFRSF8;OXER1;RCC1;MAP3K6;ACOT7;PABPC4;PLEKHG5;HPCAL1;COG2;VRK2;RABGGTB;UHMK1;HADHB;ST7L;TANC1;PTP4A2;SPATA17;AIM2;ELF3;OPTC;HECW2;MMP23B;MAPKAPK2;XCL2;ATF6;NBL1;VGLL4;MACF1;CELA3B;CASZ1;H6PD;DHX9;CATSPER4;GPR88;AK2;NEXN;AGAP1;PRKCZ;FBXO42;RPF1;CDC42;IFI16;CNR2;S100A16;GPC1;TTC21B;CLSPN;OTX1;APOB;CLCA4;S100A10;CYP…
GATA3 26560356 Chip-Seq TH1 Human	81/1539	0.486171	0.999993	1.00946	0.728018	ERRFI1;ETFB;RPL10A;ASGR1;IL18RAP;RPS6KA5;SENP5;TIMP2;FBXO5;CCNL1;CTSC;NCOA2;BRD1;PLEKHG1;ACOT7;SLC6A15;SETMAR;HAUS3;RABGGTB;UPK3B;MED29;EPN1;UHMK1;OPTC;GFRAL;SIDT1;VWA2;ALPK2;ZFPM1;BIRC2;B4GALT4;CFD;DHX9;GPR88;ITLN1;PARD6G;ARHGAP17;ARHGAP15;ACAT2;LILRA4;RPF1;RNF212;GRIN2A;KIF3B;ATXN7;SAP30L;CPAMD8;ST8SIA4;USP50;S100A11;LHPP;RBM38;NTNG2;UBE2H;ZNF383;RIOK3;FUCA1;CRIPT;PXDNL;HTR5A;ARHGAP25;HOPX;SLC1…
SPI1 23127762 ChIP-Seq K562 Human	61/1157	0.487135	0.999993	1.01122	0.727286	FBXO27;GDE1;PIK3CD;TMEM140;COMT;AFF1;FAM107B;SCGN;LMBR1;RASSF5;KPNA6;TIMP2;DLGAP1;DIP2A;TBC1D22A;ZNF521;CDK5RAP2;ABCC4;MBNL1;FBXW10;SP110;TTC7B;RHOG;RAB3IL1;TMC2;RUNX1;SLC22A23;HECW2;ZFPM1;MACF1;NOTCH1;SLC43A2;IQGAP2;ARPP19;CDC42;GRIN2A;WDR70;EXOSC9;GNG7;ALOX5;ZC3H18;EPS8L2;RPL17;S100A11;ANKRD28;SMAD2;SMAD3;KCNIP1;RCC2;STAT3;KLHL28;GP6;ADAP1;ARHGAP25;SDK1;EHD4;DHRS9;RHEB;FAM131B;NMT1;QRICH2
GATA2 26923725 Chip-Seq HEMANGIOBLAST Mouse	4/69	0.488796	0.999993	1.11781	0.80014	NEIL3;GPR88;ARHGAP15;BRDT
STAT1 17558387 ChIP-Seq HELA Human	71/1349	0.489302	0.999993	1.00936	0.721469	AHCYL2;UXS1;MS4A7;TMEM140;ELFN1;TNF;PWP1;FAM107B;GCSH;SPIN1;SOX8;NEK3;TGIF1;BRD1;APAF1;NUP133;PABPC4;SLC6A15;SACM1L;TTC7B;CNPY1;RAB3IL1;KLF15;ADORA2B;HECW2;PIK3C3;ZFPM1;BRSK2;CPB1;NOTCH1;SEMA3C;SYNPO2;ITLN1;NEXN;IQGAP2;ADD1;APOLD1;PRPSAP2;ZFP57;UBB;CHSY1;PLAGL1;RNF39;POC1B;STAP2;EPS8L2;APOB;BCL2L14;SLC38A4;UBE2H;SRD5A2;RNASE11;RIOK3;PDE6G;RCC2;PRG2;LNPEP;NMNAT2;OTOP1;LHFPL2;NFKBIA;SDK1;DHRS9;RHEB…
KDM2B 26808549 Chip-Seq HPB-ALL Human	86/1636	0.489549	0.999993	1.00809	0.72005	KCNC4;AMD1;ATN1;PIK3CD;SMC4;RASSF1;FRAT1;BCL7A;RASSF5;BSG;RNPEP;C1RL;FLVCR1;RCC1;PDE4A;LRRFIP1;CLCC1;LZTS2;PRSS2;HRAS;GAL3ST4;MAP2K3;BRD1;PLEKHG1;APAF1;PGAM1;KCNH8;PABPC4;COG2;RHOG;RRAS2;MYO7A;TMC2;RUNX1;PTP4A2;AFG3L2;MMP23B;MAPKAPK2;SIDT1;VWA2;ZFPM1;NOTCH1;H6PD;SLC43A2;DHX9;STXBP1;FOXK2;AKAP7;ARHGAP17;FUT4;ADD1;FBXO42;CDC42;ZNF709;PRPSAP2;RNF215;CREG1;GNG7;SAP30L;ST8SIA4;INPP5K;POC1B;CD59;CLSPN;…
ENL 26711339 ChIP-Seq SEM Human Blood Leukemia	80/1523	0.493966	0.999993	1.00718	0.710354	MTCH2;FLT3;UXS1;AMD1;PIK3CD;UBE3A;BACH1;SMC4;MTO1;AFF1;FAM107B;STK10;RASSF1;FRAT1;BCL7A;SH3PXD2A;REV3L;RCC1;DLGAP1;CCNL1;CTSC;MBNL1;RPL21;SACM1L;SLC11A2;HPCAL1;RRAS2;VRK2;ETV6;RUNX1;ST7L;DUSP22;ZNF714;RAPGEF1;VGLL4;MACF1;ASAH1;SLC43A2;DHX9;PPM1H;FOXK2;ARHGAP15;FUT4;APOLD1;CDC42;TMEM123;SDCBP;IFI16;ERICH1;CHSY1;ATXN7;ST8SIA4;UGT3A2;RGS20;MBP;METTL7A;LHPP;ANKRD28;ATP8B4;KCNIP1;BCL11A;LNPEP;SOD2;RAN…
GATA2 21571218 ChIP-Seq MEGAKARYOCYTES Human	48/911	0.495018	0.999993	1.01037	0.710454	ERRFI1;SNED1;COLEC11;CASZ1;FBXO25;LPCAT1;FOXK2;KLHDC7A;SLC8A1;PRPSAP2;NHSL1;SENP5;SH3PXD2A;ERICH1;EPCAM;GNG7;SPP1;GCNT2;DLGAP1;SOX8;APBB2;ZNF521;CSGALNACT1;MAP2K3;RPH3AL;ACOT7;MICAL2;AFAP1;OR1J1;MTHFS;SORBS2;LAX1;NIPSNAP1;GPN3;DUSP22;SLC22A23;PTP4A2;LHX6;FAM193B;KRAS;MAN2B1;CYP2E1;PLCH2;ZNF354A;ATF6;ZFPM1;TMEM106A;MAD1L1
CTNNB1 24651522 ChIP-Seq LGR5+ INTESTINAL STEM Human	7/127	0.496665	0.999993	1.05956	0.741525	SDK1;LMBR1;SORBS2;NOTUM;KRT20;LGR6;SMAD7
SOX2 19030024 ChIP-ChIP MESCs Mouse	33/625	0.498867	0.999993	1.01253	0.704131	H6PD;NEXN;LIN7A;NID2;TMEM70;FBXO42;RNASEH1;DNAJB6;UBB;SALL4;ANKFY1;PDE4A;FBXO5;DIS3L2;ANKRD28;SMAD2;FBXW10;RCC2;KLHL28;AFAP1;KLF15;ETV6;NAP1L4;CCT6A;NFKBIA;PCDHGA12;WEE1;DGKQ;TRMT12;ERCC5;KRAS;TP53;FGFR2
PPARD 23208498 ChIP-Seq MDA-MB-231 Human	19/357	0.499082	0.999993	1.02105	0.709612	MTCH2;KCNE1;RPH3AL;LIMCH1;SPNS3;FBXO47;NEXN;ETFB;FOXL1;TMEM70;MPP7;HADHB;ADORA2B;NF1;SOX8;MBP;TRMT11;TP53;SLC38A4
RACK7 27058665 Chip-Seq MCF-7 Human	88/1679	0.500884	0.999993	1.00468	0.694619	ERRFI1;SNED1;DENND1B;PSCA;ITGB2;ATN1;KLHDC7A;ACCS;RPL10A;FGFRL1;HAPLN1;FRAT1;RPS6KA5;CSRP1;RNPEP;KPNA6;TIMP2;RCC1;NEK3;CLCC1;MAP3K6;LZTS2;SLC16A3;HRAS;HTATIP2;MAP2K3;ENTPD2;S100A1;PGAM1;KCNH8;PLEKHG5;SLC6A15;SLC11A2;HPCAL1;CNPY1;AFAP1;RABGGTB;NCOR2;DNAJC3;PTP4A2;MYL6;ELF3;ADORA2B;CATSPERG;EHBP1L1;ASPG;GEMIN4;MZF1;NBL1;CASZ1;NOTCH1;DHX9;TMPRSS4;AK2;FBXO42;CDC42;TMEM123;PRPSAP2;UBB;S100A16;CREG1;ST…
LMO2 20887958 ChIP-Seq HPC-7 Mouse	69/1317	0.506009	0.999993	1.00415	0.684029	ITGB2;ZFAND2B;MPO;FAM107B;STK10;GNPTAB;MCF2L;BSG;ADAMTSL2;C1RL;SPIN1;DLGAP1;MAP3K6;OIT3;TBC1D22A;KPNA1;MAP2K3;ABCC4;MBNL1;PGAM1;RHOG;AFAP1;MITF;HDHD2;MED29;RBL2;PLSCR1;PREPL;BDH2;SLPI;ELF3;OPTC;VOPP1;CCDC81;ATF6;ZFPM1;STX1A;KCNE1;CPB1;GTF3C6;ITLN1;IQGAP2;PRDM11;ARHGAP15;TSPAN32;ADD1;CNR2;ABLIM3;HRH2;CREG1;CXCR2;GCNT2;POLR2E;CDH24;TXNDC2;CD300LF;RBM38;ARPP21;KCNIP1;FUCA1;RCC2;STAT3;NMNAT2;CRYGD;AB…
FOXO1 32281255 ChIP-Seq Chondrocytes Human Osteoarthritis	28/531	0.506013	0.999993	1.01103	0.688705	GRAMD1C;KANK1;ERRFI1;ITSN1;TARP;RPS6KA5;FLRT2;CSRP1;S100A13;EPS8L2;MAP2K3;ANKRD28;TGIF1;MBD4;MBNL1;ATP8B4;LIMCH1;CRIPT;MITF;THOC7;RUNX1;DUSP22;RBL2;GAREM1;TPP2;FAM193B;SLC29A3;ST6GALNAC6
SOX2 20726797 ChIP-Seq SW620 Human	101/1931	0.507624	0.999993	1.00234	0.6796	ERRFI1;UXS1;HDLBP;COMT;LOXL2;CNDP2;ABHD10;RASSF5;BSG;HOXA2;SOX8;CLCC1;PRSS3;HOXA5;SP110;SLC11A2;TTC7B;FRMD4A;VRK2;CRNKL1;RUNX1;PREPL;DGKQ;ATF5;KCTD15;IQGAP2;PRDM11;SDCBP;STAP2;MBP;S100A14;TRPM4;CYP2J2;UBE2H;SMAD3;FUCA1;ANKRD22;TRPV2;MICAL2;SMAD7;TH;RHEB;GIPC2;AAK1;GNAS;TRMT12;CSPG5;LHX6;TPP2;SERINC2;FGFR2;DYRK4;PIK3CD;KRT20;AFF1;NHSL1;TIMP2;PDE4A;DLGAP1;LRRFIP1;BCAS1;HTATIP2;ARHGEF10;PLEKHG1;ITGA…
NUCKS1 24931609 ChIP-Seq HEPATOCYTES Mouse	30/570	0.508589	0.999993	1.00899	0.68219	ITSN1;UBE3A;RCHY1;NDRG2;PRKCZ;CDC42;RASSF1;RCC1;MAP3K6;KPNA1;MAP2K3;SMAD2;TGIF1;NCOA2;SMAD4;SMAD3;APAF1;ITGA3;STAT3;LNPEP;MITF;SOD2;EPN1;SMAD7;NFKBIA;RHEB;MAPKAPK2;RAPGEF1;ATF6;BIRC2
WT1 25993318 ChIP-Seq PODOCYTE Human	152/2909	0.508769	0.999993	1.00122	0.676586	AHCYL2;UXS1;FBXO27;ITSN1;FBXO25;KLHDC7A;ADARB2;BACH1;SLC8A1;SLC25A48;SALL4;C1RL;HOXA2;SOX8;CCNL1;LZTS2;SLC16A3;TBC1D22A;KPNA1;CDK5RAP2;CSGALNACT1;MBNL1;ACOT7;SPNS3;HPCAL1;DDX10;AFAP1;FRMD4A;RUNX1;TANC1;CACNB3;OPTC;MAPKAPK2;WDFY1;CCDC81;ALDH7A1;ZFPM1;MACF1;CASZ1;NOTCH1;COL13A1;CACNA1B;AGAP1;ARHGAP15;PRKCZ;GRIN2A;FLRT2;S100A16;HRH2;HRH4;SLAMF8;TXNDC2;CDH26;APOB;NKX6-1;S100A11;LHPP;SMAD2;UBE2H;SMAD4…
PU1 27457419 Chip-Seq LIVER Mouse	79/1510	0.509363	0.999993	1.00258	0.676333	SNED1;DENND1B;MTCH2;UXS1;ZFAND2B;HTR2B;HDLBP;FAM107B;ADAMTS4;MFSD6;IL18RAP;CSRP1;PSMD5;RASSF5;SALL4;RNPEP;EFHD1;LRRFIP1;BCAS1;DIS3L2;NCOA2;SP110;SLC35C2;FRMD4A;LAX1;TMC2;UHMK1;TANC1;SPATA17;AIM2;ELF3;OPTC;HECW2;MAPKAPK2;KCNQ2;RAPGEF1;WDFY1;LYG2;ATF6;NOTCH1;DHX9;STXBP1;SP140;SLC1A2;CACNA1B;ITLN1;AGAP1;ARHGAP15;TMEM70;KIF3B;CREG1;GPC1;TTC21B;CXCR2;SLAMF8;ST8SIA4;RGS20;CDH26;RBM38;NTNG2;ATP8B4;PYHIN…
FOXA1 27270436 ChIP-Seq VCaP Human Prostate Carcinoma	174/3331	0.509479	0.999993	1.00089	0.674964	ERRFI1;SH3GL3;CEP126;AHCYL2;ICE2;ITSN1;ADARB2;TMEM140;FBXO22;BACH1;SMC4;PWP1;FAM107B;CNDP2;KIAA0930;GRIP1;SCGN;FRAT1;RPS6KA5;GNPTAB;FAM174B;PPP2R1A;RASSF5;SALL4;KPNA6;FBXO5;CCNL1;PRSS3;ROS1;RAB2A;MBNL1;RPL21;LIMCH1;KCNH8;SLC35C2;SLC6A15;SACM1L;CEP131;SLC11A2;TTC7B;CNPY1;DDX10;MITF;HDHD2;RUNX1;TANC1;MYL6;NEIL3;GAREM1;SPATA17;MAPKAPK2;EHBP1L1;VOPP1;ATF6;RWDD2A;LIN7A;SKA3;TARP;EVPL;TMEM123;CRACR2A;U…
ESR1 20079471 ChIP-ChIP T-47D Human	9/167	0.509566	0.999993	1.03456	0.697497	NCOR2;CYP2A7;PTP4A2;SEMA3C;ANKRD30B;MS4A7;ANXA6;LNPEP;BCAS1
OCT4 18555785 Chip-Seq ESCs Mouse	78/1492	0.512319	0.999993	1.00172	0.669959	SNED1;DENND1B;UXS1;ZFAND2B;HTR2B;HDLBP;PIK3CD;FAM107B;ADAMTS4;MFSD6;IL18RAP;CSRP1;RASSF5;SALL4;RNPEP;EFHD1;LRRFIP1;BCAS1;DIS3L2;NCOA2;SP110;SLC35C2;FRMD4A;LAX1;CRNKL1;TMC2;UHMK1;TANC1;SPATA17;AIM2;ELF3;OPTC;HECW2;MAPKAPK2;KCNQ2;RAPGEF1;WDFY1;LYG2;ATF6;DHX9;SLC1A2;CACNA1B;AK2;ITLN1;AGAP1;PRDM11;ARHGAP15;TMEM70;KIF3B;CREG1;GPC1;TTC21B;CXCR2;SLAMF8;ST8SIA4;RGS20;USP50;CDH26;RBM38;NTNG2;RBM39;ATP8B4;…
OLIG2 26023283 ChIP-Seq AINV15 Mouse	83/1588	0.512565	0.999993	1.00147	0.669311	ERRFI1;CDA;DENND1B;RNH1;EIF4E3;HDLBP;KLHDC7A;TMEM140;BACH1;FGFRL1;ABHD10;NHSL1;BCL7A;MCF2L;HOXA2;KIF21A;LZTS2;OIT3;GAL3ST4;HOXA4;TECTA;TGIF1;NCOA2;LAG3;ENTPD2;FBXW10;LIMCH1;SLC39A11;FRMD4A;HDHD2;LAX1;MED29;HECW2;GEMIN4;NBL1;ZFPM1;BIRC2;CCDC40;MACF1;NOTCH1;STXBP1;FOXK2;PARD6G;NEXN;IQGAP2;TMEM70;UBB;RNF215;S100A16;EXOSC9;CREG1;SAP30L;GCNT2;POLR2E;CDH26;OTX1;CLVS1;SYT5;ANKRD28;ATE1;RBM39;RIOK3;BCL11…
BRD4 28847988 ChIP-Seq BCBL1 Human Blood Lymphoma	11/206	0.513256	0.999993	1.0245	0.683325	NSD3;DENND1B;RASSF1;LMBR1;CBX3;RASSF5;HNRNPA2B1;RAPGEF1;ATN1;TAB2;GPN3
CEBPB 21427703 ChIP-Seq 3T3-L1 Mouse	80/1531	0.513911	0.999993	1.00117	0.666485	SNED1;MTCH2;TMEM151B;ITGB2;ZFAND2B;ATN1;HDLBP;UBE3A;TMEM140;BACH1;SLC4A4;FGFRL1;IL18RAP;PSMD5;RNPEP;OLR1;HOXA2;CCNL1;HTATIP2;RAB2A;ARHGEF10;PGAM1;SLC11A2;AFAP1;KLF15;LAX1;ETV6;NCOR2;PTP4A2;AFG3L2;THAP6;SLPI;OPTC;ADORA2B;WDR82;WDFY1;VOPP1;CCDC81;NBL1;SLC29A3;ST6GALNAC6;NOTCH1;H6PD;SEMA3C;GTF3C6;PRUNE2;PRDM11;CDC42;DNAJB6;UBB;ATXN7;TTC21B;NRIP2;CXCR2;SPP1;GCNT2;S100A14;RBM38;RPH3AL;SMAD4;CDSN;SMAD3…
KLF6 26769127 Chip-Seq PDAC-Cell Line Human	87/1666	0.515635	0.999993	1.00046	0.662662	ERRFI1;CCDC122;CDA;ST6GALNAC1;NAA40;KLHDC7A;CIB1;RPL10A;FGFRL1;HAPLN1;RPS6KA5;SH3PXD2A;RASSF5;RNPEP;KPNA6;KIF21A;CLCC1;MAP3K6;SLC16A3;NCOA2;BRD1;ACOT7;S100A1;ITGA3;LIMCH1;PLEKHG5;HPCAL1;COG2;AFAP1;FOXL1;MYO7A;RABGGTB;RUNX1;PTP4A2;MYL6;DPM3;ELF3;CATSPERG;EHBP1L1;CYP2E1;DNA2;MFGE8;ATF6;TP53;NBL1;NOTCH1;H6PD;COL13A1;TMPRSS4;AK2;NEXN;EVPL;FUT4;FBXO42;CDC42;CHTF8;IFI16;FLRT2;DEAF1;S100A16;CREG1;ALOX5;…
TBX4 33478486 ChIP-Seq IMR90 Human Lung	12/226	0.518014	0.999993	1.01837	0.669832	M1AP;NCOR2;MPP2;LY6K;SDK1;SNED1;COLEC11;CACNB3;CLDN14;FBXO27;ADARB2;PRKCZ
WDR5 24793694 ChIP-Seq LNCAP Human	31/592	0.519583	0.999993	1.00343	0.656978	CFD;JRK;TULP1;ELFN1;RNASEH1;WDR70;UBB;KPNA6;ZNF107;UGT3A2;RCC1;OIT3;BCL2L14;CALN1;SMAD2;ARHGEF10;MYO10;NUP133;PLEKHG5;HPCAL1;SLC39A11;SETX;AFG3L2;BDH2;RAPGEF1;HLA-DPB1;MAN2B1;BUD13;KRAS;CYP2E1;NDUFAF1
STAT6 21828071 ChIP-Seq BEAS2B Human	2/33	0.519876	0.999993	1.17175	0.76652	P2RY11;SLC39A11
SOX2 27498859 Chip-Seq STOMACH Mouse	82/1573	0.522837	0.999993	0.998458	0.647486	ERRFI1;DYRK4;SNED1;DENND1B;AHCYL2;EIF4E3;PSCA;GDE1;ETFB;HIF3A;TMEM140;AFF1;RAB43;FRAT1;MFSD6;RPS6KA5;CSRP1;FAM174B;RASSF5;MCF2L;C1RL;SPIN1;KIF21A;DIP2A;LRRFIP1;LZTS2;BCAS1;HTATIP2;TGIF1;ARHGEF10;ABCC4;LAG3;MBNL1;ITGA3;PLEKHG5;FAM118A;SETMAR;AFAP1;EPN1;ETV6;NCOR2;DNAJC3;PLSCR1;ELF3;WDR82;VOPP1;ATF6;CCDC40;CASZ1;NOTCH1;SEMA3C;AK2;ITLN1;AKAP7;IQGAP2;PIK3R6;FUT4;ADD1;UBB;SAP30L;EPS8L2;BCL2L14;S100A11…
KLF4 19829295 ChIP-Seq ESCs Human	83/1593	0.52478	0.999993	0.997869	0.643401	SH3GL3;FBXO27;ITGB2;MAST1;LPCAT1;LOC728392;SLC6A1;ASGR1;FGFRL1;LOXL2;RPS6KA5;BCL7A;MCF2L;BSG;TIMP2;TNFRSF8;ROS1;HOXA5;CDK5RAP2;ACOT7;HPCAL1;COG2;RHOG;DDX10;FOXL1;CPT1C;AP3B2;SSTR5;RUNX1;HADHB;OPTC;CATSPERG;VGLL4;CFD;CELA3B;BRSK2;NOTCH1;SLC1A2;AK2;PKD1L2;PRDM11;NPAS1;PRKCZ;RPF1;RNF212;ZNF709;ABLIM3;DNAJB6;EPCAM;GPC1;GNG7;NRIP2;CXCR2;NLRP5;POLR2E;ZNF107;INPP5K;USP50;CKB;FADD;CDH26;RIBC2;SMAD2;ZNF38…
RING1B 27294783 Chip-Seq ESCs Mouse	86/1651	0.525691	0.999993	0.997569	0.641478	UCN;TMEM151B;UXS1;TCHH;IFI30;ELFN1;STK10;GRIP1;MFSD6;NHSL1;FAM174B;RNPEP;HOXA2;EFHD1;KIF21A;LRRFIP1;SLC16A3;FBXO7;KPNA1;ABCC4;KCNH8;SLC6A15;HPCAL1;FOXL1;VRK2;RABGGTB;LAX1;CACNB3;ZFP41;OPTC;HECW2;MAPKAPK2;CRH;PIK3C3;LYG2;ATF6;HOXB7;CCDC40;MACF1;CASZ1;TNXB;COL13A1;GTF3C6;GPR88;PPM1H;LIN7A;IQGAP2;HOXD11;NID2;TMEM70;GRIN2A;CNR2;FLRT2;EPCAM;CREG1;GPC1;GNG7;SPP1;ST8SIA4;ASPDH;RNF39;RGS20;POC1B;OTX1;NKX…
RUNX1 22343733 ChIP-Seq PBMC Human BoneMarrow	39/748	0.527235	0.999993	0.99872	0.63929	CFD;ITSN1;KCNC4;TMPRSS4;DNHD1;LRRC71;TARP;MTO1;BABAM1;MFSD6;SH3TC2;FAM110D;PLAGL1;ADAMTSL2;ORC2;HOXA2;RCC1;PDE4A;LRRFIP1;CLCA4;DIS3L2;CALN1;MAP2K3;ARPP21;CARD8;PLEKHG5;HPCAL1;PRG2;MICAL2;HDHD2;ZFP41;HOOK2;FCSK;OR4K14;ASPG;NF1;SERINC2;MAD1L1;DNAL1
CBX2 22325352 ChIP-Seq 293T-Rex Human	83/1595	0.529654	0.999993	0.996435	0.633266	ERRFI1;CDA;DENND1B;UXS1;KCNC4;PIK3CD;KLHDC7A;SLC6A1;SLC8A1;RASSF5;FLVCR1;KPNA6;TNFRSF8;OXER1;RCC1;CLCC1;MAP3K6;ACOT7;NUP133;LIMCH1;PABPC4;PLEKHG5;HPCAL1;COG2;VRK2;UHMK1;HADHB;ST7L;TANC1;PTP4A2;SPATA17;AIM2;ELF3;OPTC;MMP23B;MAPKAPK2;WDFY1;XCL2;ATF6;NBL1;MACF1;CELA3B;CASZ1;H6PD;DHX9;CATSPER4;GPR88;AK2;NEXN;AGAP1;PRKCZ;FBXO42;RPF1;CDC42;IFI16;CNR2;EPCAM;CREG1;CLSPN;OTX1;APOB;S100A11;CLCA4;S100A10;CY…
CMYC 18555785 Chip-Seq ESCs Mouse	78/1499	0.529902	0.999993	0.99639	0.632771	SNED1;DENND1B;UXS1;KCNC4;ZFAND2B;HTR2B;HDLBP;FAM107B;ADAMTS4;MFSD6;IL18RAP;CSRP1;RASSF5;SALL4;RNPEP;EFHD1;LRRFIP1;BCAS1;DIS3L2;NCOA2;MBNL1;SP110;AFAP1;FRMD4A;LAX1;TMC2;UHMK1;TANC1;SPATA17;AIM2;ELF3;OPTC;HECW2;MAPKAPK2;KCNQ2;RAPGEF1;WDFY1;LYG2;ATF6;NOTCH1;DHX9;SP140;SLC1A2;CACNA1B;ITLN1;AGAP1;PRDM11;ARHGAP15;TMEM70;CREG1;GPC1;TTC21B;SLAMF8;ST8SIA4;RGS20;USP50;CDH26;RBM38;NTNG2;ATP8B4;OSBPL6;PYHIN1…
LUZP1 20508642 ChIP-Seq ESCs Mouse	77/1480	0.530461	0.999993	0.996226	0.631616	ITGB2;PWP1;ASGR1;HAPLN1;STK10;GRIP1;NHSL1;GNPTAB;SEC61G;BSG;REV3L;ANXA6;ANKFY1;DIP2A;FBXO5;OIT3;ROS1;FBXO7;ATPAF2;MAP2K3;PLEKHG1;APAF1;SLC6A15;SPNS3;HPCAL1;VRK2;NIPSNAP1;SLC22A23;ADORA2B;DNA2;SOS2;TMEM106A;SLC29A3;CFD;COL13A1;SLC43A2;GTF3C6;GLS2;PPM1H;AKAP7;LIN7A;NID2;PIK3R6;PRPSAP2;UBB;PLAGL1;GNG7;SAP30L;POLR2E;POC1B;CKB;OTX1;APOB;MPP2;RPH3AL;KCNIP1;BCL11A;RANBP17;SLC35E3;TRPV2;SUOX;MEX3D;NFKBIA…
CEBPB 26923725 Chip-Seq HEMOGENIC-ENDOTHELIUM Mouse	76/1461	0.531029	0.999993	0.996059	0.630445	SH3GL3;AHCYL2;CALCOCO1;UBE3A;ELFN1;SLC4A4;SLC8A1;HAPLN1;FAM107B;GRIP1;MFSD6;RASSF5;MCF2L;REV3L;ANKFY1;TNFRSF8;DLGAP1;DIP2A;CLCC1;TBC1D22A;BCAS1;DIS3L2;CALN1;RAB2A;MAP2K3;RPL21;SLC11A2;RAB3IL1;FOXL1;ETV6;RUNX1;DUSP22;THAP6;NEIL3;CCDC80;HECW2;CRH;VWA2;ALPK2;SOS2;ZFPM1;SLC29A3;KCTD15;MAD1L1;VGLL4;COL13A1;PARD6G;AGAP1;APOLD1;TMEM123;DNAJB6;HRH2;ST8SIA4;GCNT2;USP50;NKX6-1;SLC38A4;CLVS1;SMAD3;SRD5A2;PO…
SALL4 18804426 ChIP-ChIP XEN Mouse	36/693	0.537152	0.999993	0.994727	0.618197	ASAH1;SLC43A2;NEXN;ARHGAP17;PKD1L2;NDRG2;NID2;ADD1;LOXL2;LMBR1;DNAJB6;GNPTAB;UBB;SALL4;GCNT2;ANKFY1;KIF21A;OIT3;UBE2H;OSBPL6;S100A1;ITGA3;STAT3;RAB3IL1;LHFPL2;RABGGTB;OXR1;PTP4A2;PLSCR1;WEE1;ELF3;GIPC2;AAK1;NF1;TPP2;RAB17
PPAR 26484153 Chip-Seq NCI-H1993 Human	49/945	0.541472	0.999993	0.992619	0.608937	CALCOCO1;PSCA;LPCAT1;GDE1;ADARB2;KRT20;GCSH;SENP5;SALL4;SPIN1;PRSS2;CSGALNACT1;NCOA2;SPNS3;RRAS2;AFAP1;HADHB;SLC22A23;TANC1;ELF3;OPTC;ZFYVE19;SLC29A3;RWDD2A;SEMA3C;AK2;SH3TC2;FLRT2;POLR2E;OTX1;NKX6-1;UBE2H;SMAD4;SMAD3;MYO10;ANKRD22;LHFPL2;MPP7;SMAD7;EEPD1;TMCO6;WEE1;DHRS9;ALOX5AP;AAK1;NF1;ZNF217;TMCC3;SERINC2
STAT3 18555785 ChIP-Seq MESCs Mouse	77/1485	0.543026	0.999993	0.992406	0.60596	JRK;CALCOCO1;FLT3;UXS1;UBE3A;SLC8A1;GABRR1;BCL7A;CSRP1;SH3PXD2A;FAM174B;SEC61G;MCF2L;EPSTI1;DLGAP1;CCNL1;OIT3;BCAS1;BRD1;PLEKHG1;KCNH8;HPCAL1;RHOG;CNPY1;RAB3IL1;MITF;NIPSNAP1;ETV6;SLC22A23;AFG3L2;MYL6;PLSCR1;RAPGEF1;PIK3C3;KCTD17;ATF6;ZFPM1;TMEM106A;MAD1L1;NOTCH1;COL13A1;PPM1H;PKD1L2;ARHGAP15;NID2;GRIN2A;CHSY1;S100A16;SAP30L;SLITRK6;GCNT2;SLC38A9;NKX6-1;BCL2L14;LHPP;SMAD2;UBE2H;ATP8B4;RPH3AL;MYO1…
ZNF652 21678463 ChIP-ChIP ZR75-1 Human	5/94	0.547725	0.999993	1.02016	0.614117	CFD;TNFRSF6B;SNX14;APCDD1L;IGFALS
GATA3 21867929 ChIP-Seq TH1 Mouse	71/1372	0.549615	0.999993	0.99023	0.592689	DYRK4;SH3GL3;HDAC10;MAST1;ATN1;HTR2B;PPAN;GDE1;HDLBP;KLHDC7A;RPL10A;ELFN1;ASGR1;TRMT112;SCGN;LMBR1;RASSF1;GNPTAB;TAGAP;ADAMTSL2;OLR1;SOX8;CLCC1;TBC1D22A;HOXA5;DIS3L2;ARHGEF10;LAG3;PLEKHG5;HPCAL1;DDX10;VRK2;AP3B2;SSTR5;DUSP22;TANC1;MYL6;DPM3;HOXB7;VGLL4;GLS2;CRCT1;TMPRSS4;LIN7A;ARHGAP17;MTIF2;IQGAP2;HOXD11;ADD1;EPCAM;HRH2;EXOSC9;ST8SIA4;CLCA4;SLC38A4;S100A10;POLN;FUCA1;NR1H2;SLC35E3;PYCR1;MTHFS;SM…
CDX2 21074721 ChIP-Seq CACO-2 Mouse	82/1587	0.556968	0.999993	0.988377	0.578445	ERRFI1;CDA;DENND1B;KCNC4;TCHH;PIK3CD;KLHDC7A;ADARB2;FAM107B;SH3PXD2A;RASSF5;FLVCR1;KPNA6;TNFRSF8;RCC1;CLCC1;MAP3K6;OIT3;ACOT7;PABPC4;PLEKHG5;COG2;FRMD4A;RABGGTB;UHMK1;ST7L;PTP4A2;DPM3;SPATA17;AIM2;ELF3;OPTC;MMP23B;MAPKAPK2;XCL2;VWA2;ATF6;NBL1;SLC29A3;MACF1;CELA3B;CASZ1;H6PD;COL13A1;DHX9;CATSPER4;CRCT1;GPR88;AK2;NEXN;PRKCZ;FBXO42;RPF1;CDC42;IFI16;CNR2;S100A16;CREG1;CLSPN;S100A11;CLCA4;S100A10;LHPP…
JARID2 20064375 ChIP-Seq MESCs Mouse	49/951	0.559966	0.999993	0.985689	0.571581	GPR27;FLT3;KCNC4;ELFN1;SLC4A4;SLC8A1;FRAT1;SH3PXD2A;RASSF5;HOXA2;LRRFIP1;SCARF2;HOXA5;CALN1;HOXA4;FRMD4A;FOXL1;SLC22A23;HECW2;SIDT1;VWA2;HOXB7;SOS2;NBL1;ZFPM1;GPR88;PPM1H;SLC1A2;NEXN;LIN7A;HOXD11;ASCL2;FUT4;GRIN2A;FLRT2;DEAF1;OTX1;NKX6-1;NTNG2;OSBPL6;BCL11A;GAD2;NIN;BMP1;GNAS;LHX6;TMCC3;FBXL3;MDGA1
ELK4 26923725 Chip-Seq MESODERM Mouse	18/350	0.560585	0.999993	0.984147	0.5696	CASZ1;NOTCH1;SP140;RCC2;ATN1;PKD1L2;MEX3D;AGMAT;CDC42;EEPD1;PCDHGA12;ERICH1;OPTC;SALL4;ANXA6;LRRFIP1;LY6G5C;SLC38A4
GATA2 21186366 ChIP-Seq BM-HSCs Mouse	77/1495	0.567937	0.999993	0.984845	0.557172	ITGB2;ADARB2;PWP1;STK10;GRIP1;SCGN;NHSL1;GNPTAB;SEC61G;BSG;REV3L;ANXA6;ANKFY1;DIP2A;FBXO5;OIT3;ROS1;FBXO7;ATPAF2;MAP2K3;PLEKHG1;APAF1;SLC6A15;HPCAL1;SLC39A11;TTC7B;VRK2;DUSP22;MYL6;ADORA2B;ASPG;DNA2;SOS2;SLC29A3;CFD;COL13A1;SLC43A2;GTF3C6;FBXO47;PPM1H;FOXK2;AKAP7;LIN7A;NID2;PIK3R6;PRPSAP2;FLRT2;PLAGL1;GNG7;SAP30L;POLR2E;POC1B;CKB;OTX1;APOB;CD300LF;RPH3AL;MYO10;KCNIP1;BCL11A;STAT3;RANBP17;SLC35E3;…
EZH2 27304074 Chip-Seq ESCs Mouse	37/722	0.571293	0.999993	0.98004	0.548678	SH3GL3;CASZ1;NDRG4;EIF4E3;TNXB;KCNC4;GPR88;LIN7A;ADARB2;HOXD11;ASCL2;ELFN1;FUT4;GRIN2A;FAM174B;GPC1;HOXA2;EFHD1;OTX1;NKX6-1;CCNL1;SCARF2;HOXA5;CDK5RAP2;HOXA4;CALN1;LIMCH1;BCL11A;BMP1;FAM131B;GNAS;LHX6;VWA2;LYG2;HOXB7;MDGA1;NBL1
TAL1 26923725 Chip-Seq HPCs Mouse	73/1420	0.573661	0.999993	0.982813	0.546166	ERRFI1;SNED1;CDA;ITSN1;GNPTAB;RASSF5;EPSTI1;ANKFY1;TNFRSF8;FBXO5;KPNA1;BCAS1;TGIF1;ABCC4;MBNL1;KCNH8;TTC7B;SETMAR;VWDE;RUNX1;SLC22A23;NEIL3;OPTC;VOPP1;KCTD17;CYLC2;MFGE8;ATF6;ASAH1;CASZ1;GPR88;PRUNE2;ITLN1;PARD6G;PKD1L2;IQGAP2;CYP19A1;EVPL;FUT4;PRPSAP2;SH3TC2;WDR70;EPCAM;PLAGL1;SLITRK6;GCNT2;MBP;NKX6-1;CLCA4;SYT5;MYO10;GOT2;RANBP17;DAB2IP;PRG2;CRIPT;SORBS2;CDC42BPB;ADAP1;SMAD7;EEPD1;CCDC88A;PCDHG…
KDM2B 26808549 Chip-Seq SIL-ALL Human	85/1652	0.573931	0.999993	0.983571	0.546124	ACY3;FLT3;KCNC4;ITGB2;AMD1;ATN1;TCHH;PIK3CD;SMC4;RAB43;RASSF1;FRAT1;BCL7A;RASSF5;RNPEP;REV3L;PDE4A;CLCC1;MAP3K6;CCNL1;LZTS2;FBXO7;ZNF521;HRAS;MAP2K3;BRD1;PABPC4;PLEKHG5;HPCAL1;FAM118A;TTC7B;RHOG;HLA-C;RUNX1;RBL2;PTP4A2;CACNB3;MMP23B;MAPKAPK2;KCNQ2;EHBP1L1;WDFY1;TP53;HOXB7;ZFPM1;SLC29A3;KCTD15;STX1A;BRSK2;H6PD;SLC43A2;CATSPER4;AK2;FOXK2;IQGAP2;EVPL;ASCL2;FUT4;FBXO42;CDC42;TMEM123;KIF3B;CD59;FADD;C…
LMO2 26923725 Chip-Seq HEMOGENIC-ENDOTHELIUM Mouse	78/1517	0.574534	0.999993	0.982916	0.544728	ERRFI1;SH3GL3;CDA;MTCH2;AHCYL2;ITSN1;KLHDC7A;STK10;GRIP1;SCGN;FRAT1;GNPTAB;SH3PXD2A;ANKFY1;TNFRSF8;DLGAP1;TBC1D22A;BCAS1;DIS3L2;TTC7B;FRMD4A;FOXL1;MYO7A;UPK3B;KLF15;CRNKL1;APRT;RUNX1;SLC22A23;NEIL3;OPTC;ADORA2B;HECW2;GFRAL;CRH;VOPP1;KCTD17;ZFPM1;MAD1L1;VGLL4;KANK1;MACF1;CASZ1;COL13A1;PRUNE2;PPM1H;AKAP7;AGAP1;IQGAP2;EVPL;CDC42;SH3TC2;HRH2;MBP;SLC38A9;BCL2L14;SLC38A4;CLVS1;PURG;RPH3AL;SMAD3;MYO10;D…
SPI1 20176806 ChIP-Seq THIOMACROPHAGE Mouse	62/1209	0.578442	0.999993	0.980294	0.53663	SH3GL3;FBXO27;ITSN1;ITGB2;MS4A7;AMD1;RPL10A;FBXO22;GCSH;FAM166B;SCGN;SALL4;C1RL;CDK5RAP2;TGIF1;CSGALNACT1;PGAM1;RAB3IL1;ETV6;RUNX1;DUSP22;CCDC80;ASPG;VOPP1;ALPK2;SULT6B1;TMEM106A;TNXB;H6PD;CATSPER4;FBXO47;SLC1A2;AKAP7;ARHGAP17;TULP1;RCHY1;CDC42;SDCBP;PRPSAP2;CNR2;EPCAM;NRIP2;NLRP5;GCNT2;OTX1;CD300LF;BCL11A;PCDHGC4;STAT3;SUOX;GP6;RANBP6;OXR1;CCT6A;CCDC88A;WEE1;LPAR6;PMP22;TAB2;TRIP12;RAB17;SERINC2
ZFP57 27257070 Chip-Seq ESCs Mouse	38/744	0.580153	0.999993	0.976436	0.531634	GRAMD1C;SYNPO2;SP140;GPR88;ADARB2;ARHGAP15;SLC8A1;HAPLN1;SCGN;WRN;EPCAM;FAM174B;TTC21B;SLITRK6;UGT3A2;USP50;CDK5RAP2;DIS3L2;CSGALNACT1;SMAD2;GOT2;RANBP17;RRAS2;MTHFS;FRMD4A;NMNAT2;OXR1;THOC7;ST7L;SLC22A23;SDK1;NEIL3;WEE1;EHD4;SPATA17;LPAR6;PIK3C3;CYLC2
MYC 22102868 ChIP-Seq BL Human	29/569	0.580817	0.999993	0.974392	0.529406	CALCOCO1;ACY3;NAA40;FOXK2;BACH1;TMEM123;RASSF1;BCL7A;PDE4A;LRRFIP1;TBC1D22A;MAP2K3;ANKRD28;SMAD2;RBM38;CDT1;SMAD3;BCL11A;GOT2;SMAD7;ETV6;NCOR2;NFKBIA;ABI3;MMP23B;VOPP1;ZFPM1;ZNF696;MAD1L1
CEBPA 26348894 ChIP-Seq LIVER Mouse	82/1597	0.580993	0.999993	0.98129	0.532858	ST6GALNAC1;NAA40;UXS1;FBXO27;UBE3A;HIF3A;SLC6A1;LOXL2;ADAMTS4;FRAT1;NEK3;CLCC1;OIT3;HOXA4;CDK5RAP2;MBNL1;S100A1;HPCAL1;SLC39A11;RAB3IL1;MYO7A;VRK2;SUMF2;SLC22A23;AFG3L2;PLSCR1;DPM3;PREPL;NRG4;OR4K14;PIK3C3;VWA2;ALPK2;ALDH7A1;KCTD15;B4GALT4;OR10A5;MACF1;COLEC11;CELA3B;CPB1;CD163L1;FOXK2;UGT2B28;PARD6G;TULP1;PRDM11;NPAS1;CYP19A1;ARPP19;NID2;FBXO42;PRDX5;HLA-DMB;RNASEH1;WDR70;S100A16;EXOSC9;CREG1;TT…
CEBPD 23245923 ChIP-Seq MEFs Mouse	21/413	0.581592	0.999993	0.972141	0.526886	CSGALNACT1;KANK1;MBNL1;OSBPL6;PRUNE2;LNPEP;LHFPL2;ARHGAP15;BACH1;FAM107B;RBL2;IL5;SH3TC2;TTC21B;MCF2L;GCNT2;SPP1;POC1B;KIF21A;ERCC5;FGFR2
EED 16625203 ChIP-ChIP MESCs Mouse	32/628	0.582863	0.999993	0.974083	0.525813	UCN;TNXB;FLT3;KCNC4;HOXD11;GRIN2A;FLRT2;ST8SIA4;HOXA2;EFHD1;RGS20;OTX1;NKX6-1;SCARF2;HOXA5;HOXA4;CALN1;ENTPD2;SRD5A2;BCL11A;PCDHGC4;GAD2;NMNAT2;PCDHGA12;SIDT1;PMP22;LHX6;FBXL3;VWA2;HOXB7;ZFPM1;FGFR2
RUNX1 30185409 ChIP-Seq K562 Mouse BoneMarrow Leukemia	15/296	0.584704	0.999993	0.968791	0.519901	UBE2H;SMAD3;NUP133;CYP3A43;GDE1;SH2D1B;ITLN1;GP6;SLC22A23;ZNF709;DNAJB6;ALOX5;ZC3H18;TXNDC2;MDGA1
FOXP2 21765815 ChIP-ChIP NEURO2A Mouse	37/726	0.585129	0.999993	0.974137	0.522062	MAST1;ARPP19;GCSH;SCGN;UBB;CNR2;EXOSC9;EPSTI1;REV3L;HOXA2;DLGAP1;CLCC1;NEK3;PRSS2;TECTA;PURG;CIZ1;OSBPL6;RPL21;PGAM1;HPCAL1;RRAS2;LNPEP;ARHGAP25;SLC16A13;NAP1L4;SDK1;CACNB3;NIN;SPATA17;DHRS9;ABI3;CLDN14;MAPKAPK2;AAK1;THRSP;RAB17
SMAD1 18555785 Chip-Seq ESCs Mouse	76/1483	0.586032	0.999993	0.979257	0.523295	SNED1;DENND1B;UXS1;ZFAND2B;HTR2B;HDLBP;ADAMTS4;MFSD6;IL18RAP;CSRP1;RASSF5;SALL4;RNPEP;EFHD1;LRRFIP1;BCAS1;DIS3L2;NCOA2;SP110;SLC35C2;FRMD4A;LAX1;TMC2;UHMK1;TANC1;SPATA17;AIM2;ELF3;OPTC;ZFYVE19;HECW2;MAPKAPK2;KCNQ2;RAPGEF1;WDFY1;LYG2;ATF6;CPB1;NOTCH1;DHX9;STXBP1;SP140;SLC1A2;CACNA1B;ITLN1;AGAP1;ARHGAP15;TMEM70;CREG1;GPC1;TTC21B;CXCR2;SLAMF8;ST8SIA4;RGS20;USP50;NTNG2;ATP8B4;PYHIN1;DAB2IP;GAD2;NMNAT…
JUND 26020271 ChIP-Seq HCASMC Human CoronaryArtery	32/629	0.58655	0.999993	0.972398	0.518771	LY6K;TNXB;MAST1;SLC4A4;MRPL57;CYP19A1;CNDP2;ATP5MC1;FRAT1;RASSF1;S100A16;GPC1;PDE4A;BMERB1;FBXO5;MAP2K3;MBNL1;UBE2H;DDX10;RAD23A;OXR1;SUMF2;RUNX1;CCDC88A;MYL6;LPAR6;DMXL1;NF1;ZNF217;MELTF;BIRC2;VGLL4
HSF1 23293686 ChIP-Seq STHDH STRIATAL Mouse	33/649	0.588386	0.999993	0.97181	0.51542	DENND1B;JRK;PSCA;HDLBP;AFF1;FBXO42;KIF3B;UBB;DEAF1;BSG;GCNT2;KIF21A;FADD;FBXO7;RBM38;MBNL1;UBE2H;ACOT7;CBX3;NR1H2;SACM1L;TRPV2;CNPY1;FRMD4A;SUPT5H;JMJD6;SETX;CCT6A;OPTC;HNRNPA2B1;GNAS;DRG2;HOXB7
KLF4 26769127 Chip-Seq PDAC-Cell Line Human	86/1678	0.589522	0.999993	0.979128	0.517414	ERRFI1;CDA;DENND1B;ST6GALNAC1;KCNC4;LPCAT1;GDE1;KLHDC7A;BACH1;BCL7A;SH3PXD2A;SALL4;BSG;FLVCR1;KPNA6;KIF21A;NEK3;CLCC1;MAP3K6;SLC16A3;NCOA2;ACOT7;RPL21;S100A1;PABPC4;PLEKHG5;HPCAL1;DDX10;AFAP1;RUNX1;PTP4A2;ELF3;ADORA2B;MAPKAPK2;EHBP1L1;CYP2E1;DNA2;ATF6;NBL1;B4GALT4;CELA3B;CASZ1;H6PD;DHX9;AK2;NEXN;HOXD11;FBXO42;RPF1;CDC42;TMEM123;FLRT2;DNAJB6;DEAF1;S100A16;CREG1;GPC1;ALOX5;CDH24;CD59;EPS8L2;CKB;FAD…
AR 21909140 ChIP-Seq LNCAP Human	12/238	0.591027	0.999993	0.963676	0.50679	CYP2J2;ERRFI1;ABCC4;SH3PXD2A;PABPC4;AMD1;PIK3CD;VWA2;KLF15;ACAT2;BRDT;FAM107B
PPARG 20176806 ChIP-Seq 3T3-L1 Mouse	70/1369	0.591585	0.999993	0.976893	0.51282	SH3GL3;MTCH2;AHCYL2;CALCOCO1;ATN1;UBE3A;TMEM140;FBXO22;SLC8A1;FAM107B;FAM166B;LMBR1;MFSD6;GNPTAB;CSRP1;RNPEP;KPNA6;TIMP2;HOXA2;CDK5RAP2;MBNL1;LIMCH1;KCNH8;AFAP1;UPK3B;KLF15;ETV6;NCOR2;HADHB;ST7L;OPTC;RAPGEF1;KCTD17;NBL1;VGLL4;KANK1;CASZ1;CPB1;SEMA3C;AKAP7;PRDM11;SH3TC2;S100A16;MBP;S100A14;CDH26;SLC38A4;SMAD2;PDE6G;CBX3;STAT3;GOT2;DAB2IP;NMNAT2;RANBP6;OXR1;ARHGAP25;POU2F3;HIPK3;MPP7;CRYGD;FAM151A;…
RUNX2 22187159 ChIP-Seq C42B Human ProstateCancer	6/119	0.593299	0.999993	0.963886	0.503203	RAB43;RASSF5;MCF2L;THRSP;IQGAP2;RUNX1
ARID1A 32646524 ChIP-Seq H9 Human BoneMarrow Lymphoma	6/119	0.593299	0.999993	0.963886	0.503203	RAB43;RASSF5;MCF2L;THRSP;IQGAP2;RUNX1
PRDM16 22522345 ChIP-ChIP PALATE MESENCHYMAL Mouse	5/99	0.594235	0.999993	0.965638	0.502595	C1RL;DAB2IP;MAD1L1;LHPP;DIS3L2
TRP63 18441228 ChIP-ChIP KERATINOCYTES Mouse	5/99	0.594235	0.999993	0.965638	0.502595	ELF3;PMP22;EFHD1;PARD6G;SMAD7
IRF1 21803131 ChIP-Seq PrimaryMonocytes Human Connective	4/79	0.596456	0.999993	0.968256	0.500346	AIM2;TMEM140;SLC8A1;HTATIP2
E4F1 26484288 ChIP-Seq MOUSE EMBRYONIC FIBROBLAST Mouse	1/17	0.598189	0.999993	1.13495	0.583191	NEURL4
EGR1 23403033 ChIP-Seq LIVER Mouse	26/516	0.60309	0.999993	0.962504	0.486727	GTF3C6;TMPRSS4;FBXO47;RCHY1;BACH1;RAB43;SDCBP;C1RL;S100A13;UGT3A2;S100A14;KANSL1L;KPNA1;CDSN;TMEM52B;S100A1;SP110;SLC10A1;STAT3;SORBS2;TANC1;THAP6;NRG4;ZFYVE19;CYP2E1;SOS2
TAL1 20566737 ChIP-Seq PRIMARY FETAL LIVER ERYTHROID Mouse	76/1492	0.607973	0.999993	0.972534	0.483956	ITSN1;ITGB2;PPAN;LPCAT1;PIK3CD;UBE3A;RPL10A;BACH1;LMBR1;FRAT1;RPS6KA5;PSMD5;PPP2R1A;BSG;PDE4A;MAP3K6;CCNL1;SCARF2;KPNA1;TGIF1;MAP2K3;ABCC4;MBNL1;RAB3IL1;RAD23A;RUNX1;SLC22A23;AFG3L2;CCDC80;OPTC;MAPKAPK2;RAPGEF1;NBL1;ZFPM1;GRAMD1C;KANK1;MACF1;KCNE1;ASAH1;GTF3C6;PKD1L2;IQGAP2;ARHGAP15;TSPAN32;ADD1;UBB;CHSY1;CREG1;TXNDC2;OTX1;RBM38;CDT1;MPP2;UBE2H;SMAD3;MYO10;BCL11A;RCC2;SLC35E3;DAB2IP;TRPV2;SOD2;AR…
CTCF 18555785 Chip-Seq ESCs Mouse	76/1492	0.607973	0.999993	0.972534	0.483956	SNED1;DENND1B;UXS1;ZFAND2B;HTR2B;HDLBP;ADAMTS4;MFSD6;IL18RAP;CSRP1;RASSF5;SALL4;ADAMTSL2;RNPEP;EFHD1;LRRFIP1;BCAS1;DIS3L2;NCOA2;SP110;SLC35C2;LAX1;TMC2;UHMK1;TANC1;SPATA17;AIM2;ELF3;OPTC;HECW2;MAPKAPK2;KCNQ2;RAPGEF1;WDFY1;LYG2;ATF6;NOTCH1;DHX9;STXBP1;SLC1A2;ITLN1;AGAP1;ARHGAP15;TMEM70;KIF3B;CREG1;GPC1;CXCR2;SLAMF8;ST8SIA4;RGS20;USP50;CDH26;S100A10;RBM38;NTNG2;RBM39;CIZ1;ATP8B4;PYHIN1;DAB2IP;GAD2;…
POU2F1 27270436 ChIP-Seq LNCaP Human Prostate Carcinoma	25/498	0.609672	0.999993	0.958688	0.474392	CFAP61;SH3GL3;RPL10A;APOLD1;AFF1;BABAM1;PRDX5;HJV;ZNF385B;KANSL1L;SRSF11;TECTA;ZNF680;KCNH8;STAT3;RRAS2;ADAP1;MPP7;CCDC80;ELF3;LPAR6;LNX1;VOPP1;PIK3C3;VGLL4
TCF21 26020271 ChIP-Seq SMOOTH MUSCLE Human	83/1629	0.610688	0.999993	0.972622	0.479667	ERRFI1;SNED1;CDA;JRK;ST6GALNAC1;TNFRSF6B;UXS1;AMD1;TCHH;BACH1;AFF1;SLC8A1;TRMT112;CSRP1;SH3PXD2A;TIMP2;LRRFIP1;CCNL1;LZTS2;SLC16A3;TBC1D22A;CDK5RAP2;TGIF1;ACOT7;KIF25;RAB3IL1;VRK2;MED29;JMJD6;PTP4A2;CACNB3;BDH2;CCDC80;OPTC;HECW2;MAPKAPK2;FAM193B;ATF5;STX1A;VGLL4;CFD;KCNE1;RWDD2A;SLC43A2;STXBP1;GPR88;PRDM11;TSPAN32;FBXO42;CDC42;S100A16;PLAGL1;SLAMF8;USP50;ZC3H18;TXNDC2;CD59;CLSPN;S100A10;UBE2H;PTC…
SOX9 26525672 Chip-Seq HEART Mouse	66/1299	0.61114	0.999993	0.970017	0.477665	ITSN1;SLC8A1;CNDP1;HAPLN1;LOXL2;GRIP1;FRAT1;RPS6KA5;PSMD5;PPP2R1A;SEC61G;ANXA6;TIMP2;DLGAP1;CDK5RAP2;MBNL1;PLEKHG1;SP110;KCNH8;SLC6A15;SLC39A11;FRMD4A;NCOR2;ST7L;DUSP22;TANC1;PTP4A2;CCDC80;SPATA17;RAPGEF1;WDFY1;VWA2;LYG2;ST6GALNAC6;GRAMD1C;KANK1;MACF1;CASZ1;AK2;AGAP1;NDRG2;SDCBP;FLRT2;TTC21B;RGS20;APOB;SMAD4;OSBPL6;PTCD2;MYO10;KCNIP1;CRIPT;PYCR1;SOD2;RANBP6;OXR1;NFKBIA;TG;NMT1;GNAS;LNX1;NF1;TPP2;…
EZH2 27294783 Chip-Seq ESCs Mouse	84/1649	0.612063	0.999993	0.97234	0.477341	SNED1;UCN;ST6GALNAC1;CALCOCO1;TMEM151B;KCNC4;MAST1;TCHH;SLC6A1;ELFN1;FGFRL1;GRIP1;GABRR1;RASSF5;TIMP2;HOXA2;EFHD1;PDE4A;KIF21A;SOX8;SCARF2;LZTS2;PRSS2;HOXA5;BCAS1;CALN1;HOXA4;KCNH8;HPCAL1;FOXL1;MYO7A;AP3B2;SLC22A23;CACNB3;ADORA2B;HECW2;MAPKAPK2;SIDT1;HOXB7;SOS2;ZFPM1;KCTD15;CASZ1;TNXB;H6PD;COL13A1;CRCT1;PPM1H;NEXN;LIN7A;TULP1;HOXD11;EVPL;GRIN2A;FLRT2;UBB;GPC1;NOTO;SLAMF8;ST8SIA4;ASPDH;RGS20;OTX1;…
PPARA 22158963 ChIP-Seq LIVER Mouse	79/1552	0.612179	0.999993	0.971657	0.476821	ERRFI1;CDA;MTCH2;ITGB2;ZFAND2B;ABAT;KLHDC7A;ETFB;TMEM140;FAM107B;RAB43;SENP5;BSG;ANXA6;LRRFIP1;CCNL1;LZTS2;OIT3;FBXO7;KPNA1;TGIF1;MAP2K3;NCOA2;LAG3;SPNS3;TTC7B;RABGGTB;SDHA;KLF15;LAX1;NIPSNAP1;ETV6;NCOR2;DNAJC3;PTP4A2;SPATA17;CLDN14;ASPG;RAPGEF1;ATF6;BIRC2;ST6GALNAC6;NOTCH1;H6PD;TMPRSS4;FBXO47;AK2;AKAP7;LIN7A;IQGAP2;NDRG2;ABLIM3;UBB;CREG1;GCNT2;RNF39;POLR2E;UGT3A2;CKB;APOB;SLC17A3;S100A10;LHPP;CI…
UBF1/2 26484160 Chip-Seq HMEC-DERIVED Human	84/1650	0.614362	0.999993	0.971663	0.473366	ERRFI1;DENND1B;UCN;RNH1;FBXO27;KCNC4;PIK3CD;KLHDC7A;LOC728392;RPL10A;MPO;ASGR1;HAPLN1;ADAMTS4;CSRP1;SH3PXD2A;RASSF5;RCC1;CLCC1;MAP3K6;LZTS2;SLC16A3;BRD1;ENTPD2;ACOT7;S100A1;PGAM1;PLEKHG5;PTP4A2;MYL6;DPM3;SLPI;OR2L13;MMP23B;MAPKAPK2;CRH;NBL1;ALDH7A1;ZFPM1;STX1A;B4GALT4;CASZ1;H6PD;CRCT1;AK2;FOXK2;LIN7A;APOLD1;FBXO42;CDC42;PRPSAP2;CHTF8;IFI16;CHSY1;DEAF1;GPC1;ST8SIA4;POLR2E;MBP;CD59;S100A14;CKB;FADD…
MYCN 27167114 Chip-Seq NEUROBLASTOMA Human	81/1594	0.619576	0.999993	0.969708	0.464219	ERRFI1;DENND1B;TNFRSF6B;ITGB2;TCHH;ADARB2;SLC4A4;FGFRL1;BSG;TIMP2;RCC1;SOX8;CLCC1;LZTS2;SLC16A3;HRAS;CTSC;MAP2K3;RPL21;PGAM1;PABPC4;PLEKHG5;SLC35C2;MYO7A;UPK3B;CPT1B;APRT;ETV6;SSTR5;ST7L;PTP4A2;MYL6;OR4K14;CATSPERG;MMP23B;SIDT1;PIK3C3;FAM193B;DNA2;ZFPM1;CFD;BRSK2;CASZ1;GLS2;GPR88;ITLN1;NEXN;LIN7A;PRKCZ;FUT4;FBXO42;TMEM123;S100A16;GPC1;SAP30L;S100A13;POLR2E;INPP5K;CDH24;ZC3H18;S100A10;RBM38;ANKRD2…
RNF2 27304074 Chip-Seq ESCs Mouse	61/1205	0.619771	0.999993	0.966191	0.46223	GPR27;SH3GL3;CALCOCO1;TMEM151B;EIF4E3;KCNC4;TCHH;SLC8A1;GRIP1;CSRP1;RASSF5;HOXA2;EFHD1;KIF21A;SOX8;SCARF2;ENTPD2;APAF1;LIMCH1;FOXL1;RUNX1;CACNB3;ADORA2B;VWA2;HOXB7;ZFPM1;KCTD15;VGLL4;NDRG4;CASZ1;TNXB;COL13A1;GPR88;PPM1H;SLC1A2;LIN7A;TULP1;ASCL2;FUT4;GRIN2A;FLRT2;DEAF1;PLAGL1;GPC1;SLITRK6;ASPDH;RGS20;OTX1;NKX6-1;SMAD2;BCL11A;DAB2IP;GAD2;NMNAT2;BMP1;GNAS;LHX6;TMCC3;NOTUM;RAB17;FGFR2
EVI1 22308434 ChIP-Seq SKOV3 Human Ovary OvarianCancer	51/1010	0.619793	0.999993	0.963834	0.46107	ITSN1;KLHDC7A;MTO1;MILR1;RAB43;CASP10;RNPEP;MAP3K6;SLC16A3;TBC1D22A;KPNA1;CDK5RAP2;SP110;DENND2B;NIPA1;RABGGTB;SSTR5;DNA2;NBL1;CCDC40;CFAP61;ASAH1;MTIF2;TMEM123;PRPSAP2;HLA-DMB;IFI16;S100A16;EPCAM;ORC3;DGLUCY;SPP1;S100A13;EPS8L2;APBB2;RPL17;CYP2J2;TRMT10C;NR1H2;UQCC1;SLC35E3;HSPA6;HOPX;SMAD7;WEE1;BMP1;DMXL1;AAK1;PCDHB6;ZNF217;NDUFAF1
TAF2 19829295 ChIP-Seq ESCs Human	81/1595	0.621895	0.999993	0.969012	0.460265	DYRK4;ACY3;ITGB2;MAST1;KLHDC7A;ARHGAP39;ETFB;RPL10A;ELFN1;PWP1;ASGR1;PSMD5;ADAMTSL2;KPNA6;HOXA2;PDE4A;LRRFIP1;CCNL1;PRSS2;HOXA5;ABCC4;SLC36A2;SLC35C2;NIPA1;FOXL1;CPT1C;EPN1;JMJD6;NEIL3;DPM3;AIM2;SLPI;ELF3;RAPGEF1;VWA2;SULT6B1;NBL1;ZFPM1;ST6GALNAC6;GRAMD1C;CPB1;TMPRSS4;ARHGAP15;CYP19A1;FBXO42;HLA-DMB;SAP30L;INPP5K;LAIR2;ZC3H18;MBP;METTL7A;FADD;CIZ1;FUCA1;PYHIN1;RCC2;PCDHGC4;STAT3;KLHL28;HSPA6;LNPE…
FOXA1 27197147 Chip-Seq ENDOMETRIOID-ADENOCARCINOMA Human	23/462	0.623613	0.999993	0.950185	0.448701	TGIF1;ATP8B4;BCL11A;SLC11A2;MS4A7;SLC1A2;VWA3B;FOXL1;SMAD7;PTP4A2;EEPD1;SH3PXD2A;ELF3;RHEB;POLR2E;TRMT12;FAT2;CYP2E1;LGR6;APOB;TMEM106A;FGFR2;BCAS1
TCF21 26020271 ChIP-Seq HCASMC Human CoronaryArtery	57/1129	0.625092	0.999993	0.963446	0.452682	ERRFI1;DYRK4;SPATC1L;SLC4A4;SLC8A1;CNDP2;M1AP;GNPTAB;CSRP1;SH3PXD2A;CCNL1;LZTS2;CDK5RAP2;NCOA2;MBNL1;ACOT7;DENND2B;VRK2;RUNX1;NCOR2;TANC1;VGLL4;KCNE1;RWDD2A;SMIM29;SLC43A2;NEXN;IQGAP2;NDRG2;NID2;FBXO42;CRACR2A;CHSY1;S100A16;PLAGL1;TOGARAM1;CD59;CLSPN;S100A10;SMAD4;SMAD3;MYO10;RCC2;UQCC1;PRG2;MICAL2;SLC50A1;NMNAT2;HTR5A;SUPT5H;SETX;NAGK;SNX14;DMXL1;FAS;ERCC5;ZNF696
GATA2 20887958 ChIP-Seq HPC-7 Mouse	67/1324	0.625219	0.999993	0.965592	0.453494	ERRFI1;CALCOCO1;TMEM151B;ITSN1;ABAT;ETFB;HIF3A;MPO;TNF;MTO1;FAM107B;ADAMTS4;GNPTAB;MCF2L;ADAMTSL2;DLGAP1;MAP3K6;OIT3;KPNA1;BCAS1;MBNL1;SLC36A2;PGAM1;RHOG;MITF;SUMF2;MED29;RBL2;OPTC;CLDN14;ZFYVE19;DGKQ;MAPKAPK2;VOPP1;KCTD17;ATF6;NBL1;ALDH7A1;ZFPM1;STX1A;CPB1;PRDM11;ARHGAP15;TSPAN32;FUT4;ABLIM3;ATXN7;HRH2;CREG1;CXCR2;GCNT2;POLR2E;CD300LF;CIZ1;ARPP21;PCDHGC4;STAT3;DAB2IP;NMNAT2;ADAP1;GPN3;SNX14;ALOX…
POU5F1 16518401 ChIP-PET MESCs Mouse	42/836	0.625645	0.999993	0.958793	0.449646	CDA;MAST1;FBXO25;PIK3CD;CIB1;COMT;ARHGAP15;ADD1;GRIN2A;PRDX5;KIF3B;UBB;GPC1;SEC61G;POLR2E;TNFRSF8;DLGAP1;KIF21A;NEK3;CKB;NKX6-1;UBE2H;MYO10;RANBP17;MITF;NMNAT2;OXR1;APRT;SMAD7;SDK1;AFG3L2;PLSCR1;KIFC2;ZFP41;ALOX5AP;RAPGEF1;GNAS;PIK3C3;TRIP12;ATF6;TP53;MAD1L1
GATA2 19941826 ChIP-Seq K562 Human	82/1618	0.630082	0.999993	0.966709	0.446529	ITSN1;DNHD1;KLHDC7A;RPL10A;AFF1;STK10;GRIP1;IL18RAP;SH3PXD2A;BSG;FLVCR1;KPNA6;ANKFY1;ZNF385B;ZNF521;BCAS1;MAP2K3;ABCC4;ACOT7;CYP3A43;HPCAL1;FAM118A;RHOG;SETMAR;RAB3IL1;MITF;FRMD4A;EPN1;NIPSNAP1;RUNX1;SLC22A23;TANC1;PTP4A2;ELF3;ADORA2B;CLDN14;MAPKAPK2;EHBP1L1;XCL2;ATF6;ALDH7A1;ZFPM1;BIRC2;STX1A;MACF1;ASAH1;DHX9;PPM1H;FOXK2;IQGAP2;TSPAN32;ADD1;ZNF709;KIF3B;DNAJB6;CHSY1;NT5DC4;EXOSC9;GCNT2;TXNDC2;CD…
LMO2 26923725 Chip-Seq MACROPHAGESS Mouse	17/346	0.636797	0.999993	0.937185	0.422956	MACF1;AHCYL2;CASZ1;SRD5A2;ITSN1;SORBS2;EVPL;OXR1;THOC7;RUNX1;DLGAP1;CCNL1;KCTD17;TBC1D22A;FGFR2;BRDT;BCAS1
POU5F1 26923725 Chip-Seq MESODERM Mouse	20/406	0.638157	0.999993	0.939625	0.422052	SRD5A2;SP140;PRUNE2;HPCAL1;AKAP7;LHFPL2;HTR5A;HAPLN1;AGMAT;SDK1;SNX14;DMXL1;ADAMTSL2;HRH4;RNF39;CLCC1;SERINC2;ZFPM1;PURG;CLVS1
TEAD4 26923725 Chip-Seq HEMANGIOBLAST Mouse	20/406	0.638157	0.999993	0.939625	0.422052	SRD5A2;SP140;PRUNE2;HPCAL1;AKAP7;LHFPL2;HTR5A;HAPLN1;AGMAT;SDK1;SNX14;DMXL1;ADAMTSL2;HRH4;RNF39;CLCC1;SERINC2;ZFPM1;PURG;CLVS1
KLF4 18555785 Chip-Seq ESCs Mouse	75/1486	0.640065	0.999993	0.962418	0.429418	SNED1;DENND1B;UXS1;ZFAND2B;HTR2B;HDLBP;ADAMTS4;GABRR1;MFSD6;IL18RAP;CSRP1;RASSF5;SALL4;ADAMTSL2;RNPEP;EFHD1;LRRFIP1;BCAS1;DIS3L2;NCOA2;SP110;SLC35C2;FRMD4A;LAX1;CRNKL1;TMC2;UHMK1;SPATA17;AIM2;SLPI;ELF3;OPTC;HECW2;MAPKAPK2;RAPGEF1;WDFY1;LYG2;ATF6;NOTCH1;DHX9;STXBP1;SLC1A2;CACNA1B;ITLN1;AGAP1;TMEM70;RPF1;KIF3B;CREG1;GPC1;CXCR2;SLAMF8;ST8SIA4;RGS20;USP50;CDH26;RBM38;NTNG2;ATP8B4;PYHIN1;DAB2IP;NMNAT2…
SMC3 22415368 ChIP-Seq MEFs Mouse	78/1546	0.643594	0.999993	0.961904	0.423898	ERRFI1;TMEM151B;RNH1;EIF4E3;FLT3;ITSN1;RPL10A;ELFN1;SLC4A4;ASGR1;HAPLN1;CNDP2;FAM166B;GNPTAB;SH3PXD2A;RASSF5;ADAMTSL2;TIMP2;ATPAF2;TGIF1;CSGALNACT1;ABCC4;MBNL1;FBXW10;NUP133;ITGA3;PLEKHG5;SACM1L;AFAP1;MYO7A;RUNX1;CCDC80;ELF3;OPTC;ADORA2B;EHBP1L1;CCDC81;ST6GALNAC6;CFD;H6PD;SLC43A2;SEMA3C;GTF3C6;IQGAP2;ARPP19;NID2;FBXO42;FLRT2;WDR70;ABLIM3;CHSY1;RNF215;PLAGL1;GPC1;GNG7;TTC21B;SPP1;SLAMF8;CDH24;CKB;…
THRA 23701648 ChIP-Seq CEREBELLUM Mouse	7/146	0.64481	0.999993	0.913808	0.400979	TMCO6;S100A1;ADORA2B;ABI3;GNAS;MED29;RIBC2
ETV1 20927104 ChIP-Seq GIST48 Human	80/1588	0.650433	0.999993	0.96019	0.412994	ERRFI1;CDA;DENND1B;UXS1;KCNC4;PIK3CD;KLHDC7A;SLC8A1;FLVCR1;KPNA6;TNFRSF8;OXER1;RCC1;CLCC1;MAP3K6;ACOT7;PABPC4;PLEKHG5;HPCAL1;COG2;VRK2;RABGGTB;UHMK1;ST7L;TANC1;PTP4A2;SPATA17;AIM2;ELF3;OPTC;MMP23B;MAPKAPK2;XCL2;ATF6;NBL1;MACF1;CELA3B;CASZ1;H6PD;DHX9;CATSPER4;CRCT1;GPR88;AK2;ITLN1;NEXN;ARHGAP15;PRKCZ;FBXO42;RPF1;CDC42;IFI16;CNR2;CREG1;CLSPN;OTX1;APOB;S100A11;CLCA4;S100A10;CYP2J2;OSBPL6;SRD5A2;BCL1…
TAL1 22897851 ChIP-Seq JUKARTE6-1 Human	79/1569	0.651584	0.999993	0.959637	0.411059	GPR27;CDA;TNFRSF6B;FBXO27;ABAT;ARHGAP39;IFI30;FBXO22;MTO1;GRIP1;SENP5;PPP2R1A;TAGAP;TNFRSF8;RCC1;PDE4A;CLCC1;OIT3;DIS3L2;TECTA;RAB2A;RPL21;SACM1L;SPNS3;COG2;SETMAR;RRAS2;AFAP1;LAX1;SUMF2;ETV6;TANC1;PTP4A2;AIM2;ELF3;ZFP41;CRH;VWA2;CYP2E1;ATF6;VGLL4;GRAMD1C;MACF1;STXBP1;LIN7A;PKD1L2;PRKCZ;PIK3R6;RNF212;PRPSAP2;IFI16;SH3TC2;RNF39;UGT3A2;ZC3H18;METTL7A;KIAA0319;ATP8B4;ARPP21;RIOK3;FUCA1;PYHIN1;CARD8;…
TP53 16413492 ChIP-PET HCT116 Human	13/269	0.652372	0.999993	0.921057	0.393421	BRD1;NOTCH1;COG2;FRMD4A;BACH1;AP3B2;NID2;STK10;ADORA2B;ALOX5;GNAS;APBB2;KPNA1
TP53 22127205 ChIP-Seq IMR90 Human	38/766	0.652626	0.999993	0.945787	0.403615	NOTCH1;COL13A1;SLC43A2;ZFAND2B;ATN1;AGAP1;SKA3;BACH1;FBXO22;APOLD1;CSRP1;DEAF1;ALOX5;GPC1;GNG7;REV3L;INPP5K;APBB2;EPS8L2;SLC16A3;HOXA5;GAL3ST4;HOXA4;PLEKHG1;SMAD3;RPL21;APAF1;RCC2;FRMD4A;CDC42BPB;POU2F3;NAP1L4;NEURL4;NF1;VOPP1;FAS;LGR6;MAD1L1
CEBPB 20176806 ChIP-Seq MACROPHAGES Mouse	75/1492	0.654064	0.999993	0.958015	0.406725	EIF4E3;ITGB2;ATN1;HTR2B;PPAN;FBXO22;MTO1;CNDP1;FAM166B;MFSD6;PSMD5;RNPEP;C1RL;TIMP2;ANKFY1;SLC16A3;TGIF1;MAP2K3;PLEKHG1;SLC36A2;RAB3IL1;ETV6;JMJD6;UHMK1;AIM2;WDR82;EHBP1L1;RAPGEF1;SIDT1;CCDC81;ATF6;NBL1;NDRG4;ASAH1;NOTCH1;TNXB;SLC43A2;STXBP1;SP140;SLC1A2;ITLN1;FUT4;CNR2;WDR70;UBB;EPCAM;NLRP5;POLR2E;INPP5K;S100A14;CLCA4;RBM39;CIZ1;UBE2H;RPH3AL;RCC2;PCDHGC4;TRPV2;ARHGAP25;MPP7;SLC16A13;COPS3;CRYGD;…
IGF1R 20145208 ChIP-Seq DFB Human	4/85	0.654127	0.999993	0.896249	0.380417	SENP5;APOB;ZNF664;TMEM106A
GATA3 30127528 ChIP-Seq KELLY Human Brain Neuroblastoma	64/1277	0.654162	0.999993	0.955257	0.405412	DYRK4;CEP126;CALCOCO1;HDAC10;HDLBP;ABAT;LRRC71;RPL10A;ATRAID;SLC8A1;HAPLN1;BABAM1;MFSD6;CSRP1;MCF2L;BSG;TIMP2;RCC1;PDE4A;KIF21A;CLCC1;FBXO7;CDK5RAP2;H3-3B;MBNL1;FBXW10;PGAM1;SACM1L;COG2;SLC35G2;KLF15;APRT;NCOR2;DNAJC3;SPECC1L;ATF6;OBI1;MACF1;CASZ1;SEMA3C;DHX9;EVPL;NID2;ADD1;ORC3;DGLUCY;ORC2;S100A13;STAP2;APBB2;KIAA0319;CLVS1;H2AZ2;RBM39;MYO10;DAB2IP;PRG2;MICAL2;NMNAT2;RHEB;NMT1;RADIL;TRMT11;COX20
MITF 21258399 ChIP-Seq MELANOMA Human	236/4614	0.654922	0.999993	0.972574	0.411631	ERRFI1;AHCYL2;RNH1;UXS1;ITSN1;DNHD1;ADARB2;BACH1;PWP1;SLC4A4;FGFRL1;RASSF1;RPS6KA5;BSG;RCC1;CCNL1;FBXO7;TBC1D22A;HOXA5;CDK5RAP2;MBNL1;ACOT7;LIMCH1;SLC35C2;SLC6A15;SLC11A2;HPCAL1;DDX10;CPT1C;RUNX1;AFG3L2;PNLDC1;KCNQ2;KCTD17;HOXB7;NBL1;ALDH7A1;ZFPM1;MACF1;COL13A1;DHX9;STXBP1;AGAP1;EVPL;PRKCZ;GRIN2A;WDR70;S100A13;FADD;LHPP;TMEM86A;SLC10A1;BCL11A;RCC2;APCDD1L;SLC35E3;SH2D1B;MICAL2;MEX3D;GP6;EHD4;ARL2…
KLF5 20875108 ChIP-Seq MESCs Mouse	80/1593	0.661645	0.999993	0.956743	0.39516	DYRK4;MS4A7;DNHD1;ABAT;MPO;IL18RAP;FAM174B;MCF2L;ANXA6;SPIN1;ROS1;OR5B2;HTATIP2;CDK5RAP2;TGIF1;MAP2K3;NCOA2;ABCC4;ITGA3;PABPC4;HPCAL1;HDHD2;MS4A6A;AIM2;NRG4;GFRAL;BIRC2;KCTD15;MACF1;NDRG4;CPB1;SEMA3C;SYNPO2;TMPRSS4;PARD6G;NDRG2;TARP;ARHGAP15;NID2;PIK3R6;APOLD1;TMEM123;GRIN2A;SH3TC2;WDR70;TTC21B;ST8SIA4;UGT3A2;MBP;APBB2;CKB;FADD;ATE1;OSBPL6;CDSN;SRD5A2;ANKRD30B;CBX3;PYHIN1;ANKRD22;MICAL2;MTHFS;LHF…
MYCN 19997598 ChIP-ChIP NEUROBLASTOMA Human	8/169	0.66172	0.999993	0.90146	0.372225	TNXB;GNG7;SAP30L;S100A13;SLAMF8;DAB2IP;LY6G5C;TNF
ESR1 22446102 ChIP-Seq UTERUS Mouse	59/1183	0.66415	0.999993	0.950275	0.388898	SNED1;ETFB;AFF1;SLC8A1;LOXL2;RAB43;SH3PXD2A;TAGAP;DLGAP1;FBXO7;TBC1D22A;GAL3ST4;TECTA;ACAD8;NCOA2;MBNL1;PLEKHG1;RRAS2;AFAP1;MITF;LAX1;NCOR2;TANC1;PLSCR1;CCDC80;CLDN14;MAPKAPK2;MFGE8;ZFPM1;CASZ1;SEMA3C;PPM1H;AK2;AKAP7;PRKCZ;NID2;KIF3B;FLRT2;UBB;POLR2E;MBP;APBB2;METTL7A;ANKRD28;TMEM86A;RPH3AL;RNASE11;STAT3;MICAL2;LHFPL2;SMAD7;NFKBIA;SDK1;TG;AAK1;LNX1;TMCC3;KRAS;LGR6
MYC 19915707 ChIP-ChIP AK7 Human	87/1732	0.666642	0.999993	0.956673	0.387933	ERRFI1;CDA;RNH1;ITGB2;MAST1;MS4A7;PIK3CD;UBE3A;FGFRL1;SLC8A1;CNDP2;BCL7A;SALL4;LRRFIP1;SLC16A3;KPNA1;BCAS1;MAP2K3;ARHGEF10;ACOT7;NUP133;RPL21;ITGA3;KCNH8;PABPC4;SETMAR;MITF;FOXL1;MYO7A;CPT1C;UPK3B;KLF15;SUMF2;RUNX1;NCOR2;TANC1;CCDC80;ZFP41;PNLDC1;SIDT1;IGFALS;ATF5;CCDC81;NBL1;VGLL4;KCNE1;NDRG4;TNXB;COL13A1;DHX9;GPR88;SLC1A2;PKD1L2;ADD1;SDCBP;GRIN2A;FLRT2;GCNT2;RGS20;MBP;EPS8L2;APBB2;CLCA4;RIBC2;A…
MYC 20876797 ChIP-ChIP MEDULLOBLASTOMA Human	54/1086	0.667233	0.999993	0.947357	0.383315	CALCOCO1;EIF4E3;FLT3;UXS1;MAST1;HDLBP;PWP1;SLC8A1;STK10;SCGN;SALL4;SEC61G;SOX8;FBXO5;MAP3K6;TBC1D22A;RPL21;KCNH8;SLC6A15;VRK2;UPK3B;TANC1;PTP4A2;PLSCR1;XCL2;CRH;ALDH7A1;ZFPM1;TMEM106A;NOTCH1;UGT2B28;NPAS1;FBXO42;DNAJB6;PLAGL1;ALOX5;SLITRK6;RNF39;POLR2E;MBP;NKX6-1;SMAD4;MYO10;POLN;SLC10A1;BCL11A;GOT2;PYCR1;MTHFS;SDK1;TRMT12;FAS;CSNK1A1L;BRDT
TP53 20018659 ChIP-ChIP R1E Mouse	45/909	0.667666	0.999993	0.943235	0.381036	CCDC122;COL13A1;GPR88;KLHDC7A;RCHY1;HOXD11;EVPL;GRIN2A;FLRT2;GPC1;ALOX5;GCNT2;HOXA2;EFHD1;OTX1;SCARF2;NKX6-1;HOXA5;CALN1;HOXA4;ACAD8;RBM38;NTNG2;RPH3AL;SMAD3;APAF1;BCL11A;HPCAL1;GAD2;RAB3IL1;FOXL1;CPT1C;APRT;JMJD6;RUNX1;CACNB3;ZFP41;SIDT1;GNAS;LHX6;FAS;FBXL3;ERCC5;MAN2B1;NBL1
TDRD3 21172665 ChIP-Seq MCF-7 Human	24/493	0.668115	0.999993	0.92748	0.374048	RBM38;ASAH1;ATP8B4;OSBPL6;APCDD1L;SLC39A11;RNASEH1;HOOK2;ATXN7;HECW2;TIMP2;RIMBP2;ZNF217;RCC1;LAIR2;NOL10;BUD13;OIT3;APOB;ZFPM1;S100A11;MAD1L1;BCAS1;HTATIP2
NFE2L2 20460467 ChIP-Seq MEFs Mouse	43/870	0.668963	0.999993	0.941679	0.378579	MACF1;EIF4E3;SYNPO2;ITGB2;ZFAND2B;PPM1H;PIK3CD;PARD6G;AKAP7;RPL10A;SLC4A4;ASGR1;HAPLN1;NHSL1;SENP5;CHSY1;CREG1;ST8SIA4;REV3L;DLGAP1;OIT3;BCL2L14;CDK5RAP2;TGIF1;ABCC4;ATP8B4;SMAD3;SLC35E3;DAB2IP;SORBS2;LHFPL2;RANBP6;OXR1;SLC22A23;TANC1;SLPI;FAM131B;GIPC2;ALOX5AP;LNX1;FBXL3;KRAS;KCTD17
NRF2 20460467 ChIP-Seq MEFs Mouse	43/870	0.668963	0.999993	0.941679	0.378579	MACF1;EIF4E3;SYNPO2;ITGB2;ZFAND2B;PPM1H;PIK3CD;PARD6G;AKAP7;RPL10A;SLC4A4;ASGR1;HAPLN1;NHSL1;SENP5;CHSY1;CREG1;ST8SIA4;REV3L;DLGAP1;OIT3;BCL2L14;CDK5RAP2;TGIF1;ABCC4;ATP8B4;SMAD3;SLC35E3;DAB2IP;SORBS2;LHFPL2;RANBP6;OXR1;SLC22A23;TANC1;SLPI;FAM131B;GIPC2;ALOX5AP;LNX1;FBXL3;KRAS;KCTD17
OCT4 18692474 ChIP-Seq MEFs Mouse	83/1655	0.669082	0.999993	0.955107	0.383808	MTCH2;ITSN1;ATN1;IFI30;BACH1;LMBR1;RASSF1;FRAT1;CSRP1;SEC61G;MCF2L;REV3L;ANXA6;SPIN1;PDE4A;KIF21A;FBXO5;MAP2K3;LAG3;RPL21;RHOG;RAD23A;RABGGTB;SDHA;AP3B2;NCOR2;RBL2;PLSCR1;CACNB3;ELF3;ZFP41;ADORA2B;KCNQ2;IGFALS;HOXB7;BIRC2;MAD1L1;NOTCH1;DHX9;SLC1A2;TULP1;HOXD11;ASCL2;PRKCZ;NID2;TSPAN32;ZFP57;CNR2;DNAJB6;UBB;GNG7;SAP30L;SPP1;GCNT2;POLR2E;MBP;CKB;OTX1;BCL2L14;UBE2H;BCL11A;STAT3;GOT2;KLHL28;GAD2;OTOP…
CDX2 19796622 ChIP-Seq MESCs Mouse	12/252	0.669407	0.999993	0.906783	0.363948	CDA;ERRFI1;MYL6;UBE2H;NIN;GCNT2;RNF39;PMP22;KRT20;HOXB7;HOXA5;SLC8A1
FOXP3 17237761 ChIP-ChIP TREG Mouse	5/108	0.670765	0.999993	0.880841	0.351752	RBL2;UBE2H;SMAD3;TPP2;RRAS2
HNFA 21074721 ChIP-Seq CACO-2 Human	79/1578	0.671728	0.999993	0.953384	0.379352	ERRFI1;CDA;DENND1B;KCNC4;PIK3CD;KLHDC7A;ADARB2;FAM107B;SH3PXD2A;RASSF5;KPNA6;TNFRSF8;RCC1;CLCC1;MAP3K6;OIT3;ACOT7;PABPC4;PLEKHG5;COG2;FRMD4A;MYO7A;RABGGTB;UHMK1;ST7L;PTP4A2;SPATA17;AIM2;ELF3;OPTC;MMP23B;MAPKAPK2;XCL2;ATF6;NBL1;SLC29A3;MACF1;CELA3B;CASZ1;H6PD;COL13A1;DHX9;CATSPER4;CRCT1;GPR88;AK2;ITLN1;NEXN;PRKCZ;FBXO42;RPF1;CDC42;IFI16;CNR2;CREG1;CLSPN;CLCA4;S100A10;LHPP;CYP2J2;ATE1;PYHIN1;RCC2;S…
PPARG 23326641 ChIP-Seq C3H10T1-2 Mouse	26/534	0.672261	0.999993	0.927494	0.368316	MTCH2;HDLBP;FBXO42;SDCBP;WRN;WDR70;UBB;POLR2E;FBXO5;FADD;KPNA1;CDT1;SMAD4;PGAM1;SACM1L;GOT2;COG2;DDX10;RAD23A;SDHA;SOD2;SUMF2;EXT2;SNX14;SPECC1L;KRAS
RBPJ 21746931 ChIP-Seq IB4 Human	80/1598	0.672693	0.999993	0.953318	0.377959	ERRFI1;CDA;DENND1B;KCNC4;HTR2B;PIK3CD;KLHDC7A;MFSD6;RASSF5;FLVCR1;KPNA6;TNFRSF8;OXER1;RCC1;CLCC1;MAP3K6;ACOT7;PABPC4;PLEKHG5;HPCAL1;COG2;VRK2;RABGGTB;UHMK1;HADHB;ST7L;PTP4A2;AIM2;ELF3;OPTC;MMP23B;MAPKAPK2;XCL2;ATF6;NBL1;MACF1;CELA3B;CASZ1;H6PD;DHX9;CATSPER4;CRCT1;GPR88;AK2;ITLN1;NEXN;PRKCZ;FBXO42;RPF1;CDC42;RNASEH1;IFI16;CNR2;S100A16;EPCAM;CREG1;TTC21B;CLSPN;S100A11;CLCA4;S100A10;CYP2J2;OSBPL6;FU…
TBL1 22424771 ChIP-Seq 293T Human	79/1579	0.673933	0.999993	0.952694	0.375956	ERRFI1;CDA;DENND1B;KCNC4;PIK3CD;KLHDC7A;ADARB2;FAM107B;SH3PXD2A;RASSF5;KPNA6;TNFRSF8;RCC1;CLCC1;OIT3;TECTA;ACOT7;APAF1;PABPC4;PLEKHG5;COG2;FRMD4A;NCOR2;ST7L;PTP4A2;SPATA17;AIM2;ELF3;OPTC;MMP23B;XCL2;VWA2;CCDC81;ATF6;NBL1;SLC29A3;MACF1;CELA3B;CASZ1;H6PD;COL13A1;DHX9;CATSPER4;CRCT1;GPR88;PPM1H;SLC1A2;AK2;NEXN;PRDM11;PRKCZ;FBXO42;CDC42;CNR2;ALOX5;BCL2L14;CLCA4;SLC38A4;S100A10;LHPP;CYP2J2;ATE1;RCC2;M…
STAT3 1855785 ChIP-Seq MESCs Mouse	21/435	0.676012	0.999993	0.91939	0.359982	JRK;H6PD;CBX3;STAT3;RAB3IL1;NPAS1;APRT;SMAD7;ETV6;GCSH;PLSCR1;HOOK2;C1RL;RAPGEF1;APBB2;TRIP12;KRAS;CKB;KCTD17;ATF6;TMEM106A
FLI1 27457419 Chip-Seq LIVER Mouse	14/294	0.676475	0.999993	0.906602	0.354354	NCOA2;UXS1;SP140;TMEM70;MFSD6;IL18RAP;HECW2;WDFY1;TPP2;RGS20;TRIP12;ERCC5;LYG2;DIS3L2
TAL1 26923725 Chip-Seq MACROPHAGESS Mouse	2/44	0.676744	0.999993	0.864363	0.337501	RUNX1;BRDT
AF4 26711339 ChIP-Seq SEM Human Blood Leukemia	150/2966	0.680466	0.999993	0.961667	0.37022	UXS1;HDLBP;UBE3A;IFI30;ADARB2;COMT;FBXO22;BACH1;SMC4;SLC8A1;FAM107B;STK10;RASSF1;ABHD10;FRAT1;GNPTAB;RASSF5;RCC1;KIF21A;FBXO5;CCNL1;SLC16A3;FBXO7;TBC1D22A;KPNA1;MBNL1;RPL21;SACM1L;SLC11A2;COG2;FRMD4A;VRK2;HDHD2;SDHA;CRNKL1;THOC7;RUNX1;JMJD6;ST7L;AFG3L2;WDR82;PNLDC1;ZNF714;ATF6;STX1A;MACF1;H6PD;DHX9;AK2;ARHGAP17;PRDM11;ARHGAP15;FUT4;FBXO42;TMEM123;SDCBP;PRPSAP2;RNASEH1;ATXN7;DEAF1;TTC21B;ST8SIA4;U…
SMC1 22415368 ChIP-Seq MEFs Mouse	79/1583	0.682682	0.999993	0.949942	0.362618	SNED1;DENND1B;RNH1;HDAC10;IFI30;ASGR1;FGFRL1;FAM107B;CNDP2;FAM166B;STK10;RPS6KA5;GNPTAB;SH3PXD2A;RASSF5;TAGAP;REV3L;SOX8;LRRFIP1;TGIF1;CSGALNACT1;MBNL1;ITGA3;RHOG;RRAS2;AFAP1;FOXL1;ETV6;RUNX1;ELF3;ADORA2B;EHBP1L1;IGFALS;ATF5;VGLL4;SLC43A2;SEMA3C;GTF3C6;FBXO47;AKAP7;TULP1;ASCL2;TMEM70;APOLD1;GRIN2A;FLRT2;WDR70;RNF215;PLAGL1;GPC1;GNG7;INPP5K;CDH24;APBB2;APOB;S100A11;CDT1;MPP2;CIZ1;RPH3AL;SMAD3;TRPV…
ZFP322A 24550733 ChIP-Seq MESCs Mouse	3/67	0.686557	0.999993	0.850684	0.319914	SALL4;ROS1;CDK5RAP2
YY1 21170310 ChIP-Seq MESCs Mouse	16/337	0.687859	0.999993	0.903548	0.338082	SLC36A2;S100A1;GTF3C6;SP140;ITLN1;FBXO42;RPF1;ADAMTS4;EEPD1;FRAT1;FAM174B;NMT1;TRMT12;PIK3C3;CYLC2;MDGA1
FOXO1 23066095 ChIP-Seq LIVER Mouse	13/276	0.687939	0.999993	0.896206	0.33523	TGIF1;NOTCH1;TMEM140;KLF15;SLC22A23;RASSF1;DHRS9;RNF215;GNG7;ASPG;RNF39;LHX6;MAD1L1
SOX2 22085726 ChIP-Seq NPCs Mouse	71/1430	0.691375	0.999993	0.944854	0.34872	DYRK4;CALCOCO1;ATN1;PIK3CD;HIF3A;SLC8A1;FAM107B;FAM166B;SH3PXD2A;PSMD5;SEC61G;CCNL1;CDK5RAP2;TECTA;NCOA2;SLC36A2;PGAM1;PABPC4;PLEKHG5;MITF;VWDE;VRK2;EPN1;NIPSNAP1;RUNX1;DNAJC3;CACNB3;MAPKAPK2;GFRAL;HOXB7;SOS2;ZFPM1;CD163L1;CRCT1;PPM1H;AK2;MTIF2;ARHGAP15;CHTF8;UBB;S100A16;EXOSC9;HRH4;SPP1;RNF39;INPP5K;RGS20;CLSPN;SMAD2;ATE1;SRD5A2;RARRES2;STAT3;GOT2;NMNAT2;CDC42BPB;MEX3D;HIPK3;HOPX;GPN3;TMEM232;NF…
E2F1 21310950 ChIP-Seq MCF-7 Human	42/858	0.691408	0.999993	0.931813	0.343862	ASAH1;DHX9;SLC1A2;AK2;ABHD10;RPS6KA5;FLRT2;DNAJB6;PSMD5;ATXN7;EXOSC9;TTC21B;SEC61G;BSG;S100A13;FBXO5;LRRFIP1;CLSPN;CCNL1;S100A10;MBD4;CDT1;CIZ1;MBNL1;OSBPL6;CARD8;RANBP17;SETMAR;AP3B2;ARHGAP25;FANCG;TANC1;SDK1;COPS3;AFG3L2;TPP2;PIK3C3;BUD13;SUGT1;MFGE8;SERINC2;TMEM106A
ASH2L 23239880 ChIP-Seq MESCs Mouse	131/2603	0.691523	0.999993	0.956786	0.35292	ERRFI1;SH3GL3;RNH1;FBXO25;GDE1;ACCS;FBXO22;SMC4;CNDP2;GCSH;ABHD10;FAM174B;SALL4;NEK3;MAP3K6;CCNL1;SLC16A3;LIMCH1;SLC35C2;SACM1L;SPNS3;TTC7B;COG2;CNPY1;DDX10;LAX1;CRNKL1;SPATA17;ZFP41;MAPKAPK2;GEMIN4;MZF1;ATF6;MACF1;CASZ1;DHX9;FBXO47;ARHGAP17;IQGAP2;PRKCZ;RPF1;GRIN2A;RNASEH1;ZFP57;INPP5K;CLSPN;OTX1;LHPP;NTNG2;CDT1;SMAD3;RANBP17;ADAP1;FANCG;HOPX;SLC16A13;SMAD7;NFKBIA;EHD4;ARL2BP;LPAR6;NMT1;GNAS;TRM…
EP300 20729851 ChIP-Seq FORBRAIN MIDBRAIN LIMB HEART Mouse	65/1313	0.693596	0.999993	0.942075	0.344672	ITSN1;SLC6A1;RPL10A;AFF1;SLC8A1;CNDP2;SH3PXD2A;MCF2L;TIMP2;SPIN1;PDE4A;KIF21A;LZTS2;OIT3;TGIF1;MAP2K3;LAG3;MBNL1;PABPC4;RAB3IL1;RAD23A;FRMD4A;VRK2;ZFP41;MAPKAPK2;BIRC2;VGLL4;B4GALT4;CASZ1;NOTCH1;SLC43A2;FBXO47;SLC1A2;ITLN1;IQGAP2;HOXD11;CNR2;EXOSC9;CREG1;GCNT2;APBB2;OTX1;MPP2;UBE2H;ATP8B4;SMAD3;MYO10;BCL11A;CBX3;RCC2;SLC35E3;DAB2IP;MICAL2;SORBS2;CDC42BPB;MEX3D;HIPK3;HOPX;SLC16A13;SMAD7;SETX;PMP22…
PBX 27287812 Chip-Seq EMBYONIC-LIMB Mouse	74/1490	0.693763	0.999993	0.944988	0.345511	ERRFI1;CDA;ST6GALNAC1;ACY3;TMEM151B;UXS1;GDE1;ACCS;PWP1;FGFRL1;HAPLN1;ADAMTS4;RPS6KA5;CSRP1;SH3PXD2A;MCF2L;ADAMTSL2;C1RL;ANXA6;HOXA2;EFHD1;DLGAP1;NEK3;OIT3;GAL3ST4;HOXA4;TGIF1;NCOA2;CPT1C;RUNX1;CCDC80;CLDN14;PNLDC1;ASPG;GFRAL;RAPGEF1;CCDC81;STX1A;VGLL4;KCNE1;BRSK2;H6PD;SYNPO2;PPM1H;AK2;ARHGAP15;TSPAN32;RNASEH1;CNR2;ERICH1;APBB2;BCL2L14;SYT5;SMAD4;SLC35E3;MICAL2;ARHGAP25;KLK11;AGMAT;EXT2;SDK1;EEPD…
YY1 22570637 ChIP-Seq MALME-3M Human	41/839	0.693798	0.999993	0.930139	0.340035	MACF1;JRK;NAA40;PSCA;KCNC4;TMPRSS4;ZFAND2B;ELFN1;ASCL2;ASGR1;HLA-DMB;UBB;MCF2L;RNF39;RCC1;LAIR2;DLGAP1;HOXA4;ANKRD28;RPH3AL;ACOT7;RNASE11;RCC2;PABPC4;HSPA6;FAM118A;COG2;LNPEP;AP3B2;SLC22A23;WDR82;SNX14;EHBP1L1;HLA-DPB1;RIMBP2;PCDHB6;ZNF217;KRAS;LYG2;ZNF697;CCDC40
PHC1 16625203 ChIP-ChIP MESCs Mouse	34/700	0.694349	0.999993	0.924479	0.337232	UCN;CALCOCO1;FLT3;KCNC4;TULP1;HOXD11;GRIP1;GRIN2A;FRAT1;FLRT2;HOXA2;EFHD1;RGS20;KIF21A;OTX1;NKX6-1;SCARF2;HOXA5;HOXA4;CALN1;SRD5A2;RIOK3;BCL11A;PCDHGC4;GAD2;PCDHGA12;CACNB3;RHEB;SIDT1;LHX6;VWA2;HOXB7;ZFPM1;FGFR2
FOXH1 21741376 ChIP-Seq ESCs Human	79/1589	0.69559	0.999993	0.945842	0.343336	DYRK4;SNED1;RNH1;ETFB;FGFRL1;LOXL2;LMBR1;RASSF1;FRAT1;MFSD6;NHSL1;SENP5;BCL7A;PSMD5;CASP10;SEC61G;VSTM1;LRRFIP1;TECTA;ACAD8;ARHGEF10;MBNL1;ACOT7;SLC35C2;KIF25;RRAS2;HLA-C;VWDE;MYO7A;VRK2;KLF15;LAX1;JMJD6;ST7L;MYL6;CACNB3;ELF3;NRG4;SULT6B1;SLC29A3;VGLL4;KANK1;KCNE1;CPB1;DHX9;STXBP1;PKD1L2;RCHY1;NPAS1;ADD1;APOLD1;ZNF709;HLA-DMB;IFI16;KIF3B;CNR2;PLAGL1;CREG1;SLITRK6;MBP;FADD;LHPP;SYT5;MYO10;PYHIN1;P…
FOXA1 26457646 ChIP-Seq LHSAR Human ProstateCancer	101/2020	0.695796	0.999993	0.950885	0.344885	AHCYL2;RNH1;ICE2;ITSN1;ABAT;CRAMP1;TPGS1;TMEM140;FBXO22;FAM107B;FRAT1;RPS6KA5;PPP2R1A;BSG;KPNA6;CCNL1;CDK5RAP2;ACOT7;RPL21;SACM1L;RUNX1;ST7L;TANC1;SLPI;MZF1;ATF6;TARP;ATP5MC1;ZNF709;DEAF1;TTC21B;ORC2;S100A13;STAP2;CDH26;MAP9;ANKRD28;ITPRID1;ATP8B4;OSBPL6;CBX3;ANKRD22;GOT2;KLHL28;LNPEP;SUPT5H;HOPX;GPN3;SMAD7;EHD4;LPAR6;NMT1;MELTF;SNED1;ST6GALNAC1;MS4A7;ATRAID;AFF1;TRMT112;MFSD6;NHSL1;CSRP1;PGM3;BC…
SUZ12 18555785 Chip-Seq ESCs Mouse	74/1491	0.695957	0.999993	0.944267	0.342266	SNED1;DENND1B;UXS1;KCNC4;ZFAND2B;HDLBP;FAM107B;ADAMTS4;MFSD6;IL18RAP;CSRP1;RASSF5;SALL4;RNPEP;EFHD1;LRRFIP1;BCAS1;DIS3L2;NCOA2;SP110;FRMD4A;LAX1;TMC2;UHMK1;TANC1;SPATA17;AIM2;SLPI;ELF3;OPTC;HECW2;MAPKAPK2;KCNQ2;RAPGEF1;WDFY1;CRH;LYG2;ATF6;DHX9;SLC1A2;CACNA1B;ITLN1;AGAP1;PRDM11;ARHGAP15;TMEM70;CREG1;GPC1;TTC21B;CXCR2;SLAMF8;ST8SIA4;RGS20;USP50;CDH26;CLVS1;RBM38;NTNG2;ATP8B4;PYHIN1;DAB2IP;NMNAT2;HI…
EBNA2 21746931 ChIP-Seq IB4-LCL Human	56/1137	0.696902	0.999993	0.937241	0.338447	KCNC4;HTR2B;PPAN;TCHH;ASGR1;FGFRL1;FCAR;BABAM1;MILR1;MFSD6;FAM110D;TAGAP;KPNA6;EFHD1;DNAAF1;CYP3A43;MYO7A;HDHD2;ETV6;DUSP22;KCNQ2;EHBP1L1;ASPG;SULT6B1;ALDH7A1;CCDC40;L3MBTL1;NOTCH1;CATSPER4;AK2;IQGAP2;CHTF8;IFI16;DNAJB6;ORC2;SLAMF8;LAIR2;CDH24;CLVS1;S100A10;ATP8B4;P2RY11;FUCA1;PYHIN1;SMAD7;EEPD1;CYP2W1;WEE1;BMP1;NMT1;AAK1;NF1;TMCC3;FAS;MAN2B1;SERINC2
NELFA 20434984 ChIP-Seq ESCs Mouse	72/1454	0.701031	0.999993	0.941952	0.334585	ERRFI1;HDAC10;FBXO27;AMD1;ZFAND2B;ETFB;HIF3A;IFI30;RPL10A;FBXO22;GCSH;RASSF1;PSMD5;SEC61G;BSG;PGM3;ANKFY1;RCC1;FBXO5;CLCC1;GAL3ST4;KPNA1;RPL21;RRAS2;RAD23A;RABGGTB;SDHA;SUMF2;APRT;AFG3L2;MYL6;ZFP41;DGKQ;GEMIN4;SLC29A3;STX1A;MAD1L1;ASAH1;DHX9;GLS2;MTIF2;ACAT2;ADD1;CDC42;RNASEH1;DNAJB6;UBB;ERICH1;GNG7;CKB;CLSPN;RBM38;ANKRD28;RBM39;SMAD4;PTCD2;MYO10;FUCA1;KLHL28;SLC35E3;CDC42BPB;SUPT5H;RANBP6;MPP7;N…
SMAD2 18955504 ChIP-ChIP HaCaT Human	75/1513	0.701068	0.999993	0.942895	0.33487	ERRFI1;DENND1B;RNH1;PSCA;MS4A7;BACH1;SLC8A1;FAM107B;STK10;SH3PXD2A;RASSF5;SALL4;REV3L;SPIN1;OLR1;RCC1;HOXA2;DLGAP1;HOXA5;KPNA1;HOXA4;TGIF1;MAP2K3;ARHGEF10;MBNL1;SLC36A2;ITGA3;LIMCH1;SLC6A15;MITF;RUNX1;DNAJC3;AFG3L2;CLDN14;RAPGEF1;CYP2E1;SOS2;STX1A;CASZ1;SEMA3C;TMPRSS4;HOXD11;ASCL2;NID2;RNF212;DEAF1;GPC1;CD59;FADD;S100A10;ANKRD28;MBD4;CIZ1;SMAD3;MYO10;RIOK3;CBX3;RCC2;RARRES2;PCDHGC4;DAB2IP;LNPEP;M…
SMAD3 18955504 ChIP-ChIP HaCaT Human	75/1513	0.701068	0.999993	0.942895	0.33487	ERRFI1;DENND1B;RNH1;PSCA;MS4A7;BACH1;SLC8A1;FAM107B;STK10;SH3PXD2A;RASSF5;SALL4;REV3L;SPIN1;OLR1;RCC1;HOXA2;DLGAP1;HOXA5;KPNA1;HOXA4;TGIF1;MAP2K3;ARHGEF10;MBNL1;SLC36A2;ITGA3;LIMCH1;SLC6A15;MITF;RUNX1;DNAJC3;AFG3L2;CLDN14;RAPGEF1;CYP2E1;SOS2;STX1A;CASZ1;SEMA3C;TMPRSS4;HOXD11;ASCL2;NID2;RNF212;DEAF1;GPC1;CD59;FADD;S100A10;ANKRD28;MBD4;CIZ1;SMAD3;MYO10;RIOK3;CBX3;RCC2;RARRES2;PCDHGC4;DAB2IP;LNPEP;M…
RUNX1 27457419 Chip-Seq LIVER Mouse	73/1475	0.703939	0.999993	0.941308	0.330459	SNED1;DENND1B;UXS1;ZFAND2B;HTR2B;HDLBP;FAM107B;ADAMTS4;MFSD6;IL18RAP;CSRP1;PSMD5;RASSF5;SALL4;RNPEP;EFHD1;LRRFIP1;BCAS1;DIS3L2;CDK5RAP2;NCOA2;SP110;FRMD4A;LAX1;UHMK1;TANC1;AIM2;SLPI;ELF3;OPTC;HECW2;MAPKAPK2;RAPGEF1;WDFY1;LYG2;ATF6;NOTCH1;DHX9;STXBP1;SP140;SLC1A2;CACNA1B;ITLN1;AGAP1;PRDM11;ARHGAP15;TMEM70;KIF3B;EXOSC9;CREG1;GPC1;TTC21B;CXCR2;SLAMF8;ST8SIA4;RGS20;USP50;ATP8B4;PYHIN1;DAB2IP;GAD2;NMN…
YAP1 20516196 ChIP-Seq MESCs Mouse	93/1868	0.704677	0.999993	0.94657	0.331315	ERRFI1;SH3GL3;AHCYL2;CALCOCO1;RNH1;HDLBP;ADARB2;SLC8A1;HAPLN1;GRIP1;SH3PXD2A;SEC61G;TAGAP;SPIN1;TNFRSF8;PDE4A;DLGAP1;CDK5RAP2;CSGALNACT1;NCOA2;ABCC4;LIMCH1;SP110;SPNS3;NIPA1;SLC39A11;COG2;DDX10;AFAP1;MITF;VRK2;ETV6;RUNX1;NCOR2;SLC22A23;NEIL3;ADORA2B;PNLDC1;SPECC1L;ZFPM1;MAD1L1;VGLL4;KANK1;MACF1;NDRG4;ASAH1;H6PD;GTF3C6;FBXO47;PPM1H;PARD6G;PKD1L2;MTIF2;ADD1;CDC42;GRIN2A;FLRT2;WDR70;UBB;GNG7;TTC21B;…
STAT1 20625510 ChIP-Seq HELA Human	25/523	0.704764	0.999993	0.909329	0.318167	SLC43A2;KCNC4;ATN1;FBXO47;SLC1A2;KRT20;STK10;HLA-DMB;RNASEH1;NRIP2;SAP30L;POLR2E;RCC1;MAP2K3;CRIPT;LAX1;RBL2;NIN;FAS;MAN2B1;TRMT11;LGR6;ALDH7A1;ZFPM1;CCDC40
CLOCK 20551151 ChIP-Seq 293T Human	18/382	0.706666	0.999993	0.896086	0.311118	TMEM86A;UBE2H;H6PD;COL13A1;STAT3;AMD1;DAB2IP;AK2;COMT;NIPSNAP1;NFKBIA;NHSL1;DNAJB6;EFHD1;KRAS;CKB;MAP3K6;S100A10
ESRRB 18555785 Chip-Seq ESCs Mouse	74/1496	0.706808	0.999993	0.940679	0.326412	SNED1;DENND1B;UXS1;KCNC4;ZFAND2B;HTR2B;HDLBP;FAM107B;ADAMTS4;MFSD6;IL18RAP;CSRP1;RASSF5;SALL4;RNPEP;EFHD1;LRRFIP1;BCAS1;DIS3L2;NCOA2;SLC35C2;FRMD4A;LAX1;CRNKL1;TMC2;UHMK1;TANC1;SPATA17;AIM2;SLPI;ELF3;OPTC;ZFYVE19;HECW2;MAPKAPK2;RAPGEF1;WDFY1;LYG2;ATF6;NOTCH1;DHX9;STXBP1;SLC1A2;CACNA1B;ITLN1;AGAP1;PRDM11;TMEM70;KIF3B;CREG1;GPC1;CXCR2;SLAMF8;ST8SIA4;RGS20;USP50;CDH26;RBM38;NTNG2;ATP8B4;PYHIN1;DAB2I…
TCF4 23295773 ChIP-Seq U87 Human	160/3177	0.707156	0.999993	0.95621	0.33133	ERRFI1;JRK;FBXO25;DNHD1;ADARB2;SMC4;SLC8A1;CNDP1;FAM107B;CNDP2;STK10;GRIP1;FAM174B;PPP2R1A;SALL4;EPSTI1;TNFRSF8;KIF21A;DIP2A;TBC1D22A;OR5B2;CALN1;CDK5RAP2;CSGALNACT1;MBNL1;FBXW10;LIMCH1;SPNS3;HPCAL1;TTC7B;AFAP1;MITF;FRMD4A;MYO7A;TANC1;THAP6;CCDC80;SPATA17;OPTC;OR2L13;HECW2;SIDT1;MZF1;ZFPM1;STX1A;MACF1;KCNE1;NOTCH1;COL13A1;SLC1A2;CACNA1B;AGAP1;ARHGAP17;IQGAP2;ARHGAP15;GRIN2A;PRPSAP2;FLRT2;WDR70;DE…
ETV2 25802403 ChIP-Seq MESCs Mouse	39/804	0.707457	0.999993	0.92277	0.319351	MACF1;CPB1;UXS1;PARD6G;DNHD1;UBE3A;NDRG2;FBXO22;NPAS1;ARPP19;TNF;PWP1;CDC42;TMEM123;HLA-DMB;RNASEH1;ABLIM3;CREG1;UGT3A2;STAP2;FADD;PRSS2;KPNA1;SYT5;ANKRD22;PYHIN1;SLC39A11;MITF;MYO7A;AP3B2;DPM3;AIM2;NRG4;RHEB;NMT1;KRAS;ALPK2;MDGA1;ZFPM1
SMAD4 21741376 ChIP-Seq ESCs Human	79/1595	0.708229	0.999993	0.941775	0.324901	DYRK4;SNED1;JRK;HTR2B;HDLBP;KLHDC7A;FBXO22;ASGR1;FRAT1;MFSD6;SH3PXD2A;EPSTI1;TIMP2;RCC1;LRRFIP1;TECTA;TGIF1;ACOT7;APAF1;SACM1L;SLC39A11;KIF25;COG2;HLA-C;MYO7A;AP3B2;SLC22A23;AFG3L2;NRG4;ASPG;SIDT1;SULT6B1;ZFPM1;ASAH1;CASZ1;RWDD2A;COL13A1;MTIF2;IQGAP2;PRKCZ;ADD1;ZNF709;PRDX5;HRH2;PLAGL1;NRIP2;CPAMD8;CXCR2;NLRP5;GCNT2;FADD;CLVS1;LHPP;SYT5;NTNG2;PYHIN1;CARD8;PRG2;GAD2;LNPEP;SOD2;GP6;ADAP1;FANCG;HOPX…
HOXA2 22223247 ChIP-Seq E11.5 EMBRYO Mouse	1/23	0.708806	0.999993	0.825155	0.283997	OTX1
POU5F1 18555785 ChIP-Seq MESCs Mouse	19/403	0.709425	0.999993	0.896514	0.307774	ATPAF2;JRK;CASZ1;NOTCH1;NUP133;PPM1H;COG2;CDC42BPB;CPT1C;FBXO22;NID2;CCT6A;PREPL;ZFP41;GCNT2;TRIP12;KRAS;NDUFAF1;ALDH7A1
RUNX 20019798 ChIP-Seq JUKART Human	24/505	0.712376	0.999993	0.903754	0.306507	CSGALNACT1;RBM38;KANK1;MACF1;MBNL1;H6PD;BCL11A;AKAP7;LNPEP;FRMD4A;IQGAP2;ELFN1;RUNX1;NCOR2;RBL2;RPS6KA5;DNAJB6;BCL7A;HRH2;RASSF5;MCF2L;TAGAP;MBP;PRSS2
STAT4 19710469 ChIP-ChIP TH1 Mouse	50/1027	0.71878	0.999993	0.925667	0.305655	SNED1;RNH1;EIF4E3;ATN1;ETFB;TNF;CNDP2;IL18RAP;RASSF5;KPNA6;TIMP2;OLR1;TNFRSF8;CCNL1;LZTS2;ABCC4;LAG3;ACOT7;APAF1;NIPA1;UPK3B;CPT1B;ETV6;RUNX1;DUSP22;PLSCR1;WDFY1;ATF6;SOS2;VGLL4;SLC1A2;AKAP7;ARHGAP17;RCHY1;TMEM70;FUT4;ADD1;KIF3B;UBB;CHSY1;SLAMF8;S100A10;ATP8B4;RIOK3;STAT3;ARHGAP25;EXT2;HOOK2;LHX6;FAS
EBF1 22473956 ChIP-Seq BONE MARROW Mouse	74/1502	0.719557	0.999993	0.936406	0.308189	SNED1;DENND1B;UXS1;ZFAND2B;HTR2B;HDLBP;FAM107B;MFSD6;IL18RAP;CSRP1;RASSF5;SALL4;ADAMTSL2;RNPEP;EFHD1;LRRFIP1;CCNL1;BCAS1;DIS3L2;RAB2A;NCOA2;MBNL1;SP110;FRMD4A;LAX1;UHMK1;TANC1;SPATA17;AIM2;ELF3;OPTC;HECW2;MAPKAPK2;RAPGEF1;WDFY1;LYG2;ATF6;CASZ1;NOTCH1;DHX9;SP140;SLC1A2;CACNA1B;ITLN1;AGAP1;PRDM11;ARHGAP15;TMEM70;CREG1;GPC1;TTC21B;CXCR2;ST8SIA4;RGS20;CDH26;NTNG2;ATP8B4;OSBPL6;DAB2IP;GAD2;NMNAT2;SETX…
IRF1 19129219 ChIP-ChIP H3396 Human	6/136	0.719649	0.999993	0.837083	0.275394	CSRP1;RASSF5;PLAGL1;SLC1A2;RGS20;NIPSNAP1
JUN 21703547 ChIP-Seq K562 Human	59/1206	0.720142	0.999993	0.930019	0.305331	KCNC4;ADARB2;COMT;MTO1;FCAR;LMBR1;RPS6KA5;KIF21A;LRRFIP1;CCNL1;SCARF2;TBC1D22A;CALN1;MAP2K3;ZNF680;KCNH8;PABPC4;HPCAL1;FOXL1;RBL2;NEIL3;HECW2;DGKQ;RAPGEF1;PIK3C3;TP53;ZFPM1;MAD1L1;MACF1;AKAP7;PKD1L2;MTIF2;APOLD1;FBXO42;GRIN2A;WDR70;HRH2;SLITRK6;TXNDC2;NKX6-1;NTNG2;PTCD2;MYO10;KCNIP1;ANKRD30B;RANBP17;PRG2;GP6;SETX;NIN;WEE1;SNX14;RIMBP2;CSPG5;FAS;NOL10;BUD13;RAB17;MDGA1
NANOG 18555785 Chip-Seq ESCs Mouse	75/1522	0.720167	0.999993	0.936549	0.307443	SNED1;DENND1B;UXS1;HDLBP;KLHDC7A;FAM107B;ADAMTS4;MFSD6;IL18RAP;CSRP1;RASSF5;SALL4;RNPEP;LRRFIP1;CCNL1;BCAS1;DIS3L2;NCOA2;MBNL1;LIMCH1;RRAS2;FRMD4A;LAX1;UHMK1;TANC1;SPATA17;AIM2;ELF3;OPTC;HECW2;MAPKAPK2;RAPGEF1;WDFY1;CRH;CYLC2;ATF6;MACF1;CASZ1;NOTCH1;DHX9;SYNPO2;SP140;SLC1A2;CACNA1B;ITLN1;AGAP1;PRDM11;ARHGAP15;CREG1;GPC1;ST8SIA4;RGS20;USP50;CDH26;NKX6-1;CLVS1;RBM38;ATP8B4;OSBPL6;PYHIN1;DAB2IP;GAD2…
BACH1 22875853 ChIP-PCR HELA AND SCP4 Human	55/1127	0.720716	0.999993	0.927761	0.303852	GPR27;SNED1;JRK;PSCA;ABAT;MPO;BACH1;FCAR;MCF2L;C1RL;OLR1;TNFRSF8;LRRFIP1;SLC16A3;NCOA2;PLA2G4C;KIF25;HLA-C;MITF;FRMD4A;MYO7A;AP3B2;XCL2;CRH;CYP2E1;TP53;HOXB7;ASAH1;CASZ1;TNXB;DHX9;SYNPO2;ARHGAP15;NID2;ACAT2;CDC42;HLA-DMB;FLRT2;CREG1;MBP;CD59;CLSPN;KIAA0319;BCL2L14;KCNIP1;FUCA1;SOD2;CRYGD;DMXL1;GNAS;PCDHB6;NF1;ZNF217;RAB17;FGFR2
UTX 26944678 Chip-Seq JUKART Human	80/1621	0.72122	0.999993	0.937851	0.3065	CDA;ACY3;ITGB2;CIB1;RPL10A;AFF1;RAB43;RPS6KA5;RCC1;PDE4A;FBXO5;LRRFIP1;CCNL1;LZTS2;SLC16A3;ATPAF2;MAP2K3;ACOT7;SACM1L;SPNS3;SLC11A2;SLC39A11;RHOG;RABGGTB;APRT;ETV6;PTP4A2;MYL6;WDR82;MMP23B;EHBP1L1;VWA2;CYP2E1;IGFALS;MZF1;TP53;ZFPM1;BIRC2;STX1A;ST6GALNAC6;KANK1;MACF1;H6PD;EVPL;ASCL2;ADD1;APOLD1;FBXO42;PRDX5;IFI16;CNR2;EXOSC9;ST8SIA4;RNF39;LAIR2;CDH24;MBP;S100A11;RBM38;SMAD2;CDT1;P2RY11;PYHIN1;RCC2…
ERG 21242973 ChIP-ChIP JURKAT Human	13/283	0.721283	0.999993	0.872644	0.285114	RBM38;JRK;NID2;FGFRL1;SSTR5;RASSF1;KIFC2;DNAJB6;ERICH1;SNX14;CDH24;PRSS3;ZNF697
GATA3 20176728 ChIP-ChIP TSCs Mouse	29/609	0.723112	0.999993	0.905222	0.293465	ATN1;CACNA1B;AKAP7;TNF;MTO1;TMEM123;WRN;NHSL1;CSRP1;DNAJB6;CNR2;ALOX5;GNG7;RNPEP;SLAMF8;APBB2;LZTS2;SLC38A4;CIZ1;WEE1;NF1;CRH;DRG2;TMCC3;PIK3C3;RAB17;MFGE8;ZFPM1;TJP3
SOX11 22085726 ChIP-Seq ESNs Mouse	73/1484	0.723163	0.999993	0.934824	0.302996	SH3GL3;DENND1B;ST6GALNAC1;NAA40;FBXO27;HTR2B;SLC8A1;LOXL2;MFSD6;RPS6KA5;SENP5;SH3PXD2A;ANXA6;ANKFY1;KIF21A;SCARF2;LZTS2;HOXA4;NCOA2;SACM1L;SUMF2;CACNB3;NEIL3;ASPG;SIDT1;WDFY1;CRH;VOPP1;ALDH7A1;SLC29A3;B4GALT4;MACF1;KCNE1;NDRG4;SLC43A2;AKAP7;PKD1L2;ARHGAP17;EVPL;ACAT2;ADD1;APOLD1;RPF1;SDCBP;PRDX5;WDR70;ABLIM3;HRH2;GPC1;APBB2;CLSPN;CDH26;RBM39;TMEM86A;RARRES2;STAT3;GOT2;RANBP17;DAB2IP;TRPV2;GAD2;LN…
NANOG 18692474 ChIP-Seq MESCs Mouse	108/2172	0.72338	0.999993	0.94432	0.30579	UXS1;FBXO27;ITSN1;HDLBP;KLHDC7A;TMEM140;FBXO22;BACH1;TNF;SCGN;RPS6KA5;PSMD5;SALL4;ANKFY1;KIF21A;CLCC1;LZTS2;CALN1;TECTA;LAG3;FBXW10;RPL21;S100A1;SLC6A15;MYO7A;WDR82;DGKQ;KCNQ2;GEMIN4;ATF6;TP53;HOXB7;KCTD15;MAD1L1;NDRG4;CASZ1;NOTCH1;AK2;ARHGAP17;NID2;ZFP57;HRH2;S100A13;MBP;BCL2L14;SLC38A4;S100A10;OSBPL6;CDSN;SRD5A2;RNASE11;BCL11A;RCC2;POU2F3;SMAD7;SETX;NFKBIA;PCDHGA12;HOOK2;DMXL1;GNAS;CSPG5;TMCC3;…
SCL 19346495 ChIP-Seq HPC-7 Human	9/201	0.727829	0.999993	0.849819	0.269979	RBM38;MBNL1;HPCAL1;GCNT2;DLGAP1;ZFPM1;MDGA1;MAD1L1;RUNX1
NANOG 18555785 ChIP-Seq MESCs Mouse	18/388	0.730582	0.999993	0.881271	0.276643	ATPAF2;FBXW10;NUP133;FBXO27;PCDHGC4;STAT3;AK2;ETFB;SUPT5H;NID2;PLSCR1;PREPL;HOOK2;GEMIN4;PDE4A;BUD13;KCTD15;CDK5RAP2
MEIS1 20887958 ChIP-Seq HPC-7 Mouse	53/1092	0.731928	0.999993	0.922257	0.287812	ITGB2;MAST1;ZFAND2B;HDLBP;ETFB;TMEM140;SMC4;TNF;FAM107B;GCSH;ADAMTS4;RASSF1;PDE4A;DLGAP1;LRRFIP1;MAP2K3;PGAM1;RHOG;SUMF2;MED29;HADHB;ST7L;DNAJC3;THAP6;PREPL;AIM2;RAPGEF1;MZF1;ZFPM1;STX1A;TSPAN32;ADD1;CNR2;HRH2;S100A13;GCNT2;FADD;RBM38;CIZ1;UBE2H;NR1H2;TRPV2;OTOP1;SOD2;GPN3;SMAD7;SETX;CRYGD;ABI3;FAT2;TPP2;ERCC5;MDGA1
E2F1 18555785 Chip-Seq ESCs Mouse	75/1528	0.732524	0.999993	0.932362	0.290207	SNED1;DENND1B;MTCH2;UXS1;KCNC4;HTR2B;HDLBP;FAM107B;ADAMTS4;MFSD6;IL18RAP;CSRP1;RASSF5;SALL4;RNPEP;EFHD1;LRRFIP1;CCNL1;BCAS1;DIS3L2;NCOA2;FRMD4A;LAX1;UHMK1;NCOR2;TANC1;SPATA17;AIM2;ELF3;OPTC;HECW2;MAPKAPK2;KCNQ2;RAPGEF1;WDFY1;LYG2;ATF6;CPB1;DHX9;STXBP1;SP140;GPR88;SLC1A2;CACNA1B;ITLN1;AGAP1;PRDM11;ARHGAP15;TMEM70;CREG1;GPC1;TTC21B;CPAMD8;CXCR2;SLAMF8;ST8SIA4;RGS20;USP50;CDH26;RBM38;NTNG2;ATP8B4;DA…
JARID1B-DAIN 22020125 ChIP-Seq ESCs Mouse	72/1470	0.735105	0.999993	0.930324	0.286299	UCN;ST6GALNAC1;FBXO27;MAST1;ZFAND2B;PPAN;TMEM140;RPL10A;FAM107B;GRIP1;RASSF5;EPSTI1;HOXA2;SLC16A3;TBC1D22A;KPNA1;CDK5RAP2;APAF1;FBXW10;HPCAL1;RAB3IL1;CPT1B;SLC22A23;NRG4;HECW2;DGKQ;GEMIN4;BIRC2;ST6GALNAC6;NDRG4;CASZ1;NOTCH1;RWDD2A;TNXB;SLC1A2;ARHGAP17;IQGAP2;HOXD11;PRKCZ;NID2;KIF3B;UBB;S100A16;EPCAM;HRH2;GPC1;GCNT2;RNF39;RGS20;MBP;EPS8L2;APBB2;CLCA4;SYT5;RBM38;PTCD2;SLC10A1;RCC2;PCDHGC4;SLC35E3;M…
NMYC 18555785 Chip-Seq ESCs Mouse	74/1510	0.73608	0.999993	0.930764	0.285201	SNED1;DENND1B;UXS1;ZFAND2B;HTR2B;HDLBP;FAM107B;ADAMTS4;MFSD6;IL18RAP;CSRP1;RASSF5;SALL4;ADAMTSL2;RNPEP;LRRFIP1;BCAS1;DIS3L2;NCOA2;SP110;CNPY1;FRMD4A;LAX1;TMC2;UHMK1;TANC1;SPATA17;AIM2;ELF3;OPTC;ZFYVE19;HECW2;MAPKAPK2;KCNQ2;RAPGEF1;WDFY1;LYG2;ATF6;NOTCH1;DHX9;STXBP1;GPR88;SLC1A2;CACNA1B;ITLN1;AGAP1;PRDM11;ARHGAP15;TMEM70;KIF3B;CREG1;GPC1;TTC21B;CXCR2;SLAMF8;ST8SIA4;RGS20;USP50;CDH26;RBM38;NTNG2;AT…
RELB 30642670 ChIP-Seq CTB1 Human Placenta Inflammation	6/139	0.738838	0.999993	0.818071	0.247611	MAP2K3;NFKBIA;CRH;TNF;JMJD6;COX20
ESR2 21235772 ChIP-Seq MCF-7 Human	17/370	0.740413	0.999993	0.872342	0.26218	MACF1;KANK1;ABAT;MITF;FUT4;FCAR;SLC22A23;SDCBP;PTP4A2;CSRP1;ELF3;CHSY1;DNAJB6;FXYD3;FAM174B;ZNF217;EFHD1
GATA4 21415370 ChIP-Seq HL-1 Mouse	67/1374	0.741223	0.999993	0.926029	0.277304	SH3GL3;PSCA;ITSN1;ITGB2;HDLBP;ETFB;TNF;SLC4A4;AFF1;SLC8A1;FRAT1;BCL7A;OLR1;LRRFIP1;FBXO7;CDK5RAP2;ACAD8;MBNL1;PABPC4;RRAS2;AFAP1;FRMD4A;RABGGTB;CPT1C;KLF15;HADHB;RBL2;TANC1;ADORA2B;SPECC1L;ATF6;MAD1L1;VGLL4;B4GALT4;ASAH1;CASZ1;NEXN;ARHGAP17;TMEM70;PRPSAP2;FLRT2;DNAJB6;UBB;CREG1;SAP30L;GCNT2;CIZ1;UBE2H;SMAD3;RCC2;MICAL2;LNPEP;SORBS2;SUPT5H;RANBP6;OXR1;HIPK3;EXT2;CCDC88A;WEE1;NAGK;ARL2BP;LNX1;PMP22…
TCF12/HEB 22897851 ChIP-Seq JUKARTE6-1 Human	78/1593	0.743968	0.999993	0.929557	0.274923	GPR27;ERRFI1;SNED1;CDA;FBXO27;MAST1;ABAT;KLHDC7A;GRIP1;GABRR1;PSMD5;PPP2R1A;TAGAP;ANXA6;TNFRSF8;PDE4A;LRRFIP1;CLCC1;OIT3;TP63;DIS3L2;RAB2A;RPL21;SETMAR;HAUS3;MITF;VWDE;KLF15;SUMF2;ETV6;TANC1;PTP4A2;AIM2;ELF3;ZFP41;OPTC;ADORA2B;SIDT1;VWA2;CYP2E1;CYLC2;CASZ1;STXBP1;LIN7A;MTIF2;IQGAP2;TARP;PRKCZ;PIK3R6;RNF212;GRIN2A;IFI16;KIF3B;DNAJB6;GPC1;SLITRK6;RNF39;UGT3A2;ZC3H18;METTL7A;FADD;KIAA0319;RIBC2;ARPP…
FOXA1 33576154 ChIP-Seq Human Lung ProstateCancer	192/3825	0.744004	0.999993	0.950474	0.281064	ERRFI1;CEP126;MTCH2;AHCYL2;RNH1;ITSN1;ATN1;FBXO25;HDLBP;DNHD1;UBE3A;CIB1;ADARB2;TMEM140;FBXO22;PWP1;FAM107B;CNDP2;RAB43;GRIP1;RASSF1;ABHD10;FRAT1;RPS6KA5;GNPTAB;FAM174B;BSG;KIF21A;NEK3;FBXO5;MAP3K6;CCNL1;SLC16A3;FBXO7;KPNA1;CSGALNACT1;RAB2A;MAP2K3;ZNF680;ACOT7;RPL21;LIMCH1;SP110;DNAAF1;SACM1L;SLC11A2;HPCAL1;FAM118A;SETMAR;MITF;RUNX1;JMJD6;TANC1;WDR82;SPECC1L;SIDT1;VOPP1;DNA2;MZF1;ATF6;CFAP61;CASZ…
GTF3C2 35216376 ChIP-Seq H9 Human BoneMarrow Lymphoma	62/1277	0.74585	0.999993	0.921896	0.270328	FLT3;UXS1;CGB2;ACCS;GNPTAB;HJV;SEC61G;KPNA6;RCC1;ZNF385B;PDE4A;FBXO7;HRAS;ITGA3;DENND2B;SLC11A2;NIPA1;KIF25;FRMD4A;TMC2;PTP4A2;AIM2;WDR82;ATF6;SOS2;L3MBTL1;CFD;SLC43A2;FOXK2;AGAP1;IQGAP2;NID2;ATP5MC1;CDC42;PRDX5;KIF3B;FLRT2;DNAJB6;UBB;ATXN7;HRH2;GNG7;SAP30L;GCNT2;STAP2;H2AZ2;NTNG2;CDT1;MPP2;RPH3AL;MYO10;RNASE11;DAB2IP;REX1BD;POU2F3;AGMAT;RHEB;TPP2;RADIL;MELTF;SERINC2;COX20
DNAJC2 21179169 ChIP-ChIP NT2 Human	36/758	0.746859	0.999993	0.901959	0.263262	NDRG4;TNFRSF6B;FBXO27;FOXK2;TULP1;CNR2;ERICH1;REV3L;USP50;DLGAP1;LRRFIP1;LZTS2;CD300LF;ZNF664;TECTA;MBNL1;CDSN;STAT3;GOT2;SLC11A2;HPCAL1;MITF;SUPT5H;FANCG;EPN1;SSTR5;RBL2;TANC1;BMP1;HOOK2;FAM151A;OR4K14;GNAS;LHX6;PIK3C3;SERINC2
GATA3 21867929 ChIP-Seq CD8 Mouse	68/1397	0.747821	0.999993	0.924086	0.268531	GPR27;DYRK4;ACY3;MS4A7;ZFAND2B;HTR2B;PPAN;LPCAT1;UBE3A;ABAT;TMEM140;CNDP1;FAM107B;GRIP1;FRAT1;RPS6KA5;RCC1;FBXO5;BCAS1;HOXA4;ATPAF2;CSGALNACT1;RAB2A;ENTPD2;S100A1;COG2;FOXL1;HDHD2;CPT1B;NCOR2;ST7L;AFG3L2;CACNB3;NRG4;EHBP1L1;RAPGEF1;LYG2;TMEM106A;NDRG4;ASAH1;CPB1;NOTCH1;TNXB;PPM1H;CACNA1B;NEXN;TULP1;PRKCZ;PIK3R6;WRN;CNR2;HRH2;GPC1;CXCR2;NOTO;SLC38A9;NKX6-1;ANKRD28;ARPP21;SLC10A1;PYCR1;OTOP1;HTR5A;…
STAT3 24763339 ChIP-Seq IMN-ESCs Mouse	68/1398	0.749869	0.999993	0.923339	0.265789	AHCYL2;CALCOCO1;FBXO27;ABAT;KLHDC7A;FBXO22;ELFN1;AFF1;SLC8A1;NHSL1;SALL4;MCF2L;SPIN1;KIF21A;FBXO7;KPNA1;ATPAF2;SACM1L;HPCAL1;SLC39A11;SETMAR;RRAS2;CNPY1;AFAP1;FRMD4A;TMC2;DNAJC3;RBL2;WDR82;SIDT1;VWA2;CCDC81;SLC29A3;KCTD15;MAD1L1;GRAMD1C;KANK1;MACF1;FBXO47;AGAP1;ARHGAP15;PRDX5;WDR70;SPP1;SLITRK6;GCNT2;INPP5K;CDH24;TXNDC2;APOB;NKX6-1;CLVS1;SMAD2;MYO10;RIOK3;GOT2;SORBS2;HTR5A;OXR1;SMAD7;NFKBIA;WEE1;…
GATA1 19941827 ChIP-Seq MEL86 Mouse	74/1519	0.753994	0.999993	0.924492	0.261049	MTCH2;FLT3;ITSN1;GDE1;ABAT;TMEM140;FRAT1;GABRR1;BCL7A;SH3PXD2A;TIMP2;PDE4A;SOX8;TECTA;ACOT7;SLC11A2;HPCAL1;CNPY1;MITF;SSTR5;RUNX1;NCOR2;EHBP1L1;ASPG;RAPGEF1;KCTD17;CCDC81;ZFPM1;BIRC2;VGLL4;CELA3B;DHX9;SP140;TMPRSS4;SLC1A2;IQGAP2;PIK3R6;APOLD1;TMEM123;SH3TC2;CNR2;ABLIM3;EPCAM;ALOX5;ST8SIA4;GCNT2;SLC17A3;RPH3AL;OSBPL6;BCL11A;RCC2;PRG2;NMNAT2;CDC42BPB;MEX3D;GP6;RANBP6;OXR1;ARHGAP25;POU2F3;SMAD7;TMEM…
TET1 21490601 ChIP-Seq MESCs Mouse	79/1618	0.754021	0.999993	0.926477	0.261577	CALCOCO1;HDAC10;AMD1;PIK3CD;KLHDC7A;SMC4;LOXL2;FRAT1;CSRP1;KPNA6;TIMP2;KIF21A;SOX8;LRRFIP1;MAP3K6;LZTS2;TGIF1;RAB2A;ACOT7;RRAS2;MITF;AP3B2;ETV6;THAP6;ADORA2B;KCNQ2;VWA2;DNA2;KCTD17;ATF6;ALDH7A1;ASAH1;CASZ1;NOTCH1;TNXB;H6PD;PPM1H;AGAP1;TULP1;RCHY1;HOXD11;PRKCZ;NID2;FUT4;ADD1;GCNT2;RNF39;RGS20;MBP;CLVS1;TRPM4;ANKRD28;MBD4;MPP2;SMAD4;BCL11A;STAT3;RANBP17;DAB2IP;LNPEP;HTR5A;SOD2;HIPK3;GPN3;SMAD7;EXT2…
GATA6 25053715 ChIP-Seq YYC3 Human	80/1639	0.756311	0.999993	0.926064	0.258652	ERRFI1;SH3GL3;ST6GALNAC1;CALCOCO1;MS4A7;GDE1;HIF3A;RAB43;FAM174B;KPNA6;REV3L;TNFRSF8;KIF21A;NEK3;HTATIP2;HOXA4;TGIF1;ABCC4;ACOT7;ITGA3;PGAM1;KCNH8;CYP3A43;NIPSNAP1;RUNX1;ST7L;DNAJC3;CYP2A7;PTP4A2;MS4A6A;DPM3;ELF3;ADORA2B;NRG4;EHBP1L1;XCL2;ATF6;ZFPM1;KANK1;CELA3B;CASZ1;H6PD;DHX9;PPM1H;AK2;ITLN1;FOXK2;ARHGAP17;IQGAP2;EVPL;TSPAN32;TMEM123;UBB;S100A16;S100A13;GCNT2;CDH24;CKB;BCL2L14;S100A11;SLC38A4;S…
MEIS1 26253404 ChIP-Seq OPTIC CUPS Mouse	71/1461	0.75688	0.999993	0.922154	0.256866	AHCYL2;ABAT;KLHDC7A;SLC6A1;SLC4A4;AFF1;SLC8A1;LOXL2;LMBR1;MFSD6;NHSL1;SH3PXD2A;PPP2R1A;DLGAP1;SOX8;PRSS2;RAB2A;MBNL1;PLEKHG1;SACM1L;HAUS3;MITF;FRMD4A;MYO7A;NEIL3;NRG4;VOPP1;CYP2E1;ZFPM1;BIRC2;VGLL4;CASZ1;RWDD2A;SLC43A2;SP140;AK2;LIN7A;HOXD11;ARHGAP15;PRDX5;FLRT2;ATXN7;GPC1;SAP30L;SLITRK6;RGS20;APBB2;FADD;OTX1;CLVS1;SMAD2;ATE1;TMEM86A;OSBPL6;MYO10;MICAL2;GAD2;SORBS2;LHFPL2;HTR5A;SMAD7;NFKBIA;NAGK;…
SRY 22984422 ChIP-ChIP TESTIS Rat	6/142	0.757071	0.999993	0.799898	0.22261	LAG3;DPM3;FLRT2;GIPC2;TNF;ADD1
ESR1 17901129 ChIP-ChIP LIVER Mouse	16/354	0.758424	0.999993	0.85732	0.23706	STAT3;GOT2;ETFB;NDRG2;RABGGTB;RCHY1;ASGR1;FRAT1;WEE1;SLPI;UBB;BSG;RNPEP;LZTS2;ATF6;KCTD15
TAL1 30185409 ChIP-Seq HPC Mouse BoneMarrow Leukemia	106/2154	0.75978	0.999993	0.932965	0.25631	ITSN1;UBE3A;LRRC71;ADARB2;SMC4;SLC4A4;SLC8A1;GCSH;ANKFY1;TNFRSF8;CDK5RAP2;MAP2K3;MBNL1;KCNH8;HPCAL1;TTC7B;SETMAR;DDX10;VWDE;RUNX1;NEIL3;CCDC80;SPATA17;MAPKAPK2;KCTD17;ATF6;ZFPM1;NDRG4;CPB1;NOTCH1;DHX9;SMIM1;SLC1A2;AGAP1;LIN7A;ARHGAP17;IQGAP2;PRDM11;ARHGAP15;ACAT2;TMEM123;FLRT2;WDR70;ORC2;ST8SIA4;UGT3A2;MBP;BCL2L14;CLCA4;UBE2H;RANBP17;KLHL28;PRG2;LNPEP;GP6;POU2F3;SMAD7;CCDC88A;TG;LPAR6;RHEB;DMXL1;…
SUZ12 16625203 ChIP-ChIP MESCs Mouse	45/944	0.759957	0.999993	0.904759	0.24835	UCN;SEMA3C;FLT3;KCNC4;MAST1;TULP1;ADARB2;HOXD11;NPAS1;FGFRL1;STK10;GRIN2A;FRAT1;FLRT2;RASSF5;ST8SIA4;HOXA2;EFHD1;RGS20;SOX8;OTX1;SCARF2;NKX6-1;HOXA5;CALN1;HOXA4;MPP2;SRD5A2;BCL11A;PCDHGC4;GAD2;NMNAT2;PTP4A2;PCDHGA12;CACNB3;NIN;RHEB;HECW2;SIDT1;PMP22;LHX6;VWA2;HOXB7;ZFPM1;KCTD15
MYCN 21190229 ChIP-Seq SHEP-21N Human	12/271	0.760742	0.999993	0.839409	0.229546	ABCC4;ERICH1;RASSF5;SLC6A15;RANBP17;ST8SIA4;HLA-DPB1;AK2;ANKFY1;PDE4A;HDHD2;IQGAP2
BCL6 27268052 Chip-Seq Bcells Human	76/1563	0.762369	0.999993	0.922349	0.250256	JRK;ST6GALNAC1;NAA40;PSCA;ITSN1;ZFAND2B;HTR2B;LPCAT1;PIK3CD;IFI30;ELFN1;ASGR1;FGFRL1;FAM107B;TRMT112;MCF2L;TAGAP;KPNA6;MAP3K6;SCARF2;HOXA5;HOXA4;MAP2K3;LYNX1;PLEKHG5;SLC11A2;HPCAL1;RHOG;SDHA;CPT1C;ETV6;DUSP22;SLPI;OPTC;ADORA2B;KCNQ2;EHBP1L1;ASPG;CRH;SULT6B1;ZFPM1;STX1A;VGLL4;ST6GALNAC6;CFD;NOTCH1;COL13A1;CATSPER4;NPAS1;PRPSAP2;UBB;EPCAM;GNG7;SAP30L;INPP5K;LAIR2;FADD;CD300LF;CLVS1;S100A10;NTNG2;P2…
RUNX1 17652178 ChIP-ChIP JURKAT Human	34/724	0.764117	0.999993	0.891152	0.239751	COLEC11;CD163L1;ADARB2;IQGAP2;SLC8A1;RAB43;IL18RAP;PLAGL1;RASSF5;CREG1;MCF2L;TAGAP;ST8SIA4;APBB2;LZTS2;S100A11;S100A10;CDT1;ARHGEF10;SMAD3;BCL11A;STAT3;HPCAL1;RHOG;GAD2;VRK2;RUNX1;ETV6;ST7L;OR2L13;AAK1;ATP13A4;CYP2E1;ATF6
SUZ12 18974828 ChIP-Seq MESCs Mouse	76/1564	0.764253	0.999993	0.921676	0.247799	GPR27;UCN;EIF4E3;FLT3;KCNC4;ITGB2;ADARB2;SLC4A4;RASSF5;TIMP2;TNFRSF8;HOXA2;EFHD1;SCARF2;HOXA5;CALN1;HOXA4;TGIF1;ENTPD2;AFAP1;FOXL1;SSTR5;RUNX1;CACNB3;ADORA2B;HECW2;KCNQ2;SIDT1;VWA2;HOXB7;NBL1;ZFPM1;CASZ1;TNXB;COL13A1;GPR88;PPM1H;SLC1A2;NEXN;LIN7A;TULP1;HOXD11;NPAS1;ASCL2;FUT4;GRIN2A;FLRT2;CHSY1;HRH2;PLAGL1;ALOX5;ST8SIA4;RGS20;MBP;OTX1;NKX6-1;OSBPL6;SMAD3;SRD5A2;BCL11A;PCDHGC4;MICAL2;GAD2;NMNAT2;O…
SMARCD1 25818293 ChIP-Seq ESCs Mouse	82/1683	0.764463	0.999993	0.924	0.24817	DENND1B;AHCYL2;TENM2;FLT3;SLC4A4;CNDP1;HAPLN1;FAM107B;ADAMTS4;IL18RAP;RPS6KA5;ANKFY1;PDE4A;LRRFIP1;ROS1;KPNA1;CALN1;CDK5RAP2;NCOA2;ABCC4;ACOT7;SLC39A11;SETMAR;CNPY1;ETV6;RUNX1;UHMK1;DUSP22;SPATA17;VOPP1;ATF6;ALDH7A1;MAD1L1;MACF1;SEMA3C;PPM1H;AGAP1;RCHY1;PRKCZ;GRIN2A;WRN;RNASEH1;ZFP57;CHTF8;ATXN7;TTC21B;RGS20;APBB2;KANSL1L;S100A11;CLVS1;ATE1;RBM39;OSBPL6;MYO10;ARPP21;KCNIP1;GOT2;RANBP17;KLHL28;DAB…
RUNX1 21571218 ChIP-Seq MEGAKARYOCYTES Human	209/4172	0.765067	0.999993	0.946944	0.253585	ERRFI1;AHCYL2;RNH1;UXS1;DNHD1;ACCS;ADARB2;BACH1;PWP1;RASSF1;RPS6KA5;PPP2R1A;RASSF5;ANKFY1;SOX8;CCNL1;TBC1D22A;SLC35C2;SACM1L;HPCAL1;COG2;SETMAR;AFAP1;MYO7A;CRNKL1;RUNX1;NEIL3;HECW2;KCNQ2;ALPK2;ZFPM1;KCTD15;CFD;RWDD2A;AGAP1;IQGAP2;PRDM11;PRKCZ;ARPP19;GRIN2A;PRDX5;PRPSAP2;CHTF8;WDR70;FADD;MAP9;CDT1;ZNF383;RCC2;SLC35E3;MICAL2;GP6;GPN3;SETX;CCDC88A;TG;TH;ARL2BP;FAT2;CCDC122;DENND1B;ACY3;ASGR1;CSRP1;R…
BMI1 19503595 ChIP-Seq MEFsC Mouse	24/521	0.765718	0.999993	0.873902	0.233281	MACF1;COLEC11;BRSK2;ENTPD2;ITGA3;DHX9;SLC10A1;PDE6G;SLC39A11;AK2;ABAT;PKD1L2;HIF3A;MEX3D;ADAP1;UPK3B;DHRS9;DNAJB6;TNFRSF8;RGS20;KRAS;RAB17;QRICH2;HOXA5
LEF1 29337183 ChIP-Seq mESC Mouse Stem	115/2335	0.766078	0.999993	0.933213	0.248675	ERRFI1;AHCYL2;BACH1;LOXL2;FAM107B;GNPTAB;RASSF5;HOXA2;KIF21A;TBC1D22A;HOXA5;KPNA1;CDK5RAP2;CSGALNACT1;MBNL1;ACOT7;SPNS3;FAM118A;TTC7B;MITF;FRMD4A;LAX1;RUNX1;TANC1;HECW2;MAPKAPK2;SPECC1L;ATF6;MAD1L1;MACF1;CASZ1;NOTCH1;COL13A1;ARHGAP17;PRKCZ;FBXO42;CRACR2A;ATXN7;ZC3H18;S100A14;BCL2L14;SMAD2;UBE2H;BCL11A;CBX3;RCC2;ANKRD22;MICAL2;POU2F3;HOPX;SLC16A13;SMAD7;NFKBIA;GIPC2;AAK1;FAT2;TMCC3;NOL10;FGFR2;ST6…
GATA6 21074721 ChIP-Seq CACO-2 Human	77/1585	0.766437	0.999993	0.921316	0.245073	ERRFI1;CDA;DENND1B;KCNC4;TCHH;PIK3CD;KLHDC7A;ADARB2;FAM107B;ADAMTS4;SH3PXD2A;RASSF5;FLVCR1;KPNA6;TNFRSF8;RCC1;CLCC1;MAP3K6;ACOT7;NUP133;PABPC4;PLEKHG5;COG2;FRMD4A;RABGGTB;LAX1;UHMK1;ST7L;PTP4A2;AIM2;ELF3;OPTC;MMP23B;MAPKAPK2;XCL2;ATF6;NBL1;SLC29A3;MACF1;CELA3B;CASZ1;H6PD;DHX9;CATSPER4;CRCT1;GPR88;AK2;ITLN1;NEXN;PRKCZ;FBXO42;RPF1;CDC42;IFI16;CNR2;S100A16;CREG1;FADD;CLSPN;S100A11;CLCA4;S100A10;CYP2…
CREB1 15753290 ChIP-ChIP HEK293T Human	20/440	0.769799	0.999993	0.861979	0.225516	ACAD8;MBD4;BRD1;UBE2H;AK2;PPAN;DDX10;SUPT5H;PWP1;CCT6A;COPS3;PRDX5;RASSF1;EHD4;NAGK;RPS6KA5;PSMC3;TPP2;ERCC5;ATF6
KAP1 22055183 ChIP-Seq ESCs Mouse	48/1009	0.771077	0.999993	0.902423	0.2346	ST6GALNAC1;ASAH1;NAA40;FBXO27;SP140;PPAN;ITLN1;RPL10A;PRKCZ;ASCL2;PWP1;PRDX5;DNAJB6;SH3PXD2A;RNF215;ATXN7;PPP2R1A;HRH2;PLAGL1;UGT3A2;RGS20;PURG;ATE1;ACOT7;NUP133;SP110;CBX3;PABPC4;PYHIN1;GOT2;PLA2G4C;TRPV2;DEFA3;NMNAT2;SOD2;UPK3B;EPN1;NIPSNAP1;TMC2;NAP1L4;EXT2;ALOX5AP;GNAS;CRH;ALPK2;LY6G5C;KCTD15;ST6GALNAC6
SOX2 18692474 ChIP-Seq MESCs Mouse	113/2302	0.775975	0.999993	0.92969	0.235802	CDA;UXS1;FBXO27;ITSN1;ATN1;KLHDC7A;IFI30;TMEM140;FBXO22;BACH1;STK10;SCGN;RASSF1;FRAT1;SALL4;KIF21A;FBXO5;CLCC1;LZTS2;FBXO7;CALN1;FBXW10;RPL21;S100A1;SLC6A15;CNPY1;TANC1;CACNB3;ZFP41;WDR82;DGKQ;KCNQ2;IGFALS;ATF6;TP53;ALDH7A1;MAD1L1;NDRG4;NOTCH1;H6PD;DHX9;FBXO47;ARHGAP17;NID2;ZFP57;UBB;S100A13;MBP;BCL2L14;SLC38A4;NTNG2;OSBPL6;CDSN;RNASE11;CBX3;RCC2;KLHL28;SLC35E3;LNPEP;POU2F3;SLC16A13;SMAD7;SETX;NF…
RARG 19884340 ChIP-ChIP MEFs Mouse	14/317	0.77672	0.999993	0.836752	0.211427	JRK;MBNL1;PSCA;GDE1;RPL10A;NID2;FAM107B;LOXL2;HOOK2;BSG;EPS8L2;THRSP;NBL1;FGFR2
KLF5 25053715 ChIP-Seq YYC3 Human	77/1591	0.777425	0.999993	0.917349	0.230959	MTCH2;RNH1;EIF4E3;KCNC4;MAST1;SLC8A1;CNDP2;SENP5;TIMP2;LRRFIP1;CCNL1;FBXO7;TBC1D22A;TP63;CALN1;ENTPD2;ACOT7;ITGA3;KCNH8;SETMAR;AFAP1;NCOR2;PTP4A2;SLPI;ELF3;KIFC2;CATSPERG;MMP23B;KCNQ2;ASPG;VOPP1;MFGE8;KCTD15;CFD;CPB1;NOTCH1;AGAP1;TARP;EVPL;PRKCZ;FUT4;CDC42;DNAJB6;ATXN7;S100A16;POLR2E;EPS8L2;CD300LF;BCL2L14;S100A11;S100A10;RBM39;CIZ1;SMAD3;ARPP21;KCNIP1;CBX3;DAB2IP;MICAL2;LNPEP;PXDNL;VWA3B;NMNAT2;…
SPI1 22096565 ChIP-ChIP GC-B Mouse	49/1032	0.77757	0.999993	0.900409	0.226526	CALCOCO1;ITSN1;HDLBP;HIF3A;IFI30;ADAMTS4;RASSF1;PPP2R1A;ANXA6;RHOG;SETMAR;ETV6;ST7L;RBL2;PLSCR1;THAP6;PREPL;SPATA17;SLPI;MAPKAPK2;ATF5;VGLL4;RCHY1;ARHGAP15;ARPP19;TSPAN32;PRDX5;KIF3B;CNR2;DNAJB6;ERICH1;METTL7A;CD300LF;BCL2L14;S100A10;MBD4;RIOK3;BCL11A;FUCA1;NR1H2;STAT3;TRPV2;ARHGAP25;NFKBIA;PSMC1;DMXL1;NMT1;LNX1;TPP2
TBX3 20139965 ChIP-Seq MESCs Mouse	36/770	0.778337	0.999993	0.886629	0.222186	CALCOCO1;CASZ1;COL13A1;FBXO27;FBXO47;KLHDC7A;ARHGAP17;FBXO22;FLRT2;SALL4;MCF2L;HRH4;MBP;KIF21A;CCNL1;APOB;NKX6-1;CDK5RAP2;ARHGEF10;MYO10;KCNH8;SLC6A15;GOT2;KLHL28;CNPY1;LNPEP;FRMD4A;NEIL3;ZFYVE19;CRH;CSPG5;LHX6;ATF5;KCTD15;MAD1L1;FGFR2
SMAD3 21741376 ChIP-Seq ESCs Human	75/1552	0.778777	0.999993	0.915954	0.229016	ERRFI1;UCN;ITSN1;KLHDC7A;ASGR1;RPS6KA5;SH3PXD2A;DLGAP1;LRRFIP1;CCNL1;ZNF521;TP63;CDK5RAP2;LYNX1;ACOT7;SACM1L;SLC39A11;KIF25;HLA-C;MYO7A;VRK2;ETV6;TANC1;AFG3L2;OPTC;ADORA2B;CLDN14;SIDT1;VOPP1;CYLC2;KANK1;CASZ1;CPB1;FBXO47;AGAP1;PRDM11;ARHGAP15;LILRA4;FBXO42;ERICH1;PLAGL1;NRIP2;CPAMD8;NLRP5;GCNT2;BCL2L14;CLVS1;LHPP;PURG;SYT5;SMAD2;NTNG2;RPH3AL;P2RY11;MYO10;KCNIP1;BCL11A;GOT2;PRG2;MICAL2;GAD2;MTHFS;…
MYC 19829295 ChIP-Seq ESCs Human	76/1572	0.778997	0.999993	0.916328	0.228851	DENND1B;CALCOCO1;TMEM151B;PSCA;MS4A7;ETFB;IFI30;RPL10A;ELFN1;AFF1;GRIP1;SCGN;SH3PXD2A;RASSF5;BSG;KPNA6;TIMP2;TNFRSF8;CLCC1;FBXO7;FBXW10;SLC6A15;PLA2G4C;HLA-C;MYO7A;AP3B2;EPN1;NIPSNAP1;DUSP22;CCDC80;SLPI;ZFP41;HECW2;DNA2;MFGE8;STX1A;BRSK2;H6PD;STXBP1;TMPRSS4;PRUNE2;AK2;PRDM11;ADD1;LILRA4;RPF1;WDR70;ATXN7;NRIP2;MBP;APBB2;APOB;KIAA0319;S100A11;SMAD4;OSBPL6;RCC2;ANKRD22;TRPV2;MICAL2;SUOX;MEX3D;KLK11;…
MYC 18940864 ChIP-ChIP HL60 Human	27/587	0.77928	0.999993	0.872124	0.217494	SH3GL3;GLS2;FOXK2;PPP2R1A;TAGAP;MBP;FBXO5;MAP3K6;NKX6-1;TBC1D22A;TMEM86A;ZNF680;RPL21;NIPA1;SLC39A11;PRG2;SUPT5H;OXR1;UHMK1;SMAD7;PTP4A2;EXT2;IL5;DHRS9;ZNF714;ALDH7A1;TMEM106A
LYL1 20887958 ChIP-Seq HPC-7 Mouse	27/587	0.77928	0.999993	0.872124	0.217494	ITLN1;ARHGAP15;ASCL2;MPO;TSPAN32;SCGN;CNR2;CREG1;GCNT2;POLR2E;DLGAP1;KPNA1;SLC36A2;FUCA1;PGAM1;PCDHGC4;STAT3;NMNAT2;MED29;RBL2;OPTC;ABI3;GNAS;VOPP1;TMCC3;ZFPM1;STX1A
ZFP42 18358816 ChIP-ChIP MESCs Mouse	48/1013	0.779998	0.999993	0.898483	0.223241	NOTCH1;HDLBP;HOXD11;SMC4;MTO1;NID2;ACAT2;ADAMTS4;UBB;ATXN7;DEAF1;PPP2R1A;RASSF5;CREG1;KPNA6;S100A13;GCNT2;HOXA2;CKB;CCNL1;SLC38A4;CDK5RAP2;RBM39;PTCD2;CBX3;PGAM1;SACM1L;SLC6A15;SLC11A2;SLC39A11;TRPV2;GAD2;RAD23A;HDHD2;SUPT5H;RANBP6;RUNX1;SMAD7;HADHB;CCT6A;COPS3;PCDHGA12;TH;RHEB;GNAS;TRMT12;TRIP12;SUGT1
MNX1 26342078 ChIP-Seq MIN6-4N Mouse	74/1533	0.780391	0.999993	0.914889	0.226856	SNED1;UCN;PSCA;UXS1;LPCAT1;HIF3A;RPL10A;TNF;PWP1;ADAMTS4;GRIP1;MFSD6;GNPTAB;BSG;REV3L;ANXA6;DLGAP1;KIF21A;FBXO5;BCAS1;TGIF1;NCOA2;PLEKHG1;ITGA3;KCNH8;SLC11A2;SDHA;UHMK1;PTP4A2;DPM3;AIM2;HECW2;SIDT1;DNA2;ATF6;HOXB7;SLC29A3;B4GALT4;CCDC40;ASAH1;COL13A1;SLC43A2;GPR88;ITLN1;IQGAP2;NDRG2;NID2;TMEM70;UBB;CXCR2;HRH4;SLITRK6;SLAMF8;RGS20;LHPP;ANKRD28;RIOK3;RANBP17;CRIPT;TRPV2;SUOX;MEX3D;SLC16A13;PCDHGA12…
POU5F1 18358816 ChIP-ChIP MESCs Mouse	24/526	0.780988	0.999993	0.864964	0.213815	MAP2K3;CDT1;NOTCH1;FBXO27;HDLBP;GAD2;OTOP1;SLC6A1;HOXD11;AP3B2;TMEM70;ADAMTS4;CCT6A;NFKBIA;PRDX5;PCDHGA12;LMBR1;PLSCR1;ZFP57;UBB;HOOK2;DRG2;ALDH7A1;FGFR2
SA1 27219007 Chip-Seq Bcells Human	79/1633	0.781473	0.999993	0.916744	0.226046	CDA;KCNC4;ATN1;PIK3CD;KLHDC7A;MTO1;ASGR1;ADAMTS4;GNPTAB;RASSF5;C1RL;KPNA6;ANKFY1;TNFRSF8;VSTM1;RCC1;MAP3K6;LZTS2;LAG3;ACOT7;S100A1;PABPC4;PLEKHG5;SLC35C2;SPNS3;SLC11A2;RRAS2;MYO7A;SSTR5;PTP4A2;OPTC;CATSPERG;MMP23B;EHBP1L1;CYP2E1;IGFALS;MFGE8;NBL1;SLC29A3;BRSK2;CASZ1;H6PD;CATSPER4;GLS2;GPR88;TMPRSS4;AK2;LIN7A;ARHGAP17;PRDM11;PRKCZ;ACAT2;FBXO42;CDC42;TMEM123;CNR2;CREG1;CPAMD8;S100A13;EPS8L2;S100A14…
STAT3 18555785 Chip-Seq ESCs Mouse	72/1495	0.783689	0.999993	0.912678	0.222459	SNED1;DENND1B;UXS1;KCNC4;HTR2B;HDLBP;FAM107B;ADAMTS4;MFSD6;IL18RAP;CSRP1;PSMD5;RASSF5;SALL4;RNPEP;EFHD1;LRRFIP1;CCNL1;BCAS1;DIS3L2;NCOA2;SP110;SLC35C2;FRMD4A;LAX1;TMC2;UHMK1;SPATA17;AIM2;SLPI;ELF3;OPTC;ZFYVE19;HECW2;MAPKAPK2;KCNQ2;WDFY1;CRH;ATF6;NOTCH1;DHX9;SLC1A2;CACNA1B;ITLN1;AGAP1;PRDM11;ARHGAP15;TMEM70;CREG1;GPC1;TTC21B;SLAMF8;ST8SIA4;RGS20;USP50;RBM38;ATP8B4;PYHIN1;DAB2IP;NMNAT2;HIPK3;SETX;C…
POU5F1 18347094 ChIP-ChIP MESCs Mouse	75/1555	0.784189	0.999993	0.91394	0.222183	MTCH2;ITSN1;HDLBP;KLHDC7A;TMEM140;BACH1;GRIP1;SCGN;RASSF1;NHSL1;SALL4;MCF2L;PGM3;REV3L;ANXA6;SPIN1;DLGAP1;KIF21A;FBXO7;HOXA5;ATPAF2;ARHGEF10;ABCC4;ACOT7;ITGA3;PLEKHG5;SLC6A15;FRMD4A;SDHA;NCOR2;DNAJC3;MYL6;PLSCR1;PREPL;WDR82;CLDN14;DGKQ;RAPGEF1;TP53;TMEM106A;MAD1L1;CASZ1;NOTCH1;SEMA3C;SLC1A2;ARHGAP17;HOXD11;ASCL2;NID2;ADD1;ZFP57;UBB;SPP1;GCNT2;POLR2E;RGS20;OTX1;SLC38A4;OSBPL6;CDSN;BCL11A;RCC2;DAB2…
ELK1 19687146 ChIP-ChIP HELA Human	32/691	0.784285	0.999993	0.877938	0.213324	MTIF2;TMEM70;ADAMTS4;PRDX5;WDR70;PPP2R1A;SEC61G;RCC1;ZNF304;ATE1;MYO10;RIOK3;CARD8;NR1H2;SLC11A2;LNPEP;MITF;RABGGTB;HYPK;HADHB;DNAJC3;RBL2;MYL6;NAGK;SNX14;TRMT12;TPP2;PIK3C3;ERCC5;NDUFAF1;TMEM106A;OR10A5
GATA1 30185409 ChIP-Seq HPC Mouse BoneMarrow Leukemia	41/874	0.784944	0.999993	0.88934	0.215348	AHCYL2;SMIM1;ITSN1;KCNC4;SLC1A2;ARHGAP17;PRDM11;RPL10A;GCSH;ADAMTS4;SAP30L;POLR2E;DLGAP1;MBP;FBXO5;OIT3;BCAS1;TECTA;RBM38;MAP2K3;UBE2H;ATP8B4;MYO10;DAB2IP;PRG2;MYO7A;MEX3D;ARHGAP25;POU2F3;RUNX1;NCOR2;EXT2;TG;RHEB;MAPKAPK2;ALOX5AP;TMCC3;ATF6;MDGA1;ZFPM1;KCTD15
STAT5A 28732065 ChIP-Seq J2E Mouse Blood	3/79	0.787838	0.999993	0.715911	0.170718	MAP2K3;AHCYL2;HOOK2
STAT3 19079543 ChIP-ChIP MESCs Mouse	31/672	0.787955	0.999993	0.874382	0.208378	CFD;ERRFI1;BRSK2;ADARB2;TSPAN32;FUT4;ZFP57;SALL4;C1RL;APBB2;FBXO7;BCAS1;SMAD2;NCOA2;TMEM86A;LYNX1;ITGA3;PDE6G;STAT3;SLC39A11;DAB2IP;FOXL1;UPK3B;SUOX;THOC7;PCDHGA12;CCDC80;HOOK2;ZFYVE19;GNAS;TPP2
GATA3 27048872 Chip-Seq THYMUS Human	78/1617	0.788269	0.999993	0.913802	0.217408	ERRFI1;SH3GL3;SNED1;FLT3;ITGB2;ATN1;LPCAT1;TMEM140;TNF;SLC4A4;ABHD10;SENP5;MCF2L;BSG;EPSTI1;REV3L;NEK3;CLCC1;SCARF2;ROS1;ENTPD2;ACOT7;PABPC4;SPNS3;TTC7B;RHOG;RRAS2;HLA-C;LAX1;AP3B2;SUMF2;NIPSNAP1;THOC7;RUNX1;DUSP22;PTP4A2;MMP23B;ZNF714;RAPGEF1;SIDT1;GEMIN4;VOPP1;CCDC81;MFGE8;SULT6B1;ATF6;ZFPM1;BIRC2;NOTCH1;IQGAP2;ARHGAP15;RPF1;TMEM123;PRPSAP2;IFI16;KIF3B;RNF215;HRH2;CREG1;S100A11;SLC17A3;ARPP21;K…
KDM2B 26808549 Chip-Seq DND41 Human	80/1657	0.788658	0.999993	0.914547	0.217135	DENND1B;HDAC10;KCNC4;ITGB2;ATN1;PIK3CD;IFI30;SLC8A1;RASSF1;FRAT1;BCL7A;RASSF5;MCF2L;BSG;RNPEP;RCC1;PDE4A;MAP3K6;CCNL1;LZTS2;SLC16A3;HRAS;MAP2K3;NCOA2;BRD1;PLEKHG5;HPCAL1;RHOG;RRAS2;EPN1;NIPSNAP1;TMC2;ETV6;UHMK1;RBL2;TANC1;PTP4A2;CACNB3;PNLDC1;CATSPERG;MMP23B;KCNQ2;EHBP1L1;SIDT1;ZFPM1;BIRC2;STX1A;SLC43A2;STXBP1;PPM1H;FOXK2;ASCL2;APOLD1;FBXO42;CDC42;TMEM123;PRDX5;PRPSAP2;HRH2;CREG1;ST8SIA4;MBP;CLSP…
FOXA1 26769127 Chip-Seq PDAC-Cell Line Human	80/1658	0.790372	0.999993	0.913915	0.215	ERRFI1;CCDC122;CDA;DENND1B;ST6GALNAC1;ATN1;GDE1;KLHDC7A;ADARB2;FGFRL1;BCL7A;RASSF5;BSG;RNPEP;KPNA6;RCC1;KIF21A;LRRFIP1;LZTS2;RAB2A;MAP2K3;ABCC4;ACOT7;NUP133;S100A1;PGAM1;SLC11A2;COG2;AFAP1;SDHA;PTP4A2;MYL6;EHBP1L1;CYP2E1;DNA2;ATF6;SOS2;NBL1;BIRC2;DHX9;TMPRSS4;PPM1H;AK2;NEXN;RCHY1;PRDM11;EVPL;FBXO42;RPF1;TMEM123;CNR2;FLRT2;S100A16;CDH24;CD59;EPS8L2;CDH26;CD300LF;BCL2L14;S100A11;CLCA4;S100A10;CYP2J…
SOX3 22085726 ChIP-Seq MUSCLE Mouse	70/1459	0.790721	0.999993	0.908938	0.213428	NAA40;PSCA;HDAC10;FLT3;RPL10A;TNF;CNDP1;RASSF1;MFSD6;GNPTAB;SEC61G;KPNA6;REV3L;TNFRSF8;FBXO7;CDK5RAP2;CSGALNACT1;LYNX1;MBNL1;NUP133;ITGA3;PGAM1;SLC35C2;SLC6A15;FAM118A;FRMD4A;TMC2;RUNX1;JMJD6;AFG3L2;MYL6;BDH2;SLPI;ZFP41;EHBP1L1;SULT6B1;HOXB7;STX1A;MAD1L1;CCDC40;COLEC11;CPB1;PRUNE2;PARD6G;IQGAP2;UBB;GNG7;NRIP2;GCNT2;CDH24;EPS8L2;APBB2;SMAD4;BCL11A;FUCA1;STAT3;GOT2;HTR5A;GP6;HOPX;NAP1L4;EXT2;COPS3;…
STAT5 23275557 ChIP-Seq MAMMARY-EPITHELIUM Mouse	42/897	0.791278	0.999993	0.887397	0.207745	CCDC122;ST6GALNAC1;ASAH1;H6PD;SEMA3C;AGAP1;KLHDC7A;ACCS;SMC4;CNDP2;LMBR1;IL18RAP;ORC3;SEC61G;STAP2;CLCC1;MAP3K6;CCNL1;OIT3;CTSC;KPNA1;ANKRD22;STAT3;KLHL28;LNPEP;SLC50A1;OTOP1;HOPX;ETV6;PLSCR1;DPM3;NAGK;EHD4;HOOK2;ELF3;PMP22;TPP2;FAS;IGFALS;MFGE8;ATF6;VGLL4
ELK1 22589737 ChIP-Seq MCF10A Human	35/755	0.791531	0.999993	0.878565	0.205397	ERRFI1;CASZ1;TNXB;RAB43;STK10;ZFP57;DNAJB6;PPP2R1A;TIMP2;PGM3;APBB2;FBXO7;TBC1D22A;BCL2L14;CSGALNACT1;SYT5;CIZ1;MYO10;NR1H2;KLHL28;TTC7B;RRAS2;MICAL2;OXR1;MED29;HYPK;MYL6;GPR142;NAGK;GIPC2;LNX1;TMCC3;NDUFAF1;MZF1;ZNF696
SMAD3 30307970 ChIP-Seq HCASMC Human CoronaryArtery	85/1759	0.793083	0.999993	0.915037	0.212131	GPR27;ERRFI1;SNED1;MTCH2;RNH1;KCNC4;LPCAT1;ARHGAP39;CIB1;FAM107B;FRAT1;ADGRA1;GNPTAB;FAM174B;SEC61G;BSG;RNPEP;TIMP2;RCC1;PDE4A;LRRFIP1;SLC16A3;BRD1;ENTPD2;ACOT7;PGAM1;NIPA1;RAB3IL1;OR1J1;THOC7;RUNX1;NCOR2;DUSP22;GAREM1;HECW2;KCNQ2;KANK1;ASAH1;CASZ1;H6PD;SEMA3C;DHX9;PLPPR3;SLC1A2;CACNA1B;AK2;FOXK2;AGAP1;PRDM11;HOXD11;TMEM70;ADD1;LILRA4;FBXO42;CDC42;SDCBP;WRN;CHSY1;MBP;APOB;NKX6-1;EMC8;S100A10;LHPP…
NKX2-5 21415370 ChIP-Seq HL-1 Mouse	46/980	0.795887	0.999993	0.889372	0.203042	CCDC122;CDA;DENND1B;JRK;KCNE1;ASAH1;RWDD2A;SLC43A2;PSCA;SEMA3C;GTF3C6;UXS1;HDLBP;NEXN;UBE3A;ETFB;ACAT2;GCSH;PRPSAP2;KIF3B;UBB;CHSY1;RNPEP;LRRFIP1;FADD;LZTS2;ATE1;UBE2H;APAF1;RPL21;RANBP17;MICAL2;FRMD4A;MED29;SETX;RBL2;WEE1;TG;ELF3;ZFP41;ADORA2B;MAPKAPK2;LNX1;ATP13A4;ERCC5;VGLL4
SOX17 20123909 ChIP-Seq XEN Mouse	65/1363	0.797858	0.999993	0.903228	0.203971	CDA;MTCH2;HDLBP;SLC8A1;FRAT1;CSRP1;SALL4;REV3L;ANKFY1;KIF21A;LRRFIP1;LZTS2;CDK5RAP2;ATPAF2;MAP2K3;ABCC4;BRD1;PLEKHG1;ACOT7;S100A1;RAB3IL1;RAD23A;MITF;RABGGTB;PTP4A2;MYL6;PLSCR1;PREPL;CRH;BIRC2;ASAH1;MTIF2;TMEM70;TMEM123;WRN;SH3TC2;FLRT2;UBB;GCNT2;MBP;SLC38A4;ANKRD28;SMAD2;ATE1;SMAD4;FUCA1;PCDHGC4;LNPEP;LHFPL2;SUPT5H;POU2F3;SLC16A13;NFKBIA;CRYGD;GIPC2;NMT1;GNAS;NF1;TRMT12;PMP22;TPP2;THRSP;QRICH2;R…
ELF5 23300383 ChIP-Seq T47D Human	40/860	0.799288	0.999993	0.881158	0.197409	DENND1B;JRK;ST6GALNAC1;BRSK2;CALCOCO1;NOTCH1;PSCA;LPCAT1;MTIF2;SDCBP;TMEM123;KIF3B;CHSY1;PPP2R1A;PLAGL1;SEC61G;RNPEP;FBXO5;FADD;CCNL1;ZNF664;LHPP;TECTA;RAB2A;ZNF680;ZNF383;PTCD2;RCC2;SACM1L;OR2J1;OXR1;RUNX1;PSMC3;RIMBP2;LNX1;NOL10;CYP2E1;NDUFAF1;BIRC2;VGLL4
IRF8 22096565 ChIP-ChIP GC-B Human	6/150	0.801084	0.999993	0.755138	0.167482	ACY3;EPSTI1;HLA-C;LNPEP;RUNX1;ETV6
ELF1 20517297 ChIP-Seq JURKAT Human	38/821	0.803081	0.999993	0.876699	0.192259	JRK;NAA40;RNH1;KCNC4;TMPRSS4;ZFAND2B;FBXO25;ASGR1;LILRA4;LOXL2;STK10;RASSF1;RNASEH1;RCC1;LAIR2;PDE4A;METTL7A;HRAS;LAG3;UBE2H;ACOT7;RNASE11;SPNS3;APCDD1L;HAUS3;LNPEP;MEX3D;RANBP6;AP3B2;COPS3;WEE1;BMP1;ARL2BP;WDR82;MAN2B1;SERINC2;ZFPM1;CCDC40
MECOM 23826213 ChIP-Seq KASUMI Mouse	73/1527	0.80491	0.999993	0.904955	0.196397	RNH1;ITGB2;PPAN;PIK3CD;TMEM140;BACH1;SMC4;TNF;AFF1;FAM107B;RAB43;STK10;ABHD10;IL18RAP;RPS6KA5;CSRP1;ANKFY1;OLR1;LRRFIP1;FBXO7;CTSC;HTATIP2;TGIF1;MBNL1;ACOT7;PGAM1;SLC35C2;SPNS3;NIPA1;RHOG;HAUS3;FRMD4A;APRT;ETV6;MYL6;THAP6;MAPKAPK2;VOPP1;PIK3C3;ATF6;SOS2;ZFPM1;VGLL4;B4GALT4;ASAH1;AGAP1;ARHGAP15;TSPAN32;PIK3R6;ADD1;FBXO42;CHTF8;CNR2;DNAJB6;ERICH1;CREG1;CXCR2;ST8SIA4;GCNT2;S100A10;NTNG2;RBM39;ATP8B4…
P63 26484246 Chip-Seq KERATINOCYTES Human	78/1627	0.805208	0.999993	0.907382	0.196589	DENND1B;ACY3;RNH1;PSCA;FBXO27;ABAT;TRMT112;STK10;GNPTAB;PPP2R1A;BSG;ADAMTSL2;RNPEP;REV3L;PDE4A;DIP2A;LZTS2;OIT3;OR5B2;HRAS;HOXA5;HTATIP2;ACOT7;SP110;PLEKHG5;TANC1;ADORA2B;CATSPERG;VOPP1;ALPK2;MFGE8;TP53;NBL1;ZFPM1;CFD;KANK1;CELA3B;SEMA3C;TMPRSS4;PARD6G;PRDM11;HOXD11;ASCL2;FUT4;CDC42;TMEM123;IFI16;SH3TC2;DEAF1;NRIP2;SAP30L;CD59;EPS8L2;S100A14;METTL7A;S100A11;CLCA4;RPH3AL;SMAD3;MYO10;RIOK3;PYHIN1;R…
STAT3 20064451 ChIP-Seq CD4+T Mouse	39/843	0.806743	0.999993	0.876127	0.188148	CCDC122;DENND1B;CASZ1;CD163L1;UXS1;MS4A7;BACH1;ADAMTS4;RPS6KA5;CNR2;HRH2;TAGAP;TNFRSF8;BCL2L14;S100A11;S100A10;RBM39;UBE2H;ATP8B4;RPH3AL;SLC36A2;KCNIP1;PYHIN1;STAT3;RRAS2;CNPY1;NMNAT2;ARHGAP25;DUSP22;CACNB3;WEE1;HOOK2;DHRS9;ADORA2B;ALOX5AP;PMP22;FAS;NOL10;ALPK2
SMAD4 19686287 ChIP-ChIP HaCaT Human	14/326	0.809451	0.999993	0.812223	0.171703	TGIF1;ARHGEF10;MBNL1;CBX3;SACM1L;SMAD7;HNRNPA2B1;RAPGEF1;OLR1;CD59;CYP2E1;CCNL1;TP53;S100A10
HNF1A 26855178 ChIP-Seq Caco2 Human Colon Adenocarcinoma	18/411	0.810529	0.999993	0.828668	0.174077	ERRFI1;RPH3AL;SMAD3;TMPRSS4;RAB3IL1;KLHDC7A;SUOX;RUNX1;SMAD7;PSMC3;ELF3;S100A16;FCSK;OLR1;DRG2;KRAS;NEK3;CCNL1
SPI1 22790984 ChIP-Seq ERYTHROLEUKEMIA Mouse	75/1572	0.813266	0.999993	0.902683	0.186582	AHCYL2;RNH1;HDAC10;ITGB2;PPAN;PIK3CD;ACCS;COMT;MPO;SCGN;FRAT1;SENP5;TAGAP;CLCC1;TBC1D22A;PLEKHG1;ACOT7;RPL21;PGAM1;SPNS3;SLC11A2;SLC39A11;COG2;RHOG;DDX10;FRMD4A;RUNX1;PLSCR1;AIM2;MAPKAPK2;PIK3C3;ATF6;ALDH7A1;VGLL4;H6PD;AK2;IQGAP2;ARHGAP15;ARPP19;TSPAN32;ADD1;FBXO42;TMEM123;PRDX5;KIF3B;CNR2;WDR70;CREG1;GNG7;ORC3;SAP30L;INPP5K;ZC3H18;STAP2;SLC38A9;TXNDC2;CD300LF;RPL17;SMAD2;MPP2;CIZ1;ATP8B4;RIOK3;G…
TCFCP2L1 18555785 Chip-Seq ESCs Mouse	72/1513	0.814955	0.999993	0.900352	0.184233	ERRFI1;SNED1;DENND1B;UXS1;KLHDC7A;FAM107B;ADAMTS4;MFSD6;IL18RAP;CSRP1;RASSF5;SALL4;RNPEP;LRRFIP1;CCNL1;BCAS1;DIS3L2;NCOA2;MBNL1;FRMD4A;LAX1;UHMK1;TANC1;SPATA17;AIM2;ELF3;OPTC;HECW2;MAPKAPK2;KCNQ2;RAPGEF1;WDFY1;CYLC2;ATF6;CASZ1;DHX9;SYNPO2;SP140;GPR88;SLC1A2;CACNA1B;ITLN1;AGAP1;ARHGAP15;TMEM70;CREG1;GPC1;SLAMF8;ST8SIA4;RGS20;USP50;CDH26;CLVS1;RBM38;NTNG2;ATP8B4;OSBPL6;PYHIN1;DAB2IP;GAD2;NMNAT2;HIP…
AR 19668381 ChIP-Seq PC3 Human	137/2803	0.815175	0.999993	0.922942	0.188606	FBXO25;KLHDC7A;ADARB2;SLC8A1;LOXL2;FAM107B;RASSF1;FRAT1;PPP2R1A;RASSF5;EPSTI1;KPNA6;ANKFY1;TNFRSF8;SOX8;ROS1;TBC1D22A;CALN1;CDK5RAP2;ACOT7;RPL21;SP110;SLC35C2;HPCAL1;FAM118A;DDX10;OR1J1;MITF;FRMD4A;MYO7A;ST7L;TANC1;SPATA17;ZFP41;ATF6;ZFPM1;KCTD15;MAD1L1;MACF1;CASZ1;H6PD;SLC1A2;CACNA1B;LIN7A;PRDM11;CYP19A1;PRKCZ;NID2;GRIN2A;PRDX5;ATXN7;TTC21B;CPAMD8;HRH4;MBP;CDH26;NKX6-1;LHPP;ANKRD28;CYP2J2;NTNG2;…
MYC 18358816 ChIP-ChIP MESCs Mouse	115/2369	0.815753	0.999993	0.917269	0.186797	RNH1;HDAC10;UXS1;FBXO27;PPAN;HDLBP;UBE3A;IFI30;RPL10A;FBXO22;BACH1;SMC4;PWP1;GCSH;PSMD5;PPP2R1A;RCC1;FBXO5;MAP3K6;CCNL1;FBXO7;KPNA1;CDK5RAP2;MAP2K3;RPL21;SLC35C2;SLC6A15;HDHD2;CPT1C;AFG3L2;PREPL;SPATA17;ZFP41;WDFY1;GEMIN4;TP53;MAD1L1;NOTCH1;DHX9;AK2;NID2;ACAT2;FUT4;PRDX5;RNASEH1;UBB;DEAF1;S100A13;SLC38A4;CDT1;CBX3;RCC2;GOT2;SLC35E3;PYCR1;LNPEP;SLC16A13;CCT6A;PCDHGA12;EHD4;HOOK2;RHEB;GNAS;TPP2;NOL…
TP63 22573176 ChIP-Seq HFKS Human	163/3315	0.815874	0.999993	0.927668	0.188777	ERRFI1;AHCYL2;RNH1;FBXO27;FBXO25;PPAN;HDLBP;ABAT;CIB1;IFI30;ADARB2;TMEM140;RPL10A;SLC8A1;STK10;RASSF5;KPNA6;ANKFY1;DIP2A;MAP3K6;PRSS3;LZTS2;TP63;MAP2K3;S100A1;SLC35C2;SACM1L;HPCAL1;TTC7B;AFAP1;ST7L;TANC1;DPM3;ZFP41;DGKQ;EHBP1L1;GEMIN4;CCDC81;ALDH7A1;ZFPM1;KCTD15;CFD;CASZ1;STXBP1;SLC1A2;AK2;PRDM11;PRKCZ;NID2;FBXO42;PRDX5;PRPSAP2;RNASEH1;ZFP57;CHTF8;FLRT2;RNF215;ATXN7;S100A16;CPAMD8;S100A13;TXNDC2;…
NFYB 21822215 ChIP-Seq K562 Human	76/1594	0.816502	0.999993	0.90191	0.182841	ERRFI1;CDA;DENND1B;KCNC4;PIK3CD;KLHDC7A;ADARB2;FAM107B;SH3PXD2A;KPNA6;TNFRSF8;RCC1;CLCC1;MAP3K6;OIT3;CTSC;ACOT7;NUP133;PABPC4;PLEKHG5;COG2;RRAS2;FRMD4A;MYO7A;RABGGTB;ETV6;ST7L;PTP4A2;SPATA17;AIM2;ELF3;OPTC;MMP23B;XCL2;CCDC81;ATF6;NBL1;SLC29A3;MACF1;CELA3B;CASZ1;H6PD;COL13A1;DHX9;CATSPER4;CRCT1;GPR88;SLC1A2;AK2;NEXN;PRKCZ;FBXO42;RPF1;CDC42;IFI16;CNR2;CLSPN;CLCA4;SLC38A4;LHPP;CYP2J2;PYHIN1;RCC2;MIC…
KLF1 20508144 ChIP-Seq FETAL-LIVER-ERYTHROID Mouse	40/868	0.816733	0.999993	0.87226	0.176583	NDRG4;RNH1;GLS2;ITSN1;LPCAT1;AK2;ITLN1;BACH1;AFF1;ADD1;APOLD1;HAPLN1;TMEM123;SH3TC2;UBB;CHSY1;HRH2;TTC21B;SEC61G;SAP30L;APOB;ABCC4;ACOT7;PABPC4;SETMAR;VRK2;OXR1;POU2F3;EPN1;AGMAT;RUNX1;NEURL4;GIPC2;SIDT1;VOPP1;CYP2E1;IGFALS;SUGT1;TBATA;MAD1L1
BCL3 23251550 ChIP-Seq MUSCLE Mouse	33/725	0.817387	0.999993	0.861495	0.173714	JRK;AMD1;ITLN1;RCHY1;FBXO22;RAB43;TRMT112;PRDX5;RASSF1;CSRP1;UBB;EXOSC9;NRIP2;CLCC1;LRRFIP1;RPL17;HOXA5;RBM38;ATE1;RBM39;CRIPT;MED29;SUMF2;NFKBIA;TMCO6;THAP6;PSMC1;SNX14;GEMIN4;TPP2;TUBGCP6;SUGT1;KCTD15
GATA6 21074721 ChIP-Seq CACO-2 Mouse	75/1575	0.818114	0.999993	0.900722	0.180823	ERRFI1;CDA;DENND1B;KCNC4;TCHH;PIK3CD;KLHDC7A;FAM107B;ADAMTS4;RASSF5;FLVCR1;KPNA6;TNFRSF8;RCC1;CLCC1;MAP3K6;ACOT7;PABPC4;PLEKHG5;COG2;RABGGTB;UHMK1;ST7L;PTP4A2;DPM3;SPATA17;AIM2;OPTC;MMP23B;MAPKAPK2;XCL2;DNA2;ATF6;NBL1;SLC29A3;MACF1;CELA3B;CASZ1;H6PD;DHX9;CATSPER4;CRCT1;GPR88;AK2;ITLN1;NEXN;PRKCZ;FBXO42;RPF1;CDC42;IFI16;CNR2;S100A16;CREG1;S100A14;CLSPN;S100A11;CLCA4;S100A10;CYP2J2;FUCA1;PYHIN1;RCC…
TBX3 20139965 ChIP-Seq ESCs Mouse	35/767	0.819501	0.999993	0.863594	0.171907	CALCOCO1;CASZ1;COL13A1;FBXO27;FBXO47;KLHDC7A;ARHGAP17;FBXO22;FLRT2;SALL4;MCF2L;HRH4;MBP;KIF21A;CCNL1;APOB;CDK5RAP2;ARHGEF10;MYO10;KCNH8;SLC6A15;GOT2;KLHL28;CNPY1;LNPEP;FRMD4A;NEIL3;ZFYVE19;CRH;CSPG5;LHX6;ATF5;MAD1L1;KCTD15;FGFR2
P68 20966046 ChIP-Seq HELA Human	75/1576	0.819711	0.999993	0.900071	0.178937	LY6K;JRK;NAA40;RNH1;PSCA;KCNC4;LPCAT1;IFI30;ELFN1;ASGR1;FRAT1;ADAMTSL2;TIMP2;VSTM1;RCC1;PDE4A;SOX8;LZTS2;HRAS;TP63;HOXA5;ARHGEF10;PABPC4;AFG3L2;SLPI;KIFC2;OPTC;ADORA2B;KCNQ2;ASPG;XCL2;FAM193B;ZFPM1;STX1A;CFD;MACF1;CASZ1;NOTCH1;H6PD;COL13A1;SLC43A2;ARHGAP17;MTIF2;PRDM11;LILRA4;KIF3B;UBB;DEAF1;NRIP2;POLR2E;LAIR2;ZC3H18;S100A11;S100A10;ATE1;CIZ1;P2RY11;NR1H2;STAT3;LNPEP;MEX3D;ADAP1;FANCG;NAP1L4;SETX…
STAT3 22323479 ChIP-Seq MACROPHAGE Mouse	1/32	0.820385	0.999993	0.585315	0.115882	STAT3
GRHL2 25758223 ChIP-Seq PLACENTA Mouse	36/788	0.820585	0.999993	0.864552	0.170955	GPR27;NEXN;UBE3A;ARHGAP17;LOC728392;IQGAP2;NPAS1;ZNF709;GRIN2A;FRAT1;EXOSC9;TTC21B;MCF2L;NLRP5;EPSTI1;SPP1;STAP2;NEK3;OIT3;SMAD2;MBNL1;ANKRD30B;ITGA3;PYHIN1;FRMD4A;OXR1;AP3B2;SUMF2;NAP1L4;AAK1;NF1;VOPP1;ESYT3;DRG2;ERCC5;KRAS
FOXM1 32153563 ChIP-Seq SKOV3 Human Ovary OvarianCancer	6/154	0.820649	0.999993	0.734573	0.145195	CDA;CALCOCO1;SLPI;ITGA3;MICAL2;UPK3B
SUZ12 27294783 Chip-Seq ESCs Mouse	79/1657	0.821238	0.999993	0.901556	0.177555	SNED1;UCN;TMEM151B;MAST1;TCHH;ELFN1;STK10;GRIP1;RASSF1;FRAT1;MFSD6;NHSL1;RASSF5;SEC61G;HOXA2;EFHD1;DLGAP1;SOX8;SCARF2;LZTS2;HPCAL1;AFAP1;MYO7A;CACNB3;OPTC;ADORA2B;HECW2;SIDT1;PIK3C3;LYG2;HOXB7;KCTD15;CASZ1;TNXB;STXBP1;CRCT1;GPR88;PPM1H;PARD6G;LIN7A;TULP1;HOXD11;NPAS1;EVPL;ASCL2;GRIN2A;FLRT2;UBB;EPCAM;CREG1;GPC1;ST8SIA4;ASPDH;RNF39;RGS20;OTX1;NKX6-1;RBM38;KCNIP1;BCL11A;GAD2;NMNAT2;OTOP1;MEX3D;HIPK…
FOXM1 26456572 ChIP-Seq MCF-7 Human BreastCancer	21/478	0.822041	0.999993	0.830952	0.162838	TGIF1;JRK;SMAD3;SEMA3C;LIMCH1;MS4A7;PPM1H;TARP;SMC4;RBL2;WEE1;ELF3;S100A16;RHEB;SALL4;HNRNPA2B1;PMP22;DRG2;STAP2;FBXO5;CDH26
STAT5A 24692510 ChIP-Seq Epithelium Mouse Mammary	95/1977	0.822499	0.999993	0.908182	0.177466	ERRFI1;CCDC122;ST6GALNAC1;EIF4E3;ITSN1;KCNC4;KLHDC7A;ACCS;AFF1;CNDP2;GCSH;LMBR1;MFSD6;NHSL1;IL18RAP;FAM174B;RASSF5;SEC61G;DIP2A;CLCC1;MAP3K6;CCNL1;LZTS2;OIT3;CTSC;KPNA1;TGIF1;ACOT7;SLC11A2;MITF;KLF15;THOC7;ETV6;RUNX1;NCOR2;TANC1;PLSCR1;THAP6;DPM3;SLPI;ELF3;FAM193B;IGFALS;DNA2;MFGE8;ATF6;VGLL4;GRAMD1C;MACF1;ASAH1;NOTCH1;H6PD;SLC43A2;SEMA3C;TMPRSS4;AGAP1;RCHY1;NSD3;EPCAM;ORC3;SPP1;ST8SIA4;GCNT2;RGS…
SMARCA4 20176728 ChIP-ChIP TSCs Mouse	38/830	0.822796	0.999993	0.866307	0.16897	H6PD;ZFAND2B;ARHGAP17;ADARB2;BACH1;AFF1;RASSF1;RPS6KA5;CSRP1;RNPEP;GCNT2;MBP;APBB2;S100A10;SMAD2;ABCC4;ATE1;MYO10;SLC11A2;DAB2IP;CDC42BPB;UPK3B;EPN1;ETV6;SMAD7;HADHB;WEE1;PSMC1;GIPC2;NF1;CRH;CSPG5;TMCC3;SUGT1;MFGE8;ALDH7A1;SLC29A3;STX1A
KLF4 19030024 ChIP-ChIP MESCs Mouse	54/1157	0.825655	0.999993	0.882865	0.169137	MTCH2;FBXO27;KCNC4;MAST1;PPP2R1A;ANKFY1;HOXA2;LZTS2;HOXA5;HOXA4;TGIF1;RPL21;RABGGTB;KLF15;CPT1B;SUMF2;RUNX1;IGFALS;TP53;KCTD15;CASZ1;NOTCH1;USP16;PPM1H;HOXD11;ASCL2;NID2;FLRT2;UBB;GPC1;SPP1;RGS20;APBB2;S100A14;OTX1;NKX6-1;RPL17;RBM39;CDT1;BCL11A;RCC2;KLHL28;GAD2;LNPEP;SUOX;FANCG;CCT6A;PCDHGA12;NIN;WEE1;NAGK;PMP22;CSPG5;LHX6
SRY 25088423 ChIP-ChIP EMBRYONIC GONADS Mouse	127/2614	0.825706	0.999993	0.917119	0.175644	JRK;ATN1;FBXO25;GDE1;KLHDC7A;BACH1;SMC4;TNF;SLC4A4;LOXL2;RAB43;GNPTAB;PSMD5;BSG;EPSTI1;SOX8;SLC16A3;HOXA5;CALN1;LAG3;LIMCH1;RIIAD1;MYO7A;CPT1B;MYL6;CACNB3;DPM3;PREPL;ZFYVE19;DGKQ;EHBP1L1;SIDT1;IGFALS;ZFPM1;CFD;CELA3B;NDRG4;BRSK2;RWDD2A;DHX9;CACNA1B;NDRG2;NPAS1;EVPL;RNF215;HRH4;ST8SIA4;S100A13;S100A14;OTX1;NKX6-1;TRPM4;SYT5;ANKRD28;CDT1;SMAD4;CDSN;SRD5A2;BCL11A;PYCR1;MEX3D;ARHGAP25;POU2F3;CCDC88A;…
KDM2B 26808549 Chip-Seq JURKAT Human	79/1660	0.825843	0.999993	0.89969	0.172156	DENND1B;ACY3;KCNC4;ITGB2;AMD1;TCHH;PIK3CD;CIB1;STK10;FRAT1;BCL7A;CSRP1;C1RL;RCC1;PDE4A;CLCC1;MAP3K6;SCARF2;LZTS2;SLC16A3;HRAS;MAP2K3;BRD1;PLEKHG1;ACOT7;ITGA3;KCNH8;PABPC4;PLEKHG5;HPCAL1;RRAS2;ETV6;RUNX1;PTP4A2;CACNB3;MMP23B;MAPKAPK2;EHBP1L1;CYP2E1;HOXB7;NBL1;CASZ1;NOTCH1;H6PD;STXBP1;ASCL2;APOLD1;FBXO42;CDC42;TMEM123;KIF3B;ERICH1;ST8SIA4;CD59;CKB;FADD;CLSPN;ZNF664;S100A10;RBM38;CDT1;BCL11A;FUCA1;G…
POU5F1 18692474 ChIP-Seq MESCs Mouse	147/3012	0.829611	0.999993	0.920414	0.171931	CDA;MTCH2;UXS1;FBXO27;ITSN1;ATN1;KLHDC7A;IFI30;TMEM140;FBXO22;BACH1;PWP1;SCGN;RASSF1;FRAT1;RPS6KA5;SALL4;RCC1;KIF21A;FBXO5;CLCC1;LZTS2;SLC16A3;CALN1;MAP2K3;LAG3;ACOT7;FBXW10;RPL21;SLC6A15;COG2;CNPY1;SDHA;CACNB3;PREPL;ZFP41;WDR82;DGKQ;KCNQ2;GEMIN4;IGFALS;ATF6;TP53;HOXB7;MAD1L1;NDRG4;CASZ1;NOTCH1;DHX9;SLC1A2;ARHGAP17;PRKCZ;NID2;ZFP57;WDR70;UBB;MBP;TXNDC2;OTX1;BCL2L14;SLC38A4;TRPM4;UBE2H;OSBPL6;CDSN…
NRF2 31884422 ChIP-Seq A549 Human Lung Carcinoma	74/1563	0.830723	0.999993	0.894919	0.165971	ERRFI1;JRK;ST6GALNAC1;TENM2;UXS1;ITSN1;GDE1;LOC728392;ETFB;BACH1;PWP1;AFF1;HAPLN1;CEP128;STK10;RPS6KA5;SH3PXD2A;PSMD5;TNFRSF8;NEK3;HTATIP2;CDK5RAP2;TGIF1;CSGALNACT1;HPCAL1;RRAS2;SLC35G2;FOXL1;VRK2;NEIL3;ELF3;ASPG;VOPP1;DNA2;CCDC81;MFGE8;CCDC40;SEMA3C;DHX9;PPM1H;SLC1A2;SKA3;ARPP19;SH3TC2;CREG1;GPC1;SPP1;ST8SIA4;GCNT2;POLR2E;RGS20;POC1B;TXNDC2;NKX6-1;ATE1;RBM39;UBE2H;OSBPL6;SMAD3;MYO10;GOT2;PYCR1;S…
CEBPB 26923725 Chip-Seq MESODERM Mouse	37/814	0.832187	0.999993	0.859649	0.157916	SH3GL3;CDA;AHCYL2;COL13A1;APOLD1;SLC8A1;TMEM123;CHTF8;CHSY1;HRH2;HRH4;ST8SIA4;REV3L;UGT3A2;CLCC1;BCAS1;CALN1;CDK5RAP2;TGIF1;SMAD2;SMAD3;APAF1;RPL21;DAB2IP;CDC42BPB;RANBP6;OXR1;RUNX1;DUSP22;THAP6;FAT2;FBXL3;ALPK2;ZFPM1;KCTD15;MAD1L1;BRDT
E2F4 21247883 ChIP-Seq LYMPHOBLASTOID Human	117/2422	0.833196	0.999993	0.911749	0.166382	ERRFI1;MTCH2;RNH1;GDE1;UBE3A;ADARB2;FBXO22;GCSH;FRAT1;RPS6KA5;FAM174B;RASSF5;ANKFY1;TNFRSF8;RCC1;KIF21A;NEK3;CLCC1;MAP3K6;LAG3;ACOT7;RPL21;SLC11A2;COG2;DDX10;ST7L;MYL6;OR2L13;ZFYVE19;MAPKAPK2;GEMIN4;DNA2;TP53;H6PD;DHX9;GPR88;AK2;ARHGAP17;PRKCZ;FUT4;FBXO42;GRIN2A;PRDX5;UBB;DEAF1;S100A13;INPP5K;ZC3H18;FADD;CLSPN;ZNF664;S100A11;LHPP;CDT1;RCC2;SLC35E3;HSPA6;MTHFS;POU2F3;SLC16A13;GPN3;NFKBIA;COPS3;EHD…
HOXB13 26457646 ChIP-Seq LNCaP Human Prostate Carcinoma	67/1424	0.833378	0.999993	0.889382	0.162106	ERRFI1;DYRK4;ST6GALNAC1;CALCOCO1;ICE2;TEX43;UXS1;ITSN1;ABAT;TMEM140;CEP128;FAM107B;GCSH;LMBR1;NHSL1;RPS6KA5;SALL4;PGM3;KIF21A;FBXO7;BCAS1;CDK5RAP2;H3-3B;CYP3A43;MITF;SLC35G2;EPN1;TMC2;RUNX1;NCOR2;RBL2;TANC1;MYL6;ELF3;VWA2;ATF6;ST6GALNAC6;GRAMD1C;SEMA3C;CRCT1;RCHY1;PRKCZ;WRN;GCNT2;SLC38A9;METTL7A;CDH26;KIAA0319;ANKRD28;H2AZ2;ITPRID1;ATP8B4;KLHL28;SORBS2;NMNAT2;OXR1;WEE1;PSMC3;LPAR6;DMXL1;NMT1;LNX1…
MEF2A 21415370 ChIP-Seq HL-1 Mouse	31/691	0.833685	0.999993	0.848329	0.154311	HDLBP;RPL10A;SLC8A1;PSMD5;HRH4;LRRFIP1;APOB;SLC16A3;CDT1;POLN;GOT2;COG2;AFAP1;RRAS2;SORBS2;FOXL1;KLF15;HIPK3;NAP1L4;SETX;PTP4A2;CCDC88A;WEE1;RHEB;MAPKAPK2;EHBP1L1;DRG2;NDUFAF1;LGR6;ATF6;ZFPM1
ZFP281 18358816 ChIP-ChIP MESCs Mouse	18/419	0.833933	0.999993	0.811786	0.147422	RNH1;ITGA3;DHX9;CBX3;PCDHGC4;STAT3;HDLBP;MTO1;NIPSNAP1;RUNX1;SMAD7;COPS3;CACNB3;UBB;KCNQ2;NF1;GEMIN4;SLC38A4
ZFX 18555785 Chip-Seq ESCs Mouse	70/1485	0.834358	0.999993	0.890916	0.161339	SNED1;DENND1B;UXS1;ZFAND2B;HTR2B;HDLBP;ADAMTS4;MFSD6;IL18RAP;CSRP1;RASSF5;SALL4;RNPEP;EFHD1;LRRFIP1;BCAS1;DIS3L2;NCOA2;SLC35C2;FRMD4A;LAX1;TMC2;UHMK1;TANC1;SPATA17;AIM2;ELF3;OPTC;ZFYVE19;HECW2;MAPKAPK2;KCNQ2;RAPGEF1;WDFY1;LYG2;ATF6;NOTCH1;DHX9;SYNPO2;SLC1A2;ITLN1;AGAP1;PRDM11;TMEM70;CREG1;GPC1;TTC21B;CXCR2;ST8SIA4;RGS20;USP50;CDH26;RBM38;NTNG2;ATP8B4;PYHIN1;DAB2IP;GAD2;NMNAT2;HIPK3;SETX;CRYGD;EHD…
SA1 27219007 Chip-Seq ERYTHROID Human	78/1646	0.834882	0.999993	0.895408	0.16159	ERRFI1;SH3GL3;TNFRSF6B;RNH1;KCNC4;PIK3CD;CIB1;FAM166B;TRMT112;FRAT1;CASP10;SALL4;MCF2L;RNPEP;KPNA6;TIMP2;TNFRSF8;RCC1;MAP3K6;LZTS2;GAL3ST4;BRD1;S100A1;PABPC4;PLEKHG5;SLC11A2;FAM118A;RHOG;FOXL1;LAX1;RUNX1;PTP4A2;MS4A6A;CACNB3;BDH2;CCDC80;ADORA2B;PNLDC1;SIDT1;DNA2;NBL1;KCTD15;CFD;CELA3B;BRSK2;H6PD;CATSPER4;GPR88;AK2;NEXN;LIN7A;ASCL2;TSPAN32;APOLD1;FBXO42;CDC42;TMEM123;FLRT2;S100A16;CREG1;POLR2E;S10…
GATA1 22383799 ChIP-Seq G1ME Mouse	76/1606	0.835057	0.999993	0.89422	0.161188	TMEM151B;ITGB2;PPAN;GDE1;HDLBP;IFI30;TMEM140;BACH1;HAPLN1;FAM166B;GNPTAB;BSG;C1RL;ANKFY1;OLR1;FBXO5;CLCC1;MAP3K6;CCNL1;LZTS2;FBXO7;DIS3L2;MAP2K3;ABCC4;APAF1;PGAM1;PABPC4;SLC11A2;NIPA1;RAB3IL1;RAD23A;MITF;RABGGTB;LAX1;ETV6;RUNX1;SLC22A23;ELF3;EHBP1L1;VOPP1;MFGE8;BIRC2;ST6GALNAC6;KCNE1;SLC43A2;DHX9;AKAP7;ARHGAP17;PRDM11;PIK3R6;ADD1;APOLD1;WRN;CNR2;CREG1;ST8SIA4;GCNT2;CDH24;FADD;SYT5;MPP2;UBE2H;SMAD…
CBX2 27304074 Chip-Seq ESCs Mouse	27/609	0.836085	0.999993	0.838153	0.150051	CASZ1;EIF4E3;SEMA3C;SP140;TCHH;ADARB2;HOXD11;ELFN1;PWP1;FLRT2;BSG;HOXA2;EFHD1;OTX1;NKX6-1;SCARF2;HOXA5;CTSC;CDK5RAP2;HOXA4;SMAD2;RBM38;APAF1;BCL11A;GAD2;FOXL1;LHX6
CTCF 33576154 ChIP-Seq Human HilarLN ProstateCancer	179/3649	0.837873	0.999993	0.923521	0.16336	ERRFI1;CEP126;JRK;AHCYL2;HDAC10;ATN1;UBE3A;ARHGAP39;CIB1;LRRC71;ACCS;TPGS1;RPL10A;BACH1;STK10;RPS6KA5;GNPTAB;RASSF5;SALL4;BSG;C1RL;TNFRSF8;RCC1;KIF21A;DIP2A;FBXO5;CCNL1;LZTS2;SLC16A3;FBXO7;MAP2K3;ENTPD2;LIMCH1;HPCAL1;TTC7B;SPICE1;COG2;SETMAR;MYO7A;RUNX1;JMJD6;MYL6;THAP6;CACNB3;MARF1;CCDC80;OR2L13;EHBP1L1;SPECC1L;HOXB7;NBL1;KCTD15;MAD1L1;L3MBTL1;CFD;KCNE1;H6PD;COL13A1;IQGAP2;TARP;NPAS1;EVPL;ACAT2;…
SOX2 18555785 Chip-Seq ESCs Mouse	71/1508	0.838764	0.999993	0.889607	0.156416	SNED1;DENND1B;UXS1;KCNC4;HTR2B;HDLBP;FAM107B;ADAMTS4;MFSD6;IL18RAP;CSRP1;RASSF5;SALL4;RNPEP;EFHD1;LRRFIP1;BCAS1;DIS3L2;NCOA2;SP110;LAX1;TMC2;UHMK1;TANC1;SPATA17;AIM2;ELF3;OPTC;HECW2;MAPKAPK2;KCNQ2;RAPGEF1;WDFY1;LYG2;ATF6;NOTCH1;DHX9;SYNPO2;SP140;SLC1A2;CACNA1B;ITLN1;AGAP1;PRDM11;ARHGAP15;TMEM70;CREG1;GPC1;ST8SIA4;RGS20;USP50;CDH26;RBM38;NTNG2;ATP8B4;OSBPL6;PYHIN1;DAB2IP;GAD2;NMNAT2;HIPK3;SETX;CRY…
P300 27058665 Chip-Seq ZR-75-30cells Human	80/1689	0.839094	0.999993	0.894708	0.156961	ERRFI1;DENND1B;ACY3;NAA40;ATN1;LPCAT1;ASGR1;RAB43;ADAMTS4;FRAT1;RNPEP;FLVCR1;KPNA6;TIMP2;RCC1;KIF21A;CLCC1;MAP3K6;LZTS2;ZNF521;HTATIP2;ABCC4;ACOT7;PGAM1;KCNH8;PABPC4;PLEKHG5;AFAP1;ETV6;PTP4A2;CACNB3;DPM3;CCDC80;AIM2;MAPKAPK2;EHBP1L1;DNA2;ATF6;SOS2;NBL1;SLC29A3;KANK1;MACF1;CASZ1;H6PD;COL13A1;SEMA3C;DHX9;CRCT1;AK2;FOXK2;PARD6G;ARHGAP17;EVPL;FBXO42;PRPSAP2;DEAF1;S100A16;CREG1;ST8SIA4;EPS8L2;CKB;CLSP…
GATA3 24758297 ChIP-Seq MCF-7 Human	77/1629	0.83937	0.999993	0.892939	0.156356	SNED1;ST6GALNAC1;PSCA;KCNC4;ITGB2;MS4A7;GDE1;HDLBP;LOC728392;HAPLN1;LMBR1;RASSF1;GABRR1;NHSL1;SENP5;CSRP1;BSG;ANXA6;TNFRSF8;LRRFIP1;BCAS1;DIS3L2;CDK5RAP2;LAG3;MBNL1;SLC11A2;CYP3A43;AFAP1;NIPSNAP1;THOC7;PTP4A2;PREPL;SPATA17;ELF3;HECW2;SIDT1;GEMIN4;FAM193B;NBL1;KCTD15;STX1A;GRAMD1C;PPM1H;FOXK2;IQGAP2;ARHGAP15;CYP19A1;EVPL;SDCBP;PRPSAP2;KIF3B;CNR2;ABLIM3;CHSY1;S100A16;CD59;CKB;S100A11;S100A10;TMEM86…
FOXM1 23109430 ChIP-Seq U2OS Human	9/226	0.839802	0.999993	0.750912	0.131101	TGIF1;WEE1;SMAD3;FLRT2;HNRNPA2B1;PXDNL;KRAS;FBXO5;APOLD1
SA1 22415368 ChIP-Seq MEFs Mouse	73/1549	0.839914	0.999993	0.890346	0.155326	UCN;TMEM151B;FLT3;KCNC4;ATN1;IFI30;ASGR1;HAPLN1;CNDP2;FAM166B;SCGN;LMBR1;GNPTAB;RASSF5;TAGAP;REV3L;FBXO7;HOXA5;TGIF1;MBNL1;NUP133;ITGA3;PLEKHG5;AFAP1;FOXL1;HDHD2;ETV6;UHMK1;ELF3;CRH;KCTD15;CFD;RWDD2A;H6PD;COL13A1;SLC43A2;GTF3C6;SYNPO2;ARHGAP17;MTIF2;APOLD1;FLRT2;ABLIM3;PLAGL1;GPC1;GNG7;INPP5K;APBB2;S100A14;FADD;APOB;MBD4;MPP2;CIZ1;BCL11A;TRPV2;LHFPL2;SUOX;SOD2;NFKBIA;TG;BMP1;EHD4;HOOK2;FAM131B;NM…
FOXA1 25552417 ChIP-Seq VCAP Human	78/1650	0.84071	0.999993	0.892924	0.15493	SH3GL3;ST6GALNAC1;EIF4E3;PSCA;MS4A7;ABAT;ADARB2;TMEM140;SLC4A4;AFF1;HAPLN1;FRAT1;RPS6KA5;GNPTAB;BCL7A;FAM174B;SALL4;BCAS1;LYNX1;MBNL1;SLC36A2;LIMCH1;SP110;SLC35C2;SPNS3;CYP3A43;TTC7B;CNPY1;AFAP1;FRMD4A;KLF15;EPN1;ETV6;OPTC;MAPKAPK2;ASPG;RAPGEF1;VWA2;MFGE8;SOS2;SLC29A3;BIRC2;ST6GALNAC6;GRAMD1C;ASAH1;SEMA3C;STXBP1;PPM1H;UGT2B28;AGAP1;RNF212;TMEM123;FLRT2;S100A13;TXNDC2;EPS8L2;CKB;APOB;BCL2L14;S100A…
ESET 19884257 ChIP-Seq ESCs Mouse	64/1369	0.842019	0.999993	0.883309	0.151888	GPR27;LY6K;CALCOCO1;FLT3;HTR2B;LPCAT1;AFF1;SLC8A1;FAM166B;GABRR1;SH3PXD2A;FAM174B;PPP2R1A;EPSTI1;REV3L;OIT3;FBXO7;HOXA5;DIS3L2;HOXA4;ABCC4;ACOT7;SLC35C2;RHOG;MITF;CACNB3;MAPKAPK2;RAPGEF1;ALPK2;HOXB7;TMEM106A;CELA3B;NDRG4;TNXB;NDRG2;NID2;SDCBP;PRDX5;ATXN7;PLAGL1;NLRP5;SPP1;RGS20;USP50;MBP;OTX1;NTNG2;CIZ1;PTCD2;SRD5A2;BCL11A;SORBS2;CDC42BPB;HTR5A;ADAP1;FANCG;EXT2;HOOK2;FAM131B;NMT1;ESYT3;TMCC3;NOL1…
STAT3 29892750 ChIP-Seq EML Mouse BoneMarrow	15/358	0.842823	0.999993	0.791039	0.135266	TGIF1;SMAD4;HDLBP;LNPEP;EPN1;RUNX1;SLC16A13;MILR1;TMEM123;THAP6;RHEB;ZC3H18;TPP2;ZFPM1;BIRC2
DMRT1 21621532 ChIP-ChIP FETAL Ovary	3/88	0.84462	0.999993	0.639803	0.108043	VWA2;TULP1;VWA3B
ESR1 26153859 ChIP-Seq MCF-7 Human BreastCancer	176/3597	0.845042	0.999993	0.92077	0.155029	ERRFI1;JRK;AHCYL2;TNFRSF6B;RNH1;HDAC10;TEX43;HDLBP;CIB1;LRRC71;IFI30;TMEM140;RPL10A;FBXO22;PWP1;FGFRL1;CEP128;FAM107B;GCSH;STK10;RASSF5;SALL4;BSG;KIF21A;CLCC1;CCNL1;LZTS2;SLC16A3;TBC1D22A;KPNA1;MAP2K3;SLC35C2;SACM1L;SLC11A2;HPCAL1;HLA-C;MYO7A;VRK2;ST7L;AFG3L2;MYL6;THAP6;CACNB3;SPATA17;CARD19;EHBP1L1;NBL1;MAD1L1;CFAP61;CFD;MACF1;SMIM1;LIN7A;TARP;NPAS1;EVPL;ARPP19;SDCBP;PRDX5;KIF3B;UBB;S100A16;TTC2…
NR0B1 18358816 ChIP-ChIP MESCs Mouse	56/1210	0.846827	0.999993	0.874368	0.145371	FLT3;FBXO27;ATN1;KLHDC7A;SLC6A1;COMT;ADAMTS4;LMBR1;RASSF1;FRAT1;CSRP1;SALL4;SEC61G;HOXA2;MAP2K3;PGAM1;PABPC4;PLEKHG5;SACM1L;RAB3IL1;RAD23A;SDHA;NCOR2;HADHB;PLSCR1;OPTC;NRG4;MAPKAPK2;GEMIN4;MZF1;TP53;NBL1;BIRC2;NDRG4;NOTCH1;NID2;TMEM70;FBXO42;ZFP57;SPP1;CDH24;MBP;EPS8L2;CKB;RPL17;PCDHGC4;GOT2;GAD2;OTOP1;POU2F3;SMAD7;NFKBIA;HOOK2;GIPC2;LGR6;TJP3
SOX2 30713093 ChIP-Seq Epithelial Human Tongue SCC	43/945	0.847275	0.999993	0.859808	0.142495	CELA3B;ST6GALNAC1;TMPRSS4;FOXK2;AFF1;UBB;DGLUCY;C1RL;S100A13;GCNT2;CD59;CCNL1;TP63;GAL3ST4;H3-3B;TGIF1;H2AZ2;RBM39;MBNL1;PLEKHG1;ACOT7;SMAD3;MYO10;BCL11A;DENND2B;ANKRD22;PLEKHG5;UQCC1;DAB2IP;HYPK;RUNX1;NCOR2;TANC1;CCDC88A;MYL6;ELF3;RIMBP2;LNX1;TRMT12;ZNF217;NDUFAF1;ATF6;ALDH7A1
PPARG 20887899 ChIP-Seq 3T3-L1 Mouse	134/2774	0.850957	0.999993	0.910067	0.146879	ERRFI1;MTCH2;AHCYL2;ITSN1;KLHDC7A;ACCS;TMEM140;BACH1;SLC8A1;CNDP1;FAM107B;GCSH;FRAT1;GNPTAB;C1RL;EPSTI1;TNFRSF8;HOXA2;KIF21A;CCNL1;LZTS2;FBXO7;MBNL1;ACOT7;S100A1;SP110;COG2;AFAP1;FRMD4A;VRK2;SDHA;LAX1;RUNX1;UHMK1;TANC1;THAP6;CCDC80;ZFYVE19;MAPKAPK2;WDFY1;MAD1L1;H6PD;SP140;GPR88;AK2;LIN7A;PRDM11;ARPP19;FBXO42;UBB;HRH2;MBP;CDH26;S100A11;SLC38A4;S100A10;ANKRD28;SMAD2;CDT1;TMEM86A;CBX3;LNPEP;ARHGAP25…
KLF4 25985364 ChIP-Seq ATHEROSCLEROSIS LESION Mouse	39/865	0.851354	0.999993	0.851758	0.137071	MACF1;AHCYL2;COL13A1;FLT3;SP140;AKAP7;ADARB2;PWP1;HAPLN1;RAB43;PRDX5;FRAT1;FLRT2;WDR70;C1RL;KPNA6;ST8SIA4;DLGAP1;KIF21A;CLCC1;TBC1D22A;KPNA1;RAB2A;RPH3AL;KCNIP1;ITGA3;KCNH8;ANKRD22;SACM1L;CRIPT;TTC7B;FRMD4A;TMEM232;EEPD1;PTP4A2;CLDN14;PIK3C3;KCTD15;MAD1L1
LXR 22158963 ChIP-Seq LIVER Mouse	74/1578	0.852672	0.999993	0.885233	0.141089	ERRFI1;CDA;DENND1B;ITSN1;HDLBP;ABAT;KLHDC7A;TMEM140;KRT20;BACH1;SLC4A4;AFF1;FAM107B;RAB43;FAM166B;MFSD6;SENP5;SH3PXD2A;C1RL;TNFRSF8;LRRFIP1;OIT3;KPNA1;BCAS1;HTATIP2;CDK5RAP2;NCOA2;ABCC4;TTC7B;KLF15;LAX1;NCOR2;SLC22A23;PTP4A2;NRG4;ASPG;RAPGEF1;ATF6;BIRC2;VGLL4;GRAMD1C;GTF3C6;GLS2;TMPRSS4;SLC1A2;AK2;LIN7A;IQGAP2;NDRG2;NPAS1;ABLIM3;GCNT2;ZC3H18;APOB;SLC38A4;S100A10;LHPP;ANKRD28;MYO10;SLC10A1;RARRES2…
SOX9 25088423 ChIP-ChIP EMBRYONIC GONADS Mouse	76/1619	0.853651	0.999993	0.886025	0.140199	CALCOCO1;FLT3;FBXO25;SLC6A1;TMEM140;TNF;SLC4A4;RAB43;STK10;SENP5;PSMD5;MCF2L;ADAMTSL2;ANXA6;OLR1;PDE4A;DLGAP1;SOX8;SLC16A3;HOXA5;ENTPD2;SLC35C2;NIPA1;FOXL1;MYO7A;AP3B2;SSTR5;NCOR2;RBL2;MYL6;CACNB3;DPM3;PREPL;ELF3;OPTC;ZFYVE19;DGKQ;IGFALS;NBL1;CCDC40;NDRG4;COL13A1;SLC43A2;DHX9;NDRG2;TSPAN32;GRIN2A;ZFP57;ABLIM3;UBB;S100A16;EXOSC9;GNG7;ST8SIA4;RGS20;OTX1;SYT5;CDT1;UBE2H;SMAD4;SRD5A2;RCC2;DAB2IP;PYCR…
PRDM14 21183938 ChIP-Seq MESCs Mouse	71/1520	0.856179	0.999993	0.881635	0.136897	FBXO27;ITSN1;ELFN1;TNF;AFF1;STK10;RASSF1;NHSL1;RPS6KA5;CSRP1;SH3PXD2A;FAM174B;SALL4;SPIN1;BCAS1;CDK5RAP2;TGIF1;CSGALNACT1;NCOA2;ABCC4;BRD1;LIMCH1;FAM118A;UPK3B;THOC7;PTP4A2;RAPGEF1;ST6GALNAC6;CCDC40;MACF1;NDRG4;CASZ1;NOTCH1;COL13A1;PRUNE2;CACNA1B;AKAP7;TULP1;RCHY1;NDRG2;APOLD1;ABLIM3;ERICH1;HRH2;GNG7;SPP1;MBP;S100A14;FADD;NKX6-1;SYT5;MYO10;CBX3;RCC2;GOT2;DAB2IP;NMNAT2;SOD2;OXR1;POU2F3;SMAD7;SDK1;…
IRF1 21803131 ChIP-Seq MONOCYTES Human	11/276	0.85842	0.999993	0.751068	0.114659	SP110;RCC2;EPSTI1;MITF;VWA3B;ATF5;TMEM140;MDGA1;TP63;CNDP2;CLVS1
ETS1 21867929 ChIP-Seq TH2 Mouse	69/1483	0.860923	0.999993	0.877959	0.131474	SNED1;ST6GALNAC1;ACY3;CALCOCO1;HDAC10;FBXO27;ATN1;HTR2B;ACCS;AFF1;ASGR1;CNDP1;GCSH;ADAMTS4;STK10;SEC61G;C1RL;DLGAP1;FBXO5;MAP3K6;ACOT7;PGAM1;PLEKHG5;SPNS3;MYO7A;VRK2;CPT1B;HADHB;MYL6;CACNB3;ZFYVE19;EHBP1L1;WDFY1;VOPP1;ALPK2;LYG2;BIRC2;TNXB;SLC43A2;CATSPER4;STXBP1;MTIF2;PRDM11;PRKCZ;TMEM123;SDCBP;RNASEH1;CNR2;UBB;CREG1;TTC21B;SAP30L;RNF39;CKB;CLCA4;RBM39;CIZ1;FUCA1;RCC2;PYCR1;COPS3;CCDC88A;HOOK2;P…
RARB 24833708 ChIP-Seq LIVER Mouse	66/1424	0.863355	0.999993	0.874518	0.128493	ACY3;TMEM151B;ZFAND2B;ATN1;LPCAT1;RPL10A;MPO;CNDP2;FAM166B;ABHD10;RPS6KA5;SENP5;SH3PXD2A;FAM174B;ADAMTSL2;C1RL;TIMP2;ANKFY1;TNFRSF8;RCC1;SLC16A3;ACAD8;PGAM1;SDHA;UPK3B;UHMK1;CLDN14;HECW2;WDFY1;GEMIN4;IGFALS;TMEM106A;BIRC2;CCDC40;SLC43A2;STXBP1;FBXO47;PKD1L2;TMEM70;KRT40;FBXO42;TMEM123;PRDX5;PRPSAP2;RNF215;NOTO;SPP1;GCNT2;INPP5K;SYT5;RBM39;POLN;PDE6G;PYCR1;HTR5A;MEX3D;ADAP1;FANCG;AGMAT;TMEM232;CYP…
SOX2 18692474 ChIP-Seq MEFs Mouse	73/1566	0.863782	0.999993	0.879352	0.128768	CDA;UXS1;ITSN1;AMD1;ATN1;IFI30;TMEM140;FBXO22;BACH1;STK10;LMBR1;RASSF1;FRAT1;CSRP1;MCF2L;REV3L;SPIN1;KIF21A;FBXO5;FBXO7;ACAD8;RPL21;S100A1;ETV6;NCOR2;RBL2;TANC1;PLSCR1;CACNB3;BDH2;ZFP41;CLDN14;KCNQ2;IGFALS;MAD1L1;ASAH1;NOTCH1;DHX9;FBXO47;ARHGAP17;NID2;TMEM70;TSPAN32;ZFP57;DNAJB6;UBB;SPP1;S100A13;GCNT2;POLR2E;MBP;CKB;BCL2L14;SLC38A4;CBX3;NR1H2;STAT3;KLHL28;DAB2IP;GAD2;OTOP1;SOD2;POU2F3;SLC16A13;SM…
ELF1 17652178 ChIP-ChIP JURKAT Human	3/92	0.865307	0.999993	0.610919	0.0883821	RBL2;ERCC5;TP53
CREB1 20920259 ChIP-Seq GC1-SPG Mouse	117/2451	0.866943	0.999993	0.898853	0.12834	ERRFI1;ITSN1;PPAN;HDLBP;RPL10A;SMC4;PWP1;SCGN;RASSF1;FRAT1;SALL4;BSG;CCNL1;LZTS2;SLC16A3;TBC1D22A;MAP2K3;RPL21;SP110;KCNH8;SLC11A2;FAM118A;DDX10;AFAP1;RUNX1;JMJD6;MYL6;CACNB3;ZFP41;MAPKAPK2;KCNQ2;EHBP1L1;STX1A;MAD1L1;KCNE1;NDRG4;CASZ1;COL13A1;FBXO47;AGAP1;IQGAP2;EVPL;FBXO42;SDCBP;RNASEH1;WDR70;UBB;ZC3H18;FADD;TMEM86A;UBE2H;SUPT5H;SLC16A13;SETX;CCDC88A;EHD4;RHEB;NMT1;NF1;TRMT12;TUBGCP6;TPP2;CALCOC…
CTCF 33576154 ChIP-Seq Human Liver ProstateCancer	179/3679	0.867196	0.999993	0.913831	0.130212	ERRFI1;JRK;MTCH2;AHCYL2;RNH1;HDAC10;ATN1;UBE3A;ARHGAP39;CIB1;LRRC71;TPGS1;RPL10A;BACH1;FGFRL1;CNDP2;STK10;RASSF1;RPS6KA5;GNPTAB;RASSF5;BSG;C1RL;TNFRSF8;RCC1;NEK3;MAP3K6;LZTS2;SLC16A3;MAP2K3;ENTPD2;LIMCH1;DNAAF1;SACM1L;SLC11A2;HPCAL1;COG2;SETMAR;MYO7A;RUNX1;JMJD6;THAP6;CACNB3;DPM3;CCDC80;GAREM1;OR2L13;EHBP1L1;SPECC1L;SIDT1;VOPP1;HOXB7;ZFPM1;KCTD15;STX1A;CASZ1;H6PD;IQGAP2;TARP;NPAS1;EVPL;FBXO42;GRI…
SOX2 21211035 ChIP-Seq LN229 Human	74/1590	0.868713	0.999993	0.877622	0.123519	SH3GL3;ST6GALNAC1;PIK3CD;HIF3A;FBXO22;TNF;PWP1;TRMT112;EPSTI1;TNFRSF8;HOXA2;HRAS;HLA-DPA1;CSGALNACT1;NCOA2;LYNX1;NUP133;SACM1L;TTC7B;MYO7A;CPT1C;NIPSNAP1;THOC7;AFG3L2;KIFC2;MAPKAPK2;GFRAL;ALPK2;B4GALT4;KANK1;CELA3B;NDRG4;ASAH1;TARP;TMEM70;APOLD1;PRPSAP2;RNASEH1;ABLIM3;GNG7;NOTO;SLC38A9;EPS8L2;APBB2;CDH26;S100A11;SYT5;SMAD2;CYP2J2;ATE1;NTNG2;UBE2H;RPH3AL;SMAD4;KRTAP10-6;CARD8;DEFA3;MTHFS;VWA3B;LHF…
POU5F1 16153702 ChIP-ChIP HESCs Human	18/433	0.869624	0.999993	0.783809	0.109494	CPB1;STAT3;GAD2;HOXD11;ASCL2;POU2F3;WEE1;IFI16;EXOSC9;GCNT2;ST8SIA4;OTX1;NKX6-1;MAD1L1;TJP3;FGFR2;HOXA4;LHPP
RARB 27405468 Chip-Seq BRAIN Mouse	75/1611	0.86971	0.999993	0.877798	0.122537	ERRFI1;DENND1B;CALCOCO1;NAA40;EIF4E3;ITSN1;LPCAT1;ABAT;SLC6A1;ASGR1;GNPTAB;BCL7A;PDE4A;SOX8;LRRFIP1;SLC16A3;CALN1;LAG3;LYNX1;MBNL1;RPL21;PABPC4;TTC7B;COG2;AFAP1;SDHA;CPT1C;NCOR2;KCNQ2;WDFY1;LYG2;KCTD17;BIRC2;KCNE1;NDRG4;SEMA3C;GTF3C6;GLS2;STXBP1;GPR88;TMPRSS4;FBXO47;PPM1H;PRKCZ;ACAT2;GRIN2A;FLRT2;GNG7;GCNT2;RNF39;CKB;CLSPN;ANKRD28;SMAD2;NTNG2;ARPP21;KCNIP1;BCL11A;GAD2;LNPEP;CDC42BPB;SUOX;MEX3D;SM…
TRIM28 17542650 ChIP-ChIP NTERA2 Human	29/668	0.871859	0.999993	0.819003	0.112308	RNH1;MS4A7;ATN1;ETFB;NDRG2;FLRT2;CNR2;GPC1;RCC1;RGS20;SOX8;CALN1;RAB2A;BRD1;UBE2H;MYO10;KIF25;DDX10;RRAS2;VRK2;FOXL1;MYO7A;KLF15;ETV6;EXT2;WEE1;RHEB;TMCC3;RAB17
SOX11 23321250 ChIP-ChIP Z138-A519-JVM2 Human	34/773	0.872328	0.999993	0.829832	0.113346	NDRG4;RNH1;H6PD;ITGB2;FOXK2;PKD1L2;ARHGAP17;FAM107B;BSG;RNPEP;ST8SIA4;APBB2;LRRFIP1;APOB;CDK5RAP2;HOXA4;NTNG2;MYO10;PLEKHG5;SETMAR;RAB3IL1;GP6;EPN1;HIPK3;NIPSNAP1;AGMAT;NCOR2;TANC1;AFG3L2;MYL6;NAGK;CRH;ZNF217;HOXB7
RELA 24523406 ChIP-Seq FIBROSARCOMA Human	50/1104	0.872368	0.999993	0.854367	0.116659	ST6GALNAC1;UXS1;ITGB2;BACH1;TNF;CASP10;REV3L;OLR1;CCNL1;TP63;MAP2K3;PLA2G4C;SLC11A2;NIPA1;RHOG;FRMD4A;DUSP22;PTP4A2;THAP6;SLPI;ELF3;CYP2E1;MZF1;TP53;NBL1;BIRC2;STX1A;DHX9;RCHY1;CYP19A1;SDCBP;GRIN2A;DNAJB6;UBB;ALOX5;CXCR2;SPP1;S100A13;NLRP2;MBP;CD59;APBB2;S100A10;ANKRD28;RPH3AL;LHFPL2;SOD2;NFKBIA;FAS;TJP3
EBNA1 20929547 Chip-Seq RAJI-cells Human	72/1553	0.873141	0.999993	0.874034	0.11857	DYRK4;CDA;ST6GALNAC1;MTCH2;ITSN1;DNHD1;CIB1;LOC728392;HIF3A;IFI30;ADARB2;ELFN1;GABRR1;MCF2L;SCARF2;CALN1;HOXA4;CDK5RAP2;MAP2K3;LAG3;APAF1;NUP133;SPNS3;CYP3A43;DDX10;RAD23A;FRMD4A;KLF15;LAX1;RUNX1;WDR82;DGKQ;KCTD17;CCDC81;BIRC2;VGLL4;CFD;MACF1;CELA3B;CATSPER4;CRCT1;SLC1A2;NEXN;NPAS1;ASCL2;NID2;ACAT2;CDC42;GRIN2A;CXCR2;HRH4;SLAMF8;POLR2E;STAP2;SLC38A9;TXNDC2;RPL17;RPH3AL;MYO10;SLC10A1;RCC2;CDC42BPB…
ZIC3 20872845 ChIP-ChIP MESCs Mouse	10/259	0.874164	0.999993	0.726581	0.0977161	ZFP57;ARPP21;SLC43A2;DNAJB6;SALL4;PYCR1;GAD2;FBXO5;OTOP1;NID2
SPI1 26923725 Chip-Seq HPCs Mouse	68/1473	0.87458	0.999993	0.870331	0.116634	GPR27;DYRK4;SH3GL3;KCNC4;MAST1;PIK3CD;RPL10A;ELFN1;SMC4;GRIP1;FRAT1;RPS6KA5;GNPTAB;CSRP1;FAM174B;SALL4;ADAMTSL2;REV3L;TIMP2;TNFRSF8;BCAS1;ITGA3;PGAM1;SLC35C2;SLC11A2;UPK3B;SUMF2;ETV6;RUNX1;PTP4A2;KCTD17;ALDH7A1;TMEM106A;VGLL4;NOTCH1;COL13A1;GLS2;STXBP1;FBXO47;EVPL;ARPP19;TMEM70;TMEM123;PRDX5;KIF3B;ABLIM3;ERICH1;ALOX5;SYT5;MPP2;OSBPL6;MYO10;ANKRD22;STAT3;PRG2;SORBS2;NMNAT2;MEX3D;TMEM232;CYP2W1;DMX…
FLI1 20887958 ChIP-Seq HPC-7 Mouse	71/1534	0.874741	0.999993	0.8725	0.116765	MTCH2;ITGB2;PPAN;ETFB;RPL10A;FBXO22;MPO;BACH1;TNF;RAB43;TRMT112;IL18RAP;CSRP1;PPP2R1A;LRRFIP1;OIT3;GAL3ST4;KPNA1;RAB2A;SLC36A2;RPL21;SUMF2;EPN1;ST7L;PTP4A2;PLSCR1;THAP6;AIM2;KIFC2;OPTC;PIK3C3;SULT6B1;ATF6;ZFPM1;STX1A;SLC43A2;SP140;MTIF2;ARHGAP15;EVPL;TSPAN32;ADD1;TMEM123;CNR2;UBB;HRH2;CREG1;CXCR2;CDH24;TXNDC2;S100A10;CDT1;CIZ1;TMEM86A;RIOK3;CBX3;FUCA1;PCDHGC4;CRIPT;TRPV2;OXR1;SETX;TMCO6;NAGK;ALOX…
CEBPB 23403033 ChIP-Seq LIVER Mouse	12/304	0.874929	0.999993	0.74323	0.0993046	RBM39;TMCO6;DHRS9;HOOK2;SLC10A1;NRG4;SYNPO2;UGT3A2;IGFALS;APOB;ACAT2;CEP128
NANOG 16518401 ChIP-PET MESCs Mouse	77/1657	0.876575	0.999993	0.875703	0.115359	CDA;EIF4E3;FBXO27;MS4A7;CIB1;SLC6A1;FBXO22;RASSF1;FRAT1;RPS6KA5;BCL7A;CSRP1;SALL4;SEC61G;ANKFY1;DLGAP1;LRRFIP1;MAP2K3;NCOA2;BRD1;PABPC4;SETMAR;FRMD4A;SDHA;LAX1;DNAJC3;AFG3L2;ADORA2B;NRG4;ALDH7A1;STX1A;CPB1;USP16;COL13A1;DHX9;GPR88;AK2;PARD6G;AKAP7;PKD1L2;RCHY1;ARHGAP15;ARPP19;GRIN2A;ZFP57;UBB;PLAGL1;SPP1;POLR2E;APBB2;FADD;NKX6-1;PURG;ATE1;UBE2H;RPH3AL;OSBPL6;MYO10;RANBP17;GAD2;LNPEP;NMNAT2;OXR1;S…
RXRA 24833708 ChIP-Seq LIVER Mouse	66/1434	0.876692	0.999993	0.867632	0.11418	ERRFI1;ACY3;TMEM151B;HTR2B;LPCAT1;PIK3CD;ABAT;MPO;CNDP2;RAB43;ABHD10;SH3PXD2A;FAM174B;REV3L;TIMP2;ANKFY1;TNFRSF8;KPNA1;ATPAF2;NUP133;HPCAL1;CNPY1;FOXL1;UPK3B;UHMK1;HADHB;DUSP22;TANC1;ZFP41;NRG4;CLDN14;HECW2;WDFY1;IGFALS;MZF1;TMEM106A;MAD1L1;GRAMD1C;USP16;GLS2;STXBP1;TULP1;IQGAP2;EVPL;ARPP19;TMEM70;TMEM123;ABLIM3;RNF215;PLAGL1;GNG7;NOTO;SLC17A3;SRD5A2;PDE6G;SLC35E3;PYCR1;LHFPL2;CRYGD;NAGK;DMXL1;TR…
CRX 20693478 ChIP-Seq ADULT RETINA Mouse	23/544	0.877731	0.999993	0.79709	0.103952	CASZ1;SLC36A2;H6PD;MYO10;SACM1L;LPCAT1;PPM1H;HIF3A;BACH1;AP3B2;UHMK1;GRIP1;NEIL3;NEURL4;IL5;ABLIM3;S100A16;SAP30L;ANXA6;AAK1;NOTO;CSPG5;PIK3C3
FOXM1 26100407 CHIP-SEQ Hek293 Flp-In Human	73/1577	0.877784	0.999993	0.872371	0.113717	ERRFI1;SH3GL3;SNED1;CALCOCO1;FBXO27;KCNC4;FBXO22;GRIP1;MCF2L;REV3L;ANKFY1;RCC1;DIP2A;FBXO5;LRRFIP1;CCNL1;CTSC;TGIF1;RAB2A;NCOA2;APAF1;NUP133;PLEKHG5;PLA2G4C;SLC39A11;COG2;AFAP1;MITF;FRMD4A;TANC1;PTP4A2;ELF3;OPTC;CLDN14;ATF6;ALDH7A1;TMEM106A;MAD1L1;VGLL4;B4GALT4;BRSK2;SEMA3C;FBXO47;PPM1H;AK2;FOXK2;ARHGAP17;HOXD11;ARHGAP15;EVPL;FBXO42;CDC42;RNF215;EPCAM;GCNT2;CD300LF;MAP9;S100A10;ATE1;OSBPL6;MYO10;…
PRDM14 20953172 ChIP-Seq ESCs Human	63/1374	0.878083	0.999993	0.864352	0.112378	SNED1;IFI30;SLC4A4;GRIP1;LMBR1;PPP2R1A;TIMP2;TNFRSF8;PDE4A;CLCC1;CCNL1;OIT3;TP63;CTSC;PLA2G4C;SLC39A11;RRAS2;FRMD4A;VWDE;MYO7A;SUMF2;ETV6;PTP4A2;ELF3;RAPGEF1;CRH;PIK3C3;SLC29A3;CASZ1;STXBP1;FBXO47;AGAP1;LIN7A;IQGAP2;PRDM11;TARP;PIK3R6;ADD1;GRIN2A;SH3TC2;FLRT2;WDR70;NLRP5;SLITRK6;UGT3A2;METTL7A;FADD;BCL2L14;LHPP;MYO10;ARPP21;RIOK3;BCL11A;FUCA1;CARD8;MICAL2;LNPEP;VWA3B;HTR5A;ESYT3;QRICH2;LGR6;MDGA1
P300 18555785 Chip-Seq ESCs Mouse	69/1499	0.881697	0.999993	0.867344	0.109205	SNED1;DENND1B;UXS1;HTR2B;HDLBP;FAM107B;ADAMTS4;MFSD6;IL18RAP;CSRP1;RASSF5;SALL4;RNPEP;EFHD1;LRRFIP1;BCAS1;DIS3L2;RAB2A;NCOA2;FRMD4A;LAX1;TMC2;UHMK1;TANC1;SPATA17;AIM2;ELF3;OPTC;HECW2;MAPKAPK2;RAPGEF1;WDFY1;LYG2;ATF6;DHX9;SP140;SLC1A2;CACNA1B;ITLN1;AGAP1;PRDM11;ARHGAP15;TMEM70;CREG1;GPC1;CXCR2;SLAMF8;ST8SIA4;RGS20;USP50;CDH26;ATP8B4;OSBPL6;PYHIN1;DAB2IP;GAD2;NMNAT2;HIPK3;SETX;SDK1;CRYGD;EHD4;GNAS;…
TBX5 21415370 ChIP-Seq HL-1 Mouse	72/1561	0.882958	0.999993	0.86894	0.108163	DENND1B;RNH1;MAST1;ABAT;ETFB;FBXO22;AFF1;RASSF1;ABHD10;PSMD5;KPNA6;PGM3;PDE4A;TBC1D22A;CDK5RAP2;ACAD8;ATPAF2;MAP2K3;NCOA2;ARHGEF10;PLEKHG1;ACOT7;APAF1;S100A1;PLEKHG5;SACM1L;NIPA1;AFAP1;FRMD4A;HDHD2;SDHA;CPT1C;TANC1;PREPL;SPECC1L;WDFY1;NBL1;KCNE1;CASZ1;NOTCH1;GTF3C6;PPM1H;AK2;PARD6G;MTIF2;NDRG2;TMEM70;CDC42;PRPSAP2;RNASEH1;FLRT2;UBB;EXOSC9;CREG1;TTC21B;RBM38;PTCD2;STAT3;GOT2;SLC35E3;SOD2;OXR1;SDK1…
SOX9 22984422 ChIP-ChIP TESTIS Rat	1/40	0.88312	0.999993	0.465054	0.0578033	SKA3
CDKN2AIP 20523734 ChIP-Seq CORTICAL Neurons	3/96	0.88353	0.999993	0.584519	0.072381	TG;TIMP2;TRMT11
CTCF 26484167 Chip-Seq Bcells Mouse	70/1521	0.883717	0.999993	0.867029	0.10718	SNED1;TMEM151B;KCNC4;HIF3A;IFI30;RPL10A;CNDP2;FAM166B;GNPTAB;RASSF5;TIMP2;RCC1;DIP2A;CLCC1;FBXO7;CSGALNACT1;NUP133;SP110;PGAM1;UHMK1;MYL6;CACNB3;SLPI;ELF3;KIFC2;WDR82;KCTD15;CFD;RWDD2A;H6PD;COL13A1;SLC43A2;GTF3C6;DHX9;FBXO47;LIN7A;TSPAN32;APOLD1;CNR2;RNF215;PLAGL1;GPC1;GNG7;TTC21B;ST8SIA4;INPP5K;CDH24;S100A14;FADD;S100A11;CIZ1;RPH3AL;FUCA1;MTHFS;SUOX;SOD2;ADAP1;AGMAT;TMEM232;NFKBIA;EXT2;PSMC3;HOO…
NANOG 21062744 ChIP-ChIP HESCs Human	28/654	0.88472	0.999993	0.806961	0.0988402	FBXO27;ATN1;ETFB;SLC6A1;BACH1;LMBR1;ZFP57;UBB;GCNT2;ANKFY1;NEK3;MAP3K6;FBXO7;CDK5RAP2;SMAD2;PCDHGC4;RANBP17;LNPEP;OTOP1;FANCG;TANC1;MYL6;WDR82;RAPGEF1;FBXL3;NOTUM;MZF1;VGLL4
RBPJ 21746931 ChIP-Seq IB4-LCL Human	70/1523	0.886097	0.999993	0.865737	0.104693	ERRFI1;NAA40;KCNC4;ZFAND2B;HTR2B;PPAN;LPCAT1;ASGR1;FGFRL1;FCAR;FAM107B;BABAM1;MILR1;RAB43;MFSD6;FAM110D;TAGAP;KPNA6;TNFRSF8;EFHD1;CLCC1;DNAAF1;CYP3A43;RHOG;MYO7A;HDHD2;ETV6;DUSP22;KCNQ2;EHBP1L1;ASPG;SULT6B1;ALDH7A1;CCDC40;L3MBTL1;NOTCH1;CATSPER4;TMPRSS4;AK2;ARHGAP17;IQGAP2;PRPSAP2;IFI16;DNAJB6;ORC2;SPP1;SLAMF8;LAIR2;CDH24;STAP2;SLC38A4;CLVS1;S100A10;TMEM86A;ATP8B4;P2RY11;PYHIN1;PXDNL;SMAD7;EEPD1;…
SPI1 20517297 ChIP-Seq HL60 Human	44/990	0.886573	0.999993	0.837674	0.100849	CFD;KCNE1;SLC43A2;CATSPER4;GLS2;TULP1;ACCS;RPF1;FAM166B;STK10;GRIN2A;FRAT1;IFI16;ERICH1;CPAMD8;ADAMTSL2;KPNA6;ANXA6;RCC1;CD300LF;BCL2L14;TP63;CDK5RAP2;SMAD2;ARPP21;CARD8;ANKRD22;PYHIN1;HPCAL1;RHOG;MICAL2;MYO7A;ADAP1;NIPSNAP1;AGMAT;BDH2;RHEB;RAPGEF1;TMCC3;TAB2;MAN2B1;ZNF354A;MAD1L1;BRDT
BCL6 25482012 ChIP-Seq CML-JURL-MK1 Human	74/1605	0.886921	0.999993	0.868276	0.104193	SNED1;TMEM151B;NAA40;KCNC4;MAST1;ZFAND2B;PIK3CD;ARHGAP39;RPL10A;FBXO22;ASGR1;FGFRL1;RASSF1;CASP10;SEC61G;KPNA6;TNFRSF8;LZTS2;OIT3;CDK5RAP2;NUP133;SACM1L;HPCAL1;SETMAR;MITF;MYO7A;HADHB;ST7L;DUSP22;CYP2A7;AFG3L2;SLPI;CLDN14;EHBP1L1;ASPG;VOPP1;VGLL4;NOTCH1;H6PD;GTF3C6;SYNPO2;MTIF2;LILRA4;RNF212;ZNF709;RNASEH1;HRH2;CXCR2;GCNT2;STAP2;CD59;S100A11;NTNG2;UBE2H;RNASE11;POLN;CARD8;PRG2;SORBS2;NMNAT2;GP6;N…
SALL4 18804426 ChIP-ChIP MESCs Mouse	33/761	0.887309	0.999993	0.817279	0.0977151	UBE3A;NID2;SCGN;ZFP57;UBB;SALL4;GCNT2;SPP1;REV3L;PDE4A;S100A10;ATPAF2;BRD1;UBE2H;ACOT7;ARPP21;PLEKHG5;SLC6A15;GAD2;LNPEP;CDC42BPB;POU2F3;KLF15;SMAD7;NFKBIA;TANC1;WEE1;RHEB;KCNQ2;RAPGEF1;FBXL3;VWA2;FGFR2
KLF4 18555785 ChIP-Seq MESCs Mouse	85/1830	0.889299	0.999993	0.8742	0.102563	CALCOCO1;UXS1;ITSN1;MAST1;ZFAND2B;HDLBP;CIB1;COMT;PWP1;RAB43;LMBR1;RASSF1;RPS6KA5;SENP5;GNPTAB;CSRP1;RASSF5;REV3L;SPIN1;PDE4A;FBXO5;LRRFIP1;MAP3K6;CCNL1;KPNA1;TGIF1;MAP2K3;ABCC4;BRD1;APAF1;NUP133;RPL21;PABPC4;PLEKHG5;SACM1L;RHOG;CPT1C;CPT1B;SUMF2;EPN1;NEIL3;ZFP41;RAPGEF1;VWA2;MFGE8;NBL1;ALDH7A1;ZFPM1;SLC29A3;MAD1L1;NOTCH1;NDRG2;EVPL;NID2;ADD1;CDC42;TMEM123;SDCBP;KIF3B;ABLIM3;CHSY1;DEAF1;POLR2E;RB…
MYCN 18555785 ChIP-Seq MESCs Mouse	77/1668	0.889305	0.999993	0.869098	0.101958	JRK;MTCH2;MAST1;HDLBP;UBE3A;CIB1;FBXO22;SMC4;FGFRL1;STK10;RASSF1;ABHD10;SENP5;GNPTAB;PSMD5;BSG;REV3L;SPIN1;PDE4A;FBXO5;LRRFIP1;TBC1D22A;KPNA1;ATPAF2;BRD1;ACOT7;NUP133;PGAM1;RAB3IL1;HDHD2;RABGGTB;KLF15;NIPSNAP1;TANC1;PREPL;ZFP41;WDFY1;PIK3C3;VWA2;ALDH7A1;B4GALT4;NOTCH1;USP16;DHX9;GLS2;PPM1H;NID2;ADD1;PRDX5;ZFP57;WDR70;UBB;CHSY1;DEAF1;TTC21B;APBB2;SYT5;CDT1;CIZ1;PTCD2;SMAD3;RCC2;STAT3;SLC35E3;PYCR1…
ATF3 27146783 Chip-Seq COLON Human	75/1628	0.88997	0.999993	0.867342	0.101104	ERRFI1;SNED1;CDA;DENND1B;TNFRSF6B;PSCA;UXS1;FBXO27;KCNC4;ITGB2;ATN1;PPAN;BACH1;PWP1;ASGR1;CNDP2;LMBR1;RPS6KA5;SENP5;LRRFIP1;LZTS2;SLC16A3;FBXO7;TBC1D22A;BCAS1;TGIF1;MAP2K3;ABCC4;RPL21;PLEKHG5;SLC11A2;FOXL1;APRT;JMJD6;RBL2;AFG3L2;MFGE8;SULT6B1;ATF6;TP53;ZFPM1;STX1A;NDRG4;ASAH1;CASZ1;SEMA3C;GLS2;SYNPO2;SP140;FOXK2;AGAP1;APOLD1;CDC42;S100A16;GPC1;CD59;S100A14;S100A10;CDT1;CDSN;MYO10;RCC2;STAT3;PYCR1…
DCP1A 22483619 ChIP-Seq HELA Human	27/636	0.890288	0.999993	0.799817	0.0929468	JRK;RNH1;PSCA;STXBP1;ARHGAP39;SEC61G;BSG;S100A13;POLR2E;TBC1D22A;ACAD8;CDT1;ATE1;RBM39;RPL21;PGAM1;STAT3;GOT2;MYL6;ELF3;SNX14;NF1;TUBGCP6;BUD13;TRMT11;MFGE8;ZNF696
HOXB4 20404135 ChIP-ChIP EML Mouse	53/1180	0.892031	0.999993	0.846068	0.0966671	HDAC10;AMD1;FRAT1;RPS6KA5;BCL7A;PSMD5;PPP2R1A;KPNA6;NEK3;FBXO5;LRRFIP1;CCNL1;OIT3;KPNA1;CDK5RAP2;RAD23A;HADHB;MYL6;PREPL;ELF3;WDFY1;MFGE8;ALDH7A1;MAD1L1;ARHGAP17;MTIF2;ARHGAP15;SDCBP;WRN;UBB;CREG1;CLSPN;OTX1;CIZ1;UBE2H;RIOK3;RCC2;STAT3;GOT2;RANBP17;SH2D1B;TRPV2;MTHFS;RANBP6;SLC16A13;EXT2;WEE1;PSMC1;SNX14;NMT1;GNAS;TRMT12;TPP2
SMAD1 26771354 ChIP-Seq mESC Mouse Stem	44/994	0.892182	0.999993	0.833962	0.0951426	MACF1;FBXO27;CRCT1;FBXO47;GDE1;ARHGAP39;TULP1;BACH1;ASCL2;NID2;AFF1;ASGR1;ABHD10;NHSL1;PLAGL1;RGS20;TOGARAM1;CKB;FBXO7;TGIF1;ATE1;LYNX1;BRD1;FBXW10;PLEKHG5;SLC6A15;RRAS2;LNPEP;ADAP1;LAX1;MPP7;METTL23;TANC1;PTP4A2;AFG3L2;HOOK2;LPAR6;GIPC2;KRAS;RADIL;DNA2;KCTD17;BIRC2;COX20
MYB 26560356 Chip-Seq TH1 Human	74/1610	0.892548	0.999993	0.865201	0.0983518	DENND1B;ACY3;NAA40;RNH1;UXS1;FBXO25;TCHH;PIK3CD;CIB1;ADARB2;TNF;AFF1;CNDP2;RAB43;LMBR1;RASSF1;RPS6KA5;CSRP1;RASSF5;LRRFIP1;CCNL1;HRAS;CTSC;BRD1;ACOT7;KCNH8;FAM118A;RHOG;LAX1;SUMF2;ETV6;ST7L;DNAJC3;PTP4A2;CCDC80;AIM2;EHBP1L1;WDFY1;ATF6;SOS2;ZFPM1;BIRC2;STX1A;MACF1;CELA3B;AK2;PKD1L2;APOLD1;CDC42;TMEM123;IFI16;CXCR2;ST8SIA4;S100A13;CDH24;MBP;FADD;BCL2L14;CDT1;RIOK3;PYHIN1;RCC2;TRPV2;SMAD7;NAP1L4;COP…
SPI1 26923725 Chip-Seq MACROPHAGESS Mouse	67/1469	0.894364	0.999993	0.858634	0.0958596	ERRFI1;ACY3;PIK3CD;IFI30;SMC4;FAM107B;SCGN;SENP5;FAM174B;ADAMTSL2;REV3L;ANXA6;TNFRSF8;PDE4A;KIF21A;MAP3K6;SCARF2;BCAS1;SLC36A2;PABPC4;LAX1;ETV6;RUNX1;HADHB;PTP4A2;AFG3L2;ELF3;HECW2;GEMIN4;IGFALS;ALPK2;DNA2;KCTD17;SOS2;ALDH7A1;ZFPM1;MAD1L1;GRAMD1C;NOTCH1;RWDD2A;GLS2;PRUNE2;FBXO47;PKD1L2;RCHY1;APOLD1;TMEM123;KIF3B;CNR2;ERICH1;RNF215;CREG1;NOTO;MYO10;CDC42BPB;SUPT5H;MEX3D;AGMAT;CCDC88A;CYP2W1;NAGK;N…
CIITA 18437201 ChIP-ChIP Raji B And iDC Human	1/42	0.895027	0.999993	0.442322	0.0490539	NIN
KDM5A 27292631 Chip-Seq BREAST Human	36/830	0.896435	0.999993	0.816931	0.0893147	RNH1;AK2;UBE3A;ARHGAP17;EVPL;FUT4;RPF1;FAM174B;S100A16;KPNA6;ZC3H18;CCNL1;NUP133;RPL21;RIOK3;PGAM1;KCNH8;CARD8;FAM118A;CDC42BPB;RABGGTB;SDHA;APRT;EXT2;DPM3;PSMC3;DMXL1;MMP23B;GNAS;TPP2;TRIP12;SUGT1;DNA2;SULT6B1;TP53;ZNF696
LXR 22292898 ChIP-Seq THP-1 Human	74/1614	0.896895	0.999993	0.862755	0.0938821	ERRFI1;JRK;TNFRSF6B;PSCA;KCNC4;TCHH;ARHGAP39;IFI30;ELFN1;MPO;FGFRL1;TRMT112;MFSD6;ADAMTSL2;KPNA6;ANXA6;TIMP2;TNFRSF8;HRAS;ITGA3;PABPC4;PLEKHG5;SLC35C2;COG2;RAB3IL1;RAD23A;MYO7A;EPN1;APRT;NCOR2;ZFP41;OPTC;EHBP1L1;ASPG;KCTD17;ZFPM1;MAD1L1;ST6GALNAC6;CASZ1;NOTCH1;H6PD;GPR88;TMPRSS4;FOXK2;TULP1;HOXD11;TSPAN32;ERICH1;RNF215;S100A16;PLAGL1;GPC1;ALOX5;CPAMD8;RGS20;ZC3H18;FADD;SLC38A4;CDT1;P2RY11;PDE6G;S…
PHF8 20622853 ChIP-Seq HELA Human	72/1574	0.897683	0.999993	0.860778	0.0929106	ERRFI1;CDA;DENND1B;KCNC4;PIK3CD;KLHDC7A;ADARB2;FAM107B;ADAMTS4;SH3PXD2A;KPNA6;TNFRSF8;RCC1;CLCC1;MAP3K6;OIT3;TECTA;ACOT7;NUP133;PABPC4;PLEKHG5;COG2;RABGGTB;ST7L;PTP4A2;SPATA17;AIM2;ELF3;MMP23B;XCL2;ATF6;NBL1;MACF1;CELA3B;CASZ1;H6PD;COL13A1;DHX9;CATSPER4;CRCT1;GPR88;AK2;ITLN1;NEXN;PRKCZ;FBXO42;RPF1;CDC42;IFI16;CNR2;CREG1;CLSPN;CLCA4;S100A10;CYP2J2;ATE1;FUCA1;PYHIN1;RCC2;SH2D1B;GAD2;NMNAT2;MPP7;AGM…
CTCF 18555785 ChIP-Seq MESCs Mouse	50/1123	0.898245	0.999993	0.838348	0.0899652	CCDC122;JRK;MAST1;RPL10A;GNPTAB;BCL7A;RASSF5;C1RL;RCC1;SOX8;NEK3;FBXO7;HOXA5;HTATIP2;PABPC4;PLEKHG5;COG2;RHOG;CNPY1;MYO7A;MYL6;BDH2;ELF3;ZFP41;RAPGEF1;GEMIN4;ALDH7A1;SLC29A3;ST6GALNAC6;SEMA3C;PPM1H;IQGAP2;FBXO42;WDR70;ABLIM3;TTC21B;CDH24;APBB2;MBD4;CIZ1;FUCA1;GOT2;EXT2;BMP1;HOOK2;RIMBP2;GNAS;BUD13;LGR6;FGFR2
TOP2B 26459242 ChIP-Seq MCF-7 Human	72/1575	0.898755	0.999993	0.860156	0.0918176	CCDC122;JRK;AHCYL2;UBE3A;KLHDC7A;HIF3A;SLC6A1;ELFN1;BACH1;SLC8A1;STK10;LMBR1;NHSL1;REV3L;SPIN1;EFHD1;FBXO5;HLA-DPA1;HTATIP2;PLEKHG1;APAF1;LIMCH1;KCNH8;SLC6A15;TTC7B;SETMAR;VRK2;DUSP22;BDH2;SPATA17;ZFP41;HECW2;DGKQ;CYLC2;MFGE8;NBL1;VGLL4;RWDD2A;SEMA3C;GLS2;TMPRSS4;PKD1L2;ARHGAP17;SKA3;ARHGAP15;CYP19A1;WDR70;DNAJB6;ERICH1;HRH2;RNF39;USP50;FADD;NKX6-1;SLC38A4;UBE2H;ATP8B4;OSBPL6;RANBP17;HTR5A;OXR1;M…
THAP11 20581084 ChIP-Seq MESCs Mouse	24/577	0.898975	0.999993	0.783023	0.0833918	ACAD8;ATPAF2;RBM38;JRK;CALCOCO1;NUP133;ITSN1;GOT2;KLHL28;SETMAR;MITF;FANCG;RBL2;STK10;WRN;WDR70;ZFP41;ZFYVE19;NMT1;AAK1;DRG2;CLSPN;KCTD17;PURG
VDR 20736230 ChIP-Seq LYMPHOBLASTOID Human	15/381	0.899179	0.999993	0.740413	0.0786863	JRK;RNASE11;SACM1L;CDC42BPB;TARP;SETX;DUSP22;RASSF1;RNASEH1;CASP10;HECW2;GNG7;RCC1;TMCC3;CLVS1
CNOT3 19339689 ChIP-ChIP MESCs Mouse	48/1083	0.900031	0.999993	0.834457	0.08789	MTCH2;USP16;FLT3;DHX9;UBE3A;CIB1;RPL10A;PRKCZ;MTO1;TMEM70;PRDX5;DEAF1;RNPEP;RCC1;MBP;APBB2;OTX1;MAP3K6;SCARF2;SLC16A3;RPL17;HOXA5;ATPAF2;RBM38;NTNG2;RBM39;RPH3AL;PTCD2;MYO10;RIOK3;BCL11A;STAT3;SLC11A2;VRK2;SUOX;SOD2;ETV6;SMAD7;CCT6A;WEE1;BMP1;RHEB;HECW2;GNAS;TRMT12;VWA2;MAN2B1;ATF5
HAND2 30127528 ChIP-Seq KELLY Human Brain Neuroblastoma	162/3383	0.900694	0.999993	0.897269	0.0938453	LY6K;CEP126;HDAC10;ICE2;ABAT;KLHDC7A;ARHGAP39;CIB1;LOC728392;LRRC71;RPL10A;FBXO22;TNF;SLC8A1;CNDP2;SCGN;RASSF1;FAM110D;FAM174B;BSG;KIF21A;CCNL1;PRSS3;LZTS2;SLC16A3;CDK5RAP2;CSGALNACT1;MAP2K3;LAG3;ENTPD2;ACOT7;LIMCH1;KCNH8;SACM1L;CEP131;SLC11A2;HPCAL1;FAM118A;RIIAD1;MITF;VWDE;MYO7A;LAX1;TANC1;CACNB3;WDR82;OR2L13;KCNQ2;VOPP1;ALPK2;ATF6;NBL1;ALDH7A1;KCTD15;OBI1;MACF1;NDRG4;BRSK2;FBXO47;CACNA1B;NDRG2…
ISL1 30127528 ChIP-Seq KELLY Human Brain Neuroblastoma	5/152	0.903547	0.999993	0.615748	0.0624534	MACF1;PRG2;MICAL2;KIAA0319;ADD1
TCF3 18467660 ChIP-ChIP MESCs Mouse	43/982	0.903847	0.999993	0.824235	0.0833265	BRSK2;FLT3;KCNC4;UBE3A;FGFRL1;CDC42;TMEM123;BCL7A;ATXN7;RASSF5;TIMP2;PDE4A;MAP3K6;CCNL1;NKX6-1;HTATIP2;CDK5RAP2;SMAD2;BRD1;ACOT7;RPL21;CBX3;SLC35C2;RHOG;LNPEP;CDC42BPB;LHFPL2;POU2F3;SMAD7;NAP1L4;EXT2;TANC1;NIN;WEE1;RHEB;KCNQ2;FBXL3;ERCC5;KRAS;VWA2;NBL1;MAD1L1;FGFR2
GATA4 25053715 ChIP-Seq YYC3 Human	73/1602	0.905592	0.999993	0.856878	0.0849733	ERRFI1;SH3GL3;ST6GALNAC1;FBXO25;LPCAT1;ARHGAP39;ETFB;FBXO22;AFF1;NHSL1;RPS6KA5;PPP2R1A;SALL4;RNPEP;KPNA6;OLR1;PRSS3;OR5B2;GAL3ST4;BCAS1;MBNL1;ACOT7;SACM1L;SPNS3;SLC11A2;CYP3A43;AFAP1;RAD23A;SUMF2;EPN1;DNAJC3;ELF3;ADORA2B;PNLDC1;RAPGEF1;MFGE8;CELA3B;NDRG4;H6PD;GTF3C6;PKD1L2;IQGAP2;HOXD11;EVPL;TSPAN32;FUT4;CDC42;KIF3B;FLRT2;ABLIM3;S100A16;ALOX5;RGS20;TXNDC2;CD59;S100A11;S100A10;ATE1;RBM39;UBE2H;MYO…
GLI1 17442700 ChIP-ChIP MESCs Mouse	1/44	0.905722	0.999993	0.421704	0.0417581	NTNG2
PGR 26153859 ChIP-Seq MCF-7 Human BreastCancer	35/816	0.906329	0.999993	0.807236	0.0793943	MTCH2;PSCA;ITGB2;LPCAT1;RAB43;CSRP1;TOGARAM1;CDH26;GAL3ST4;CALN1;RBM38;RBM39;CIZ1;LYNX1;PHYKPL;SACM1L;SLC35E3;HSPA6;MYO7A;SUPT5H;AP3B2;DUS2;NCOR2;DUSP22;MYL6;CACNB3;DPM3;NAGK;KIFC2;HNRNPA2B1;TRMT12;LHX6;LGR6;MZF1;DNAL1
TCF3/E2A 22897851 ChIP-Seq JUKARTE6-1 Human	68/1501	0.906833	0.999993	0.851964	0.0833195	ERRFI1;CDA;DENND1B;UBE3A;KLHDC7A;RPL10A;FAM107B;STK10;GRIP1;NHSL1;MCF2L;TNFRSF8;RCC1;LRRFIP1;CCNL1;TP63;DIS3L2;CALN1;SLC6A15;SPNS3;PLA2G4C;HPCAL1;TTC7B;DDX10;HAUS3;MITF;KLF15;ETV6;SLC22A23;PTP4A2;CCDC80;ELF3;RAPGEF1;CYP2E1;SLC29A3;H6PD;IQGAP2;TARP;ASCL2;PRKCZ;NID2;CDC42;HLA-DMB;IFI16;WDR70;DNAJB6;ERICH1;CPAMD8;SLITRK6;RNF39;ZC3H18;MBP;METTL7A;BCL2L14;TRPM4;PURG;SMAD4;OSBPL6;ARPP21;BCL11A;PXDNL;AR…
MYBL2 22936984 ChIP-ChIP MESCs Mouse	64/1419	0.906845	0.999993	0.848305	0.0829507	DENND1B;ZFAND2B;HIF3A;SMC4;MTO1;AFF1;LMBR1;RASSF1;FRAT1;PSMD5;SPIN1;RCC1;HOXA2;PDE4A;CLCC1;CCNL1;GAL3ST4;KPNA1;CDK5RAP2;TGIF1;ABCC4;LAG3;TMC2;RUNX1;BDH2;WDR82;CLDN14;PNLDC1;GEMIN4;MZF1;ATF6;BIRC2;H6PD;USP16;DHX9;HOXD11;NID2;RNASEH1;ZFP57;KIF3B;WDR70;DNAJB6;UBB;CHSY1;PLAGL1;SPP1;GCNT2;APBB2;SLC38A4;RBM39;POLN;SLC10A1;BCL11A;CBX3;FANCG;SETX;EXT2;WEE1;RHEB;PSMC1;GNAS;TRMT12;QRICH2;SUGT1
AR 20517297 ChIP-Seq VCAP Human	73/1604	0.907586	0.999993	0.85566	0.0829704	ERRFI1;ST6GALNAC1;NAA40;PSCA;FBXO27;ADARB2;TMEM140;RPL10A;SMC4;PWP1;LMBR1;RPS6KA5;RNPEP;OLR1;OXER1;NEK3;LRRFIP1;CCNL1;SCARF2;HOXA5;BCAS1;HOXA4;TECTA;CSGALNACT1;NCOA2;ENTPD2;ACOT7;SLC35C2;PLA2G4C;HPCAL1;COG2;RABGGTB;SDHA;AFG3L2;CACNB3;EHBP1L1;CRH;VWA2;CCDC81;ALDH7A1;CD163L1;SLC1A2;ITLN1;IQGAP2;TSPAN32;ADD1;RPF1;PRDX5;ABLIM3;ATXN7;HRH2;RGS20;CDH24;USP50;SLC38A9;S100A11;ATP8B4;ZNF383;PTCD2;KCNIP1;SL…
TRIM28 21343339 ChIP-Seq HEK293 Human	2/75	0.908384	0.999993	0.49649	0.0477069	TNFRSF8;HAPLN1
SIN3A 21632747 ChIP-Seq MESCs Mouse	40/923	0.908634	0.999993	0.815447	0.0781304	UCN;NAA40;SLC43A2;PKD1L2;ETFB;CNDP2;GCSH;TRMT112;CSRP1;ANKFY1;FADD;SLC16A3;TBC1D22A;RPL17;TGIF1;SMAD2;ABCC4;LAG3;KCNIP1;S100A1;CBX3;PGAM1;GOT2;CRIPT;SPICE1;COG2;GAD2;SOD2;SMAD7;HADHB;RBL2;TANC1;COPS3;PTP4A2;NAGK;IL5;HOOK2;ELF3;SOS2;MAD1L1
TAL1 26923725 Chip-Seq HEMANGIOBLAST Mouse	47/1070	0.909442	0.999993	0.82638	0.0784432	SH3GL3;MACF1;CASZ1;SP140;KLHDC7A;HAPLN1;GRIP1;SCGN;WRN;FLRT2;SH3PXD2A;ALOX5;ST8SIA4;DLGAP1;MBP;TBC1D22A;BCL2L14;BCAS1;DIS3L2;CDK5RAP2;SYT5;SMAD2;MYO10;FBXW10;BCL11A;DAB2IP;PRG2;AFAP1;FRMD4A;CDC42BPB;ADAP1;RUNX1;SMAD7;TMEM232;SLC22A23;SDK1;EEPD1;IL5;RHEB;GFRAL;RAPGEF1;NF1;PMP22;ZFPM1;VGLL4;FGFR2;BRDT
NFIB 24661679 ChIP-Seq LUNG Mouse	18/453	0.909908	0.999993	0.746965	0.0705224	ERRFI1;COL13A1;SRD5A2;UXS1;LHFPL2;NCOR2;ST7L;ADAMTS4;STK10;CCDC88A;TMCO6;DMXL1;ADAMTSL2;LNX1;FAT2;VGLL4;CDK5RAP2;KPNA1
MYBL1 21750041 ChIP-ChIP SPERMATOCYTES Mouse	3/103	0.910187	0.999993	0.543401	0.0511369	UBB;RANBP17;LIN7A
BRD4 25478319 ChIP-Seq HGPS Human	81/1770	0.910348	0.999993	0.859896	0.080769	ERRFI1;AHCYL2;TENM2;TNFRSF6B;KCNC4;ATN1;RPL10A;BACH1;SLC4A4;FGFRL1;SLC8A1;ARHGAP35;LOXL2;STK10;CSRP1;SH3PXD2A;DLGAP1;DIP2A;LRRFIP1;PRSS3;KPNA1;DIS3L2;TGIF1;ITGA3;HPCAL1;RRAS2;DDX10;AFAP1;FRMD4A;FOXL1;ETV6;RUNX1;PTP4A2;THAP6;CACNB3;NEIL3;PREPL;CCDC80;HECW2;SPECC1L;PIK3C3;FAM193B;VGLL4;GRAMD1C;KANK1;MACF1;H6PD;COL13A1;SEMA3C;CD163L1;DHX9;SLC1A2;NPAS1;CDC42;SDCBP;GRIN2A;SH3TC2;ABLIM3;DNAJB6;CHSY1;TX…
ELK3 25401928 ChIP-Seq HUVEC Human	77/1689	0.910823	0.999993	0.856739	0.0800256	SNED1;RNH1;AMD1;BACH1;FAM107B;TRMT112;CSRP1;RNPEP;TIMP2;PDE4A;LRRFIP1;MAP3K6;LZTS2;OIT3;SLC16A3;HRAS;HOXA5;HOXA4;LAG3;PLEKHG1;PLEKHG5;HPCAL1;RHOG;RAB3IL1;FOXL1;CRNKL1;AP3B2;ETV6;RBL2;PTP4A2;MYL6;OPTC;WDR82;DGKQ;MAPKAPK2;EHBP1L1;FAM193B;CYP2E1;ATF6;TP53;NBL1;STX1A;CFD;NDRG4;BRSK2;NOTCH1;TNXB;H6PD;DHX9;EVPL;FBXO42;CDC42;TMEM123;PRDX5;PRPSAP2;FLRT2;ABLIM3;DNAJB6;UBB;S100A16;ST8SIA4;CLSPN;APOB;S100A1…
TP53 23651856 ChIP-Seq MEFs Mouse	119/2541	0.912952	0.999993	0.878232	0.079982	SH3GL3;ITSN1;GDE1;KLHDC7A;SLC8A1;CNDP2;GRIP1;RPS6KA5;FAM174B;ANKFY1;MAP3K6;PRSS2;CALN1;CSGALNACT1;MAP2K3;MBNL1;ACOT7;HPCAL1;FAM118A;TTC7B;FRMD4A;MYO7A;CPT1C;RUNX1;JMJD6;UHMK1;TANC1;THAP6;CACNB3;PREPL;HECW2;VOPP1;ALPK2;MAD1L1;CASZ1;NOTCH1;AGAP1;IQGAP2;ARHGAP15;FUT4;FBXO42;SDCBP;ZC3H18;MBP;SLC38A9;TXNDC2;FADD;CDH26;NTNG2;ATP8B4;BCL11A;ANKRD22;RANBP17;MICAL2;LNPEP;GPN3;CCDC88A;PCDHGA12;EHD4;LPAR6;GI…
FLI1 21867929 ChIP-Seq CD8 Mouse	64/1426	0.913974	0.999993	0.843609	0.0758852	UCN;HDAC10;ATN1;FBXO25;RPL10A;GCSH;ADAMTS4;FAM166B;STK10;LMBR1;TAGAP;EPSTI1;ANXA6;NEK3;PRSS2;LAG3;ENTPD2;PGAM1;RHOG;CPT1B;CRNKL1;SSTR5;NCOR2;TANC1;ZFP41;WDR82;EHBP1L1;DNA2;NBL1;TMEM106A;VGLL4;CFD;TNXB;TMEM70;WRN;CNR2;ABLIM3;UBB;ERICH1;RNF215;TTC21B;CXCR2;NLRP5;CKB;S100A11;CLCA4;RIBC2;CIZ1;POLN;RARRES2;ANKRD22;DAB2IP;OTOP1;FANCG;MPP7;SDK1;NIN;HOOK2;ARL2BP;PSMC1;TRMT12;TUBGCP6;LGR6;BRDT
ATF3 23680149 ChIP-Seq GBM1-GSC Human	75/1652	0.914398	0.999993	0.852964	0.0763311	LY6K;ERRFI1;ACCS;TMEM140;COMT;ADAMTS4;RASSF1;CSRP1;SH3PXD2A;RASSF5;ANKFY1;TNFRSF8;DIP2A;GAL3ST4;HTATIP2;MAP2K3;ACOT7;RPL21;ITGA3;PLEKHG5;SACM1L;PLA2G4C;MYO7A;SUMF2;MED29;RUNX1;JMJD6;NCOR2;ST7L;PTP4A2;MYL6;NEIL3;DPM3;CCDC80;ADORA2B;FAM193B;BIRC2;STX1A;VGLL4;CASZ1;SYNPO2;ARHGAP17;APOLD1;PRDX5;IFI16;UBB;DEAF1;S100A16;EXOSC9;GNG7;SPP1;S100A13;MBP;CD59;FADD;S100A10;RBM38;UBE2H;PTCD2;SMAD3;RCC2;PCDHGC4…
TRIM28 19339689 ChIP-ChIP MESCs Mouse	104/2241	0.914539	0.999993	0.870765	0.0777901	MTCH2;UXS1;FBXO27;FBXO25;UBE3A;RPL10A;FBXO22;SMC4;FRAT1;PPP2R1A;RASSF5;BSG;RCC1;HOXA2;CLCC1;MAP3K6;FBXO7;KPNA1;MAP2K3;SACM1L;SLC11A2;COG2;VRK2;CPT1C;RUNX1;AFG3L2;PREPL;ALDH7A1;KCTD15;NOTCH1;DHX9;CACNA1B;NPAS1;PRKCZ;FBXO42;FLRT2;UBB;DEAF1;S100A13;CDH24;OTX1;NTNG2;CDT1;TMEM86A;SMAD3;BCL11A;CBX3;GOT2;RANBP17;SLC35E3;LNPEP;SMAD7;SETX;PCDHGA12;EHD4;HOOK2;ARL2BP;RHEB;GNAS;SNED1;EIF4E3;FLT3;KCNC4;AMD1;S…
SALL1 21062744 ChIP-ChIP HESCs Human	2/77	0.915958	0.999993	0.483199	0.0424173	REV3L;TRIP12
NANOG 18692474 ChIP-Seq MEFs Mouse	69/1533	0.918009	0.999993	0.845557	0.0723354	UXS1;ITSN1;AMD1;PIK3CD;TMEM140;FBXO22;BACH1;TNF;AFF1;RPS6KA5;CSRP1;PSMD5;SEC61G;MCF2L;REV3L;SPIN1;ANKFY1;PDE4A;KIF21A;TECTA;LAG3;RPL21;S100A1;MYO7A;AP3B2;ETV6;NCOR2;PLSCR1;WDR82;KCNQ2;HOXB7;MAD1L1;CASZ1;NOTCH1;AK2;ARHGAP17;HOXD11;NID2;TMEM70;TSPAN32;ZFP57;DNAJB6;HRH2;SPP1;S100A13;GCNT2;POLR2E;MBP;CKB;BCL2L14;SLC38A4;S100A10;BCL11A;DAB2IP;GAD2;OTOP1;SOD2;POU2F3;SMAD7;NFKBIA;CRYGD;WEE1;GNAS;PMP22;C…
KDM2B 26808549 Chip-Seq REH Human	62/1389	0.91807	0.999993	0.838759	0.0716983	CCDC122;KCNC4;ITGB2;MS4A7;LPCAT1;BACH1;FAM107B;GRIP1;SH3PXD2A;TAGAP;ANKFY1;EFHD1;KIF21A;LRRFIP1;TGIF1;RAB2A;SLC6A15;SACM1L;SETMAR;HAUS3;PLSCR1;EHBP1L1;RAPGEF1;PIK3C3;LYG2;MAD1L1;ASAH1;BRSK2;NOTCH1;TNXB;H6PD;SP140;PRUNE2;ADD1;SDCBP;PRPSAP2;FLRT2;CHSY1;HRH4;POC1B;TXNDC2;NKX6-1;BCL2L14;LHPP;RBM38;PTCD2;SRD5A2;KCNIP1;RNASE11;DEFA3;LNPEP;TMEM232;SDK1;TG;TH;ALOX5AP;NF1;ESYT3;TPP2;FBXL3;PLCH2;TRMT11
EWS 26573619 Chip-Seq HEK293 Human	27/656	0.920515	0.999993	0.773541	0.0640665	AK2;FBXO47;AGAP1;IQGAP2;SLC4A4;GRIP1;RASSF5;NLRP5;SLITRK6;RCC1;P2RY11;APAF1;POLN;BCL11A;SLC6A15;GOT2;TTC7B;APRT;DUSP22;TANC1;MYL6;NEIL3;SPATA17;LPAR6;DMXL1;HNRNPA2B1;BUD13
POU3F1 26484290 ChIP-Seq ESCss Mouse	70/1557	0.921142	0.999993	0.844299	0.0693519	CCDC122;DENND1B;CALCOCO1;FBXO25;ELFN1;CNDP1;LOXL2;CNDP2;GRIP1;SCGN;NHSL1;DIP2A;KPNA1;BCAS1;LAG3;ACOT7;DDX10;FRMD4A;EPN1;ETV6;PTP4A2;SPATA17;ELF3;GFRAL;CRH;BIRC2;VGLL4;ST6GALNAC6;MACF1;GTF3C6;DHX9;GLS2;FBXO47;LIN7A;PRDM11;PIK3R6;APOLD1;SDCBP;CHTF8;SH3TC2;FLRT2;ABLIM3;ERICH1;GNG7;NOTO;ST8SIA4;ZC3H18;POC1B;APBB2;RIBC2;SYT5;RBM38;KCNIP1;TRPV2;GAD2;NMNAT2;RANBP6;SLC16A13;LPAR6;TRMT12;PMP22;DRG2;TMCC3;…
ESR1 22217937 ChIP-Seq MCF-7 Human BreastCancer	4/133	0.921452	0.999993	0.56133	0.0459192	CYP2A7;ELF3;ABAT;SLC29A3
OCT4 20526341 ChIP-Seq ESCs Human	71/1578	0.921551	0.999993	0.844895	0.0690256	DYRK4;UXS1;HTR2B;ASGR1;NHSL1;BCL7A;MCF2L;RCC1;CCNL1;CALN1;HOXA4;ACAD8;ABCC4;ACOT7;PLA2G4C;RRAS2;MYO7A;UPK3B;CCDC80;AIM2;ZFP41;ADORA2B;CATSPERG;MMP23B;ASPG;KCTD15;CASZ1;CPB1;SYNPO2;PRUNE2;FBXO47;PKD1L2;ARHGAP17;MTIF2;RCHY1;GRIN2A;RNASEH1;KIF3B;PLAGL1;CREG1;NRIP2;CPAMD8;NLRP5;RNF39;MBP;NKX6-1;LHPP;SYT5;CYP2J2;RPH3AL;KCNIP1;FUCA1;PYHIN1;RCC2;PRG2;NMNAT2;SOD2;GP6;ADAP1;PCDHGA12;WEE1;FAM131B;LHX6;DRG2…
TCF4 22108803 ChIP-Seq LS180 Human	71/1579	0.922426	0.999993	0.844286	0.0681741	DYRK4;SNED1;UXS1;ELFN1;FGFRL1;SCGN;SH3PXD2A;MCF2L;TIMP2;OXER1;HOXA2;CCNL1;CALN1;HOXA4;TGIF1;RAB2A;NCOA2;PLEKHG1;ACOT7;APAF1;SP110;CYP3A43;SLC39A11;AFAP1;RAB3IL1;FOXL1;MYO7A;ETV6;OPTC;CLDN14;HECW2;ZFPM1;VGLL4;KANK1;CASZ1;COL13A1;DHX9;PRUNE2;FBXO47;AKAP7;PKD1L2;TARP;TMEM123;PRDX5;ERICH1;SPP1;SLITRK6;GCNT2;UGT3A2;SLC17A3;SYT5;CYP2J2;SMAD3;MYO10;KCNIP1;ANKRD30B;GOT2;CDC42BPB;OTOP1;LHFPL2;OXR1;HIPK3;E…
FOXA1 25329375 ChIP-Seq VCAP Human	71/1580	0.923294	0.999993	0.843679	0.0673317	SNED1;TNFRSF6B;PSCA;DNHD1;ELFN1;MPO;FCAR;ADAMTS4;SCGN;FRAT1;IL18RAP;RCC1;ZNF385B;CLCC1;MAP3K6;HLA-DPA1;HOXA4;NCOA2;SP110;SLC11A2;FRMD4A;SDHA;KLF15;MYL6;CACNB3;SPATA17;HECW2;GFRAL;CRH;CCDC81;NBL1;BIRC2;VGLL4;TMPRSS4;FBXO47;PPM1H;AK2;UGT2B28;AKAP7;IQGAP2;TARP;PRKCZ;NID2;ADD1;WRN;RNASEH1;ABLIM3;UBB;SAP30L;LAIR2;RGS20;POC1B;RPL17;KIAA0319;S100A11;RPH3AL;ZNF383;MYO10;NR1H2;ANKRD22;LNPEP;LHFPL2;SETX;EX…
FOXA1 27270436 Chip-Seq PROSTATE Human	71/1580	0.923294	0.999993	0.843679	0.0673317	SNED1;TNFRSF6B;PSCA;DNHD1;ELFN1;MPO;FCAR;ADAMTS4;SCGN;FRAT1;IL18RAP;RCC1;ZNF385B;CLCC1;MAP3K6;HLA-DPA1;HOXA4;NCOA2;SP110;SLC11A2;FRMD4A;SDHA;KLF15;MYL6;CACNB3;SPATA17;HECW2;GFRAL;CRH;CCDC81;NBL1;BIRC2;VGLL4;TMPRSS4;FBXO47;PPM1H;AK2;UGT2B28;AKAP7;IQGAP2;TARP;PRKCZ;NID2;ADD1;WRN;RNASEH1;ABLIM3;UBB;SAP30L;LAIR2;RGS20;POC1B;RPL17;KIAA0319;S100A11;RPH3AL;ZNF383;MYO10;NR1H2;ANKRD22;LNPEP;LHFPL2;SETX;EX…
TBX2 33478486 ChIP-Seq IMR90 Human Lung	109/2354	0.923746	0.999993	0.867763	0.0688295	LY6K;ERRFI1;SH3GL3;FBXO27;GDE1;CCP110;ABAT;KLHDC7A;CIB1;ADARB2;RPL10A;COMT;SMC4;LOXL2;RASSF5;SALL4;TNFRSF8;DIP2A;FBXO5;LZTS2;SLC16A3;ENTPD2;SACM1L;CEP131;TTC7B;MYO7A;CPT1C;CACNB3;PNLDC1;WDFY1;VOPP1;IGFALS;DNA2;ZFPM1;L3MBTL1;BRSK2;NOTCH1;NDRG2;NPAS1;EVPL;PRKCZ;GRIN2A;CPAMD8;ZC3H18;TRPM4;ANKRD28;RCC2;RARRES2;SLC35E3;LNPEP;MEX3D;ADAP1;ARHGAP25;HOPX;SLC16A13;SDK1;TH;GNAS;FAT2;TUBGCP6;LHX6;RADIL;SERIN…
STAT3 23295773 ChIP-Seq U87 Human	123/2637	0.924359	0.999993	0.873444	0.0687008	SH3GL3;AHCYL2;HDLBP;UBE3A;SLC4A4;STK10;GRIP1;RPS6KA5;GNPTAB;PSMD5;RASSF5;VSTM1;CCNL1;ROS1;TP63;CDK5RAP2;CSGALNACT1;RAB2A;LIMCH1;SLC11A2;FRMD4A;VWDE;VRK2;TANC1;AFG3L2;NEIL3;SPATA17;HECW2;KCTD15;BRSK2;CASZ1;COL13A1;SP140;FBXO47;AGAP1;TARP;ARHGAP15;NID2;RNF212;ZNF709;FLRT2;WDR70;MBP;CDH26;APOB;ZNF664;SLC38A4;LHPP;ANKRD28;CYP2J2;ZNF383;OSBPL6;FUCA1;APCDD1L;MICAL2;PXDNL;ADAP1;HOPX;SMAD7;SETX;SDK1;IL5;…
SMAD3 21741376 ChIP-Seq EPCs Human	56/1272	0.924908	0.999993	0.826896	0.0645481	ERRFI1;UXS1;HAPLN1;SH3PXD2A;MCF2L;CCNL1;FBXO7;DIS3L2;RAB2A;SLC36A2;SLC35C2;SLC6A15;SACM1L;SLC39A11;KIF25;COG2;AFAP1;HLA-C;MITF;ETV6;ETV7;CLDN14;RAPGEF1;MFGE8;ATF6;SLC29A3;GPR88;PPM1H;GRIN2A;FLRT2;ERICH1;PLAGL1;NLRP5;HRH4;SLITRK6;ST8SIA4;APOB;SMAD2;RBM39;MYO10;ARPP21;SLC10A1;PYHIN1;GOT2;MICAL2;GAD2;LHFPL2;SMAD7;SDK1;ALOX5AP;NF1;ZNF217;TPP2;BUD13;KRAS;FGFR2
CEBPB 24764292 ChIP-Seq MC3T3 Mouse	65/1461	0.927236	0.999993	0.83516	0.0630939	EIF4E3;ITSN1;FBXO25;HTR2B;UBE3A;RPL10A;FBXO22;BACH1;AFF1;NHSL1;SH3PXD2A;SEC61G;BSG;SPIN1;HOXA2;PDE4A;FBXO5;LRRFIP1;TBC1D22A;ARHGEF10;LAG3;LYNX1;PLEKHG5;TTC7B;RAD23A;EPN1;ETV6;DNAJC3;ZFP41;PNLDC1;NBL1;VGLL4;H6PD;AGAP1;PRDM11;ADD1;SDCBP;ZFP57;KIF3B;UBB;PLAGL1;POLR2E;CDH24;EPS8L2;FADD;OTX1;S100A11;TMEM86A;POLN;DAB2IP;PYCR1;SOD2;MEX3D;OXR1;HIPK3;NFKBIA;EXT2;PCDHGA12;EHD4;ARL2BP;LPAR6;TRMT12;LHX6;BUD1…
XRN2 22483619 ChIP-Seq HELA Human	57/1296	0.927864	0.999993	0.825803	0.0618278	AMD1;ATN1;TMEM140;RPL10A;SMC4;RASSF1;ABHD10;SENP5;BCL7A;SEC61G;BSG;FLVCR1;KPNA6;PGM3;RCC1;FBXO5;CCNL1;NUP133;S100A1;RABGGTB;SUMF2;MED29;EPN1;APRT;JMJD6;MYL6;PREPL;CCDC80;FAM193B;ALDH7A1;MAD1L1;RWDD2A;H6PD;USP16;MTIF2;NPAS1;FBXO42;RPF1;UBB;DEAF1;ST8SIA4;S100A13;CD59;CKB;CLSPN;RPL17;RBM39;STAT3;TRPV2;SUOX;GPN3;CCT6A;TMCO6;NEURL4;NAGK;HNRNPA2B1;GNAS
DACH1 20351289 ChIP-Seq MDA-MB-231 Human	59/1338	0.928281	0.999993	0.827854	0.0616099	ERRFI1;MTCH2;KCNC4;ETFB;RPL10A;BACH1;STK10;FRAT1;GNPTAB;SEC61G;TIMP2;ANKFY1;PDE4A;KIF21A;DIP2A;FBXO5;CTSC;ITGA3;PGAM1;PABPC4;SACM1L;RAD23A;RABGGTB;SDHA;KLF15;SUMF2;EPN1;JMJD6;ST7L;DUSP22;MYL6;KIFC2;RAPGEF1;GEMIN4;SOS2;CCDC40;NOTCH1;FOXK2;FUT4;ADD1;S100A13;POLR2E;EPS8L2;FADD;MBD4;RBM39;CDT1;SMAD3;CBX3;HSPA6;CRIPT;MTHFS;EEPD1;NIN;HOOK2;SNX14;BUD13;MDGA1;ZNF696
FOXH1 21741376 ChIP-Seq EPCs Human	71/1586	0.92834	0.999993	0.840048	0.0624635	DYRK4;SNED1;ACY3;SMC4;FAM107B;CNDP2;FRAT1;MFSD6;GNPTAB;SH3PXD2A;RNPEP;SPIN1;OXER1;TBC1D22A;TECTA;NCOA2;KCNH8;PLEKHG5;PLA2G4C;KIF25;COG2;HAUS3;VRK2;KLF15;CRNKL1;NIPSNAP1;ETV7;ELF3;KCNQ2;SIDT1;CCDC81;NBL1;SLC29A3;ST6GALNAC6;COLEC11;CPB1;H6PD;COL13A1;DHX9;PKD1L2;ADD1;RPF1;CDC42;WRN;RNF215;PLAGL1;EXOSC9;CREG1;TXNDC2;APBB2;S100A14;APOB;CD300LF;HLA-DQA2;SYT5;TMEM86A;SRD5A2;MYO10;PYHIN1;CRIPT;LNPEP;MTHF…
NOTCH1 21737748 ChIP-Seq TLL Human	7/211	0.928386	0.999993	0.620493	0.0461072	ZNF383;DDX10;FAS;ZNF304;TNF;LAX1;FUT4
RUNX1 27514584 Chip-Seq MCF-7 Human	70/1568	0.930442	0.999993	0.837571	0.0603852	CCDC122;TNFRSF6B;ITGB2;LPCAT1;GCSH;MFSD6;FAM174B;RASSF5;SALL4;MCF2L;ANXA6;EFHD1;PDE4A;SOX8;CCNL1;LZTS2;KPNA1;BCAS1;CALN1;NCOA2;NUP133;VRK2;UPK3B;CRNKL1;RUNX1;NCOR2;RBL2;PTP4A2;ELF3;RAPGEF1;CRH;VOPP1;CYP2E1;CCDC81;CASZ1;NOTCH1;CD163L1;TMPRSS4;FBXO47;ARHGAP17;MTIF2;IQGAP2;FLRT2;ABLIM3;DNAJB6;ATXN7;S100A16;EPCAM;HRH2;ALOX5;ZNF107;TXNDC2;FADD;CDH26;ZNF664;S100A11;RBM38;HSPA6;LNPEP;CDC42BPB;HTR5A;SMAD…
VDR 33458620 ChIP-Seq PrimaryEpithelial Human Prostate	50/1154	0.931511	0.999993	0.813395	0.0577081	DENND1B;PSCA;HDLBP;TPGS1;FAM107B;LZTS2;SLC16A3;ACOT7;PABPC4;COG2;ST7L;DUSP22;PTP4A2;ZFP41;ATF6;KANK1;CELA3B;USP16;PKD1L2;RCHY1;ATP5MC1;SH3TC2;WDR70;S100A16;GPC1;SPP1;EMC8;CIZ1;SMAD4;MYO10;RCC2;CARD8;GOT2;HSPA6;LNPEP;NMNAT2;SUPT5H;REX1BD;ARHGAP25;NFKBIA;EXT2;HOOK2;ARL2BP;LNX1;DRG2;MELTF;SUGT1;MDGA1;ZNF696;DNAL1
IRF4 20064451 ChIP-Seq CD4+T Mouse	33/795	0.932375	0.999993	0.779356	0.0545703	MACF1;COLEC11;NDRG4;DHX9;FOXK2;NPAS1;ZNF709;RNASEH1;GNPTAB;WDR70;APBB2;KIAA0319;TECTA;SRD5A2;ARPP21;RIOK3;BCL11A;KCNH8;GAD2;FRMD4A;NAP1L4;DNAJC3;DHRS9;CATSPERG;GIPC2;AAK1;NF1;DRG2;KRAS;CYLC2;ZNF697;KCTD15;CSNK1A1L
CBP 20019798 ChIP-Seq JUKART Human	33/795	0.932375	0.999993	0.779356	0.0545703	MACF1;COLEC11;NDRG4;DHX9;FOXK2;NPAS1;ZNF709;RNASEH1;GNPTAB;WDR70;APBB2;KIAA0319;TECTA;SRD5A2;ARPP21;RIOK3;BCL11A;KCNH8;GAD2;FRMD4A;NAP1L4;DNAJC3;DHRS9;CATSPERG;GIPC2;AAK1;NF1;DRG2;KRAS;CYLC2;ZNF697;KCTD15;CSNK1A1L
SOX2 21211035 ChIP-Seq GBM Human Brain Glioblastoma	2/82	0.932398	0.999993	0.452879	0.0316994	IQGAP2;SLC38A4
SMAD2/3 21741376 ChIP-Seq ESCs Human	72/1612	0.932649	0.999993	0.83771	0.0584104	DYRK4;SNED1;CDA;TNFRSF6B;RNH1;ZFAND2B;ASGR1;RAB43;FRAT1;BCL7A;FAM174B;KPNA6;TIMP2;TNFRSF8;VSTM1;RCC1;LRRFIP1;ACAD8;ARHGEF10;ACOT7;PABPC4;SPNS3;SLC39A11;HLA-C;MYO7A;CPT1C;LAX1;NIPSNAP1;CYP2A7;AFG3L2;OPTC;ASPG;SULT6B1;ZFPM1;MAD1L1;KCNE1;CPB1;NOTCH1;H6PD;COL13A1;TMPRSS4;ARHGAP17;MTIF2;NPAS1;ADD1;APOLD1;PRDX5;KIF3B;ERICH1;PLAGL1;CREG1;NRIP2;LAIR2;CDH24;MBP;CD59;S100A11;LHPP;SYT5;RBM38;PYHIN1;NR1H2;PR…
CTCF 27219007 Chip-Seq Bcells Human	73/1633	0.932965	0.999993	0.838356	0.0581719	ERRFI1;DENND1B;UCN;KCNC4;TCHH;PIK3CD;FRAT1;RASSF5;ADAMTSL2;RNPEP;KPNA6;TNFRSF8;MAP3K6;SLC16A3;HRAS;ENTPD2;ACOT7;S100A1;PABPC4;PLEKHG5;RHOG;AFAP1;FOXL1;LAX1;CPT1B;TMC2;UHMK1;PTP4A2;ELF3;OPTC;OR2L13;HECW2;ASPG;IGFALS;NBL1;ZFPM1;KCTD15;CCDC40;CELA3B;BRSK2;CASZ1;NOTCH1;H6PD;COL13A1;CATSPER4;CRCT1;GPR88;TULP1;NPAS1;PRKCZ;TSPAN32;FUT4;FBXO42;CDC42;GRIN2A;ERICH1;DEAF1;CDH24;CLSPN;LHPP;P2RY11;BCL11A;FUCA…
NCOR 22424771 ChIP-Seq 293T Human	70/1572	0.933597	0.999993	0.835149	0.0573835	ST6GALNAC1;ACY3;NAA40;UXS1;TCHH;MPO;AFF1;FCAR;RAB43;ADAMTS4;NEK3;SLC16A3;HTATIP2;TTC7B;RHOG;RRAS2;HLA-C;FOXL1;MYO7A;SUMF2;CYP2A7;AFG3L2;PLSCR1;ADORA2B;ZNF714;CRH;PIK3C3;VWA2;ALDH7A1;KCTD15;COLEC11;NDRG4;CPB1;AK2;FOXK2;UGT2B28;LIN7A;ARHGAP17;TULP1;NPAS1;FBXO42;CDC42;RNASEH1;IFI16;CREG1;ALOX5;UGT3A2;STAP2;MBP;SLC38A9;S100A14;BCL2L14;S100A11;PURG;ANKRD28;CYP2J2;RCC2;PCDHGC4;CRIPT;GAD2;OTOP1;GPN3;SMA…
CBP 21632823 ChIP-Seq H3396 Human	71/1593	0.933887	0.999993	0.835849	0.0571718	DYRK4;MTCH2;RNH1;FLT3;MS4A7;DNHD1;ADARB2;PWP1;FAM107B;GRIP1;OR5W2;FRAT1;GNPTAB;BCL7A;SH3PXD2A;LZTS2;OIT3;HRAS;CTSC;HTATIP2;TECTA;RPL21;PGAM1;SLC6A15;RHOG;RRAS2;FRMD4A;MYO7A;MS4A6A;CACNB3;VWA2;CYP2E1;DNA2;CCDC81;SLC29A3;OR10A5;BRSK2;COL13A1;TMPRSS4;PPM1H;SLC1A2;PRDM11;ASCL2;TSPAN32;TMEM123;ALOX5;CD59;EPS8L2;FADD;SLC38A4;LHPP;ATE1;TMEM86A;ANKRD22;SLC35E3;MICAL2;GAD2;HIPK3;MPP7;NAP1L4;NFKBIA;EXT2;WE…
HOXD13 18407260 ChIP-ChIP DEVELOPING-LIMBS Mouse	4/138	0.933998	0.999993	0.540241	0.0368882	SCGN;PGAM1;FRMD4A;FBXL3
SREBP2 21459322 ChIP-Seq LIVER Mouse	33/801	0.938532	0.999993	0.773012	0.0490384	ITGB2;FBXO25;HTR2B;ITLN1;COMT;TNF;STK10;SDCBP;TMEM123;RNF215;SAP30L;ORC2;FBXO5;OTX1;ATPAF2;CSGALNACT1;RAB2A;UBE2H;PDE6G;SLC11A2;SLC35E3;PYCR1;VRK2;MEX3D;RANBP6;MPP7;CCDC88A;MYL6;KIFC2;FAM151A;IGFALS;NOTUM;BIRC2
NANOG 20526341 ChIP-Seq ESCs Human	70/1579	0.938839	0.999993	0.830942	0.0524416	GPR27;DYRK4;CDA;NAA40;RNH1;KCNC4;MS4A7;HTR2B;RPL10A;PWP1;ASGR1;FRAT1;GABRR1;MFSD6;C1RL;FLVCR1;TNFRSF8;RCC1;MAP3K6;BCAS1;LAG3;ACOT7;FBXW10;COG2;RRAS2;HAUS3;MYO7A;AIM2;OPTC;MMP23B;PIK3C3;ATF6;ZFPM1;KCNE1;USP16;COL13A1;SLC43A2;PRUNE2;ARHGAP17;CYP19A1;RPF1;WRN;UBB;PLAGL1;CREG1;NRIP2;GCNT2;RNF39;LAIR2;CDH24;MBP;ZNF304;CLCA4;S100A10;LHPP;CYP2J2;P2RY11;RCC2;APCDD1L;GP6;WEE1;HOOK2;NF1;LHX6;BUD13;NDUFAF1;…
ETS1 22383799 ChIP-Seq G1ME Mouse	61/1394	0.940065	0.999993	0.820401	0.0507061	RNH1;UXS1;MS4A7;ZFAND2B;HDLBP;IFI30;ADARB2;TMEM140;MTO1;AFF1;CNDP1;RPS6KA5;ANKFY1;FBXO5;LRRFIP1;CLCC1;FBXO7;KPNA1;BCAS1;RAB2A;MAP2K3;NCOA2;PLA2G4C;VWDE;VRK2;ETV6;SLPI;GFRAL;SULT6B1;ATF6;NBL1;ZFPM1;BIRC2;B4GALT4;GTF3C6;DHX9;PRDM11;ACAT2;FLRT2;UBB;CXCR2;HRH4;SPP1;POLR2E;CLCA4;RBM38;ANKRD28;RARRES2;LNPEP;SUPT5H;RANBP6;SETX;NFKBIA;COPS3;DHRS9;RHEB;ALOX5AP;TPP2;RAB17;TRMT11;TJP3
TBP 23326641 ChIP-Seq C3H10T1-2 Mouse	24/607	0.940227	0.999993	0.74152	0.0457027	TGIF1;ERRFI1;RBM39;RNH1;S100A1;PDE6G;DAB2IP;RABGGTB;CPT1B;RAB43;ADAMTS4;MYL6;RPS6KA5;KIFC2;SH3PXD2A;UBB;HNRNPA2B1;EHBP1L1;GNAS;HOXA2;STAP2;ATF5;LZTS2;BIRC2
SETDB1 19884255 ChIP-Seq MESCs Mouse	65/1478	0.940698	0.999993	0.824313	0.0503926	CALCOCO1;KCNC4;PPAN;PIK3CD;RPL10A;LMBR1;BCL7A;SH3PXD2A;ANKFY1;PDE4A;KIF21A;NEK3;SLC16A3;FBXO7;HOXA5;ACAD8;MAP2K3;PLEKHG1;ACOT7;APAF1;RPL21;S100A1;PABPC4;RAB3IL1;MITF;FOXL1;SUMF2;EPN1;NCOR2;MAPKAPK2;PIK3C3;ATF5;KCTD17;KCTD15;KCNE1;STXBP1;CRCT1;PPM1H;PRKCZ;NID2;APOLD1;FBXO42;UBB;POLR2E;MBP;CKB;OTX1;TRPM4;ANKRD28;ATE1;POLN;BCL11A;RARRES2;KLHL28;OXR1;SLC16A13;SMAD7;NFKBIA;EXT2;NIN;PSMC3;FXYD3;AAK1;GN…
KLF5 18264089 ChIP-ChIP MESCs Mouse	2/85	0.940749	0.999993	0.436441	0.0266573	HOOK2;DLGAP1
KLF2 18264089 ChIP-ChIP MESCs Mouse	2/85	0.940749	0.999993	0.436441	0.0266573	HOOK2;DLGAP1
KLF4 18264089 ChIP-ChIP MESCs Mouse	2/85	0.940749	0.999993	0.436441	0.0266573	HOOK2;DLGAP1
SMAD4 21741376 ChIP-Seq EPCs Human	71/1603	0.941204	0.999993	0.829917	0.050289	ERRFI1;SH3GL3;UXS1;KLHDC7A;SLC6A1;FAM107B;SH3PXD2A;EPSTI1;ANKFY1;CCNL1;TP63;TECTA;RAB2A;NCOA2;ABCC4;SLC36A2;KCNH8;SLC35C2;SACM1L;KIF25;COG2;AFAP1;HAUS3;FRMD4A;MYO7A;ETV7;SLC22A23;ADORA2B;CLDN14;RAPGEF1;MFGE8;NBL1;SLC29A3;COLEC11;DHX9;STXBP1;GPR88;TMPRSS4;PPM1H;ITLN1;ARHGAP17;IQGAP2;TARP;ADD1;CDC42;SH3TC2;UBB;ERICH1;PLAGL1;EXOSC9;NLRP5;SLITRK6;METTL7A;CLVS1;SMAD2;SMAD3;MYO10;BCL11A;PYHIN1;APCDD1L;…
POU2F1 27270436 ChIP-Seq VCaP Human Prostate Carcinoma	39/933	0.941754	0.999993	0.784019	0.0470497	SH3GL3;SNED1;ST6GALNAC1;NAA40;NOTCH1;RWDD2A;USP16;ITSN1;CCP110;RCHY1;TARP;ATP5MC1;BABAM1;NSD3;TRMT112;ZNF709;PRDX5;PRPSAP2;UBB;LZTS2;H3-3B;SMAD2;H2AZ2;MBNL1;SACM1L;STAT3;SLC11A2;CYP3A43;RRAS2;SORBS2;OXR1;MED29;EPN1;NAP1L4;EHD4;ELF3;EHBP1L1;LNX1;ALDH7A1
ZFP281 27345836 Chip-Seq ESCs Mouse	73/1646	0.942352	0.999993	0.830806	0.0493306	DENND1B;UCN;TMEM151B;PIK3CD;IFI30;SLC6A1;FBXO22;ELFN1;ASGR1;GCSH;STK10;GRIP1;SCGN;CSRP1;RASSF5;BSG;ANXA6;ANKFY1;RCC1;EFHD1;DIP2A;FBXO5;OIT3;SLC16A3;FBXO7;TGIF1;NCOA2;PLEKHG5;SACM1L;FOXL1;CPT1B;APRT;NCOR2;RBL2;CACNB3;OPTC;MAPKAPK2;KCNQ2;GEMIN4;KCTD17;HOXB7;BIRC2;MACF1;COL13A1;GTF3C6;DHX9;PARD6G;AGAP1;NDRG2;HOXD11;NPAS1;TSPAN32;FLRT2;CHSY1;ATXN7;GPC1;CDH24;OTX1;MPP2;BCL11A;PCDHGC4;STAT3;NMNAT2;MEX3…
SOX2 19829295 ChIP-Seq ESCs Human	70/1584	0.942373	0.999993	0.82796	0.0491425	CCDC122;DYRK4;ITGB2;HTR2B;HDLBP;KLHDC7A;ARHGAP39;CNDP2;MFSD6;NHSL1;SENP5;GNPTAB;BCL7A;C1RL;ANKFY1;RCC1;NEK3;TBC1D22A;TP63;BCAS1;CALN1;ACAD8;MBNL1;SLC36A2;SLC35C2;HLA-C;MYO7A;PREPL;CCDC80;ADORA2B;NRG4;CATSPERG;PIK3C3;ATF6;SOS2;SLC29A3;GRAMD1C;NDRG4;PRUNE2;FBXO47;MTIF2;CYP19A1;ARPP19;RPF1;UBB;PLAGL1;CREG1;CPAMD8;MBP;APBB2;NKX6-1;CYP2J2;ATP8B4;SMAD4;SMAD3;FUCA1;PYHIN1;GAD2;MTHFS;SMAD7;WEE1;GIPC2;HLA…
NANOG 19829295 ChIP-Seq ESCs Human	70/1584	0.942373	0.999993	0.82796	0.0491425	CCDC122;DYRK4;ITGB2;HTR2B;HDLBP;KLHDC7A;ARHGAP39;CNDP2;MFSD6;NHSL1;SENP5;GNPTAB;BCL7A;C1RL;ANKFY1;RCC1;NEK3;TBC1D22A;TP63;BCAS1;CALN1;ACAD8;MBNL1;SLC36A2;SLC35C2;HLA-C;MYO7A;PREPL;CCDC80;ADORA2B;NRG4;CATSPERG;PIK3C3;ATF6;SOS2;SLC29A3;GRAMD1C;NDRG4;PRUNE2;FBXO47;MTIF2;CYP19A1;ARPP19;RPF1;UBB;PLAGL1;CREG1;CPAMD8;MBP;APBB2;NKX6-1;CYP2J2;ATP8B4;SMAD4;SMAD3;FUCA1;PYHIN1;GAD2;MTHFS;SMAD7;WEE1;GIPC2;HLA…
RUNX1 20887958 ChIP-Seq HPC-7 Mouse	36/870	0.942808	0.999993	0.776036	0.0457026	CPB1;ITLN1;IQGAP2;ARHGAP15;MPO;TNF;TSPAN32;FAM107B;STK10;CNR2;ABLIM3;RNPEP;GCNT2;POLR2E;LRRFIP1;MAP3K6;OIT3;S100A10;PGAM1;PLEKHG5;STAT3;RHOG;OTOP1;HDHD2;SOD2;MED29;SETX;RBL2;OPTC;ABI3;PSMC1;ALOX5AP;TMCC3;ATF6;ZFPM1;STX1A
IRF8 21731497 ChIP-ChIP J774 Mouse	7/219	0.943208	0.999993	0.596823	0.0348951	GPR88;HRH4;CRIPT;CLSPN;RCHY1;PRSS2;HTATIP2
E2F1 20622854 ChIP-Seq HELA Human	69/1567	0.944897	0.999993	0.824759	0.0467467	LY6K;NAA40;PSCA;KCNC4;MAST1;ZFAND2B;ADARB2;ELFN1;PWP1;ASGR1;FGFRL1;ADAMTSL2;KPNA6;ANXA6;RCC1;PDE4A;CLCC1;MAP3K6;TP63;PGAM1;SLPI;OPTC;ADORA2B;CLDN14;EHBP1L1;ASPG;CYP2E1;ZFPM1;STX1A;MACF1;COL13A1;SLC43A2;AK2;NEXN;ARHGAP17;NPAS1;LILRA4;RNASEH1;IFI16;KIF3B;ABLIM3;UBB;NRIP2;POLR2E;LAIR2;CDH24;ZC3H18;STAP2;MBP;S100A11;CLCA4;S100A10;P2RY11;LNPEP;NMNAT2;FANCG;SETX;WEE1;BMP1;HOOK2;FAM151A;NMT1;HLA-DPB1;RI…
PRDM5 23873026 ChIP-Seq MEFs Mouse	36/873	0.945446	0.999993	0.773127	0.0433715	KANK1;JRK;ASAH1;NOTCH1;RWDD2A;SEMA3C;AKAP7;IQGAP2;PSMD5;ORC3;PGM3;REV3L;SPIN1;GCNT2;HOXA2;ZNF107;CDK5RAP2;NCOA2;ARHGEF10;CIZ1;UBE2H;LNPEP;LHFPL2;ADAP1;OXR1;SUMF2;SETX;CYP2W1;ZFP41;RHEB;SNX14;FAM131B;RAPGEF1;VOPP1;TAB2;MAD1L1
ILF3 29590119 ChIP-Seq K562 Human BoneMarrow Leukemia	28/700	0.94566	0.999993	0.749836	0.0418948	MTCH2;AHCYL2;GTF3C6;AFF1;FBXO42;RAB43;CREG1;BSG;FADD;CCNL1;LHPP;RBM39;UBE2H;MPP7;UHMK1;APRT;RBL2;AFG3L2;CCDC88A;NAGK;HOOK2;WDR82;RHEB;SNX14;ZNF714;DRG2;HOXB7;COX20
NCOR1 26117541 ChIP-Seq K562 Human	72/1631	0.946111	0.999993	0.826598	0.0457899	ST6GALNAC1;AHCYL2;ACY3;BACH1;FGFRL1;TRMT112;BSG;FLVCR1;PDE4A;KIF21A;DIP2A;FBXO5;SCARF2;LZTS2;OIT3;SLC16A3;TBC1D22A;ZNF521;CTSC;TGIF1;NUP133;PLEKHG5;RAD23A;RUNX1;NCOR2;SLC22A23;PTP4A2;PREPL;ELF3;PIK3C3;CCDC81;MZF1;SLC29A3;STX1A;ST6GALNAC6;CFD;USP16;COL13A1;STXBP1;PPM1H;FOXK2;TSPAN32;FBXO42;CHSY1;TXNDC2;METTL7A;FADD;CD300LF;S100A11;RBM39;CIZ1;UBE2H;SMAD3;KRTAP10-6;RIOK3;RCC2;KLHL28;TRPV2;HTR5A;HIPK…
CTCF 20526341 ChIP-Seq ESCs Human	70/1591	0.947039	0.999993	0.823819	0.0448285	DYRK4;UCN;RNH1;ATN1;LPCAT1;KLHDC7A;LOC728392;TRMT112;ABHD10;BCL7A;BSG;C1RL;KPNA6;TIMP2;RCC1;MAP3K6;LZTS2;CTSC;ARHGEF10;ABCC4;LYNX1;ACOT7;KCNH8;RAD23A;OR1J1;JMJD6;MYL6;DPM3;OPTC;MMP23B;EHBP1L1;CYP2E1;NBL1;ZFPM1;CELA3B;NOTCH1;COL13A1;SLC1A2;NEXN;ARHGAP17;SKA3;APOLD1;IFI16;DEAF1;CDH24;USP50;MBP;ZNF304;S100A11;TMEM86A;P2RY11;PYHIN1;RCC2;STAT3;MTHFS;HTR5A;MEX3D;GP6;MPP7;NAP1L4;SDK1;TH;FAM151A;ABI3;HLA…
YY1 23942234 ChIP-Seq MYOBLASTS AND MYOTUBES Mouse	50/1173	0.947108	0.999993	0.798782	0.0434073	MTCH2;AHCYL2;AMD1;HDLBP;UBE3A;ADARB2;SMC4;MTO1;HAPLN1;BCL7A;KPNA6;ANKFY1;CDK5RAP2;ATPAF2;ST7L;MYL6;PREPL;WDR82;RAPGEF1;PIK3C3;FAM193B;ALDH7A1;VGLL4;MACF1;SEMA3C;GTF3C6;SYNPO2;PRUNE2;LIN7A;RPF1;UBB;RGS20;APBB2;ATE1;RBM39;SRD5A2;MYO10;RIOK3;GAD2;LNPEP;SORBS2;LHFPL2;SUPT5H;COPS3;PSMC3;HNRNPA2B1;NMT1;NF1;TRMT12;TUBGCP6
PKCTHETA 26484144 Chip-Seq BREAST Human	15/412	0.947974	0.999993	0.681459	0.0364093	CCDC122;RBM39;ARPP21;DHX9;OXR1;SUMF2;RASSF1;NAGK;SPATA17;FXYD3;WDFY1;CCNL1;MFGE8;TMEM106A;TP63
SUZ12 18692474 ChIP-Seq MESCs Mouse	67/1531	0.948514	0.999993	0.819367	0.0433104	UCN;FLT3;KCNC4;MAST1;ADARB2;SLC6A1;SLC4A4;GRIP1;FRAT1;RASSF5;TNFRSF8;HOXA2;EFHD1;PDE4A;DLGAP1;SOX8;SCARF2;HOXA5;CALN1;HOXA4;FRMD4A;FOXL1;RUNX1;CACNB3;ADORA2B;HECW2;SIDT1;VWA2;HOXB7;NBL1;ZFPM1;NDRG4;BRSK2;TNXB;COL13A1;SEMA3C;GPR88;PPM1H;SLC1A2;LIN7A;HOXD11;NPAS1;ASCL2;FUT4;GRIN2A;FLRT2;CHSY1;PLAGL1;ST8SIA4;RGS20;OTX1;NKX6-1;OSBPL6;SRD5A2;ARPP21;KCNIP1;BCL11A;GAD2;OTOP1;LHFPL2;PCDHGA12;BMP1;GNAS;CS…
FOXM1 26456572 ChIP-Seq MCF-7 Human	70/1595	0.949562	0.999993	0.82147	0.0425151	SNED1;ST6GALNAC1;CALCOCO1;ITSN1;MS4A7;HTR2B;KRT20;SLC4A4;ASGR1;CNDP2;SCGN;SENP5;BCL7A;SALL4;SEC61G;MCF2L;TNFRSF8;EFHD1;FBXO5;TP63;NCOA2;ABCC4;SLC36A2;LIMCH1;AFAP1;MITF;RUNX1;ST7L;SLC22A23;PTP4A2;ELF3;SIDT1;CCDC81;ALDH7A1;STX1A;MACF1;SEMA3C;GPR88;TMPRSS4;PPM1H;SLC1A2;TULP1;TARP;ARPP19;APOLD1;FLRT2;WDR70;ABLIM3;ATXN7;HRH2;SLITRK6;ST8SIA4;GCNT2;POC1B;S100A11;S100A10;ATP8B4;SMAD3;ANKRD30B;MTHFS;HOPX;…
HNF4A 19761587 ChIP-ChIP CACO-2 Human	31/771	0.950651	0.999993	0.75331	0.0381236	CDA;ACY3;H6PD;COL13A1;SEMA3C;TMPRSS4;ABAT;MTIF2;MTO1;PWP1;AFF1;SCGN;KIF3B;MAP3K6;APOB;TECTA;NCOA2;PTCD2;SETMAR;MYO7A;RABGGTB;AGMAT;HADHB;NFKBIA;PLSCR1;DMXL1;GIPC2;SUGT1;ATF5;ATF6;ZNF696
PBX1 22567123 ChIP-ChIP OVCAR3 Human	72/1640	0.951668	0.999993	0.821429	0.0406931	LY6K;ACY3;ITSN1;KCNC4;MS4A7;AMD1;ZFAND2B;PPAN;SLC6A1;PWP1;CNDP1;ABHD10;RPS6KA5;SALL4;TAGAP;TNFRSF8;OXER1;HOXA2;OIT3;HLA-DPA1;KPNA1;BCAS1;MBNL1;ZNF680;FBXW10;CYP3A43;SLC39A11;KIF25;SETMAR;MITF;SDHA;LAX1;SUMF2;NIPSNAP1;HADHB;MS4A6A;PREPL;SPATA17;GEMIN4;SOS2;ALDH7A1;USP16;CACNA1B;AK2;ZNF709;HRH2;CREG1;LAIR2;RGS20;CDH26;S100A11;S100A10;LHPP;KRTAP12-3;CARD8;PCDHGC4;PRG2;DEFA3;MTHFS;PXDNL;SORBS2;NMNAT2…
HNF1A 27111144 ChIP-Seq CD8+TCells Mouse Blood Lymphoma	144/3109	0.952053	0.999993	0.862921	0.0423997	JRK;HDAC10;ITSN1;CCP110;CIB1;RPL10A;ARHGAP35;CEP128;CNDP2;MILR1;RASSF1;ABHD10;PSMD5;PPP2R1A;RASSF5;EPSTI1;DIP2A;FBXO5;CLCC1;CCNL1;FBXO7;TBC1D22A;KPNA1;CDK5RAP2;RAB2A;MBNL1;RPL21;SACM1L;CEP131;FAM118A;SPICE1;COG2;RUNX1;JMJD6;ST7L;TANC1;SPATA17;WDR82;SIDT1;VOPP1;ATF5;MZF1;ALDH7A1;STX1A;MACF1;DHX9;FBXO47;IQGAP2;NDRG2;SKA3;FBXO42;TMEM123;PRPSAP2;UBB;ST8SIA4;FADD;CLSPN;SMAD2;ATP8B4;SMAD4;SMAD3;RCC2;GO…
SMRT 22465074 ChIP-Seq MACROPHAGES Mouse	69/1580	0.953043	0.999993	0.817054	0.0392964	DENND1B;HDAC10;ITSN1;ITGB2;MS4A7;ATN1;HTR2B;GDE1;TNF;RAB43;RASSF1;CSRP1;RNPEP;ANKFY1;MAP3K6;TBC1D22A;CALN1;TGIF1;RAB2A;MAP2K3;SLC36A2;ACOT7;SLC11A2;HPCAL1;DUSP22;THAP6;AIM2;ADORA2B;EHBP1L1;ALPK2;DNA2;MZF1;SOS2;TMEM106A;SLC29A3;ST6GALNAC6;CPB1;SLC43A2;DHX9;AKAP7;ARHGAP17;ARHGAP15;PIK3R6;CDC42;FLRT2;DNAJB6;UBB;CREG1;SLAMF8;ST8SIA4;CD300LF;ATP8B4;PTCD2;RIOK3;RCC2;KLHL28;SLC16A13;SMAD7;CCDC88A;TMCO6;…
IRF8 22096565 ChIP-ChIP GC-B Mouse	17/463	0.953589	0.999993	0.686989	0.0326473	ACAD8;NOTCH1;POLN;PCDHGC4;ARHGAP25;PREPL;DNAJB6;TAGAP;EPSTI1;S100A13;ANKFY1;TRIP12;METTL7A;MAD1L1;BIRC2;VGLL4;S100A10
TP53 18474530 ChIP-ChIP U2OS Human	27/687	0.953659	0.999993	0.735961	0.0349204	CASZ1;NOTCH1;SEMA3C;TCHH;ARHGAP15;FBXO22;NT5DC4;ALOX5;EPSTI1;GCNT2;REV3L;S100A10;KPNA1;KCNH8;PYHIN1;RCC2;MICAL2;FOXL1;OTOP1;ARHGAP25;MPP7;RUNX1;RHEB;ADORA2B;FAT2;MAD1L1;FGFR2
MYC 19079543 ChIP-ChIP MESCs Mouse	42/1013	0.954252	0.999993	0.776377	0.0363556	UBE3A;MTIF2;ACAT2;FUT4;RNASEH1;DNAJB6;DEAF1;MCF2L;RNPEP;TIMP2;TNFRSF8;RCC1;PDE4A;APBB2;SLC16A3;RPL17;KPNA1;ABCC4;TMEM86A;LYNX1;RPL21;RCC2;STAT3;RANBP17;RABGGTB;ARHGAP25;EPN1;CCT6A;AFG3L2;PCDHGA12;PLSCR1;WEE1;HOOK2;NMT1;GEMIN4;GNAS;FBXL3;QRICH2;SUGT1;TP53;BIRC2;FGFR2
GATA3 26560356 Chip-Seq TH2 Human	69/1583	0.954773	0.999993	0.815295	0.037733	ERRFI1;SH3GL3;NAA40;ITSN1;HTR2B;ETFB;RPL10A;TNF;RAB43;STK10;IL18RAP;CASP10;SALL4;BSG;KPNA6;REV3L;ANXA6;LRRFIP1;CLCC1;OIT3;TBC1D22A;ACOT7;RPL21;PABPC4;SPNS3;SLC11A2;FAM118A;COG2;RHOG;LAX1;EPN1;DUSP22;PTP4A2;AIM2;CLDN14;XCL2;FAM193B;SOS2;ZFPM1;NOTCH1;H6PD;SEMA3C;GPR88;AGAP1;ARHGAP15;TMEM123;SDCBP;EXOSC9;HRH4;ST8SIA4;GCNT2;S100A11;RBM38;ATP8B4;RANBP17;KLHL28;HSPA6;TRPV2;MICAL2;CCT6A;NIN;WEE1;IL5;RHE…
RARA 24833708 ChIP-Seq LIVER Mouse	62/1437	0.954878	0.999993	0.807274	0.0372733	ACY3;HTR2B;FBXO22;RAB43;TRMT112;SH3PXD2A;DLGAP1;KPNA1;LAG3;SLC36A2;ITGA3;PABPC4;HPCAL1;FOXL1;SDHA;UPK3B;UHMK1;PTP4A2;PLSCR1;ZFP41;HECW2;WDFY1;IGFALS;KCTD17;HOXB7;TMEM106A;CCDC40;RWDD2A;TNXB;SLC43A2;FBXO47;TULP1;IQGAP2;NPAS1;EVPL;TMEM70;RPF1;SDCBP;GRIN2A;SH3TC2;RNF215;PLAGL1;SAP30L;S100A10;RBM39;SMAD3;PDE6G;DAB2IP;SORBS2;SUPT5H;FANCG;SMAD7;EEPD1;CRYGD;NEURL4;LPAR6;HNRNPA2B1;TMCC3;ERCC5;NOTUM;TJP3;…
EGR1 20690147 ChIP-Seq ERYTHROLEUKEMIA Human	235/4931	0.955415	0.999993	0.882086	0.0402318	JRK;RNH1;HDAC10;UXS1;ITSN1;ABAT;ADARB2;BACH1;FGFRL1;GCSH;FRAT1;RPS6KA5;RASSF5;BSG;ANKFY1;OXER1;DIP2A;SOX8;FBXO7;TBC1D22A;CALN1;ENTPD2;ACOT7;SLC11A2;HPCAL1;DDX10;MYO7A;RUNX1;AFG3L2;OPTC;KCNQ2;CCDC81;NBL1;ZFPM1;KCTD15;CFD;MACF1;CASZ1;DHX9;STXBP1;PRDM11;PRKCZ;PRDX5;PRPSAP2;S100A16;S100A13;FADD;S100A10;LHPP;NTNG2;CDT1;PYHIN1;RCC2;SLC35E3;PRG2;SH2D1B;GP6;SETX;EHD4;GIPC2;FAT2;TMCC3;FBXL3;PLCH2;GPR27;DE…
MAF 26560356 Chip-Seq TH2 Human	71/1627	0.956092	0.999993	0.815991	0.0366392	ERRFI1;DENND1B;KCNC4;TCHH;PIK3CD;RAB43;TRMT112;FRAT1;SEC61G;KPNA6;ANXA6;ANKFY1;PDE4A;MAP3K6;LZTS2;SLC16A3;HRAS;CTSC;LAG3;ACOT7;NUP133;PGAM1;PABPC4;PLEKHG5;SLC11A2;HPCAL1;HLA-C;RABGGTB;CPT1C;CPT1B;APRT;ST7L;PTP4A2;MMP23B;MAPKAPK2;EHBP1L1;NBL1;BIRC2;H6PD;DHX9;AK2;RPF1;CDC42;PRPSAP2;IFI16;CNR2;DEAF1;MBP;EPS8L2;CKB;FADD;CLSPN;S100A11;S100A10;SMAD2;ATE1;TMEM86A;FUCA1;RCC2;PYCR1;SUOX;HIPK3;AGMAT;NFKBIA…
NEUROD2 26341353 ChIP-Seq CORTEX Mouse	64/1481	0.956118	0.999993	0.80833	0.0362727	TMEM151B;HTR2B;LPCAT1;ABAT;ADARB2;ELFN1;BACH1;TNF;ASGR1;FAM107B;FAM166B;SCGN;SENP5;SPIN1;PDE4A;CCNL1;OIT3;FBXO7;BRD1;PABPC4;SLC35C2;RHOG;HDHD2;UPK3B;LAX1;SSTR5;PTP4A2;AFG3L2;MYL6;NRG4;CLDN14;WDFY1;NBL1;TMEM106A;SLC29A3;KCNE1;RWDD2A;COL13A1;SLC43A2;IQGAP2;TMEM70;FUT4;CDC42;GRIN2A;RNASEH1;CHTF8;ERICH1;STAP2;SMAD4;SRD5A2;KCNIP1;PDE6G;DAB2IP;NMNAT2;EXT2;TG;BMP1;RHEB;DMXL1;HNRNPA2B1;TMCC3;QRICH2;NOTUM…
TBX2 35687133 ChIP-Seq MCF-7 Human BreastCancer	30/756	0.956157	0.999993	0.742905	0.0333067	KANK1;MTCH2;SMIM29;MAST1;ATN1;CRAMP1;CIB1;EVPL;GCSH;NHSL1;WDR70;KIF21A;CDH26;S100A11;RBM38;RNASE11;HSPA6;VRK2;POU2F3;HIPK3;AFG3L2;SDK1;EEPD1;CCDC80;KIFC2;KCNQ2;EHBP1L1;ZFPM1;VGLL4;MSRB1
CUX1 19635798 ChIP-ChIP MULTIPLE CANCER TYPES Human	73/1669	0.956314	0.999993	0.81775	0.0365284	ITGB2;AMD1;CIB1;CGB2;IFI30;KIAA0930;SALL4;RNPEP;KPNA6;ANKFY1;TNFRSF8;HOXA2;DLGAP1;SOX8;PRSS2;BCAS1;ARHGEF10;ABCC4;BRD1;RPL21;SLC35C2;CYP3A43;SLC39A11;SETMAR;HLA-C;MITF;RABGGTB;CPT1B;EPN1;RUNX1;HADHB;DUSP22;DNAJC3;CYP2A7;THAP6;SLPI;ELF3;PNLDC1;MMP23B;ATF5;ATF6;TP53;NBL1;ALDH7A1;ZFPM1;BIRC2;KCTD15;ST6GALNAC6;STXBP1;CDC42;PRDX5;PRPSAP2;HLA-DMB;RNASEH1;KIF3B;GPC1;GCNT2;POLR2E;TXNDC2;CD59;RPL17;HSPA6;…
CEBPB 22108803 ChIP-Seq LS180 Human	68/1565	0.956367	0.999993	0.812562	0.036251	GPR27;ERRFI1;SNED1;UCN;TNFRSF6B;TMEM140;KRT20;FCAR;FRAT1;RPS6KA5;SH3PXD2A;RCC1;HOXA2;CLCC1;PRSS3;HOXA5;HOXA4;TGIF1;APAF1;SPNS3;FAM118A;TTC7B;SETMAR;CNPY1;AP3B2;NIPSNAP1;NCOR2;TANC1;PLSCR1;CACNB3;BDH2;ADORA2B;VWA2;DNA2;SULT6B1;ST6GALNAC6;GRAMD1C;SLC43A2;DHX9;PPM1H;UGT2B28;AKAP7;PKD1L2;ARHGAP17;FUT4;RNF212;CDC42;PRDX5;UBB;RNF215;CDH24;STAP2;CLCA4;RPH3AL;SLC10A1;ANKRD22;MICAL2;VWA3B;SETX;COPS3;NAGK;…
NR3C1 21868756 ChIP-Seq MCF10A Human	36/887	0.956444	0.999993	0.75982	0.0338374	CCDC122;SH3GL3;EIF4E3;SLC4A4;SH3TC2;FLRT2;ABLIM3;GNG7;ADAMTSL2;SLITRK6;ST8SIA4;ZNF385B;APBB2;TP63;CLCA4;CDK5RAP2;LHPP;PURG;TGIF1;MAP2K3;ANKRD28;SP110;FUCA1;RCC2;HPCAL1;TTC7B;HAUS3;EEPD1;SPATA17;RAPGEF1;ATP13A4;TAB2;MAN2B1;TRMT11;SERINC2;ALDH7A1
ERA 27197147 Chip-Seq ENDOMETRIOID-ADENOCARCINOMA Human	33/822	0.956526	0.999993	0.751569	0.0334049	GRAMD1C;ERRFI1;CASZ1;FBXO25;NPAS1;ELFN1;SENP5;DNAJB6;MBP;FADD;CALN1;CDK5RAP2;RPH3AL;SMAD3;SLC39A11;COG2;CNPY1;MITF;FOXL1;SUOX;SMAD7;DUSP22;EEPD1;MYL6;TH;ELF3;OPTC;MAPKAPK2;RIMBP2;TAB2;SLC29A3;KCTD15;FGFR2
ISL1 27105846 Chip-Seq CPCs Mouse	55/1293	0.956743	0.999993	0.795904	0.0351953	CDA;ATN1;ELFN1;AFF1;FAM107B;SH3PXD2A;SALL4;MCF2L;DLGAP1;CCNL1;SLC16A3;TBC1D22A;TGIF1;LIMCH1;AFAP1;KLF15;ETV6;HADHB;TANC1;ATF6;ZFPM1;VGLL4;MACF1;ASAH1;CASZ1;PPM1H;SLC1A2;FOXK2;PARD6G;CHSY1;POC1B;APBB2;ANKRD28;SMAD2;CDT1;MPP2;RPH3AL;PYHIN1;PCDHGC4;GOT2;DAB2IP;LNPEP;SUOX;OXR1;SMAD7;EEPD1;PSMC1;ALOX5AP;GNAS;LNX1;NF1;TMCC3;TRMT11;TJP3;FGFR2
ZFX 18555785 ChIP-Seq MESCs Mouse	107/2372	0.957808	0.999993	0.841508	0.0362757	ERRFI1;MTCH2;UXS1;ATN1;FBXO25;PPAN;HDLBP;UBE3A;CIB1;RPL10A;COMT;PWP1;CNDP2;GCSH;RAB43;ABHD10;PPP2R1A;C1RL;KPNA6;RCC1;DIP2A;CCNL1;SLC16A3;FBXO7;ENTPD2;SACM1L;SLC11A2;VRK2;HDHD2;SDHA;THOC7;UHMK1;ST7L;AFG3L2;ZFYVE19;DGKQ;KCNQ2;WDFY1;GEMIN4;KCTD17;MZF1;H6PD;DHX9;AK2;ARHGAP17;IQGAP2;EVPL;ARPP19;FBXO42;UBB;ATXN7;S100A16;TTC21B;CLSPN;S100A10;ANKRD28;SMAD4;CBX3;FUCA1;RANBP17;SUPT5H;SETX;CCT6A;NFKBIA;EXT2…
MYC 27129775 Chip-Seq CORNEA Mouse	67/1547	0.957941	0.999993	0.809768	0.0347954	LY6K;TMEM151B;FBXO27;ACCS;RPL10A;ASGR1;FGFRL1;LOXL2;SENP5;FAM174B;RASSF5;ANXA6;EFHD1;NEK3;LRRFIP1;SCARF2;LZTS2;ROS1;CDK5RAP2;PLEKHG1;SP110;HPCAL1;TMC2;APRT;ETV6;NCOR2;ST7L;SLC22A23;RBL2;CACNB3;OPTC;VWA2;KCTD17;SOS2;KCTD15;B4GALT4;KCNE1;NDRG4;RWDD2A;H6PD;USP16;PPM1H;AKAP7;SH3TC2;CNR2;FLRT2;ABLIM3;HRH2;GPC1;SAP30L;CKB;BCL2L14;RNASE11;STAT3;GOT2;PRG2;MEX3D;ARHGAP25;KLK11;HOPX;AGMAT;SDK1;FAM151A;RIMB…
RUNX2 22187159 ChIP-Seq PCA Human	124/2722	0.959477	0.999993	0.848643	0.0351056	ITSN1;HDLBP;ABAT;KLHDC7A;ADARB2;FGFRL1;LOXL2;FAM107B;STK10;GRIP1;SALL4;KIF21A;SOX8;PRSS3;CALN1;RAB2A;LAG3;ZNF680;RPL21;SP110;SLC6A15;SLC11A2;COG2;SETMAR;CNPY1;AFAP1;MITF;VRK2;HDHD2;SDHA;RUNX1;AFG3L2;SPATA17;OPTC;HECW2;GEMIN4;VOPP1;MAD1L1;MACF1;KCNE1;CASZ1;FBXO47;IQGAP2;PRDM11;KRT40;FBXO42;FLRT2;RNF215;ATXN7;HRH2;ZC3H18;STAP2;MBP;FADD;BCL2L14;S100A11;MAP9;CYP2J2;UBE2H;SRD5A2;RANBP17;MICAL2;LNPEP;H…
CSB 26484114 Chip-Seq FIBROBLAST Human	69/1594	0.960668	0.999993	0.808904	0.0324587	DYRK4;EIF4E3;MAST1;ZFAND2B;ATN1;HIF3A;AFF1;SH3PXD2A;RCC1;DIP2A;TBC1D22A;DIS3L2;ATPAF2;MAP2K3;ABCC4;ITGA3;SACM1L;FOXL1;RABGGTB;ETV6;DUSP22;PTP4A2;MYL6;CCDC80;OPTC;ADORA2B;ZFYVE19;GFRAL;XCL2;FAM193B;LYG2;TMEM106A;ASAH1;SYNPO2;PRUNE2;PRPSAP2;ERICH1;EPCAM;NLRP5;NLRP2;RGS20;CD59;APBB2;BCL2L14;S100A10;SYT5;RBM38;CDSN;MYO10;FUCA1;APCDD1L;GOT2;HSPA6;TRPV2;DEFA3;SUPT5H;AGMAT;COPS3;CCDC88A;WEE1;EHD4;ABI3;T…
STAT1 19122651 ChIP-Seq HeLaS3 Human CervicalCancer	159/3434	0.961443	0.999993	0.860233	0.0338241	ERRFI1;AHCYL2;RNH1;ICE2;ITSN1;GDE1;HDLBP;CIB1;ACCS;IFI30;TPGS1;TMEM140;RPL10A;SMC4;LOXL2;CEP128;CNDP2;GCSH;RAB43;FRAT1;PPP2R1A;SALL4;BSG;NEK3;FBXO5;CCNL1;FBXO7;TBC1D22A;HOXA5;KPNA1;CDK5RAP2;MBNL1;ZNF680;ACOT7;RPL21;PHYKPL;LIMCH1;SP110;SACM1L;SLC11A2;SETMAR;MITF;VWDE;VRK2;RUNX1;UHMK1;ST7L;TANC1;NEIL3;MARF1;SLPI;HECW2;SPECC1L;WDFY1;VOPP1;SULT6B1;ATF6;HOXB7;NBL1;ALDH7A1;CFAP61;CFD;NOTCH1;RWDD2A;H6PD…
IKZF1 21737484 ChIP-ChIP HCT116 Human	3/125	0.961832	0.999993	0.444891	0.0173129	BMP1;TRPV2;CALN1
REST 18959480 ChIP-ChIP MESCs Mouse	74/1701	0.961997	0.999993	0.812542	0.0314809	SH3GL3;SNED1;UCN;JRK;UXS1;ITSN1;MAST1;ETFB;ADARB2;BACH1;AFF1;SLC8A1;GRIP1;SCGN;TNFRSF8;DLGAP1;CCNL1;LZTS2;FBXO7;TBC1D22A;CALN1;BRD1;ENTPD2;APAF1;RPL21;SLC35C2;CPT1B;AP3B2;APRT;MAPKAPK2;KCNQ2;RAPGEF1;CRH;CYP2E1;IGFALS;ZFPM1;TMEM106A;STX1A;MAD1L1;BRSK2;COL13A1;CACNA1B;PKD1L2;RCHY1;NPAS1;PRKCZ;GRIN2A;RNASEH1;FLRT2;HRH2;UGT3A2;RGS20;MBP;CDH26;SYT5;SMAD2;ARPP21;KCNIP1;POLN;GOT2;GAD2;MTHFS;NMNAT2;HTR5A…
PPARD 21283829 ChIP-Seq MYOFIBROBLAST Human	125/2749	0.962157	0.999993	0.846584	0.0326589	LY6K;ERRFI1;SH3GL3;MTCH2;TNFRSF6B;ITSN1;TMEM140;MPO;SMC4;SLC4A4;SLC8A1;LOXL2;FRAT1;SALL4;BSG;CCNL1;SLC16A3;FBXO7;TBC1D22A;CDK5RAP2;KCNH8;SPNS3;COG2;DDX10;FRMD4A;LAX1;RUNX1;TANC1;SLPI;KCNQ2;CELA3B;STXBP1;CACNA1B;AGAP1;LIN7A;PRDM11;ARHGAP15;TMEM123;RNASEH1;FLRT2;INPP5K;MBP;TXNDC2;BCL2L14;SLC38A4;CDT1;ZNF383;OSBPL6;SMAD3;ARPP21;BCL11A;RCC2;GOT2;MICAL2;POU2F3;SMAD7;SDK1;TG;RHEB;NF1;CSPG5;FGFR2;PSCA;K…
MYC 18555785 ChIP-Seq MESCs Mouse	34/852	0.96219	0.999993	0.746438	0.0287705	JRK;MTCH2;SLC43A2;FBXO27;PPAN;RPL10A;MTO1;PWP1;GCSH;ABHD10;GNPTAB;WDR70;POLR2E;RCC1;APBB2;CCNL1;RPL17;ANKRD28;RBM39;RPL21;SLC35C2;GOT2;RANBP17;RAD23A;NIPSNAP1;NAP1L4;ST7L;CCT6A;COPS3;WEE1;NAGK;HOOK2;FBXL3;TRMT11
OLIG2 29049317 ChIP-Seq Mouse SpinalCord	63/1472	0.962531	0.999993	0.799767	0.0305422	MTCH2;NAA40;AMD1;GDE1;CCP110;ARHGAP39;HIF3A;ATRAID;ARHGAP35;GCSH;TRMT112;CSRP1;PSMD5;PPP2R1A;ADAMTSL2;KPNA6;FBXO5;LZTS2;CDK5RAP2;ATPAF2;NCOA2;SLC35C2;COG2;SETMAR;DDX10;RAD23A;DGKQ;ZFPM1;BIRC2;MAD1L1;CFAP61;SLC43A2;GTF3C6;SMIM1;AK2;ADD1;RPF1;CDC42;S100A16;EXOSC9;CREG1;GNG7;DGLUCY;ZC3H18;MBP;APBB2;H2AZ2;RBM39;CDT1;MPP2;PTCD2;RIOK3;STAT3;DAB2IP;LNPEP;MEX3D;NFKBIA;NAGK;SNX14;DMXL1;LNX1;DRG2;LGR6
AUTS2 25519132 ChIP-Seq 293T-REX Human	32/809	0.962673	0.999993	0.739807	0.0281436	SH3GL3;CPB1;SYNPO2;FBXO47;SLC1A2;DNHD1;NDRG2;FBXO22;NPAS1;MPO;ADAMTS4;SCGN;ANXA6;PDE4A;NEK3;FADD;CYP2J2;NCOA2;MBNL1;SRD5A2;MICAL2;MTHFS;AP3B2;JMJD6;NRG4;RHEB;DRG2;PIK3C3;THRSP;CCDC81;ALDH7A1;STX1A
AR 21915096 ChIP-Seq LNCaP-1F5 Human	70/1619	0.96269	0.999993	0.807628	0.030709	ERRFI1;DENND1B;ST6GALNAC1;PSCA;KCNC4;HIF3A;BACH1;CNDP1;CNDP2;SCGN;LMBR1;IL18RAP;CSRP1;PSMD5;FAM174B;PGM3;CCNL1;ROS1;SLC36A2;NUP133;LIMCH1;CYP3A43;SETMAR;KLF15;NCOR2;TANC1;PTP4A2;BDH2;OR2L13;CLDN14;VWA2;DNA2;ATF6;SOS2;BIRC2;ASAH1;H6PD;PPM1H;SLC1A2;AKAP7;IQGAP2;ARHGAP15;SH3TC2;ERICH1;CHSY1;CREG1;GCNT2;ZC3H18;TXNDC2;METTL7A;CDH26;S100A11;MAP9;NTNG2;RPH3AL;SMAD4;BCL11A;DEFA3;LNPEP;SORBS2;NMNAT2;CDC42…
FOXA1 21572438 ChIP-Seq LNCaP Human	68/1578	0.963089	0.999993	0.804967	0.0302743	CCDC122;SNED1;EIF4E3;FBXO25;DNHD1;ELFN1;FCAR;CNDP2;GCSH;ADAMTS4;FRAT1;IL18RAP;EPSTI1;ANKFY1;OXER1;ZNF385B;HOXA2;CLCC1;MAP3K6;HLA-DPA1;SLC36A2;TTC7B;SDHA;ETV6;HADHB;ST7L;MYL6;HECW2;SIDT1;PIK3C3;KCTD17;B4GALT4;PPM1H;AKAP7;LIN7A;IQGAP2;CYP19A1;NID2;ADD1;TMEM123;ABLIM3;CREG1;SLITRK6;POC1B;MBP;METTL7A;KIAA0319;SMAD2;ATP8B4;ZNF383;MYO10;LNPEP;HTR5A;HOPX;SLC16A13;SETX;TMEM232;EXT2;EEPD1;CYP2W1;WEE1;NAGK…
CTBP2 25329375 ChIP-Seq LNCAP Human	31/790	0.964582	0.999993	0.733686	0.0264574	NDRG4;SEMA3C;UBE3A;GRIN2A;IFI16;FLRT2;SLITRK6;ST8SIA4;SPIN1;DLGAP1;MBP;ZNF664;FBXO7;SLC38A4;PURG;ATP8B4;RPH3AL;ARPP21;ANKRD30B;SLC6A15;GOT2;HSPA6;SETMAR;DDX10;CDC42BPB;TMEM232;NCOR2;EEPD1;CYP2E1;CYLC2;KCTD15
HCFC1 20581084 ChIP-Seq MESCs Mouse	6/209	0.964701	0.999993	0.533984	0.01919	RBM39;SALL4;NMT1;ANKFY1;RPL10A;SUPT5H
VDR 23849224 ChIP-Seq CD4+ Human	79/1811	0.964718	0.999993	0.814115	0.0292424	JRK;AMD1;ZFAND2B;ATN1;LOC728392;TMEM140;RPL10A;FBXO22;AFF1;MFSD6;RPS6KA5;CSRP1;PSMD5;EPSTI1;KPNA6;CCNL1;CDK5RAP2;NUP133;SP110;SLC35C2;SACM1L;COG2;RAD23A;VRK2;RABGGTB;LAX1;SUMF2;MED29;EPN1;HADHB;RBL2;AFG3L2;DPM3;BDH2;GEMIN4;TP53;ASAH1;FOXK2;MTIF2;ARHGAP15;ADD1;RPF1;CDC42;SDCBP;HLA-DMB;RNASEH1;UBB;EXOSC9;S100A13;POLR2E;POC1B;ZNF664;MAP9;RBM39;NR1H2;KLHL28;TRPV2;MTHFS;SUPT5H;RANBP6;NFKBIA;EEPD1;COPS…
PDX1 19855005 ChIP-ChIP MIN6 Mouse	17/476	0.965193	0.999993	0.667063	0.023632	MPP2;EIF4E3;SLC43A2;S100A1;PCDHGC4;STAT3;CRIPT;CPT1C;CCT6A;UBB;HOOK2;PPP2R1A;SEC61G;EXOSC9;TPP2;ZFPM1;BIRC2
CTCF 21964334 Chip-Seq Bcells Human	71/1646	0.965513	0.999993	0.805267	0.0282614	JRK;ACY3;HDAC10;CIB1;FBXO22;HAPLN1;SALL4;SEC61G;ADAMTSL2;KPNA6;TNFRSF8;RCC1;PDE4A;LRRFIP1;MAP3K6;LZTS2;FBXO7;HOXA5;MAP2K3;PGAM1;PABPC4;PLEKHG5;TTC7B;COG2;RHOG;HAUS3;DNAJC3;PTP4A2;ELF3;KIFC2;OR2L13;EHBP1L1;ATF6;SLC29A3;CFD;COL13A1;SLC43A2;CATSPER4;PPM1H;ITLN1;SKA3;FBXO42;WDR70;CREG1;CDH24;ZNF304;S100A14;S100A11;S100A10;RBM38;SMAD2;CDT1;MPP2;ATP8B4;P2RY11;ZNF383;BCL11A;STAT3;VWA3B;SUOX;SOD2;HIPK3;N…
SOX2 18358816 ChIP-ChIP MESCs Mouse	22/591	0.96568	0.999993	0.695617	0.024293	NOTCH1;CBX3;FBXO27;SLC6A15;GAD2;LNPEP;OTOP1;SLC6A1;NID2;NFKBIA;PLSCR1;ZFP57;CSRP1;UBB;SALL4;SPP1;CDH24;RGS20;CKB;MZF1;FGFR2;TECTA
EGR1 19032775 ChIP-ChIP M12 Human	6/210	0.96583	0.999993	0.531339	0.0184735	HADHB;SLPI;HOXA2;RRAS2;SLC8A1;BCL2L14
P53 21459846 ChIP-Seq SAOS-2 Human	68/1584	0.965882	0.999993	0.801505	0.0278227	CDA;TNFRSF6B;RNH1;PSCA;FLT3;ITGB2;MAST1;AMD1;ZFAND2B;ACCS;IFI30;SLC4A4;AFF1;FCAR;RAB43;STK10;RASSF1;MCF2L;RNPEP;KPNA6;SPIN1;OLR1;TNFRSF8;HOXA4;APAF1;SACM1L;SLC11A2;HAUS3;VWDE;VRK2;CRNKL1;NIPSNAP1;ETV6;PREPL;OPTC;TMEM106A;ASAH1;CASZ1;CATSPER4;SLC1A2;AK2;MTIF2;ADD1;CHTF8;IFI16;ABLIM3;DNAJB6;DEAF1;ZNF304;CLSPN;CLCA4;S100A10;KRTAP12-3;ATP8B4;P2RY11;RCC2;ANKRD22;MTHFS;VWA3B;ADAP1;OXR1;GIPC2;LNX1;FAT2;…
CTCF 31629814 ChIP-Seq Hepatocytes Mouse Tyrosinemia	141/3086	0.966681	0.999993	0.848916	0.0287667	JRK;HDAC10;FBXO25;PPAN;UBE3A;ARHGAP39;ACCS;RPL10A;COMT;FBXO22;BACH1;STK10;GRIP1;RASSF1;ABHD10;RPS6KA5;GNPTAB;C1RL;RCC1;NEK3;MAP3K6;FBXO7;HOXA5;ENTPD2;S100A1;PHYKPL;LIMCH1;TTC7B;SPICE1;COG2;MITF;VRK2;THOC7;AFG3L2;MYL6;ZFP41;KCNQ2;SPECC1L;DNA2;ATF5;ZFPM1;KCTD15;MAD1L1;DHX9;STXBP1;SMIM1;FBXO47;SLC1A2;AGAP1;LIN7A;IQGAP2;PRDM11;SKA3;FUT4;FBXO42;TMEM123;WDR70;RNF215;ATXN7;ZC3H18;STAP2;TRPM4;NTNG2;SMAD4…
NANOG 16153702 ChIP-ChIP HESCs Human	43/1057	0.967802	0.999993	0.760094	0.0248763	ASAH1;USP16;SEMA3C;UXS1;HTR2B;HOXD11;EVPL;ASCL2;PWP1;ACAT2;ADAMTS4;IFI16;PPP2R1A;EXOSC9;SLITRK6;ST8SIA4;GCNT2;RGS20;OTX1;APOB;RPL17;ZNF521;S100A11;BCAS1;LHPP;SMAD3;RPL21;CBX3;KCNH8;STAT3;GAD2;RAD23A;VRK2;KLF15;PREPL;WEE1;EHD4;DMXL1;NMT1;ZNF217;RAB17;KCTD15;FGFR2
TTF2 22483619 ChIP-Seq HELA Human	53/1272	0.968123	0.999993	0.778178	0.02521	ERRFI1;MTCH2;AMD1;ATN1;RPL10A;TRMT112;SCGN;NHSL1;REV3L;RCC1;CCNL1;TBC1D22A;ZNF521;HOXA5;CDK5RAP2;MAP2K3;ACOT7;FBXW10;S100A1;SACM1L;AFAP1;MED29;ST7L;PTP4A2;THAP6;PREPL;ALDH7A1;BIRC2;CASZ1;PRUNE2;NEXN;RCHY1;HOXD11;PRDX5;UBB;S100A13;APBB2;OTX1;RPL17;S100A10;RBM39;PTCD2;CBX3;STAT3;TRPV2;LNPEP;SDK1;NAGK;SNX14;HNRNPA2B1;TRMT12;FBXL3;BUD13
NR3C1 23031785 ChIP-Seq PC12 Mouse	28/730	0.968509	0.999993	0.716614	0.0229299	SH3GL3;AHCYL2;FOXK2;CNDP1;FLRT2;MCF2L;APOB;CDK5RAP2;MBNL1;RPH3AL;APAF1;LIMCH1;NMNAT2;OXR1;CRNKL1;NFKBIA;RBL2;TH;NRG4;GIPC2;MAPKAPK2;KCNQ2;SPECC1L;RIMBP2;NOL10;THRSP;MFGE8;SLC29A3
LMO2 26923725 Chip-Seq HEMANGIOBLAST Mouse	59/1404	0.970131	0.999993	0.784292	0.0237829	SH3GL3;CDA;ITSN1;KLHDC7A;ADARB2;HAPLN1;GRIP1;GNPTAB;SH3PXD2A;TNFRSF8;DLGAP1;TBC1D22A;BCAS1;FBXW10;DDX10;FRMD4A;RUNX1;NCOR2;SLC22A23;OPTC;ADORA2B;NRG4;GFRAL;PIK3C3;SOS2;ZFPM1;KCTD15;VGLL4;CASZ1;SP140;TMEM70;WRN;SH3TC2;FLRT2;ALOX5;ST8SIA4;OTX1;BCL2L14;SLC38A4;SYT5;SMAD2;MYO10;KCNIP1;GOT2;DAB2IP;PRG2;CDC42BPB;ADAP1;OXR1;SMAD7;TMEM232;SDK1;IL5;RHEB;DMXL1;NF1;PMP22;NOL10;BRDT
RUNX1 22897851 ChIP-Seq JUKARTE6-1 Human	68/1594	0.970138	0.999993	0.795796	0.0241261	GPR27;NAA40;ITGB2;LPCAT1;PIK3CD;ABAT;HIF3A;IFI30;FBXO22;LOXL2;GRIP1;KPNA6;TNFRSF8;PDE4A;PRSS3;RPL21;PLEKHG5;COG2;RRAS2;MYO7A;LAX1;SUMF2;ETV6;DUSP22;AIM2;ZFP41;ZFPM1;MAD1L1;ST6GALNAC6;LIN7A;PKD1L2;MTIF2;PIK3R6;RPF1;ZNF709;PRPSAP2;RNASEH1;DNAJB6;RNF215;CXCR2;LAIR2;METTL7A;FADD;ZNF664;KIAA0319;BCL2L14;CLVS1;UBE2H;FUCA1;LNPEP;VWA3B;HTR5A;GP6;SMAD7;SETX;TMEM232;CCDC88A;WEE1;RHEB;PSMC1;HLA-DPB1;AAK1;TR…
FOXP2 23625967 ChIP-Seq PFSK-1 AND SK-N-MC Human	28/733	0.970249	0.999993	0.713447	0.021548	TPGS1;FGFRL1;FRAT1;DNAJB6;UBB;S100A16;TIMP2;INPP5K;ATPAF2;OSBPL6;SMAD3;NUP133;RIOK3;STAT3;GOT2;LNPEP;KLF15;SMAD7;NCOR2;PTP4A2;HECW2;ASPG;EHBP1L1;ALOX5AP;WDFY1;LNX1;ZNF697;SERINC2
SUZ12 18692474 ChIP-Seq MEFs Mouse	41/1019	0.970435	0.999993	0.751425	0.0225512	UCN;COL13A1;SEMA3C;FLT3;GPR88;MAST1;SLC1A2;HOXD11;NPAS1;SLC4A4;ASCL2;FUT4;GRIN2A;FRAT1;PLAGL1;RASSF5;ST8SIA4;TNFRSF8;HOXA2;PDE4A;RGS20;SOX8;OTX1;NKX6-1;HOXA5;HOXA4;KCNIP1;BCL11A;GAD2;FOXL1;OTOP1;RUNX1;CACNB3;BMP1;ADORA2B;GNAS;CSPG5;LHX6;HOXB7;NBL1;ZFPM1
TBX2 30127528 ChIP-Seq KELLY Human Brain Neuroblastoma	108/2425	0.970486	0.999993	0.828608	0.0248237	HDAC10;ATN1;ABAT;LOC728392;LRRC71;RPL10A;BACH1;TNF;STK10;GNPTAB;BSG;RCC1;KIF21A;DIP2A;CLCC1;CCNL1;FBXO7;KPNA1;CSGALNACT1;PHYKPL;SLC6A15;SLC11A2;FAM118A;ST7L;GAREM1;SPATA17;OR2L13;SPECC1L;ZNF664-RFLNA;MZF1;ATF6;ZFPM1;KCTD15;DHX9;STXBP1;CACNA1B;NPAS1;EVPL;PRDX5;TTC21B;S100A13;STAP2;SLC38A9;APOB;KIAA0319;NTNG2;OSBPL6;RANBP17;HSPA6;PRG2;LNPEP;ADAP1;REX1BD;SETX;NFKBIA;SDK1;ARL2BP;NMT1;GNAS;TUBGCP6;TMC…
MTF2 20144788 ChIP-Seq MESCs Mouse	111/2488	0.970962	0.999993	0.829794	0.0244521	SLC4A4;GRIP1;ABHD10;FRAT1;RASSF5;HOXA2;SOX8;HOXA5;CALN1;HOXA4;CSGALNACT1;RAB2A;MBNL1;LIMCH1;HPCAL1;RUNX1;HECW2;MAPKAPK2;KCNQ2;SIDT1;HOXB7;NBL1;ZFPM1;KCTD15;MACF1;BRSK2;CASZ1;COL13A1;GPR88;SLC1A2;LIN7A;NPAS1;FUT4;GRIN2A;PRDX5;FLRT2;HRH2;ST8SIA4;MBP;OTX1;NKX6-1;NTNG2;OSBPL6;SMAD3;SRD5A2;BCL11A;POU2F3;SMAD7;SDK1;COPS3;PCDHGA12;BMP1;GIPC2;GNAS;LHX6;TMCC3;SERINC2;FGFR2;GPR27;SNED1;UCN;EIF4E3;FLT3;KCNC…
NACC1 18358816 ChIP-ChIP MESCs Mouse	20/554	0.971369	0.999993	0.673792	0.0195729	NCOA2;PLEKHG5;SACM1L;SLC6A15;GAD2;NID2;TMEM70;NFKBIA;PLSCR1;ZFP57;UBB;SALL4;GCNT2;SPP1;PDE4A;RGS20;MBP;TRIP12;METTL7A;MZF1
TFEB 21752829 ChIP-Seq HELA Human	25/668	0.971529	0.999993	0.698738	0.0201825	MTCH2;AHCYL2;NAA40;PPM1H;HOXD11;PWP1;PRPSAP2;BSG;ANXA6;ZC3H18;LZTS2;HOXA5;ANKRD22;SLC35E3;KLHL28;AFAP1;RAD23A;KLF15;SLC16A13;DUSP22;AFG3L2;EEPD1;THAP6;ELF3;HOXB7
P63 20808887 ChIP-Seq KERATINOCYTES Human	68/1598	0.971708	0.999993	0.793534	0.0227743	SH3GL3;TNFRSF6B;RNH1;SH3PXD2A;RASSF5;ADAMTSL2;EPSTI1;TIMP2;TNFRSF8;PDE4A;SOX8;LRRFIP1;CLCC1;SCARF2;PRSS3;OR5B2;HOXA4;PLEKHG1;PABPC4;SACM1L;FAM118A;HDHD2;LAX1;NIPSNAP1;ETV7;ELF3;VWA2;ATF5;ZFPM1;STX1A;NOTCH1;RWDD2A;COL13A1;SEMA3C;NEXN;TULP1;RCHY1;KRT40;CDC42;CHTF8;KIF3B;RNF215;STAP2;SLC38A9;TXNDC2;FADD;BCL2L14;S100A11;SMAD2;ATP8B4;RPH3AL;P2RY11;NR1H2;STAT3;LNPEP;ADAP1;MPP7;CYP2W1;WEE1;PSMC3;TH;RHEB…
CCND1 20090754 ChIP-ChIP RETINA Mouse	62/1472	0.971955	0.999993	0.785668	0.022349	CALCOCO1;UXS1;HDLBP;ETFB;AFF1;ASGR1;LOXL2;GRIP1;PPP2R1A;ANKFY1;HOXA2;FBXO5;MAP3K6;LZTS2;NUP133;ITGA3;SACM1L;SDHA;CPT1C;SUMF2;RUNX1;NCOR2;HADHB;ST7L;RBL2;TANC1;PREPL;KIFC2;ZFYVE19;BIRC2;VGLL4;CCDC40;COL13A1;SLC43A2;AK2;ARHGAP17;RCHY1;TMEM70;ACAT2;UBB;DEAF1;CLSPN;OTX1;MPP2;UBE2H;SMAD4;POLN;BCL11A;CBX3;GOT2;LNPEP;SLC16A13;SMAD7;COPS3;RHEB;NMT1;AAK1;TRMT12;TPP2;BUD13;SUGT1;SERINC2
RAC3 21632823 ChIP-Seq H3396 Human	66/1559	0.972901	0.999993	0.78934	0.0216852	MTCH2;MAST1;MS4A7;HTR2B;ETFB;SLC6A1;FCAR;RPS6KA5;SH3PXD2A;ADAMTSL2;RCC1;ZNF385B;KIF21A;TBC1D22A;MBNL1;FAM118A;HAUS3;KLF15;SSTR5;ETV7;DNAJC3;CYP2A7;ELF3;CLDN14;DNA2;KCTD17;CCDC81;HOXB7;ST6GALNAC6;ASAH1;FBXO47;NEXN;AKAP7;ARHGAP17;PRDM11;CYP19A1;ASCL2;PRKCZ;LILRA4;UBB;DEAF1;HRH2;CPAMD8;HRH4;POLR2E;NLRP2;INPP5K;STAP2;APBB2;METTL7A;CD300LF;S100A10;SYT5;ANKRD28;CIZ1;ANKRD22;OTOP1;RANBP6;CCDC88A;NEURL4;…
CREB1 26743006 Chip-Seq LNCaP Human	70/1645	0.973528	0.999993	0.79311	0.0212785	ATN1;UBE3A;ABAT;COMT;AFF1;RASSF1;MFSD6;CSRP1;MCF2L;RNPEP;PDE4A;LRRFIP1;CLCC1;MAP3K6;TGIF1;CSGALNACT1;MAP2K3;BRD1;KCNH8;SLC11A2;RHOG;FRMD4A;PTP4A2;CACNB3;ELF3;CATSPERG;CYP2E1;ATF6;TP53;ZFPM1;KCTD15;CFD;ASAH1;BRSK2;CASZ1;H6PD;DHX9;STXBP1;AK2;ASCL2;FUT4;FBXO42;RNF212;TMEM123;PRPSAP2;CREG1;MBP;EPS8L2;CLSPN;APOB;NKX6-1;S100A11;ANKRD28;PDE6G;RCC2;HSPA6;HIPK3;SMAD7;NFKBIA;NEURL4;HOOK2;ABI3;GNAS;PMP22;TU…
AR 22383394 ChIP-Seq PROSTATE CANCER Human	65/1540	0.973686	0.999993	0.786873	0.0209833	ERRFI1;ABAT;ADARB2;SLC4A4;SLC8A1;LMBR1;ANKFY1;TNFRSF8;ZNF385B;CCNL1;TBC1D22A;ZNF521;TP63;DIS3L2;CSGALNACT1;ABCC4;KCNH8;CYP3A43;EPN1;ETV6;SLC22A23;TANC1;AFG3L2;SIDT1;CYLC2;ATF6;CPB1;PPM1H;UGT2B28;AKAP7;IQGAP2;PRDM11;HLA-DMB;SH3TC2;WDR70;CHSY1;HRH2;CPAMD8;HRH4;SLITRK6;UGT3A2;USP50;SLC38A9;APBB2;SLC38A4;NTNG2;SMAD4;MYO10;RANBP17;MICAL2;LNPEP;SORBS2;HOPX;SETX;NFKBIA;SDK1;CCDC88A;NIN;EHD4;GIPC2;NF1;TM…
RUNX1 27514584 ChIP-Seq MCF-7 Human BreastCancer	59/1413	0.973749	0.999993	0.77868	0.0207144	CALCOCO1;TUT7;ITGB2;SPATC1L;CRAMP1;RPL10A;FBXO22;LMBR1;RASSF5;SALL4;ANXA6;CCNL1;LZTS2;CDK5RAP2;NCOA2;NUP133;ITGA3;PLEKHG5;COG2;RAD23A;VRK2;RBL2;PTP4A2;VOPP1;MZF1;CFAP61;L3MBTL1;RWDD2A;SMIM1;MTIF2;ARPP19;ADD1;WDR70;DNAJB6;S100A16;EPCAM;EXOSC9;FADD;CDH26;S100A11;S100A10;H2AZ2;CIZ1;HSPA6;LNPEP;VWA3B;SLC50A1;HTR5A;REX1BD;RANBP6;OXR1;KLK11;CCDC88A;NAGK;AAK1;DRG2;TRIP12;POC1B-GALNT4;TJP3
LDB1 21186366 ChIP-Seq BM-HSCs Mouse	60/1435	0.974032	0.999993	0.779645	0.0205137	UCN;TMEM151B;ITGB2;MAST1;ATN1;IFI30;RPL10A;ASGR1;FAM107B;ADAMTS4;ABHD10;RPS6KA5;FAM174B;ANKFY1;RAB2A;TTC7B;HAUS3;FRMD4A;HDHD2;JMJD6;MYL6;WDR82;MAPKAPK2;EHBP1L1;DNA2;SOS2;USP16;GLS2;FBXO47;AK2;MTIF2;TULP1;SDCBP;GRIN2A;CNR2;ABLIM3;NOTO;SLITRK6;POLR2E;MBP;OTX1;SLC38A4;LHPP;ATE1;SMAD3;BCL11A;FUCA1;PYHIN1;RARRES2;STAT3;SLC35E3;SMAD7;TMCO6;WEE1;FAM151A;DMXL1;FAM131B;DRG2;BUD13;TRMT11
CHD1 26751641 Chip-Seq LNCaP Human	70/1647	0.974235	0.999993	0.792013	0.0206734	ERRFI1;ATN1;AFF1;CNDP2;RAB43;SCGN;C1RL;KPNA6;REV3L;RCC1;CLCC1;CCNL1;PRSS3;LZTS2;ZNF521;RAB2A;MAP2K3;PGAM1;PABPC4;PLEKHG5;SLC35C2;SACM1L;SLC11A2;FAM118A;RRAS2;APRT;TANC1;MS4A6A;CACNB3;DPM3;ELF3;CATSPERG;VOPP1;ATF6;SOS2;ZFPM1;KCTD15;RWDD2A;DHX9;TMPRSS4;PRUNE2;AK2;FOXK2;NDRG2;SH3TC2;UBB;CHSY1;POLR2E;SLC38A9;EPS8L2;CKB;FADD;CLSPN;S100A11;S100A10;ATE1;UBE2H;SMAD4;FUCA1;RCC2;GOT2;GAD2;HIPK3;NAP1L4;WEE1…
CREB1 26743006 Chip-Seq LNCaP-abl Human	69/1626	0.974257	0.999993	0.790825	0.0206249	ERRFI1;PSCA;KCNC4;MAST1;HIF3A;COMT;AFF1;ASGR1;BCL7A;CSRP1;RCC1;PDE4A;LRRFIP1;MAP3K6;OIT3;HRAS;MAP2K3;LAG3;LYNX1;BRD1;S100A1;PGAM1;PABPC4;PLEKHG5;SLC11A2;FAM118A;RHOG;CNPY1;CRNKL1;ETV6;SLC22A23;RBL2;PTP4A2;CACNB3;MAPKAPK2;ATF6;TP53;ZFPM1;BRSK2;CASZ1;H6PD;GLS2;STXBP1;ASCL2;FUT4;FBXO42;RPF1;PRPSAP2;CREG1;CDH24;EPS8L2;CLSPN;APOB;S100A11;SYT5;ANKRD28;UBE2H;PDE6G;FUCA1;RCC2;HIPK3;SMAD7;GPR142;HOOK2;PMP…
ZNF274 21170338 ChIP-Seq K562 Hela	7/245	0.974355	0.999993	0.530887	0.0137922	ZNF709;DAB2IP;CNPY1;TAB2;SUPT5H;ZNF521;TRPM4
SFPI1 20887958 ChIP-Seq HPC-7 Mouse	80/1861	0.975624	0.999993	0.800287	0.0197493	DENND1B;ITGB2;PPAN;FBXO22;ELFN1;BACH1;MTO1;PWP1;RAB43;TRMT112;FRAT1;CSRP1;TAGAP;BSG;ADAMTSL2;EPSTI1;ANKFY1;LRRFIP1;FBXO7;TBC1D22A;CTSC;RAB2A;MBNL1;RPL21;PGAM1;HPCAL1;FAM118A;COG2;RAB3IL1;HDHD2;EPN1;DNAJC3;RBL2;PLSCR1;THAP6;CACNB3;AIM2;ZFPM1;USP16;SLC43A2;SP140;PPM1H;AK2;AGAP1;ARPP19;TSPAN32;FBXO42;TMEM123;SDCBP;RNASEH1;KIF3B;CNR2;DNAJB6;CHSY1;CREG1;SAP30L;ZC3H18;SLC38A9;RPL17;RBM38;SMAD2;CIZ1;BCL…
NOTCH1 17114293 ChIP-ChIP T-ALL Human	2/105	0.97589	0.999993	0.351322	0.00857411	ACAD8;ZFYVE19
MAF 26560356 Chip-Seq TH1 Human	69/1631	0.975963	0.999993	0.788067	0.0191739	DENND1B;KCNC4;ATN1;PPAN;DNHD1;PIK3CD;AFF1;CNDP2;RAB43;RASSF1;RPS6KA5;RASSF5;KPNA6;RCC1;LRRFIP1;CLCC1;CCNL1;SCARF2;LZTS2;SLC16A3;PGAM1;PABPC4;SLC35C2;SLC11A2;RHOG;APRT;ETV6;RUNX1;ST7L;PTP4A2;MYL6;DPM3;MMP23B;EHBP1L1;WDFY1;TP53;ZFPM1;BIRC2;BRSK2;DHX9;AK2;IQGAP2;ARHGAP15;PIK3R6;APOLD1;FBXO42;CDC42;PRPSAP2;IFI16;ST8SIA4;CDH24;CLSPN;BCL2L14;S100A11;S100A10;P2RY11;SMAD3;RIOK3;FUCA1;RCC2;TRPV2;SUOX;ARHG…
ERG 20887958 ChIP-Seq HPC-7 Mouse	62/1486	0.977029	0.999993	0.777323	0.0180638	ZFAND2B;FBXO25;PPAN;RPL10A;FBXO22;BACH1;MTO1;FAM107B;STK10;FRAT1;IL18RAP;BCL7A;BSG;ANKFY1;LRRFIP1;KPNA1;RAB2A;MAP2K3;RPL21;HPCAL1;RAB3IL1;ETV6;ST7L;PTP4A2;PLSCR1;THAP6;DPM3;ZFYVE19;USP16;SLC43A2;SP140;AK2;FOXK2;ARPP19;TMEM123;RNASEH1;CNR2;DNAJB6;UBB;CHSY1;RNF215;ATXN7;EXOSC9;CREG1;S100A13;ZC3H18;CLSPN;RPL17;TMEM86A;BCL11A;FUCA1;CRIPT;SOD2;NAP1L4;SETX;NAGK;PSMC3;DHRS9;LPAR6;ALOX5AP;ERCC5;MAN2B1
E2F1 17053090 ChIP-ChIP MCF-7 Human	57/1380	0.977213	0.999993	0.769705	0.0177422	CALCOCO1;MS4A7;ATN1;CIB1;ETFB;FBXO22;CNDP2;GNPTAB;PPP2R1A;ANKFY1;FBXO7;ZNF521;RPL21;SLC35C2;DDX10;HDHD2;RUNX1;DNAJC3;CYP2A7;CACNB3;CLDN14;GEMIN4;ALPK2;TP53;BIRC2;OR10A5;KCNE1;GLS2;SLC1A2;ARHGAP17;FUT4;UBB;CHSY1;MBP;TXNDC2;CD59;CDH26;RPL17;SMAD4;PRG2;MICAL2;MTHFS;SUOX;HIPK3;EXT2;COPS3;PSMC3;GNAS;NF1;TUBGCP6;TPP2;TMCC3;ERCC5;KRAS;MAN2B1;NDUFAF1;QRICH2
ZFP281 18757296 ChIP-ChIP E14 Mouse	61/1466	0.977448	0.999993	0.775179	0.017682	FBXO27;MAST1;HDLBP;ASGR1;GRIP1;NHSL1;BCL7A;CSRP1;SH3PXD2A;RASSF5;SALL4;MCF2L;ANXA6;LZTS2;ITGA3;PABPC4;PLEKHG5;SLC39A11;RHOG;MYO7A;CPT1C;ETV6;NCOR2;CACNB3;BDH2;MAPKAPK2;KCNQ2;GEMIN4;MFGE8;STX1A;NDRG4;RCHY1;NDRG2;ASCL2;GRIN2A;UBB;GPC1;GCNT2;OTX1;SLC38A4;PURG;MPP2;UBE2H;SMAD4;MYO10;PCDHGC4;STAT3;GOT2;PYCR1;NMNAT2;HTR5A;KLK11;SMAD7;COPS3;ABI3;PSMC1;GNAS;NF1;KRAS;RAB17;FGFR2
NANOG 18700969 ChIP-ChIP MESCs Mouse	5/196	0.977931	0.999993	0.472791	0.0105507	ITGA3;SLC6A15;SALL4;SPP1;SOD2
POU3F2 20337985 ChIP-ChIP 501MEL Human	54/1319	0.978306	0.999993	0.762817	0.0167307	DENND1B;MS4A7;AMD1;HTR2B;UBE3A;TMEM140;KRT20;SMC4;SLC4A4;SCGN;ABHD10;DIP2A;ROS1;MBNL1;SLC6A15;MITF;CRNKL1;DNAJC3;NRG4;OR2L13;OR4K14;ZNF714;GFRAL;PIK3C3;CCDC81;SULT6B1;SOS2;CPB1;ITLN1;NEXN;AKAP7;LIN7A;ZNF709;SDCBP;ABLIM3;HRH4;SPP1;SLITRK6;ST8SIA4;SLC17A3;PURG;SMAD2;PTCD2;SRD5A2;PYHIN1;KLHL28;DAB2IP;CRIPT;SOD2;IL5;SNX14;GNAS;ATP13A4;CSNK1A1L
REST 21632747 ChIP-Seq MESCs Mouse	75/1765	0.978331	0.999993	0.790756	0.0173236	UCN;JRK;TMEM151B;ABAT;KLHDC7A;ADARB2;AFF1;ASGR1;ADAMTS4;GRIP1;CSRP1;DLGAP1;CCNL1;LZTS2;TBC1D22A;CALN1;ABCC4;BRD1;APAF1;SP110;KCNH8;SLC35C2;SPNS3;TTC7B;FRMD4A;FOXL1;CPT1B;AP3B2;APRT;SLC22A23;ZFYVE19;ASPG;RAPGEF1;CRH;PIK3C3;IGFALS;ZFPM1;TMEM106A;STX1A;MAD1L1;BRSK2;H6PD;CD163L1;PRUNE2;PPM1H;SLC1A2;PRDM11;GRIN2A;WRN;ABLIM3;HRH2;POC1B;CDH26;APOB;CD300LF;RPL17;CLVS1;SMAD3;KCNIP1;GAD2;NMNAT2;HTR5A;SOD2;…
MBD3 35695185 ChIP-Seq nicBasalRootGanglia Mouse Embryo	167/3656	0.978682	0.999993	0.844155	0.0181904	SH3GL3;CEP126;AHCYL2;ITSN1;PPAN;GDE1;HDLBP;UBE3A;ABAT;ARHGAP39;COMT;BACH1;SLC4A4;CNDP2;RAB43;STK10;GRIP1;RASSF1;ABHD10;RPS6KA5;GNPTAB;RASSF5;SALL4;RCC1;KIF21A;SOX8;CCNL1;KPNA1;MBNL1;LIMCH1;SACM1L;SLC11A2;HPCAL1;SPICE1;AFAP1;JMJD6;TANC1;AFG3L2;CARD19;HECW2;DGKQ;KCNQ2;SPECC1L;VOPP1;KCTD15;CFAP61;MACF1;NDRG4;NOTCH1;STXBP1;SLC1A2;CACNA1B;AGAP1;LIN7A;PRDM11;ARPP19;TMEM123;PRDX5;FLRT2;ATXN7;HRH2;TTC21B…
FOXA1 26743006 Chip-Seq LNCaP-abl Human	68/1620	0.979132	0.999993	0.781298	0.0164768	ERRFI1;DENND1B;ST6GALNAC1;CALCOCO1;NAA40;ABAT;CIB1;KRT20;RAB43;ABHD10;GNPTAB;BCL7A;FAM174B;FLVCR1;KPNA6;RCC1;FBXO7;MAP2K3;NUP133;RPL21;S100A1;SLC11A2;TTC7B;HDHD2;EPN1;SLC22A23;ATF6;TP53;SOS2;SLC29A3;BIRC2;ST6GALNAC6;COL13A1;SYNPO2;CRCT1;PPM1H;PARD6G;PRKCZ;FBXO42;RPF1;RNF212;TMEM123;CNR2;UBB;S100A13;INPP5K;CD59;EPS8L2;S100A11;SMAD2;RBM39;RPH3AL;SMAD3;RIOK3;RCC2;MTHFS;MPP7;SMAD7;NIN;WEE1;DMXL1;HNRN…
CEBPB 26923725 Chip-Seq MACROPHAGESS Mouse	60/1450	0.97914	0.999993	0.770574	0.0162439	LPCAT1;IFI30;ELFN1;BACH1;FAM107B;CNDP2;FRAT1;FAM174B;TNFRSF8;HOXA2;MAP3K6;KPNA1;ARHGEF10;PABPC4;SPNS3;RRAS2;UPK3B;ETV6;RUNX1;DUSP22;PTP4A2;AFG3L2;PREPL;KCTD17;SULT6B1;ALDH7A1;TMEM106A;MAD1L1;VGLL4;NOTCH1;USP16;PKD1L2;TMEM123;SH3TC2;KIF3B;ABLIM3;ERICH1;USP50;SRD5A2;KCNIP1;SORBS2;LHFPL2;POU2F3;FANCG;MPP7;SMAD7;CRYGD;PCDHGA12;NEURL4;TG;DMXL1;NMT1;LNX1;TMCC3;FAS;BUD13;NOTUM;LY6G5C;MDGA1;FGFR2
KDM5B 21448134 ChIP-Seq MESCs Mouse	136/3030	0.979319	0.999993	0.831293	0.0173724	MTCH2;HDLBP;UBE3A;ADARB2;SMC4;PWP1;GCSH;STK10;PSMD5;FAM174B;PPP2R1A;KPNA6;ANKFY1;HOXA2;FBXO5;CLCC1;CCNL1;KPNA1;CDK5RAP2;RAB2A;MAP2K3;LIMCH1;SPNS3;DDX10;VRK2;SDHA;CRNKL1;JMJD6;ST7L;TANC1;AFG3L2;WDR82;ZFYVE19;HOXB7;MACF1;DHX9;FBXO47;IQGAP2;PRDM11;NID2;RPF1;PRPSAP2;ZFP57;CHTF8;UBB;DEAF1;ZC3H18;CLSPN;OTX1;NKX6-1;SLC38A4;ANKRD28;SMAD2;SLC10A1;BCL11A;CBX3;RANBP17;LNPEP;SUPT5H;SETX;CCT6A;NFKBIA;SDK1;COP…
MYC 22102868 ChIP-Seq CA46 Human Blood BurkittsLymphoma	101/2314	0.980049	0.999993	0.810329	0.0163305	AHCYL2;RNH1;ICE2;TPGS1;RPL10A;PWP1;CNDP2;GCSH;RASSF1;RPS6KA5;RASSF5;KPNA6;RCC1;NEK3;FBXO5;CCNL1;TBC1D22A;MAP2K3;MBNL1;ACOT7;RPL21;SP110;DNAAF1;SLC35C2;SLC6A15;COG2;SETMAR;PREPL;GEMIN4;MZF1;CFAP61;DHX9;ARPP19;RPF1;CRACR2A;CHTF8;DEAF1;ORC2;STAP2;LHPP;ANKRD28;SMAD2;ZNF383;SMAD3;CBX3;RCC2;PYCR1;GPN3;COPS3;EHD4;RHEB;NOL10;TRMT11;COX20;DENND1B;NAA40;KCNC4;ITGB2;MAST1;MTO1;LMBR1;PDE4A;CTSC;TGIF1;ABCC4;N…
SRF 21415370 ChIP-Seq HL-1 Mouse	39/1001	0.980923	0.999993	0.725857	0.0139811	SLC43A2;HDAC10;GPR88;AK2;ETFB;TMEM70;AFF1;ADD1;SLC8A1;WRN;RNASEH1;CREG1;BSG;CCNL1;ACAD8;ARHGEF10;APAF1;STAT3;CRIPT;SETMAR;RRAS2;DDX10;FRMD4A;SDHA;OXR1;SETX;HADHB;CCT6A;EXT2;TMCO6;DPM3;NAGK;HOOK2;ZFYVE19;SIDT1;TRMT12;PIK3C3;SLC29A3;MAD1L1
AR 25329375 ChIP-Seq VCAP Human	61/1481	0.981931	0.999993	0.766335	0.0139736	ERRFI1;JRK;TNFRSF6B;MAST1;KLHDC7A;SLC6A1;ASGR1;FAM107B;SCGN;GABRR1;FAM174B;TAGAP;TIMP2;ANKFY1;OXER1;TP63;KPNA1;DIS3L2;NCOA2;SLC36A2;KCNH8;RRAS2;VRK2;ETV6;DNAJC3;PIK3C3;CCDC81;CYLC2;MACF1;COLEC11;NOTCH1;SEMA3C;FBXO47;PPM1H;UGT2B28;TARP;ADD1;FLRT2;DNAJB6;SAP30L;APBB2;NKX6-1;S100A11;SMAD3;KCNIP1;ANKRD30B;FUCA1;PRG2;TRPV2;HTR5A;ARHGAP25;SDK1;RIMBP2;PMP22;ATP13A4;ZNF217;TMCC3;TAB2;BUD13;LGR6;ZNF697
BCAT 22108803 ChIP-Seq LS180 Human	16/482	0.982695	0.999993	0.617558	0.0107806	CASZ1;NOTCH1;RNASE11;SEMA3C;SLC39A11;FGFRL1;TSPAN32;SETX;DUSP22;PRDX5;RNASEH1;TH;HECW2;HOXA2;MDGA1;ZFPM1
OCT1 27270436 Chip-Seq PROSTATE Human	66/1591	0.982801	0.999993	0.771361	0.0133818	NAA40;KLHDC7A;ADARB2;COMT;BACH1;GRIP1;RPS6KA5;RCC1;MAP3K6;HRAS;HOXA4;CDK5RAP2;TGIF1;RAB2A;PLEKHG1;ACOT7;SACM1L;PLA2G4C;TTC7B;RRAS2;MITF;AP3B2;ETV6;PTP4A2;CRH;KCTD17;SULT6B1;VGLL4;KCNE1;CASZ1;RWDD2A;TNXB;SLC43A2;DHX9;PPM1H;TARP;EVPL;ADD1;LILRA4;NRIP2;RGS20;POC1B;MBP;APBB2;METTL7A;BCL2L14;SMAD2;ATP8B4;KCNIP1;CARD8;MTHFS;NMNAT2;HTR5A;HOPX;SMAD7;EXT2;CRYGD;WEE1;PSMC1;AAK1;TMCC3;FAS;NOL10;KRAS;MAN2B1;…
ER 23166858 ChIP-Seq MCF-7 Human	25/695	0.983673	0.999993	0.669591	0.0110227	SEMA3C;CYP19A1;MPO;SENP5;ATXN7;USP50;ZC3H18;CD300LF;TP63;BCAS1;ANKRD28;RBM38;ATP8B4;SMAD4;APCDD1L;NMNAT2;KLF15;THOC7;NFKBIA;TRMT12;ATP13A4;ZNF217;CYP2E1;LGR6;ZNF697
CHD1 19587682 ChIP-ChIP MESCs Mouse	22/626	0.983757	0.999993	0.654061	0.0107108	TGIF1;USP16;RPL21;POLN;GTF3C6;ZFAND2B;KLHL28;RRAS2;ETFB;HDHD2;NAP1L4;GCSH;RNASEH1;PSMD5;PPP2R1A;GCNT2;SPP1;ANKFY1;NOL10;SUGT1;TMEM106A;BIRC2
EKLF 21900194 ChIP-Seq ERYTHROCYTE Mouse	41/1055	0.983996	0.999993	0.723296	0.0116696	ITSN1;PPAN;AKAP7;ETFB;RPL10A;ARPP19;PWP1;TMEM70;AFF1;LOXL2;GCSH;SH3TC2;DNAJB6;CREG1;RNPEP;POLR2E;RCC1;SLC16A3;RBM38;SMAD2;CDT1;MPP2;UBE2H;RCC2;SLC35C2;GOT2;RAB3IL1;RAD23A;FRMD4A;SDHA;THOC7;NAP1L4;EXT2;MYL6;TMCO6;DPM3;EHBP1L1;NMT1;RAPGEF1;NOL10;FBXL3
PHF8 20622854 ChIP-Seq HELA Human	65/1581	0.985458	0.999993	0.763797	0.0111887	JRK;NAA40;PSCA;KCNC4;ZFAND2B;TMEM140;ELFN1;PWP1;ASGR1;FRAT1;VSTM1;RCC1;PDE4A;MAP3K6;HOXA5;ATPAF2;RAB2A;PLEKHG5;SUMF2;CYP2A7;AFG3L2;SLPI;ADORA2B;ASPG;CYP2E1;MZF1;SULT6B1;KCTD15;COL13A1;SLC43A2;TMPRSS4;ARHGAP17;MTIF2;PRDM11;NPAS1;LILRA4;RNF212;RNASEH1;UBB;ERICH1;NRIP2;INPP5K;LAIR2;CDH24;CD59;S100A10;ATE1;MPP2;UBE2H;P2RY11;RNASE11;PRG2;LNPEP;NMNAT2;MEX3D;FANCG;SETX;NAGK;BMP1;TH;ARL2BP;RIMBP2;MAN2B1;…
BMI1 23680149 ChIP-Seq NPCS Mouse	32/860	0.985527	0.999993	0.692292	0.0100926	CASZ1;SEMA3C;KCNC4;GPR88;TCHH;HOXD11;LOXL2;ERICH1;SALL4;GCNT2;HOXA2;EFHD1;NKX6-1;HOXA5;HOXA4;TGIF1;SRD5A2;ARPP21;ITGA3;BCL11A;SLC6A15;SLC11A2;CNPY1;FOXL1;HOPX;HECW2;GNAS;VOPP1;LHX6;VWA2;NOTUM;HOXB7
GFI1B 20887958 ChIP-Seq HPC-7 Mouse	60/1475	0.985717	0.999993	0.755882	0.0108742	DENND1B;MTCH2;ITSN1;UBE3A;RPL10A;FBXO22;MPO;AFF1;TRMT112;CSRP1;REV3L;LRRFIP1;HOXA5;KPNA1;LAG3;SLC36A2;PGAM1;COG2;CPT1C;MED29;NIPSNAP1;THAP6;KIFC2;RAPGEF1;DNA2;SOS2;STX1A;RWDD2A;FOXK2;AGAP1;ARPP19;TMEM70;TSPAN32;TMEM123;SDCBP;ZFP57;DNAJB6;HRH2;CREG1;GCNT2;POLR2E;POC1B;TXNDC2;CLVS1;LHPP;PURG;CDT1;CBX3;TRPV2;SOD2;SMAD7;CCDC88A;CYP2W1;NAGK;LPAR6;TPP2;DRG2;NOL10;ERCC5;RAB17
SMAD2/3 21741376 ChIP-Seq EPCs Human	64/1567	0.987	0.999993	0.758342	0.0099229	KLHDC7A;SLC8A1;HAPLN1;SCGN;ANKFY1;CCNL1;FBXO7;ZNF521;TP63;CALN1;SLC36A2;SLC35C2;SLC6A15;SACM1L;SLC39A11;KIF25;COG2;AFAP1;FRMD4A;ETV6;ETV7;SLC22A23;MS4A6A;CLDN14;RAPGEF1;MFGE8;NBL1;KCTD15;RWDD2A;DHX9;STXBP1;GPR88;PPM1H;ITLN1;IQGAP2;CYP19A1;FLRT2;ERICH1;PLAGL1;EXOSC9;NLRP5;HRH4;SLITRK6;ST8SIA4;METTL7A;APOB;MYO10;ARPP21;PYHIN1;GOT2;MICAL2;GAD2;LHFPL2;SDK1;EEPD1;ALOX5AP;NF1;ZNF217;BUD13;KRAS;LGR6;ZNF…
TFAP2A 17053090 ChIP-ChIP MCF-7 Human	63/1549	0.987674	0.999993	0.754998	0.0093641	ITSN1;ATN1;DNHD1;ETFB;IFI30;FCAR;RAB43;GNPTAB;MCF2L;ANKFY1;KIF21A;FBXO7;CTSC;TECTA;ABCC4;BRD1;FBXW10;RPL21;ITGA3;SLC35C2;SLC6A15;SLC39A11;TTC7B;RAB3IL1;MYO7A;EPN1;RUNX1;NCOR2;DNAJC3;ADORA2B;CLDN14;GEMIN4;KCNE1;NDRG4;SLC43A2;SLC1A2;ARHGAP17;ASCL2;CHSY1;DEAF1;NRIP2;CPAMD8;MBP;CD59;CKB;RPL17;SLC38A4;ATP8B4;SMAD4;RNASE11;SLC35E3;PRG2;MICAL2;SUOX;HIPK3;SLC16A13;WEE1;PSMC3;GNAS;PMP22;TMCC3;NDUFAF1;SUGT1
SUZ12 20075857 ChIP-Seq MESCs Mouse	162/3611	0.988233	0.999993	0.825812	0.00977502	AHCYL2;ABAT;ADARB2;TNF;SLC4A4;FGFRL1;FAM107B;GCSH;STK10;GRIP1;RASSF1;FRAT1;FAM174B;RASSF5;TNFRSF8;HOXA2;KIF21A;SOX8;HOXA5;KPNA1;CALN1;HOXA4;CSGALNACT1;LAG3;MBNL1;ENTPD2;LIMCH1;KCNH8;SLC11A2;HPCAL1;AFAP1;RUNX1;CACNB3;OPTC;HECW2;MAPKAPK2;KCNQ2;SIDT1;VOPP1;HOXB7;NBL1;ZFPM1;KCTD15;MACF1;BRSK2;CASZ1;COL13A1;STXBP1;GPR88;SLC1A2;CACNA1B;LIN7A;NPAS1;EVPL;FUT4;GRIN2A;FLRT2;DEAF1;HRH2;ST8SIA4;STAP2;MBP;OTX…
CTCF 21964334 ChIP-Seq BJAB-B Human	67/1638	0.988263	0.999993	0.75889	0.0089595	DENND1B;HDAC10;CIB1;TRMT112;SEC61G;TAGAP;FLVCR1;KPNA6;TNFRSF8;RCC1;PDE4A;LZTS2;DIS3L2;CALN1;LYNX1;PLEKHG5;TTC7B;COG2;RHOG;HAUS3;MYO7A;PTP4A2;ELF3;KIFC2;OR2L13;EHBP1L1;ZFPM1;TMEM106A;BIRC2;B4GALT4;H6PD;COL13A1;SLC43A2;LILRA4;FBXO42;GRIN2A;DEAF1;CREG1;ST8SIA4;INPP5K;CDH24;S100A14;CKB;S100A11;S100A10;RBM38;ANKRD28;SMAD2;MPP2;ATP8B4;MYO10;BCL11A;FUCA1;PXDNL;SUOX;SOD2;HIPK3;NFKBIA;EXT2;NAGK;GPR142;TH;…
P300 27268052 Chip-Seq Bcells Human	65/1596	0.98842	0.999993	0.755663	0.00880178	JRK;TMEM151B;NAA40;KCNC4;LPCAT1;ASGR1;FAM107B;FRAT1;TNFRSF8;RCC1;MAP3K6;SCARF2;HRAS;TP63;HOXA4;ATPAF2;MAP2K3;PLEKHG5;SLC11A2;HPCAL1;SLC39A11;SUMF2;ETV6;CYP2A7;AIM2;ELF3;ADORA2B;EHBP1L1;ASPG;CRH;SULT6B1;ZFPM1;VGLL4;CFD;NOTCH1;COL13A1;AK2;MTIF2;PRDM11;LILRA4;ZNF709;RNASEH1;UBB;EPCAM;GNG7;LAIR2;CD300LF;CLVS1;NTNG2;UBE2H;PYHIN1;PRG2;LNPEP;SORBS2;SOD2;GP6;ADAP1;FANCG;EEPD1;CYP2W1;WEE1;TRMT12;LHX6;FBXL…
RUNX2 24764292 ChIP-Seq MC3T3 Mouse	65/1600	0.989113	0.999993	0.753521	0.00824884	UXS1;ITSN1;IFI30;AFF1;LOXL2;ADAMTS4;TRMT112;CSRP1;RASSF5;TAGAP;C1RL;TIMP2;LRRFIP1;LZTS2;OIT3;TGIF1;RAB2A;MAP2K3;PGAM1;NIPA1;TTC7B;CNPY1;RAD23A;MYO7A;RABGGTB;SSTR5;NCOR2;TANC1;THAP6;CACNB3;CCDC80;PNLDC1;SULT6B1;ATF6;BIRC2;ST6GALNAC6;NOTCH1;TNXB;GTF3C6;AK2;TULP1;TMEM70;CDC42;TMEM123;CHSY1;S100A16;SPP1;INPP5K;OTX1;S100A11;SYT5;RBM39;TMEM86A;STAT3;GOT2;LNPEP;SUPT5H;WEE1;PSMC3;ABI3;PMP22;FAS;NOTUM;RAB…
JUN 27471255 ChIP-Seq Chondrocytes Mouse Rib	188/4145	0.989115	0.999993	0.832493	0.00911142	ERRFI1;SH3GL3;CDA;JRK;RNH1;ICE2;ATN1;FBXO25;PPAN;GDE1;HDLBP;ARHGAP39;CIB1;TMEM140;BACH1;PWP1;ARHGAP35;LOXL2;CEP128;FAM107B;MILR1;GCSH;GRIP1;ABHD10;RPS6KA5;GNPTAB;RASSF5;BSG;RCC1;SOX8;NEK3;CLCC1;MAP3K6;CCNL1;FBXO7;CSGALNACT1;LAG3;MBNL1;RPL21;S100A1;LIMCH1;FAM118A;SPICE1;DDX10;MITF;FRMD4A;HDHD2;THOC7;RUNX1;UHMK1;TANC1;AFG3L2;GAREM1;CARD19;WDFY1;GEMIN4;ATF6;NBL1;CFAP61;MACF1;NDRG4;BRSK2;CASZ1;DHX9;G…
E2F1 26619117 ChIP-Seq Hepatocytes Mouse Liver	118/2717	0.989336	0.999993	0.801989	0.00859831	RNH1;HDAC10;UXS1;ITSN1;PPAN;ARHGAP39;RPL10A;COMT;SMC4;PWP1;RPS6KA5;PPP2R1A;RASSF5;ANKFY1;DIP2A;CLCC1;FBXO7;CDK5RAP2;MAP2K3;ACOT7;RPL21;SLC35C2;FAM118A;TTC7B;SPICE1;MITF;VRK2;HDHD2;CRNKL1;THOC7;JMJD6;ST7L;TANC1;MYL6;CACNB3;NEIL3;ZFYVE19;MAPKAPK2;SPECC1L;DNA2;ATF6;ALDH7A1;MAD1L1;H6PD;FBXO47;AK2;PRKCZ;NID2;ACAT2;FBXO42;UBB;ORC2;INPP5K;CDH24;ZC3H18;SLC38A9;FADD;CLSPN;S100A11;LHPP;CDT1;SMAD4;BCL11A;LN…
UBF1/2 26484160 Chip-Seq FIBROBLAST Human	64/1583	0.989851	0.999993	0.749666	0.00764695	UCN;FLT3;DNHD1;MPO;NHSL1;IL18RAP;FAM174B;EPSTI1;PGM3;CCNL1;OIT3;ROS1;CALN1;CDK5RAP2;NCOA2;APAF1;KCNH8;SLC39A11;TTC7B;DDX10;MS4A6A;NRG4;ZNF714;CRH;VWA2;CCDC81;CYLC2;ATF6;ALDH7A1;KCTD15;GRAMD1C;COLEC11;SEMA3C;FOXK2;UGT2B28;LIN7A;IQGAP2;NDRG2;SKA3;ZNF709;TMEM123;GRIN2A;RNASEH1;SH3TC2;CHSY1;TTC21B;MBP;TXNDC2;KIAA0319;S100A10;ARPP21;ANKRD30B;BCL11A;GAD2;POU2F3;COPS3;FAM151A;LNX1;PMP22;ESYT3;NOTUM;TRMT…
GABPA 29892750 ChIP-Seq EML Mouse BoneMarrow	6/246	0.989967	0.999993	0.450771	0.00454533	PABPC4;BSG;ORC2;AMD1;PIK3C3;CPT1C
SOX3 22085726 ChIP-Seq NPCs Mouse	63/1565	0.990405	0.999993	0.746271	0.00719497	CCDC122;EIF4E3;ATN1;FAM107B;ADAMTS4;BCL7A;PSMD5;SALL4;REV3L;HOXA2;FBXO5;LZTS2;OIT3;CALN1;CDK5RAP2;RAB2A;SLC36A2;LIMCH1;KCNH8;SLC35C2;NIPA1;RAB3IL1;FRMD4A;FOXL1;ETV6;DNAJC3;TANC1;PTP4A2;ADORA2B;HECW2;WDFY1;VWA2;DNA2;MZF1;ATF6;ASAH1;SEMA3C;GTF3C6;GLS2;PPM1H;ARHGAP15;TMEM70;WDR70;ERICH1;RNF215;APBB2;CDH26;OTX1;CDT1;SLC10A1;SORBS2;NAP1L4;EXT2;SDK1;NIN;LPAR6;FAM151A;SNX14;GIPC2;NMT1;AAK1;RADIL;NOTUM
SIN3B 21632747 ChIP-Seq MESCs Mouse	147/3329	0.991063	0.999993	0.812394	0.00729269	JRK;MTCH2;RNH1;UXS1;ITSN1;ATN1;KLHDC7A;ARHGAP39;COMT;FBXO22;GCSH;GRIP1;SALL4;C1RL;EPSTI1;TNFRSF8;SOX8;CCNL1;LZTS2;SLC16A3;FBXO7;TBC1D22A;HOXA5;FBXW10;RPL21;SP110;SLC11A2;FAM118A;SPICE1;CNPY1;SDHA;CPT1B;JMJD6;THAP6;CACNB3;IGFALS;MZF1;ZFPM1;KCTD15;MAD1L1;MACF1;NDRG4;BRSK2;CASZ1;NOTCH1;H6PD;PRDM11;FBXO42;RPF1;SDCBP;GRIN2A;KIF3B;UBB;HRH2;ZC3H18;FADD;OTX1;NKX6-1;CD300LF;LHPP;SYT5;ANKRD28;CDT1;GOT2;HOP…
CTBP1 25329375 ChIP-Seq LNCAP Human	32/885	0.99124	0.999993	0.671075	0.0059046	FBXO47;ADARB2;GRIN2A;PRPSAP2;IFI16;FLRT2;HRH2;SALL4;SEC61G;DLGAP1;KIF21A;ZNF521;SLC38A4;CDK5RAP2;PURG;MAP2K3;ANKRD30B;KCNH8;SLC6A15;GOT2;DAB2IP;DDX10;MITF;LHFPL2;HTR5A;RUNX1;UHMK1;NCOR2;SDK1;CYP2E1;ALPK2;CYLC2
ELF3 26769127 Chip-Seq PDAC-Cell Line Human	68/1680	0.991443	0.999993	0.749624	0.0064419	ERRFI1;CDA;ST6GALNAC1;KCNC4;TCHH;GDE1;KLHDC7A;ACCS;AFF1;RAB43;FRAT1;RPS6KA5;BCL7A;PPP2R1A;RASSF5;KPNA6;RCC1;LZTS2;HTATIP2;ACOT7;NUP133;PGAM1;PABPC4;PLEKHG5;NIPA1;RRAS2;ETV6;PTP4A2;MAPKAPK2;CYP2E1;ATF6;SOS2;NBL1;SLC29A3;COL13A1;TMPRSS4;PPM1H;ITLN1;LIN7A;NDRG2;NID2;FUT4;FBXO42;RPF1;SH3TC2;CNR2;FLRT2;DEAF1;SPP1;INPP5K;EPS8L2;S100A14;CKB;CLSPN;ZNF664;S100A11;CLCA4;ATE1;SMAD3;FUCA1;RCC2;NMNAT2;NIN;GNA…
HOXB7 26014856 ChIP-Seq BT474 Human	63/1573	0.991555	0.999993	0.741977	0.00629239	SNED1;DENND1B;MS4A7;UBE3A;AFF1;ABHD10;RPS6KA5;BCL7A;EFHD1;SCARF2;ROS1;TP63;BCAS1;CSGALNACT1;APAF1;NUP133;CYP3A43;AFAP1;MITF;AP3B2;SUMF2;ETV6;RBL2;TANC1;NRG4;HECW2;SIDT1;TP53;SOS2;SLC29A3;KCTD15;COL13A1;SEMA3C;TMPRSS4;CACNA1B;AK2;MTIF2;IQGAP2;ZNF709;RNASEH1;SH3TC2;CPAMD8;FADD;OTX1;CIZ1;KCNIP1;OTOP1;HTR5A;FANCG;SETX;TMEM232;NFKBIA;WEE1;NF1;ZNF217;TUBGCP6;NOL10;TAB2;MAN2B1;QRICH2;ZNF354A;TJP3;RBM44
FOXO3 22982991 ChIP-Seq MACROPHAGES Mouse	66/1639	0.991717	0.999993	0.745763	0.00620283	DENND1B;JRK;MTCH2;RNH1;ZFAND2B;LPCAT1;HDLBP;UBE3A;TPGS1;BACH1;AFF1;RPS6KA5;CSRP1;SEC61G;ANKFY1;CCNL1;DIS3L2;CDK5RAP2;ACAD8;ABCC4;ACOT7;NUP133;AFAP1;HDHD2;RABGGTB;SDHA;MYL6;THAP6;WDR82;ZFYVE19;SPECC1L;SLC29A3;DHX9;ARHGAP17;MTIF2;PRDM11;SKA3;ACAT2;FUT4;ADD1;FBXO42;RPF1;PRPSAP2;RNASEH1;CHTF8;KIF3B;ORC3;POC1B;SRSF11;SMAD2;RBM39;SMAD4;TRMT10C;RIOK3;SLC50A1;OXR1;GPN3;NIN;WEE1;ARL2BP;RHEB;DMXL1;HNRNPA2B…
SOX2 16153702 ChIP-ChIP HESCs Human	28/797	0.991936	0.999993	0.651777	0.00527732	SH3GL3;NOTCH1;MAST1;PWP1;LOXL2;IFI16;CASP10;PPP2R1A;EXOSC9;GCNT2;STAP2;OTX1;LZTS2;LHPP;SMAD3;PTCD2;CBX3;KCNH8;STAT3;GAD2;RAD23A;ZFYVE19;ZNF217;RAB17;ATF6;ALDH7A1;TJP3;FGFR2
TCF4 32651957 ChIP-Seq PLC/PRF/5 Human Liver Heptoma	18/561	0.992012	0.999993	0.594908	0.00477123	TGIF1;ABCC4;NR1H2;SLC35E3;ADAP1;BACH1;ARPP19;AFF1;SMAD7;CLDN14;ORC2;ZNF217;TPP2;KRAS;MFGE8;KANSL1L;TBC1D22A;S100A10
REST 19997604 ChIP-ChIP NEURONS Mouse	41/1095	0.992315	0.999993	0.694295	0.00535629	ERRFI1;NDRG4;EIF4E3;UXS1;LIN7A;RPL10A;CYP19A1;ACAT2;SCGN;GABRR1;RPS6KA5;UBB;EXOSC9;NRIP2;USP50;FBXO5;LRRFIP1;CLCC1;CCNL1;CLCA4;SMAD2;ABCC4;KCNIP1;SACM1L;RAD23A;CDC42BPB;CPT1C;SLC16A13;DUSP22;CCT6A;NIN;BMP1;OPTC;NRG4;MAPKAPK2;TPP2;TMCC3;NOL10;CYP2E1;MFGE8;B4GALT4
ZBTB16 27035670 ChIP-Seq hESC Human Endometrial	18/563	0.992408	0.999993	0.592661	0.00451658	H2AZ2;RBM39;LYNX1;AK2;SKA3;RPL10A;SUPT5H;BABAM1;DMXL1;POLR2E;ANKFY1;RCC1;STAP2;TAB2;FADD;SUGT1;MAD1L1;RIBC2
YY1 33199912 ChIP-Seq 293T Human KidneyEmbryo	160/3612	0.992672	0.999993	0.812907	0.00597927	ERRFI1;SH3GL3;CEP126;JRK;RNH1;ICE2;ATN1;GDE1;HDLBP;CCP110;UBE3A;CRAMP1;ARHGAP39;CIB1;LRRC71;ACCS;TPGS1;FBXO22;SMC4;PWP1;CEP128;CNDP2;GCSH;SLC25A48;FRAT1;RPS6KA5;GNPTAB;PPP2R1A;KPNA6;ANKFY1;RCC1;FBXO5;KPNA1;CDK5RAP2;RPL21;SLC6A15;SLC11A2;FAM118A;COG2;SETMAR;JMJD6;UHMK1;ST7L;TANC1;MYL6;THAP6;DPM3;SPATA17;WDR82;SPECC1L;WDFY1;MZF1;CFAP61;AK2;IQGAP2;SKA3;ARPP19;FBXO42;ATP5MC1;CRACR2A;CHTF8;WDR70;DEAF1…
CHD4 35695185 ChIP-Seq nicBasalRootGanglia Mouse Embryo	88/2119	0.992868	0.999993	0.767085	0.00549044	CCDC122;SH3GL3;CEP126;TMEM151B;ATN1;GDE1;PIK3CD;UBE3A;ABAT;ETFB;HIF3A;SLC8A1;FAM107B;RAB43;ABHD10;NHSL1;SH3PXD2A;SALL4;SPIN1;DLGAP1;KIF21A;HTATIP2;NCOA2;MBNL1;PLEKHG1;HPCAL1;SLC39A11;TTC7B;FRMD4A;KLF15;JMJD6;NCOR2;DUSP22;TANC1;AFG3L2;ZFP41;OPTC;HECW2;DGKQ;KCTD15;B4GALT4;ST6GALNAC6;KANK1;MACF1;NOTCH1;PLPPR3;GLS2;FBXO47;PPM1H;CACNA1B;FOXK2;PARD6G;AGAP1;MTIF2;IQGAP2;PRDM11;TMEM70;RPF1;PRPSAP2;ABLIM3…
FOXM1 25889361 ChIP-Seq OE33 AND U2OS Human	27/784	0.99357	0.999993	0.638255	0.00411739	TNFRSF6B;HDLBP;SKA3;SMC4;APOLD1;BABAM1;RASSF1;FRAT1;FBXO5;FADD;TBC1D22A;TGIF1;RBM39;SMAD3;CBX3;NR1H2;STAT3;SUPT5H;MED29;WEE1;NAGK;RHEB;HNRNPA2B1;TRMT12;DNA2;ZNF696;BIRC2
P53 22127205 ChIP-Seq FIBROBLAST Human	17/545	0.993572	0.999993	0.577727	0.00372576	SH3GL3;PPM1H;AGAP1;MTHFS;SLC4A4;ASGR1;ST7L;WEE1;DEAF1;MCF2L;CRH;VOPP1;FAS;APBB2;TAB2;RAB17;MAD1L1
BCOR 27268052 Chip-Seq Bcells Human	62/1573	0.994082	0.999993	0.728931	0.00432646	JRK;NAA40;RNH1;KCNC4;ETFB;IFI30;ASGR1;FRAT1;TAGAP;KPNA6;TNFRSF8;RCC1;PDE4A;MAP3K6;TP63;HOXA5;HOXA4;MAP2K3;LAG3;CYP3A43;HPCAL1;RHOG;LAX1;ETV6;DUSP22;OPTC;ADORA2B;ASPG;CRH;ZFPM1;MAD1L1;VGLL4;COLEC11;NOTCH1;H6PD;AK2;ARHGAP17;MTIF2;UBB;GNG7;INPP5K;EPS8L2;NTNG2;P2RY11;POLN;NR1H2;LNPEP;SORBS2;GP6;ADAP1;FANCG;NAP1L4;SETX;EEPD1;NEURL4;CYP2W1;WEE1;BMP1;RIMBP2;MAN2B1;SERINC2;RBM44
HOXC9 25013753 ChIP-Seq NEUROBLASTOMA BE2-C Human	65/1639	0.994157	0.999993	0.733205	0.00429688	ATN1;PPAN;RPL10A;MTO1;ADAMTS4;TRMT112;NHSL1;BCL7A;SEC61G;KIF21A;NEK3;CLCC1;CCNL1;DIS3L2;ZNF680;SLC6A15;SUMF2;MED29;RUNX1;RBL2;THAP6;DPM3;CCDC80;CATSPERG;WDFY1;MFGE8;ATF6;TP53;ALDH7A1;MAD1L1;COLEC11;GTF3C6;PRKCZ;ARPP19;RPF1;ZNF709;RNASEH1;KIF3B;UBB;CHSY1;SAP30L;ST8SIA4;ZNF107;SLC38A9;ZNF304;CLSPN;RPL17;MPP2;NR1H2;CRIPT;SUPT5H;SUOX;RANBP6;NFKBIA;COPS3;CCDC88A;ARL2BP;PSMC1;NMT1;NF1;TRMT12;TUBGCP6;DR…
NANOG 18358816 ChIP-ChIP MESCs Mouse	30/865	0.994971	0.999993	0.642065	0.00323735	HDAC10;FBXO27;KLHDC7A;SLC6A1;NID2;SCGN;ZFP57;IL18RAP;CSRP1;DNAJB6;UBB;CREG1;SALL4;SEC61G;SPP1;RGS20;MBP;SLC6A15;PCDHGC4;CRIPT;GAD2;LNPEP;OTOP1;SOD2;NFKBIA;PLSCR1;GIPC2;MZF1;BIRC2;FGFR2
TAL1 20887958 ChIP-Seq HPC-7 Mouse	62/1584	0.995083	0.999993	0.723207	0.00356489	ERRFI1;MTCH2;ITGB2;PPAN;ETFB;RPL10A;FBXO22;MPO;ADAMTS4;IL18RAP;CSRP1;PPP2R1A;BSG;RCC1;MAP3K6;TBC1D22A;KPNA1;MAP2K3;ABCC4;MBNL1;ACOT7;S100A1;HDHD2;SUMF2;MED29;EPN1;ETV6;ST7L;PTP4A2;PLSCR1;THAP6;PREPL;OPTC;SOS2;ZFPM1;ITLN1;MTIF2;TMEM70;TSPAN32;ADD1;FBXO42;TMEM123;SDCBP;RNASEH1;CNR2;UBB;HRH2;CREG1;POLR2E;FADD;RPL17;RBM38;CDT1;CBX3;STAT3;SOD2;NEURL4;ABI3;DMXL1;HNRNPA2B1;TPP2;NOL10
GATA3 22897851 ChIP-Seq JUKARTE6-1 Human	62/1587	0.995328	0.999993	0.72166	0.00337985	SNED1;DENND1B;ZFAND2B;HDLBP;ABAT;KLHDC7A;IFI30;GRIP1;TAGAP;ANXA6;SPIN1;ANKFY1;TNFRSF8;CLCC1;ROS1;HLA-DPA1;MAP2K3;RPL21;LIMCH1;RHOG;RRAS2;LAX1;AP3B2;SUMF2;ETV6;ETV7;CYP2A7;SLPI;ELF3;ZFP41;HECW2;CRH;CYP2E1;TMEM106A;SLC29A3;NDRG4;CASZ1;CATSPER4;STXBP1;AKAP7;LIN7A;PKD1L2;ARHGAP17;TMEM123;ZFP57;SH3TC2;RNF215;RBM38;SMAD2;NTNG2;ATP8B4;KCNIP1;LNPEP;VWA3B;EEPD1;HLA-DPB1;RIMBP2;AAK1;THRSP;LY6G5C;ZNF696;CSN…
TP53 32428506 ChIP-Seq Human Liver Heptoma	18/584	0.995601	0.999993	0.57002	0.00251327	SYT5;RBM38;JRK;KRTAP10-6;CARD8;RAD23A;HDHD2;FBXO22;PWP1;GPN3;RPF1;NCOR2;RAB43;CCDC88A;TANC1;GPC1;REV3L;PDE4A
P300 19829295 ChIP-Seq ESCs Human	62/1594	0.995856	0.999993	0.718074	0.00298216	DYRK4;UXS1;SCGN;NHSL1;SEC61G;EPSTI1;DLGAP1;CCNL1;TGIF1;CSGALNACT1;ABCC4;MBNL1;SLC6A15;SLC39A11;RRAS2;AFAP1;MITF;FRMD4A;VWDE;MYO7A;VRK2;ST7L;TANC1;PREPL;PIK3C3;ATF6;SLC29A3;GRAMD1C;CASZ1;CPB1;AGAP1;ARHGAP15;GRIN2A;FLRT2;PLAGL1;HRH4;SLITRK6;ST8SIA4;GCNT2;MBP;TXNDC2;NKX6-1;BCL2L14;S100A10;PURG;ANKRD28;MYO10;BCL11A;FUCA1;PYHIN1;GAD2;OXR1;HOPX;EEPD1;CRYGD;DMXL1;LNX1;ATP13A4;LHX6;SUGT1;LGR6;FGFR2
VDR 22108803 ChIP-Seq LS180 Human	1/103	0.996057	0.999993	0.177223	0.000700115	APOB
ERG 20517297 ChIP-Seq VCAP Human	29/853	0.996099	0.999993	0.62871	0.00245732	ITSN1;IQGAP2;TMEM70;FCAR;SDCBP;FRAT1;EXOSC9;RNPEP;RCC1;RGS20;ZNF304;NKX6-1;BCL2L14;CDK5RAP2;HOXA4;TECTA;RAB2A;NCOA2;MBNL1;RNASE11;SPNS3;COG2;LNPEP;OXR1;ARHGAP25;ABI3;TRMT12;VOPP1;VWA2
TP53 22573176 ChIP-Seq HFKS Human	37/1039	0.996143	0.999993	0.658364	0.00254395	NOTCH1;NEXN;SKA3;FBXO22;BACH1;APOLD1;WRN;RPS6KA5;FAM174B;GNG7;ALOX5;INPP5K;METTL7A;SLC16A3;HOXA5;KPNA1;HOXA4;TGIF1;CSGALNACT1;BRD1;ATP8B4;PTCD2;RPL21;LIMCH1;KRTAP10-6;SLC6A15;PYHIN1;CYP3A43;RAD23A;LHFPL2;COPS3;NRG4;HECW2;WDFY1;VOPP1;DNA2;MZF1
EST1 17652178 ChIP-ChIP JURKAT Human	18/597	0.996893	0.999993	0.556828	0.00173255	CALCOCO1;USP16;NR1H2;FANCG;ST7L;RBL2;PSMC3;ZFYVE19;NMT1;AAK1;TRMT12;ZNF304;PIK3C3;ERCC5;SUGT1;ATF6;TP53;CDK5RAP2
FOXP3 21729870 ChIP-Seq TREG Human	44/1210	0.996948	0.999993	0.671321	0.00205219	TMEM140;ARHGAP15;MTO1;AFF1;APOLD1;FAM107B;TMEM123;FRAT1;UBB;KPNA6;POLR2E;POC1B;ACAD8;ATPAF2;NTNG2;ZNF383;RPL21;PYHIN1;CARD8;NR1H2;SACM1L;SLC39A11;LNPEP;LAX1;OXR1;ARHGAP25;APRT;ETV6;GPN3;PREPL;SPATA17;AIM2;PSMC3;ARL2BP;PSMC1;WDFY1;TPP2;DRG2;BUD13;ERCC5;NDUFAF1;ATF6;ZFPM1;TJP3
GATA3 21878914 ChIP-Seq MCF-7 Human	60/1574	0.997285	0.999993	0.702468	0.00191	SNED1;JRK;MTCH2;AMD1;TMEM140;RPL10A;LOXL2;CNDP2;RAB43;GABRR1;RPS6KA5;BCL7A;FBXO5;CLCC1;NCOA2;ABCC4;ACOT7;APAF1;SLC35C2;CYP3A43;TTC7B;AFAP1;NIPSNAP1;ETV6;UHMK1;ETV7;CACNB3;NRG4;ASPG;CRH;CCDC81;ST6GALNAC6;ASAH1;STXBP1;IQGAP2;HOXD11;APOLD1;CDC42;TMEM123;PLAGL1;NRIP2;SLAMF8;MBP;TXNDC2;APBB2;CLCA4;NTNG2;ATP8B4;RCC2;LHFPL2;HTR5A;EXT2;WEE1;DMXL1;ZNF217;MAN2B1;RAB17;TRMT11;LGR6;SERINC2
MYCN 28898695 ChIP-Seq NB1643 Human Nerve Neuroblastoma	88/2184	0.997325	0.999993	0.740442	0.0019834	AHCYL2;RNH1;ICE2;AMD1;RPL10A;FBXO22;PWP1;SLC8A1;CEP128;TRMT112;MFSD6;RPS6KA5;SH3PXD2A;SEC61G;MCF2L;BSG;ADAMTSL2;REV3L;PDE4A;KIF21A;NEK3;FBXO5;CLCC1;CCNL1;TBC1D22A;CDK5RAP2;TGIF1;ABCC4;MBNL1;ACOT7;RPL21;DENND2B;SLC6A15;SLC39A11;FAM118A;RHOG;SETMAR;DDX10;RAD23A;MITF;RABGGTB;DUS2;NCOR2;TANC1;MYL6;PLSCR1;PREPL;WDR82;FAM193B;ATF6;TP53;ALDH7A1;ZFPM1;OBI1;COLEC11;ASAH1;SLC1A2;FOXK2;ATP5MC1;IFI16;EXOSC9;…
CREM 20920259 ChIP-Seq GC1-SPG Mouse	206/4643	0.997589	0.999993	0.804397	0.00194192	ERRFI1;JRK;AHCYL2;RNH1;UXS1;ITSN1;PPAN;GDE1;BACH1;SMC4;PWP1;FGFRL1;RASSF1;FRAT1;RPS6KA5;PSMD5;PPP2R1A;BSG;RCC1;KIF21A;CCNL1;FBXO7;TBC1D22A;ACOT7;RPL21;SACM1L;SLC11A2;DDX10;HDHD2;AFG3L2;MYL6;SPATA17;WDR82;ALDH7A1;ZFPM1;MACF1;DHX9;STXBP1;PRKCZ;ARPP19;WDR70;TRPM4;CDT1;TMEM86A;BCL11A;RCC2;RANBP17;LNPEP;MEX3D;GPN3;SETX;CCDC88A;PCDHGA12;EHD4;ARL2BP;GIPC2;TRMT12;NOL10;FBXL3;GPR27;TMEM151B;ZFAND2B;LPCAT1…
E2F4 17652178 ChIP-ChIP JURKAT Human	18/608	0.997699	0.999993	0.54612	0.00125811	MBNL1;AMD1;SLC11A2;RUNX1;DNAJC3;NIN;PSMC3;TTC21B;EXOSC9;S100A13;AAK1;ST8SIA4;FBXO5;CLSPN;ATF6;TP53;CDK5RAP2;PURG
MYC 30127528 ChIP-Seq KELLY Human Brain Neuroblastoma	183/4188	0.997961	0.999993	0.793443	0.00161967	HDAC10;UXS1;ITSN1;FBXO25;HDLBP;ARHGAP39;RPL10A;BACH1;SMC4;SLC8A1;KIAA0930;STK10;RASSF1;ABHD10;PPP2R1A;SALL4;DIP2A;FBXO5;CCNL1;PRSS3;FBXO7;TBC1D22A;CDK5RAP2;CSGALNACT1;RAB2A;MBNL1;ZNF680;PHYKPL;LIMCH1;SACM1L;HPCAL1;FAM118A;SPICE1;SETMAR;MITF;VWDE;CPT1C;THOC7;TANC1;THAP6;NEIL3;WDR82;HECW2;ZNF714;SPECC1L;WDFY1;VOPP1;ATF5;KCTD17;MZF1;ALDH7A1;KCTD15;STX1A;MAD1L1;CFAP61;RWDD2A;STXBP1;CACNA1B;AGAP1;IQGA…
PIAS1 25552417 ChIP-Seq VCAP Human	17/589	0.998068	0.999993	0.532013	0.00102899	ANKRD28;KANK1;KCNE1;CALCOCO1;KCNH8;SLC6A15;MTHFS;CDC42BPB;TMEM140;SLC4A4;RUNX1;EXT2;TANC1;FAM174B;ALPK2;ZNF664;TP63
RCOR1 19997604 ChIP-ChIP NEURONS Mouse	38/1095	0.998086	0.999993	0.639646	0.00122537	BRSK2;CPB1;STXBP1;CACNA1B;NEXN;ADARB2;RPL10A;SLC8A1;CNDP2;PRPSAP2;UBB;ATXN7;PPP2R1A;EXOSC9;HRH4;SLITRK6;ST8SIA4;MBP;CLCC1;FBXO7;ANKRD28;SMAD2;BRD1;RANBP17;SLC35E3;NIPA1;DAB2IP;HIPK3;UHMK1;TANC1;PLSCR1;PSMC3;HOOK2;NRG4;CSPG5;NOL10;BIRC2;PCDHB7
MYC 28411283 ChIP-Seq MDA231-LM2-4175 Human BreastCancer	99/2441	0.998088	0.999993	0.743174	0.00142254	JRK;RNH1;PPAN;CIB1;ACCS;RPL10A;FBXO22;PWP1;FGFRL1;RASSF1;FRAT1;RPS6KA5;PPP2R1A;RCC1;DIP2A;FBXO5;CLCC1;CCNL1;TBC1D22A;MAP2K3;RPL21;SLC35C2;SACM1L;SETMAR;DDX10;MITF;THOC7;JMJD6;ST7L;THAP6;PREPL;WDR82;GEMIN4;DNA2;MZF1;AK2;SKA3;EVPL;ATP5MC1;RNASEH1;CHTF8;S100A16;ORC3;S100A13;S100A10;ANKRD28;SMAD3;UQCC1;PRG2;MICAL2;PYCR1;LNPEP;SUPT5H;GPN3;CCT6A;COPS3;HOOK2;NMT1;NOL10;COX20;CALCOCO1;SEC61G;REV3L;PDE4A;…
NFI 21473784 ChIP-Seq ESCs Mouse	58/1549	0.998097	0.999993	0.689036	0.00131214	UXS1;ATN1;UBE3A;ACCS;ELFN1;SMC4;FAM107B;CNDP2;LMBR1;LRRFIP1;OIT3;GAL3ST4;HTATIP2;CDK5RAP2;TGIF1;MAP2K3;LYNX1;ENTPD2;SLC39A11;COG2;KLF15;LAX1;ETV6;RUNX1;NCOR2;TANC1;PTP4A2;PLSCR1;THAP6;WDFY1;CYP2E1;CCDC81;ATF6;SLC29A3;VGLL4;ASAH1;GPR88;ACAT2;DNAJB6;CHSY1;PLAGL1;SLAMF8;RIBC2;SRD5A2;MYO10;ARPP21;FUCA1;GOT2;CDC42BPB;FANCG;SMAD7;TG;ARL2BP;HNRNPA2B1;NF1;PMP22;TAB2;TRMT11
ERA 21632823 ChIP-Seq H3396 Human	59/1574	0.998192	0.999993	0.689564	0.00124802	DYRK4;FLT3;KCNC4;FBXO25;HIF3A;KRT20;SLC4A4;FRAT1;BSG;ANXA6;ANKFY1;KIF21A;NEK3;MAP3K6;HRAS;PGAM1;SLC11A2;SLC39A11;SETMAR;HAUS3;DUSP22;DPM3;SLPI;FAM193B;IGFALS;CCDC81;ATF6;HOXB7;CFD;H6PD;SLC1A2;AKAP7;SKA3;ADD1;ZNF709;WRN;RNASEH1;KIF3B;GNG7;SPP1;POLR2E;CDH24;APBB2;CKB;S100A10;UBE2H;ANKRD22;SH2D1B;MICAL2;GAD2;KLK11;AGMAT;PSMC1;DMXL1;ZNF217;TPP2;DRG2;ERCC5;ZNF696
GABP 17652178 ChIP-ChIP JURKAT Human	18/617	0.998207	0.999993	0.53765	0.000964993	RIOK3;NR1H2;SLC35C2;CRIPT;MTIF2;HDHD2;RCHY1;LAX1;HYPK;THAP6;DPM3;PSMC1;SEC61G;TUBGCP6;TRIP12;SUGT1;ATF6;TP53
FOXP1 21924763 ChIP-Seq HESCs Human	137/3273	0.998752	0.999993	0.76198	0.000951567	RNH1;ATN1;UBE3A;LOC728392;LRRC71;COMT;TNF;STK10;FRAT1;GNPTAB;SALL4;BSG;RCC1;CCNL1;TBC1D22A;MAP2K3;LAG3;ENTPD2;ACOT7;S100A1;SACM1L;SLC11A2;HPCAL1;COG2;VRK2;CPT1C;CPT1B;MYL6;THAP6;OPTC;ZFYVE19;PNLDC1;EHBP1L1;SPECC1L;WDFY1;GEMIN4;MZF1;TP53;ZFPM1;KCTD15;STX1A;CFD;COL13A1;STXBP1;CACNA1B;IQGAP2;EVPL;FBXO42;RNASEH1;CHTF8;UBB;TTC21B;S100A13;CDH24;ZC3H18;S100A14;ZNF664;SMAD4;BCL11A;RCC2;KLHL28;HSPA6;DEFA3…
RNF2 27304074 Chip-Seq NSC Mouse	24/782	0.998818	0.999993	0.564892	0.00066829	TGIF1;CASZ1;APAF1;BCL11A;GPR88;SLC39A11;PPM1H;TCHH;AK2;CNPY1;NMNAT2;HDHD2;HIPK3;SMAD7;PLSCR1;GFRAL;VOPP1;PIK3C3;CKB;OTX1;NKX6-1;MDGA1;KCTD15;KPNA1
PADI4 21655091 ChIP-ChIP MCF-7 Human	27/857	0.998867	0.999993	0.579785	0.000657316	ASAH1;CALCOCO1;AK2;LIN7A;TARP;PWP1;SALL4;TTC21B;ST8SIA4;USP50;BCAS1;TGIF1;MBNL1;SACM1L;KLHL28;MITF;VWA3B;OXR1;NFKBIA;EEPD1;RHEB;HNRNPA2B1;XCL2;TUBGCP6;KRAS;SUGT1;MZF1
GABP 19822575 ChIP-Seq HepG2 Human	84/2155	0.998957	0.999993	0.713393	0.000744245	ERRFI1;JRK;MTCH2;RNH1;GDE1;HDLBP;FBXO22;RASSF1;ABHD10;GNPTAB;SEC61G;FBXO5;MAP3K6;CCNL1;TBC1D22A;KPNA1;DIS3L2;PGAM1;SLC35C2;RAD23A;HDHD2;CPT1B;APRT;JMJD6;ST7L;RBL2;AFG3L2;DPM3;ZFP41;WDR82;SPECC1L;GEMIN4;CYP2E1;DNA2;SULT6B1;ALDH7A1;STX1A;MAD1L1;CCDC40;CASZ1;DHX9;STXBP1;MTIF2;RCHY1;ACAT2;APOLD1;FBXO42;CDC42;SDCBP;RNASEH1;DNAJB6;SAP30L;S100A13;INPP5K;RGS20;ZC3H18;EPS8L2;APBB2;FADD;KIAA0319;LHPP;RBM38…
FLI1 21571218 ChIP-Seq MEGAKARYOCYTES Human	209/4775	0.998997	0.999993	0.788832	0.000791883	RNH1;HDAC10;UXS1;ITSN1;ACCS;PWP1;RASSF1;RPS6KA5;EPSTI1;CCNL1;TBC1D22A;MBNL1;ACOT7;RPL21;SP110;SLC35C2;HPCAL1;AFAP1;MYO7A;HDHD2;CPT1C;CRNKL1;RUNX1;THAP6;ZFYVE19;PNLDC1;HECW2;KCNQ2;TP53;NBL1;MACF1;STXBP1;IQGAP2;ARPP19;PIK3R6;PRDX5;PRPSAP2;WDR70;FADD;S100A11;ZNF383;BCL11A;APCDD1L;RANBP17;MICAL2;GP6;SETX;TG;EHD4;ARL2BP;NOL10;NDUFAF1;TRMT11;CCDC122;ACY3;ASGR1;TRMT112;CSRP1;SH3PXD2A;REV3L;SPIN1;DLGAP1;…
JARID1A 20064375 ChIP-Seq MESCs Mouse	63/1695	0.999005	0.999993	0.68171	0.000678648	JRK;MTCH2;HDAC10;PPAN;MTO1;PWP1;LMBR1;SENP5;PSMD5;SEC61G;ANKFY1;CLCC1;TBC1D22A;CDK5RAP2;ATPAF2;NUP133;COG2;DDX10;RAD23A;CRNKL1;SUMF2;EPN1;NIPSNAP1;UHMK1;ST7L;RBL2;MYL6;PNLDC1;PIK3C3;ATF6;ALDH7A1;BIRC2;NDRG4;USP16;GLS2;MTIF2;RCHY1;RNASEH1;KIF3B;WDR70;DNAJB6;EXOSC9;POLR2E;INPP5K;ZC3H18;PTCD2;POLN;NR1H2;CRIPT;SUPT5H;RANBP6;GPN3;CCT6A;TMCO6;PSMC3;HOOK2;NMT1;TRMT12;TPP2;DRG2;NOL10;BUD13;NDUFAF1
E2F1 18555785 ChIP-Seq MESCs Mouse	124/3015	0.999005	0.999993	0.748974	0.000745561	JRK;MTCH2;RNH1;HDAC10;FBXO27;KLHDC7A;IFI30;RPL10A;COMT;FBXO22;BACH1;SMC4;PWP1;GCSH;RASSF1;ABHD10;RPS6KA5;PSMD5;PPP2R1A;SALL4;BSG;KPNA6;ANKFY1;RCC1;NEK3;CCNL1;SLC16A3;FBXO7;FBXW10;RPL21;SLC11A2;HPCAL1;VRK2;CPT1C;CRNKL1;UHMK1;TANC1;AFG3L2;MYL6;NEIL3;SPATA17;GEMIN4;ATF5;MZF1;ATF6;STX1A;H6PD;AK2;TMEM123;SDCBP;PRPSAP2;ZFP57;KIF3B;ATXN7;TTC21B;S100A13;FADD;CLSPN;S100A11;SLC38A4;S100A10;ANKRD28;CDT1;TME…
YY1 26981420 ChIP-Seq C2C12 Mouse Muscle	68/1811	0.999089	0.999993	0.688047	0.000627278	JRK;MTCH2;CALCOCO1;AMD1;HDLBP;UBE3A;TPGS1;MTO1;LOXL2;BABAM1;STK10;ABHD10;PSMD5;BSG;KPNA6;ANKFY1;DLGAP1;FBXO7;CDK5RAP2;ATPAF2;TGIF1;PHYKPL;SLC11A2;RAD23A;MED29;RUNX1;JMJD6;HADHB;ST7L;RBL2;TANC1;MYL6;PLSCR1;CACNB3;PREPL;ZFP41;EHBP1L1;RAPGEF1;GEMIN4;PIK3C3;FAM193B;KCTD17;ALDH7A1;ZFPM1;SLC43A2;GTF3C6;RPF1;CHTF8;WDR70;UBB;RNF215;ZC3H18;ATE1;RBM39;UQCC1;SORBS2;RANBP6;BMP1;PSMC3;LPAR6;HNRNPA2B1;NMT1;GNA…
RUNX2 24655370 ChIP-Seq MC3T3E1 Mouse Bone	189/4374	0.999095	0.999993	0.780208	0.000706767	ERRFI1;MTCH2;AHCYL2;RNH1;ICE2;ATN1;FBXO25;PPAN;GDE1;CCP110;UBE3A;CIB1;ACCS;IFI30;FBXO22;ARHGAP35;FAM107B;MILR1;GCSH;RAB43;SCGN;RPS6KA5;PSMD5;C1RL;KPNA6;ANKFY1;RCC1;CLCC1;CCNL1;CDK5RAP2;CSGALNACT1;RAB2A;MBNL1;ACOT7;RPL21;S100A1;DNAAF1;SLC35C2;SACM1L;CEP131;HPCAL1;COG2;SETMAR;DDX10;MITF;FRMD4A;MYO7A;CPT1C;CRNKL1;JMJD6;TANC1;THAP6;NEIL3;DPM3;CARD19;GEMIN4;VOPP1;ZFPM1;KCTD15;STX1A;MAD1L1;MACF1;NDRG4;…
SREBP1 19666523 ChIP-Seq LIVER Mouse	15/567	0.999197	0.999993	0.486014	0.000390571	ANKRD28;ERRFI1;CALCOCO1;PABPC4;GAD2;HTR5A;PRKCZ;NCOR2;RBL2;FLRT2;KIF3B;BUD13;THRSP;NOTUM;MAD1L1
EWS-ERG 20517297 ChIP-Seq CADO-ES1 Human	24/830	0.999672	0.999993	0.52985	0.0001739	UXS1;FBXO27;APCDD1L;TTC7B;COG2;UBE3A;IQGAP2;HTR5A;GP6;FBXO22;KRT40;LOXL2;DUSP22;COPS3;SPATA17;ABI3;HRH2;TTC21B;AAK1;RGS20;QRICH2;LGR6;SLC29A3;RIBC2
MYC 19030024 ChIP-ChIP MESCs Mouse	111/2842	0.999812	0.999993	0.706813	0.000132634	MTCH2;RNH1;FBXO27;PPAN;HDLBP;UBE3A;RPL10A;SMC4;PWP1;GCSH;STK10;FRAT1;PSMD5;PPP2R1A;SALL4;KPNA6;ANKFY1;RCC1;FBXO5;CCNL1;LZTS2;SLC16A3;KPNA1;CDK5RAP2;MAP2K3;RPL21;SLC35C2;SLC6A15;AFAP1;HDHD2;JMJD6;ST7L;DGKQ;WDFY1;GEMIN4;ATF5;TP53;KCTD15;DHX9;AK2;NID2;FBXO42;RNASEH1;UBB;SLC38A4;TRPM4;ANKRD28;CDT1;SMAD3;BCL11A;CBX3;RCC2;GOT2;PYCR1;SMAD7;CCT6A;COPS3;HOOK2;RHEB;AAK1;GNAS;TRMT12;CSPG5;TPP2;FBXL3;TRMT11;…
KDM6A 18722178 ChIP-ChIP U937 AND SAOS2 Human	7/384	0.999826	0.999993	0.33266	5.7736e-05	HADHB;BRD1;CREG1;RCC1;TUBGCP6;ERCC5;ATF6
GBX2 23144817 ChIP-Seq PC3 Human	1/191	0.999963	0.999993	0.0946965	3.52747e-06	NCOA2
CREB1 23762244 ChIP-Seq HIPPOCAMPUS Rat	63/2006	0.999992	0.999993	0.562315	4.26982e-06	SH3GL3;AHCYL2;CALCOCO1;NAA40;RNH1;ZFAND2B;GDE1;PWP1;LMBR1;FRAT1;RPS6KA5;SENP5;PPP2R1A;PDE4A;CCNL1;TBC1D22A;MAP2K3;NCOA2;NUP133;SACM1L;RAD23A;EPN1;NCOR2;MYL6;PREPL;PIK3C3;CCDC81;USP16;SLC43A2;PRDM11;ARPP19;CDC42;RNASEH1;DNAJB6;UBB;EXOSC9;RNF39;ZC3H18;CKB;APOB;RBM39;TMEM86A;RCC2;NR1H2;PCDHGC4;STAT3;LNPEP;RANBP6;OXR1;SMAD7;NAP1L4;WEE1;EHD4;PSMC3;HOOK2;RHEB;HNRNPA2B1;NMT1;NF1;TUBGCP6;TPP2;NOL10;SUGT1
ETS1 20019798 ChIP-Seq JURKAT Human	36/1332	0.999993	0.999993	0.486662	3.48862e-06	JRK;AHCYL2;CALCOCO1;USP16;RNASEH1;SEC61G;POLR2E;SLC38A9;ZNF304;CCNL1;PRSS2;KPNA1;CDK5RAP2;ATPAF2;SYT5;MAP2K3;RBM39;RPL21;NR1H2;SETMAR;SUPT5H;CPT1C;MED29;RBL2;THAP6;DPM3;PSMC3;PSMC1;TRMT12;PIK3C3;ERCC5;SUGT1;MZF1;ZNF354A;ATF6;ZNF696

## Sheet: Disease perturbation in 423DMRs
Detailed Comparison of Disease Perturbation Enrichments Between Overlapping and Unique-to-DMP Genes
Disease Term	Overlapping Genes (423)	Unique to DMPs
Schizophrenia	Down (GSE12654: P = 2.08×10⁻⁵) Down (GSE12654: P = 4.77×10⁻⁵)	Down (GSE27383: P = 9.75×10⁻⁴)
Autism Spectrum / Autistic Disorder	Not significant	Down (GSE6575: P = 1.51×10⁻²,) Down (GSE25507: P = 8.11×10⁻³) Up (GSE25507: P = 3.97×10⁻²)
Bipolar Disorder	Up (GSE5392: P = 1.93×10⁻³) Down (GSE12654: P = 5.24×10⁻³)	Not significant
Mental Retardation	Not significant	Down (GSE6575: P = 6.95×10⁻⁴)
Asthma	Not significant	Down (GSE27011: P = 1.88×10⁻²) Up (GSE27011: P = 4.68×10⁻²)
Breast Cancer	Up (GSE1872: P = 1.45×10⁻³)	Not significant
Myelodysplastic Syndrome	Not significant	Up (GSE19429: P = 2.88×10⁻²)
Senescence	Down (GSE1572: P = 2.97×10⁻³)	Not significant
Glioblastoma	Down (GSE15824: P = 3.15×10⁻³)	Not significant
Cardiomyopathy	Down (GSE1869: P = 5.14×10⁻³)	Not significant
Chronic Myelogenous Leukemia	Not significant	Down (GSE5550: P = 1.12×10⁻²)
Melanoma	Up (GSE6887: P = 7.96×10⁻³)	Not significant
Lewy Body Dementia	Not significant	Up (GSE49036: P = 4.79×10⁻²)
Multiple Sclerosis	Not significant	Down (GSE23832: P = 3.75×10⁻²)
Polycystic Ovary Syndrome	Up (GSE10946: P = 1.02×10⁻²)	Not significant
