# Supplementary material for: Genome-Wide DNA Methylation Profiling of Peripheral Blood Mononuclear Cells Reveals Epigenetic Signatures in Autism Spectrum Disorder
Source: Int J Mol Sci. 2026 May 7;27(10):4161. doi: 10.3390/ijms27104161 (PMC13207186; doi:10.3390/ijms27104161)
Supplement: Supplementary file 1 [file ijms-27-04161-s001.zip › Supplementary Table S5_DMPs in CARS2 groups.xlsx]

## Sheet: DMPs in ModASD
Row.names	logFC	P.Value	adj.P.Val	mean_beta_ASD	mean_beta_CTRL	delta_beta	chr	pos	strand	Name	Islands_Name	Relation_to_Island	UCSC_RefGene_Group	UCSC_RefGene_Name	UCSC_RefGene_Accession	GencodeV41_Group	GencodeV41_Name	GencodeV41_Accession
cg00005461_TC21	-0.192599	0.00102257	0.00729109	0.590611	0.644077	-0.0534661	chr3	46089988	+	cg00005461_TC21		OpenSea
cg00017970_TC21	-0.327094	7.54058e-05	0.00112647	0.520398	0.573555	-0.0531563	chr1	26161246	-	cg00017970_TC21	chr1:26161316-26162115;chr1:26164031-26164557	Shore	5UTR;exon_2	FAM110D;FAM110D	NM_024869.3;NM_024869.3	exon_2;5UTR	FAM110D;FAM110D	ENST00000374268.5;ENST00000374268.5
cg00021659_BC21	-0.282296	0.00026418	0.00275256	0.41263	0.471051	-0.0584212	chr2	161139874	+	cg00021659_BC21		OpenSea
cg00021892_BC21	-0.38503	0.0138749	0.048726	0.410755	0.485673	-0.0749185	chr1	153610045	+	cg00021892_BC21		OpenSea	TSS1500;TSS1500	S100A16;S100A16	NM_001317008.2;NM_001317007.1	TSS1500;TSS1500	ENSG00000188643.11;ENSG00000188643.11	ENST00000368704.5;ENST00000368705.2
cg00050433_BC21	0.546556	4.71736e-14	3.89734e-10	0.758155	0.684837	0.0733186	chr15	69458267	+	cg00050433_BC21		OpenSea				TSS200	ENSG00000207119.2	ENST00000384391.2
cg00056541_TC21	-0.298493	0.000303685	0.00304449	0.531732	0.588506	-0.0567743	chr6	163867591	+	cg00056541_TC21		OpenSea
cg00066854_TC21	-0.200798	5.04076e-06	0.000165945	0.656253	0.706781	-0.0505277	chr10	112227618	-	cg00066854_TC21		OpenSea				exon_1	ENSG00000288938	ENST00000693577.1
cg00093315_TC21	-0.296604	0.00383524	0.0190277	0.682843	0.738464	-0.0556204	chr13	27253770	+	cg00093315_TC21	chr13:27251214-27251912	Shore	5UTR;exon_2;TSS1500	RPL21;RPL21;SNORD102	NM_000982.4;NM_000982.4;NR_002574.1	exon_2;exon_2;exon_2;exon_2;exon_2;exon_2;exon_1;exon_1;exon_1;5UTR;5UTR;5UTR;5UTR;5UTR;5UTR;5UTR;TSS1500;TSS1500	RPL21;RPL21;RPL21;RPL21;RPL21;RPL21;RPL21;RPL21;RPL21;RPL21;RPL21;RPL21;RPL21;RPL21;RPL21;RPL21;ENSG00000122026.11;ENSG00000207500.1	ENST00000473558.5;ENST00000311549.11;ENST00000461690.5;ENST00000272274.8;ENST00000319826.8;ENST00000326092.8;ENST00000493317.1;ENST00000466550.1;ENST00000483765.5;ENST00000272274.8;ENST00000311549.11;ENST00000319826.8;ENST00000326092.8;ENST00000461690.5;ENST00000483765.5;ENST00000493317.1;ENST00000485756.1;ENST00000384769.1
cg00100361_TC21	-0.246756	1.89683e-05	0.000423325	0.493364	0.556363	-0.0629993	chr12	110314497	-	cg00100361_TC21		OpenSea
cg00108228_BC21	-0.471376	0.000198175	0.00224268	0.546267	0.630013	-0.0837461	chr8	1802594	-	cg00108228_BC21		OpenSea
cg00113247_BC21	-0.349385	6.9862e-09	1.55093e-06	0.733025	0.792891	-0.0598665	chr5	149409552	-	cg00113247_BC21		OpenSea				exon_1	CARMN	ENST00000614517.1
cg00114928_TC21	-0.248895	0.00010712	0.00144897	0.440586	0.493034	-0.052448	chr11	43984727	-	cg00114928_TC21		OpenSea
cg00116583_BC21	-0.435491	0.00041163	0.0037874	0.737401	0.790256	-0.0528543	chr12	95552151	-	cg00116583_BC21	chr12:95548130-95549203	Shelf	TSS1500	USP44	NM_032147.5	TSS1500	ENSG00000136014.12	ENST00000258499.8
cg00123225_BC21	0.478336	0.0117683	0.0431822	0.579186	0.519319	0.059867	chr9	3875784	-	cg00123225_BC21		OpenSea
cg00155535_TC21	-0.451423	0.00318736	0.0166309	0.36919	0.424327	-0.0551375	chr12	132186928	+	cg00155535_TC21	chr12:132189145-132190696	Shelf	exon_2	LINC02361	NR_146452.1_2	exon_2;exon_2	LINC02361;LINC02361	ENST00000538731.3;ENST00000685070.2
cg00155676_TC21	0.360815	1.07533e-08	2.1129e-06	0.714637	0.663928	0.0507088	chr1	247551696	-	cg00155676_TC21		OpenSea
cg00166802_BC21	-0.196132	0.000129802	0.00166084	0.604914	0.656783	-0.0518691	chr1	7942894	+	cg00166802_BC21	chr1:7942348-7942639	Shore
cg00166836_TC11	0.425465	5.90654e-07	3.64749e-05	0.761741	0.701103	0.0606379	chr6	149400289	-	cg00166836_TC11		OpenSea	5UTR;exon_1	SUMO4;SUMO4	NM_001002255.2;NM_001002255.2	exon_1;5UTR	SUMO4;SUMO4	ENST00000326669.6;ENST00000326669.6
cg00169792_TC21	-0.343388	0.00222998	0.0128378	0.368562	0.422602	-0.0540401	chr20	51802015	-	cg00169792_TC21	chr20:51800773-51802506	Island				TSS1500	ENSG00000101115.13	ENST00000483130.1
cg00182893_TC21	-0.3661	2.458e-05	0.000508001	0.748799	0.800546	-0.0517465	chr6	139540052	+	cg00182893_TC21		OpenSea
cg00189893_BC21	0.416077	3.88586e-06	0.000138334	0.309414	0.255432	0.0539822	chr6	89231674	+	cg00189893_BC21		OpenSea	TSS1500	GABRR1	NM_001267582.2	TSS1500	ENSG00000146276.12	ENST00000369451.7
cg00198525_BC21	-0.301691	0.000234796	0.00253127	0.713385	0.780781	-0.0673968	chr6	73456140	+	cg00198525_BC21	chr6:73451363-73452367	Shelf
cg00200283_TC21	-0.395557	0.0033772	0.0173484	0.493711	0.550022	-0.0563103	chr9	102994977	-	cg00200283_TC21		OpenSea	TSS1500	CYLC2	NM_001340.5	TSS1500;TSS1500;TSS1500	ENSG00000155833.15;ENSG00000155833.15;ENSG00000155833.15	ENST00000612124.4;ENST00000374798.8;ENST00000487798.5
cg00201375_BC21	-0.235728	9.02293e-05	0.00128189	0.727825	0.779574	-0.0517492	chr17	21353526	+	cg00201375_BC21		OpenSea
cg00206952_TC21	0.320836	6.31412e-08	7.41556e-06	0.630925	0.573939	0.0569866	chr10	12725361	+	cg00206952_TC21		OpenSea	TSS200	MIR548Q	NR_031752.1	TSS200	ENSG00000221331.1	ENST00000408404.1
cg00211496_BC21	0.307785	1.94855e-05	0.000431808	0.612229	0.559921	0.0523085	chr7	39194857	-	cg00211496_BC21		OpenSea
cg00211726_BC21	-0.195178	0.000439387	0.00396929	0.577713	0.633612	-0.0558991	chr9	136939273	+	cg00211726_BC21	chr9:136940964-136944988	Shore				TSS1500	ENSG00000260190.1	ENST00000569497.1
cg00221035_BC21	-0.408751	3.12279e-12	6.48016e-09	0.227403	0.277738	-0.0503351	chr7	7182711	-	cg00221035_BC21	chr7:7182389-7183343	Island	5UTR;exon_1	C1GALT1;C1GALT1	NM_020156.5;NM_020156.5	exon_1;exon_1;exon_1;5UTR	C1GALT1;C1GALT1;C1GALT1;C1GALT1	ENST00000436587.7;ENST00000467716.1;ENST00000476068.1;ENST00000436587.7
cg00232221_BC11	0.357791	4.29622e-05	0.000753963	0.401514	0.347056	0.0544584	chr16	69565901	-	cg00232221_BC11	chr16:69565534-69566833	Island	TSS200;TSS200;TSS200;TSS200;TSS200;TSS200;TSS200;TSS200	NFAT5;NFAT5;NFAT5;NFAT5;NFAT5;NFAT5;NFAT5;MIR1538	NM_173215.3;NM_001367709.1;NM_006599.4;NM_173214.3;NM_001113178.3;NM_138713.4;NM_138714.4;NR_031719.1	exon_1;5UTR;TSS200;TSS200;TSS200;TSS200;TSS200;TSS200;TSS200;TSS200;TSS1500;TSS1500;TSS1500;TSS200;TSS1500	NFAT5;NFAT5;ENSG00000102908.23;ENSG00000102908.23;ENSG00000102908.23;ENSG00000102908.23;ENSG00000102908.23;ENSG00000102908.23;ENSG00000102908.23;ENSG00000102908.23;ENSG00000102908.23;ENSG00000102908.23;ENSG00000102908.23;ENSG00000223109.1;ENSG00000102908.23	ENST00000426654.6;ENST00000426654.6;ENST00000349945.7;ENST00000354436.6;ENST00000627621.3;ENST00000650987.1;ENST00000567990.5;ENST00000700076.1;ENST00000700077.1;ENST00000567239.5;ENST00000393742.7;ENST00000565301.2;ENST00000566899.6;ENST00000411177.1;ENST00000700078.1
cg00235484_BC21	-0.291067	3.60389e-06	0.000131067	0.726878	0.78839	-0.0615118	chr6	136504277	-	cg00235484_BC21		OpenSea
cg00236302_TC11	-0.336322	4.81616e-09	1.19057e-06	0.461081	0.52036	-0.0592788	chr12	68611087	+	cg00236302_TC11	chr12:68610440-68611597	Island				TSS1500	ENSG00000289173.2	ENST00000689178.2
cg00245465_BC21	-0.429474	2.64979e-05	0.00053601	0.744008	0.795779	-0.051771	chr12	8604257	-	cg00245465_BC21	chr12:8605154-8605483	Shore	3UTR;exon_5;3UTR;exon_5	AICDA;AICDA;AICDA;AICDA	NM_001330343.2;NM_001330343.2;NM_020661.4;NM_020661.4	exon_5;exon_5;exon_4;exon_4;exon_5;exon_5;exon_6;exon_4;3UTR;3UTR;3UTR;3UTR;3UTR;3UTR	AICDA;AICDA;AICDA;AICDA;AICDA;AICDA;AICDA;AICDA;AICDA;AICDA;AICDA;AICDA;AICDA;AICDA	ENST00000537228.6;ENST00000229335.11;ENST00000545576.2;ENST00000696271.1;ENST00000696246.1;ENST00000696272.1;ENST00000696273.1;ENST00000543081.6;ENST00000229335.11;ENST00000537228.6;ENST00000543081.6;ENST00000696246.1;ENST00000696272.1;ENST00000696273.1
cg00249938_BC21	0.473435	8.62335e-12	1.32115e-08	0.695181	0.627541	0.0676402	chr14	25121633	+	cg00249938_BC21		OpenSea
cg00254258_BC11	-0.520262	0.00808986	0.0328454	0.669337	0.745939	-0.0766025	chr1	3188625	-	cg00254258_BC11	chr1:3185976-3186788;chr1:3188392-3188689	Island
cg00266865_TC11	0.572856	3.48972e-08	4.87966e-06	0.653842	0.57471	0.0791316	chr22	29581960	-	cg00266865_TC11	chr22:29580951-29581227	Shore	TSS1500;TSS1500	NIPSNAP1;NIPSNAP1	NM_003634.4;NM_001202502.2	TSS1500;TSS1500;TSS1500;TSS1500;TSS1500;TSS1500	ENSG00000184117.12;ENSG00000184117.12;ENSG00000184117.12;ENSG00000184117.12;ENSG00000184117.12;ENSG00000184117.12	ENST00000216121.12;ENST00000437094.5;ENST00000415100.5;ENST00000455496.1;ENST00000496944.1;ENST00000494966.1
cg00269725_TC21	-0.585448	0.00321675	0.0167439	0.746424	0.81471	-0.0682867	chr6	156662181	-	cg00269725_TC21		OpenSea				exon_1	H3P28	ENST00000402808.1
cg00271766_BC21	-0.472795	0.000254296	0.00267842	0.719688	0.775553	-0.0558654	chr22	32776781	-	cg00271766_BC21		OpenSea
cg00272235_BC21	-0.176083	0.000688951	0.00548062	0.64544	0.698687	-0.0532467	chr1	14780698	-	cg00272235_BC21		OpenSea
cg00275665_TC21	-0.22612	8.76782e-05	0.00125512	0.481661	0.534262	-0.0526013	chr20	49701436	+	cg00275665_TC21		OpenSea
cg00287883_BC21	-0.218476	6.07964e-05	0.000965982	0.442772	0.492945	-0.0501723	chr7	7490124	+	cg00287883_BC21		OpenSea
cg00291837_BC21	-0.598157	4.04943e-05	0.000723918	0.732566	0.796377	-0.0638119	chr1	54995211	-	cg00291837_BC21	chr1:54997015-54997337	Shore
cg00306426_TC21	-0.719923	0.000252633	0.00266561	0.129389	0.200575	-0.0711854	chr1	70221732	-	cg00306426_TC21		OpenSea	exon_2;exon_1;exon_2;exon_2;exon_2;exon_2;5UTR;exon_1;5UTR;exon_1;5UTR;exon_1;5UTR;exon_1;5UTR;exon_1;5UTR;exon_1;5UTR;exon_1;exon_2;exon_1;exon_2;exon_1;exon_2;exon_2;exon_1;exon_2;exon_1	SRSF11;SRSF11;SRSF11;SRSF11;SRSF11;SRSF11;SRSF11;SRSF11;SRSF11;SRSF11;SRSF11;SRSF11;SRSF11;SRSF11;SRSF11;SRSF11;SRSF11;SRSF11;SRSF11;SRSF11;SRSF11;SRSF11;SRSF11;SRSF11;SRSF11;SRSF11;SRSF11;SRSF11;SRSF11	NM_001190987.3;NM_001350605.2;NM_001350606.2;NM_001350607.2;NM_001350608.2;NM_001350609.2;NM_001350610.2;NM_001350610.2;NM_001350611.2;NM_001350611.2;NM_001350612.2;NM_001350612.2;NM_001350613.2;NM_001350613.2;NM_001350614.2;NM_001350614.2;NM_001350615.2;NM_001350615.2;NM_001350616.2;NM_001350616.2;NM_001394402.1;NM_001394403.1;NM_001394404.1;NM_001394405.1;NM_001394406.1;NM_001394407.1;NM_001394…	exon_2;exon_2;exon_2;exon_2;exon_2;exon_1;exon_1;exon_1;exon_1;exon_1;TSS1500	SRSF11;SRSF11;SRSF11;SRSF11;SRSF11;SRSF11;SRSF11;SRSF11;SRSF11;SRSF11;ENSG00000228988.1	ENST00000370951.5;ENST00000463877.1;ENST00000687381.1;ENST00000370950.7;ENST00000475204.5;ENST00000370949.2;ENST00000395136.7;ENST00000473950.5;ENST00000469170.5;ENST00000486667.5;ENST00000422107.1
cg00321709_BC21	1.20554	0.00196872	0.0117242	0.351701	0.197457	0.154244	chr10	133528429	+	cg00321709_BC21	chr10:133527751-133529057	Island				exon_1;TSS1500	CYP2E1;ENSG00000278518.1	ENST00000480558.1;ENST00000622716.1
cg00329803_TC21	-0.405239	0.000157122	0.00190107	0.614306	0.665125	-0.0508191	chr19	4768560	-	cg00329803_TC21		OpenSea	TSS1500	MIR7-3HG	NR_027148.1	TSS1500;TSS1500;TSS1500;TSS1500;TSS1500;TSS1500;TSS1500;TSS1500;TSS1500;TSS1500;TSS1500;TSS1500;TSS1500;TSS1500;TSS1500;TSS1500;TSS1500;TSS1500;TSS1500;TSS1500;TSS1500;TSS1500;TSS1500;TSS1500;TSS1500;TSS1500;TSS1500;TSS1500;TSS1500;TSS1500;TSS1500;TSS1500;TSS1500;TSS1500;TSS1500;TSS1500;TSS1500;TSS1500;TSS1500;TSS1500;TSS1500;TSS1500;TSS1500;TSS1500;TSS1500;TSS1500;TSS1500;TSS1500;TSS1500;TSS1500…	ENSG00000176840.14;ENSG00000176840.14;ENSG00000176840.14;ENSG00000176840.14;ENSG00000176840.14;ENSG00000176840.14;ENSG00000176840.14;ENSG00000176840.14;ENSG00000176840.14;ENSG00000176840.14;ENSG00000176840.14;ENSG00000176840.14;ENSG00000176840.14;ENSG00000176840.14;ENSG00000176840.14;ENSG00000176840.14;ENSG00000176840.14;ENSG00000176840.14;ENSG00000176840.14;ENSG00000176840.14;ENSG00000176840.14;…	ENST00000588758.5;ENST00000658818.1;ENST00000655163.1;ENST00000663176.1;ENST00000586721.7;ENST00000662725.1;ENST00000691766.1;ENST00000669248.2;ENST00000668602.1;ENST00000667215.2;ENST00000317292.9;ENST00000655494.2;ENST00000654534.1;ENST00000656089.1;ENST00000592663.6;ENST00000658545.1;ENST00000669889.1;ENST00000702816.1;ENST00000592709.6;ENST00000684819.1;ENST00000702630.1;ENST00000702698.1;ENS…
cg00334329_TC21	0.405582	7.91093e-07	4.47112e-05	0.674621	0.610305	0.0643167	chr12	11211102	-	cg00334329_TC21		OpenSea				TSS1500	ENSG00000275119.1	ENST00000612592.1
cg00334349_BC21	0.46742	9.33449e-11	7.28305e-08	0.766637	0.704613	0.0620239	chr7	128288558	-	cg00334349_BC21		OpenSea
cg00335715_BC11	0.62671	1.36245e-06	6.56817e-05	0.44878	0.354651	0.0941289	chr5	91279642	-	cg00335715_BC11	chr5:91280530-91280812	Shore				TSS1500	ENSG00000286638.2	ENST00000660900.2
cg00355804_TC11	-0.321077	0.00183738	0.0111499	0.798727	0.853075	-0.054348	chr12	116665762	-	cg00355804_TC11		OpenSea
cg00358010_BC21	-0.238472	2.98997e-07	2.26257e-05	0.59631	0.647366	-0.0510565	chr1	221164972	-	cg00358010_BC21		OpenSea
cg00360343_TC21	-0.202533	3.45627e-05	0.000647375	0.679279	0.729592	-0.050313	chr21	29218041	+	cg00360343_TC21		OpenSea
cg00366917_BC11	-0.550448	8.41883e-06	0.000238053	0.651293	0.732947	-0.0816541	chr18	77133198	+	cg00366917_BC11	chr18:77131404-77133470	Island	TSS1500;TSS1500	MBP;MBP	NM_001025100.2;NM_001025101.2	TSS1500;TSS1500;TSS1500;TSS1500	ENSG00000197971.16;ENSG00000197971.16;ENSG00000197971.16;ENSG00000197971.16	ENST00000355994.7;ENST00000579129.5;ENST00000397860.7;ENST00000487778.5
cg00374914_BC21	0.508146	5.58904e-09	1.3253e-06	0.814441	0.758262	0.0561781	chr4	26212960	-	cg00374914_BC21		OpenSea
cg00377653_BC21	-0.463527	9.77006e-06	0.000264574	0.236791	0.297126	-0.0603358	chr12	56488751	+	cg00377653_BC21	chr12:56487617-56488918	Island	TSS1500;TSS1500;TSS1500;TSS1500	GLS2;GLS2;GLS2;GLS2	NM_001280796.2;NM_013267.4;NM_001280797.2;NM_001280798.2	TSS1500;TSS1500;TSS1500;TSS1500;TSS1500;TSS1500;TSS1500;TSS1500;TSS1500;TSS1500;TSS1500;TSS1500;TSS1500;TSS1500	ENSG00000285528.1;ENSG00000135423.13;ENSG00000135423.13;ENSG00000135423.13;ENSG00000135423.13;ENSG00000135423.13;ENSG00000135423.13;ENSG00000135423.13;ENSG00000135423.13;ENSG00000135423.13;ENSG00000135423.13;ENSG00000135423.13;ENSG00000135423.13;ENSG00000135423.13	ENST00000648304.1;ENST00000623608.3;ENST00000610413.4;ENST00000424141.6;ENST00000479952.5;ENST00000311966.9;ENST00000486433.5;ENST00000486896.5;ENST00000494474.5;ENST00000461077.1;ENST00000494345.5;ENST00000483347.1;ENST00000471282.5;ENST00000491880.1
cg00385187_BC21	-0.674083	0.000237077	0.00254864	0.661283	0.739719	-0.0784359	chr1	21998482	+	cg00385187_BC21		OpenSea				exon_5;5UTR	CELA3B;CELA3B	ENST00000400277.2;ENST00000400277.2
cg00387768_BC21	-0.292314	1.03671e-06	5.42178e-05	0.556392	0.625461	-0.0690695	chr5	149940254	-	cg00387768_BC21		OpenSea				TSS200	ENSG00000200334.1	ENST00000363464.1
cg00389716_BC21	0.314124	6.43332e-07	3.87349e-05	0.581766	0.527106	0.0546596	chr2	133986148	+	cg00389716_BC21		OpenSea
cg00389857_TC21	-0.237087	0.000973786	0.00703601	0.528997	0.579707	-0.0507103	chr11	114131480	-	cg00389857_TC21		OpenSea
cg00397871_BC21	0.565283	8.37596e-11	6.76815e-08	0.726177	0.648708	0.0774687	chr7	31653072	-	cg00397871_BC21		OpenSea	exon_15;3UTR;exon_14;3UTR;exon_14	ITPRID1;ITPRID1;ITPRID1;ITPRID1;ITPRID1	NM_001257967.3;NM_001257967.3;NM_194300.5;NM_194300.5;NR_047565.3	exon_14;3UTR;exon_15;3UTR	ITPRID1;ITPRID1;ITPRID1;ITPRID1	ENST00000319386.7;ENST00000319386.7;ENST00000615280.5;ENST00000615280.5
cg00398441_BC21	0.597048	0.000440756	0.00397901	0.881855	0.828746	0.0531095	chr1	22870981	+	cg00398441_BC21		OpenSea
cg00398732_TC21	0.298533	2.97083e-06	0.000114442	0.54693	0.491681	0.0552496	chr13	28346638	-	cg00398732_TC21		OpenSea				TSS1500	ENSG00000102755.12	ENST00000540678.2
cg00402311_BC21	0.496277	3.24517e-11	3.4857e-08	0.678655	0.602516	0.0761394	chr8	61370256	-	cg00402311_BC21		OpenSea				TSS200	ENSG00000177182.11	ENST00000524095.5
cg00403478_TC21	-0.45394	0.00106849	0.00752561	0.239302	0.311121	-0.0718189	chr6	33072992	+	cg00403478_TC21		OpenSea
cg00406169_TC21	-0.364622	3.21736e-06	0.000121172	0.542368	0.60956	-0.067192	chr2	9535291	-	cg00406169_TC21		OpenSea
cg00413736_TC21	-0.355093	0.0114429	0.0423122	0.501975	0.583778	-0.0818038	chr1	23897301	-	cg00413736_TC21		OpenSea
cg00416710_TC21	-0.275227	0.000817412	0.00620246	0.694002	0.749882	-0.0558809	chr16	29184706	+	cg00416710_TC21	chr16:29185216-29185450	Shore
cg00429477_TC21	-0.618188	1.63845e-10	1.10144e-07	0.142135	0.199018	-0.0568831	chr12	6689741	+	cg00429477_TC21	chr12:6689221-6689756	Island	TSS1500;TSS1500;TSS1500;TSS1500;TSS1500;TSS1500;TSS1500;TSS1500;TSS1500;TSS1500;TSS1500;TSS1500;TSS1500;TSS1500;TSS1500;TSS1500;TSS1500;TSS1500;TSS1500;TSS1500;TSS1500;TSS1500;TSS1500;TSS1500;TSS1500;TSS1500;TSS1500;TSS1500;TSS1500;TSS1500;TSS1500;TSS1500;TSS1500;TSS1500;TSS1500;TSS1500;TSS1500;TSS1500;TSS1500;TSS1500;TSS1500;TSS1500;TSS1500;TSS1500;TSS1500;TSS1500;TSS1500;TSS1500;TSS1500;TSS1500…	ZNF384;ZNF384;ZNF384;ZNF384;ZNF384;ZNF384;ZNF384;ZNF384;ZNF384;ZNF384;ZNF384;ZNF384;ZNF384;ZNF384;ZNF384;ZNF384;ZNF384;ZNF384;ZNF384;ZNF384;ZNF384;ZNF384;ZNF384;ZNF384;ZNF384;ZNF384;ZNF384;ZNF384;ZNF384;ZNF384;ZNF384;ZNF384;ZNF384;ZNF384;ZNF384;ZNF384;ZNF384;ZNF384;ZNF384;ZNF384;ZNF384;ZNF384;ZNF384;ZNF384;ZNF384;ZNF384;ZNF384;ZNF384;ZNF384;ZNF384;ZNF384;ZNF384;ZNF384;ZNF384;ZNF384;ZNF384;ZNF384;…	NM_001385747.1;NM_001385765.1;NM_001385739.1;NM_001385749.1;NM_001385768.1;NM_001385788.1;NM_001385767.1;NM_001385755.1;NM_001385774.1;NM_001385754.1;NM_001385778.1;NM_001385770.1;NM_001385779.1;NM_001385763.1;NM_001385757.1;NM_001385773.1;NM_001385787.1;NM_001385786.1;NM_001385783.1;NM_001385794.1;NM_001385744.1;NM_001385750.1;NM_001385776.1;NM_001385761.1;NM_001385795.1;NM_001385760.1;NM_001385…	exon_1;TSS1500;TSS1500;TSS1500;TSS1500;TSS1500;TSS1500;TSS1500;TSS1500;TSS1500;TSS1500;TSS1500;TSS1500;TSS1500;TSS200	ENSG00000289303;ENSG00000126746.18;ENSG00000126746.18;ENSG00000126746.18;ENSG00000126746.18;ENSG00000126746.18;ENSG00000126746.18;ENSG00000126746.18;ENSG00000126746.18;ENSG00000126746.18;ENSG00000126746.18;ENSG00000126746.18;ENSG00000126746.18;ENSG00000126746.18;ENSG00000126746.18	ENST00000689024.2;ENST00000683879.1;ENST00000319770.7;ENST00000396801.7;ENST00000361959.7;ENST00000355772.8;ENST00000417772.7;ENST00000436774.6;ENST00000540915.5;ENST00000535485.5;ENST00000538829.5;ENST00000542351.5;ENST00000544482.1;ENST00000537248.5;ENST00000542605.1
cg00430060_BC21	0.659553	1.56937e-07	1.42582e-05	0.249183	0.178759	0.0704241	chr2	237365009	+	cg00430060_BC21		OpenSea
cg00431813_BC21	-0.461388	5.04312e-05	0.000844724	0.746591	0.803523	-0.0569325	chr7	1012067	-	cg00431813_BC21	chr7:1009285-1009488	Shelf
cg00432318_BC21	-0.411766	0.00328905	0.0170178	0.680204	0.737677	-0.0574731	chr6	96716255	-	cg00432318_BC21		OpenSea
cg00434384_TC21	-0.206993	0.000115179	0.00152641	0.699746	0.751652	-0.0519058	chr8	60945681	-	cg00434384_TC21		OpenSea
cg00435273_TC21	0.541778	0.00650967	0.0280049	0.36166	0.302038	0.0596213	chr2	119355922	+	cg00435273_TC21		OpenSea
cg00439230_BC21	-0.467499	4.7449e-07	3.11534e-05	0.749242	0.805809	-0.0565666	chr7	18808903	-	cg00439230_BC21		OpenSea				TSS1500	ENSG00000222164.1	ENST00000410232.1
cg00440070_BC21	-0.210188	9.39879e-05	0.00131961	0.726252	0.777812	-0.0515601	chr1	25661206	+	cg00440070_BC21		OpenSea
cg00441858_TC21	-0.38605	0.00226475	0.0129808	0.67796	0.733041	-0.0550816	chr1	25787285	+	cg00441858_TC21		OpenSea
cg00452199_TC21	-0.533535	0.00422649	0.0204287	0.19456	0.256336	-0.0617757	chr11	44066707	-	cg00452199_TC21	chr11:44065968-44066615	Shore				TSS1500	ENSG00000110455.14	ENST00000533404.1
cg00457165_TC21	-0.252868	0.00570479	0.0254244	0.506333	0.560429	-0.0540952	chr6	31120589	-	cg00457165_TC21		OpenSea	TSS200	CDSN	NM_001264.5_6	TSS200	ENSG00000204539.4	ENST00000376288.3
cg00462443_TC21	-0.222317	0.0125247	0.0452103	0.694458	0.744488	-0.0500305	chr7	142717050	+	cg00462443_TC21		OpenSea				exon_1	ENSG00000288882	ENST00000688242.2
cg00463844_TC21	-0.17715	0.0018421	0.0111692	0.707973	0.758189	-0.0502154	chr15	85005868	-	cg00463844_TC21		OpenSea
cg00469685_BC21	0.372302	2.85393e-13	1.24664e-09	0.576768	0.510434	0.0663341	chr1	27442728	+	cg00469685_BC21		OpenSea
cg00472277_BC11	-0.601522	0.00966784	0.0374033	0.257361	0.351832	-0.0944704	chr11	2306525	+	cg00472277_BC11		OpenSea				TSS1500	ENSG00000064201.16	ENST00000484523.1
cg00480356_BC11	-0.69723	8.50707e-10	3.45409e-07	0.150552	0.219766	-0.0692139	chr15	43800608	+	cg00480356_BC11	chr15:43800539-43800942	Island	exon_1;5UTR;exon_1;exon_3;TSS1500;TSS1500	HYPK;HYPK;HYPK;SERF2-C15ORF63;SERINC4;SERINC4	NM_001199885.1;NM_016400.4;NM_016400.4;NR_037673.1;NM_001258032.2;NM_001258031.2	exon_3;exon_4;exon_2;exon_1;exon_1;exon_1;5UTR;3UTR;5UTR;3UTR;5UTR;TSS1500;TSS1500;TSS1500;TSS1500;TSS1500;TSS1500;TSS200	SERF2;SERF2;HYPK;HYPK;HYPK;HYPK;HYPK;SERF2;HYPK;SERF2;HYPK;ENSG00000262560.1;ENSG00000184716.14;ENSG00000184716.14;ENSG00000184716.14;ENSG00000184716.14;ENSG00000184716.14;ENSG00000242028.8	ENST00000409617.6;ENST00000448830.2;ENST00000406925.6;ENST00000498605.1;ENST00000442995.4;ENST00000458412.2;ENST00000406925.6;ENST00000409617.6;ENST00000442995.4;ENST00000448830.2;ENST00000458412.2;ENST00000417761.2;ENST00000448553.5;ENST00000457418.5;ENST00000299969.10;ENST00000319327.7;ENST00000412697.1;ENST00000497142.2
cg00483030_BC21	-0.248079	6.09651e-07	3.73506e-05	0.55669	0.610182	-0.0534926	chr17	79836710	+	cg00483030_BC21	chr17:79832067-79835247;chr17:79839186-79845282	Shore
cg00490406_BC21	-0.224411	0.00143344	0.00931608	0.436985	0.494221	-0.0572352	chr1	159076983	-	cg00490406_BC21		OpenSea	TSS1500;TSS1500	AIM2;AIM2	NM_004833.3;NM_001348247.2	TSS1500	ENSG00000163568.16	ENST00000368130.9
cg00495303_BC21	-1.08331	9.92366e-07	5.2549e-05	0.472643	0.642655	-0.170011	chr18	3771110	-	cg00495303_BC21	chr18:3771354-3771571	Shore				exon_1	ENSG00000266513	ENST00000584060.1
cg00495456_TC21	-0.331457	1.5297e-06	7.13215e-05	0.732223	0.801841	-0.0696179	chr13	51241823	+	cg00495456_TC21		OpenSea
cg00507460_BC21	0.517109	1.9331e-10	1.23026e-07	0.824414	0.767895	0.0565197	chr1	30035674	+	cg00507460_BC21		OpenSea
cg00508023_BC21	-0.284589	2.47555e-07	1.97617e-05	0.550876	0.612472	-0.0615951	chr14	73830254	-	cg00508023_BC21		OpenSea	TSS200	LINC02274	NR_135238.1	TSS200	ENSG00000258586.1	ENST00000555539.1
cg00512674_BC21	-0.367293	2.52276e-07	2.00314e-05	0.779187	0.836126	-0.0569383	chr2	36553548	-	cg00512674_BC21		OpenSea				TSS1500	ENSG00000171055.15	ENST00000406220.1
cg00519427_BC21	0.482069	1.5881e-06	7.32564e-05	0.687427	0.611406	0.0760215	chr11	17115898	-	cg00519427_BC21		OpenSea				TSS200	ENSG00000201586.1	ENST00000364716.1
cg00525277_TC11	0.480752	0.00148308	0.00955121	0.480648	0.408013	0.0726355	chr6	32096462	-	cg00525277_TC11	chr6:32095756-32097267	Island	exon_3;exon_3	TNXB;TNXB	NM_001365276.2_8;NM_019105.8_8	exon_3;exon_3;exon_3;exon_2;exon_3;exon_2	TNXB;TNXB;TNXB;TNXB;TNXB;TNXB	ENST00000644971.2;ENST00000647633.1;ENST00000375244.7;ENST00000613214.4;ENST00000479795.1;ENST00000486148.1
cg00538212_TC21	-0.415245	9.25348e-05	0.00130487	0.648142	0.698663	-0.0505214	chr7	158958900	-	cg00538212_TC21	chr7:158957532-158957807;chr7:158958293-158958519;chr7:158959745-158960025	Shore				TSS1500	ENSG00000286407.1	ENST00000659764.1
cg00550136_BC21	-0.284114	2.20556e-05	0.000470679	0.624023	0.6932	-0.0691765	chr1	33032406	-	cg00550136_BC21		OpenSea				exon_2;exon_1;exon_1;3UTR	ENSG00000236065;AK2;AK2;AK2	ENST00000427524.1;ENST00000695598.1;ENST00000695599.1;ENST00000695599.1
cg00550189_BC21	0.474636	3.67301e-06	0.000132822	0.684397	0.611423	0.0729745	chr7	55387760	+	cg00550189_BC21		OpenSea
cg00556616_BC21	0.482813	2.0975e-09	6.59912e-07	0.573	0.493112	0.0798886	chr18	12098199	-	cg00556616_BC21		OpenSea				TSS1500	ENSG00000200827.1	ENST00000363957.1
cg00578540_BC21	0.413922	1.36904e-05	0.0003361	0.627501	0.561253	0.0662486	chr6	85582493	+	cg00578540_BC21		OpenSea				TSS1500	ENSG00000135317.14	ENST00000508980.5
cg00588198_TC21	-0.62868	0.0126691	0.0455977	0.564869	0.650454	-0.0855854	chr6	29680675	-	cg00588198_TC21		OpenSea
cg00591412_TC21	-0.470901	5.03061e-11	4.63719e-08	0.232461	0.291825	-0.0593639	chr1	36516537	-	cg00591412_TC21		OpenSea
cg00605971_TC21	-0.34085	2.82589e-05	0.000560955	0.640297	0.698162	-0.0578645	chr7	43907470	+	cg00605971_TC21	chr7:43905984-43906857	Shore	TSS1500;TSS1500;TSS1500;TSS1500	URGCP;URGCP;URGCP;URGCP-MRPS24	NM_001077663.3;NM_001290075.2;NM_017920.5;NM_001204871.2	TSS1500;TSS1500;TSS1500;TSS1500;TSS1500;TSS1500;TSS1500	ENSG00000270617.1;ENSG00000106608.17;ENSG00000106608.17;ENSG00000106608.17;ENSG00000106608.17;ENSG00000106608.17;ENSG00000106608.17	ENST00000603700.1;ENST00000497914.5;ENST00000453200.6;ENST00000402306.7;ENST00000443736.5;ENST00000439702.5;ENST00000446958.1
cg00615271_BC21	-0.393572	2.2683e-05	0.000480019	0.338318	0.396241	-0.0579232	chr19	14689151	+	cg00615271_BC21		OpenSea	TSS1500;TSS1500;TSS1500;TSS1500;TSS1500;TSS1500;TSS1500	ZNF333;ZNF333;ZNF333;ZNF333;ZNF333;ZNF333;ZNF333	NM_001352243.2;NM_032433.4;NM_001352244.2;NM_001352241.2;NM_001352240.2;NM_001352239.2;NM_001300912.2	TSS1500;TSS1500;TSS1500;TSS1500;TSS1500;TSS1500;TSS1500;TSS1500	ENSG00000160961.12;ENSG00000160961.12;ENSG00000160961.12;ENSG00000160961.12;ENSG00000160961.12;ENSG00000160961.12;ENSG00000160961.12;ENSG00000160961.12	ENST00000392987.7;ENST00000292530.11;ENST00000597007.5;ENST00000596285.5;ENST00000540689.6;ENST00000601134.5;ENST00000601629.5;ENST00000597301.5
cg00618078_TC21	0.65301	0.00589534	0.0260409	0.259818	0.180736	0.0790811	chr12	2768537	-	cg00618078_TC21		OpenSea
cg00631144_TC21	0.389646	0.000124186	0.00160923	0.574749	0.510803	0.0639466	chr6	18407289	-	cg00631144_TC21		OpenSea
cg00637482_TC11	-0.407441	3.24053e-05	0.00061855	0.313783	0.370904	-0.0571211	chr2	158795296	-	cg00637482_TC11		OpenSea	TSS200	DAPL1	NM_001017920.3	TSS200;TSS200;TSS200	ENSG00000163331.12;ENSG00000163331.12;ENSG00000163331.12	ENST00000309950.8;ENST00000621326.4;ENST00000409042.5
cg00655376_TC21	-0.321394	4.79135e-06	0.00016034	0.269143	0.320681	-0.0515382	chr20	1242718	+	cg00655376_TC21		OpenSea	exon_9;exon_9;exon_6;exon_5;exon_6	RAD21L1;RAD21L1;RAD21L1;RAD21L1;RAD21L1	NM_001136566.3;NM_001384355.1;NM_001384356.1;NM_001384357.1;NM_001384358.1	exon_9;exon_9;exon_9	RAD21L1;RAD21L1;RAD21L1	ENST00000683101.1;ENST00000402452.5;ENST00000409241.5
cg00660980_TC21	-0.178434	0.00690188	0.0292219	0.73499	0.788638	-0.0536481	chr1	42214743	-	cg00660980_TC21		OpenSea
cg00660989_TC21	-0.558849	2.96672e-12	6.27413e-09	0.411103	0.49918	-0.0880767	chr14	44963313	+	cg00660989_TC21	chr14:44962425-44962912	Shore	exon_1;exon_1;exon_1;TSS1500	TOGARAM1;TOGARAM1;TOGARAM1;KLHL28	NM_001308120.2;NM_015091.4;NR_131765.2;NM_017658.5	exon_1;exon_1;exon_1;exon_1;exon_1;TSS1500;TSS1500;TSS1500;TSS1500	TOGARAM1;TOGARAM1;TOGARAM1;TOGARAM1;TOGARAM1;ENSG00000179454.14;ENSG00000179454.14;ENSG00000179454.14;ENSG00000179454.14	ENST00000361462.7;ENST00000361577.7;ENST00000557423.5;ENST00000555607.1;ENST00000555945.1;ENST00000396128.9;ENST00000579157.1;ENST00000556500.1;ENST00000557468.1
cg00664992_BC21	-0.52846	2.68539e-10	1.5628e-07	0.187044	0.245672	-0.0586277	chr1	42658879	+	cg00664992_BC21	chr1:42658306-42658751	Shore	5UTR;exon_2;exon_2	PPIH;PPIH;PPIH	NM_001330510.2;NM_001330510.2;NM_006347.4	exon_2;exon_2;exon_2;exon_2;exon_2;exon_2;exon_2;exon_2;exon_2;exon_2;exon_2;exon_1;exon_1;exon_1;exon_1;exon_1;exon_4;TSS1500;TSS1500;TSS1500	PPIH;PPIH;PPIH;PPIH;PPIH;PPIH;PPIH;PPIH;PPIH;PPIH;PPIH;PPIH;PPIH;PPIH;PPIH;PPIH;ENSG00000285728;ENSG00000171960.12;ENSG00000171960.12;ENSG00000171960.12	ENST00000677900.1;ENST00000678038.1;ENST00000372550.6;ENST00000676675.1;ENST00000678193.1;ENST00000304979.8;ENST00000678803.1;ENST00000677926.1;ENST00000678333.1;ENST00000677307.1;ENST00000440068.6;ENST00000679245.1;ENST00000677356.1;ENST00000678308.1;ENST00000372549.1;ENST00000678076.1;ENST00000649886.1;ENST00000677219.1;ENST00000677312.1;ENST00000436387.1
cg00667525_TC21	-0.486065	2.43932e-05	0.000505287	0.620846	0.687446	-0.0665991	chr19	18588308	+	cg00667525_TC21	chr19:18588612-18589744	Shore	TSS1500;TSS1500	REX1BD;REX1BD	NM_001100419.2;NM_001100418.2	TSS1500;TSS1500;TSS1500;TSS1500;TSS1500;TSS1500;TSS1500	ENSG00000006015.18;ENSG00000006015.18;ENSG00000006015.18;ENSG00000006015.18;ENSG00000006015.18;ENSG00000006015.18;ENSG00000006015.18	ENST00000598375.5;ENST00000450195.6;ENST00000600997.5;ENST00000358607.11;ENST00000601736.1;ENST00000597371.1;ENST00000595490.1
cg00667933_TC21	-0.316594	7.69776e-09	1.6636e-06	0.674982	0.730367	-0.055385	chr13	53013309	-	cg00667933_TC21		OpenSea
cg00674311_BC21	-0.410935	0.000112875	0.00150494	0.789766	0.848845	-0.059079	chr10	306408	+	cg00674311_BC21		OpenSea
cg00674807_BC21	-0.49118	0.000897232	0.00663217	0.272703	0.351549	-0.0788469	chr16	81220802	-	cg00674807_BC21		OpenSea	TSS1500;TSS1500	PKD1L2;PKD1L2	NM_001076780.2;NR_126532.2	TSS1500	ENSG00000166473.18	ENST00000525539.5
cg00701051_TC11	-0.884806	0.000651477	0.00526331	0.841352	0.900251	-0.0588984	chr1	146049610	-	cg00701051_TC11	chr1:146049360-146049712;chr1:146052259-146052583	Island
cg00702729_BC21	1.43061	8.94813e-09	1.85815e-06	0.944428	0.881014	0.0634137	chr7	100160031	+	cg00702729_BC21	chr7:100158193-100158836	Shore	exon_4;TSS1500;TSS1500	GAL3ST4;TRAPPC14;TRAPPC14	NM_024637.5;NM_018275.5;NM_001303470.2	exon_3;exon_3;exon_4;exon_3;exon_2;3UTR;3UTR;TSS1500;TSS1500;TSS1500	GAL3ST4;GAL3ST4;GAL3ST4;GAL3ST4;GAL3ST4;GAL3ST4;GAL3ST4;ENSG00000146826.17;ENSG00000146826.17;ENSG00000146826.17	ENST00000413800.5;ENST00000495882.1;ENST00000360039.9;ENST00000423751.2;ENST00000411994.1;ENST00000411994.1;ENST00000423751.2;ENST00000419037.5;ENST00000316937.8;ENST00000456769.5
cg00703830_BC21	-0.321336	0.00171232	0.0105916	0.51565	0.578571	-0.062921	chr8	60559286	+	cg00703830_BC21		OpenSea
cg00709108_BC21	0.402492	0.00853543	0.034137	0.637824	0.585572	0.0522522	chr1	46057356	-	cg00709108_BC21		OpenSea				exon_1	PIK3R3	ENST00000488808.1
cg00711505_BC21	-0.169718	0.00205781	0.0121031	0.613776	0.668032	-0.0542556	chr3	125079221	-	cg00711505_BC21		OpenSea
cg00719771_TC21	-0.227634	3.88531e-06	0.000138321	0.512755	0.565017	-0.052262	chr6	23522986	-	cg00719771_TC21		OpenSea
cg00725823_TC21	-0.238779	0.000713467	0.00562231	0.754446	0.811047	-0.0566007	chr3	185613205	+	cg00725823_TC21		OpenSea				TSS200;TSS1500	ENSG00000163904.13;ENSG00000163904.13	ENST00000444509.1;ENST00000483005.1
cg00726100_BC21	-0.390543	1.17243e-06	5.91265e-05	0.7025	0.756378	-0.0538782	chr9	133577492	-	cg00726100_BC21	chr9:133579005-133579482	Shore	3UTR;exon_3;3UTR;exon_3	FAM163B;FAM163B;FAM163B;FAM163B	NM_001080515.3;NM_001080515.3;NM_001371529.1;NM_001371529.1	exon_3;exon_3;3UTR;3UTR	FAM163B;FAM163B;FAM163B;FAM163B	ENST00000496132.2;ENST00000673969.1;ENST00000496132.2;ENST00000673969.1
cg00732658_BC21	-0.481575	0.00142453	0.00927464	0.541209	0.600214	-0.0590057	chr2	100482967	+	cg00732658_BC21		OpenSea
cg00734688_BC21	-0.205839	9.38496e-07	5.0552e-05	0.684779	0.735632	-0.0508539	chr1	48451787	+	cg00734688_BC21		OpenSea				TSS1500	ENSG00000132122.12	ENST00000465990.5
cg00738815_BC21	-0.563476	2.48271e-07	1.98026e-05	0.839349	0.892963	-0.0536135	chr2	45905033	-	cg00738815_BC21		OpenSea
cg00752223_BC21	-0.497686	0.00188915	0.0113765	0.137233	0.200294	-0.0630611	chr18	379845	-	cg00752223_BC21		OpenSea
cg00757033_TC21	-0.656586	6.92326e-07	4.0731e-05	0.637546	0.726551	-0.0890052	chr12	89526873	-	cg00757033_TC21	chr12:89525235-89526127	Shore	TSS1500;TSS1500;TSS1500;TSS1500;TSS1500;TSS1500	POC1B-GALNT4;POC1B-GALNT4;POC1B;POC1B;POC1B;POC1B	NM_001199781.2;NM_001199782.1;NM_001199777.2;NM_172240.3;NR_037660.2;NR_037659.2	TSS1500;TSS1500;TSS1500;TSS1500;TSS1500;TSS1500;TSS1500;TSS1500;TSS1500;TSS1500;TSS1500	ENSG00000139323.14;ENSG00000139323.14;ENSG00000139323.14;ENSG00000139323.14;ENSG00000139323.14;ENSG00000139323.14;ENSG00000139323.14;ENSG00000139323.14;ENSG00000139323.14;ENSG00000259075.6;ENSG00000259075.6	ENST00000393179.8;ENST00000313546.8;ENST00000549035.1;ENST00000547496.5;ENST00000548715.5;ENST00000539190.6;ENST00000552563.1;ENST00000547274.5;ENST00000546830.1;ENST00000548729.5;ENST00000547474.1
cg00760191_BC21	-0.241125	0.0134665	0.0476766	0.554415	0.606224	-0.0518084	chr1	51851035	+	cg00760191_BC21		OpenSea
cg00763961_BC21	-0.194266	0.00074524	0.00580173	0.52676	0.583566	-0.0568063	chr9	105757691	-	cg00763961_BC21		OpenSea				TSS1500	ENSG00000232486.1	ENST00000421655.1
cg00765765_BC11	0.34368	0.000107089	0.00144877	0.720035	0.665589	0.0544459	chr2	149320277	+	cg00765765_BC11	chr2:149320299-149320705	Shore				TSS1500	ENSG00000224337.1	ENST00000427218.1
cg00770868_TC21	0.397277	0.000131905	0.0016791	0.701162	0.650046	0.051116	chr1	52753875	-	cg00770868_TC21		OpenSea				TSS1500	ENSG00000252018.1	ENST00000516209.1
cg00771376_TC21	-0.199519	0.000124114	0.00160871	0.585777	0.639416	-0.0536393	chr20	58689100	+	cg00771376_TC21	chr20:58692471-58693364	Shelf	TSS200;TSS200	NPEPL1;NPEPL1	NM_001204873.2;NM_001204872.2	TSS200;TSS200	ENSG00000215440.12;ENSG00000215440.12	ENST00000525967.5;ENST00000525817.5
cg00785941_TC21	0.808712	0.0111882	0.0416265	0.236261	0.156593	0.0796678	chr1	247937289	-	cg00785941_TC21	chr1:247937023-247937424	Island	5UTR;exon_1;5UTR;exon_1	OR2L13;OR2L13;OR2L13;OR2L13	NM_001304535.3;NM_001304535.3;NM_175911.5;NM_175911.5	exon_1;exon_1	CLK3P2;ENSG00000289367	ENST00000427566.2;ENST00000685080.2
cg00788653_BC21	-0.344407	8.8995e-05	0.00126891	0.792492	0.842961	-0.0504689	chr16	945827	-	cg00788653_BC21		OpenSea
cg00792751_TC21	-0.417405	1.97812e-05	0.000436147	0.66725	0.727285	-0.0600354	chr11	44957478	-	cg00792751_TC21	chr11:44957064-44957479	Island
cg00794284_TC21	0.504926	5.44388e-10	2.50411e-07	0.703653	0.626864	0.0767896	chr1	109356114	+	cg00794284_TC21		OpenSea
cg00801089_BC21	-0.347103	2.97628e-05	0.000582106	0.635242	0.701443	-0.0662007	chr1	54966316	+	cg00801089_BC21		OpenSea
cg00810884_TC21	-0.400997	0.00780193	0.0319875	0.537998	0.606901	-0.0689029	chr9	132355535	-	cg00810884_TC21	chr9:132354547-132355396	Shore	TSS1500;TSS1500;TSS1500	SETX;SETX;SETX	NM_001351527.2;NM_001351528.2;NM_015046.7	TSS1500	ENSG00000107290.14	ENST00000224140.6
cg00810971_BC21	-0.260061	2.9006e-05	0.000571615	0.71599	0.768487	-0.0524964	chr2	64858630	+	cg00810971_BC21	chr2:64859670-64860046	Shore
cg00813386_BC21	-0.303827	0.000122598	0.00159469	0.745408	0.797537	-0.0521283	chr10	63504405	-	cg00813386_BC21		OpenSea
cg00815399_TC21	-0.434022	0.0127589	0.045827	0.359751	0.415511	-0.0557595	chr7	158957916	-	cg00815399_TC21	chr7:158957532-158957807;chr7:158959745-158960025;chr7:158958293-158958519	Shore
cg00817070_TC21	-0.880237	0.00127282	0.00854589	0.860914	0.911308	-0.0503946	chr11	93904339	+	cg00817070_TC21		OpenSea
cg00818680_TC21	-0.337022	0.0129512	0.0463368	0.457652	0.517956	-0.0603043	chr16	68847351	-	cg00818680_TC21	chr16:68843455-68843914	Shelf
cg00821760_TC21	0.574406	2.6755e-06	0.000106267	0.864997	0.806902	0.0580955	chr19	3834201	+	cg00821760_TC21	chr19:3838024-3838225;chr19:3831365-3831809;chr19:3834517-3834905	Shore
cg00825252_TC21	-0.208921	0.00316259	0.0165336	0.452712	0.507684	-0.054972	chr1	214282045	+	cg00825252_TC21	chr1:214280753-214281704	Shore
cg00828721_BC21	-0.458472	8.90327e-05	0.00126925	0.608961	0.676082	-0.0671214	chr14	36652055	-	cg00828721_BC21	chr14:36656014-36656456;chr14:36646983-36648423	Shelf
cg00841725_BC11	-0.409971	6.12806e-11	5.35298e-08	0.243059	0.301816	-0.0587572	chr13	113001224	-	cg00841725_BC11	chr13:113001802-113002065	Shore	TSS1500;TSS1500;TSS1500	MCF2L;MCF2L;MCF2L	NM_001320817.2;NM_024979.4;NM_001320815.2	TSS200;TSS1500;TSS1500;TSS1500;TSS1500	ENSG00000126217.21;ENSG00000126217.21;ENSG00000126217.21;ENSG00000126217.21;ENSG00000126217.21	ENST00000409954.6;ENST00000375604.6;ENST00000375597.8;ENST00000486210.1;ENST00000397024.1
cg00857172_BC21	-0.755615	0.000102776	0.00140661	0.693366	0.770011	-0.0766448	chr1	62287024	+	cg00857172_BC21		OpenSea
cg00857172_BC22	-0.7857	1.69512e-05	0.000391159	0.617626	0.711833	-0.094207	chr1	62287024	+	cg00857172_BC22		OpenSea
cg00861554_TC21	-0.290747	2.92515e-06	0.00011325	0.37028	0.429345	-0.0590649	chr1	62725405	+	cg00861554_TC21		OpenSea
cg00861772_TC21	-0.333097	1.3337e-06	6.47907e-05	0.498416	0.549391	-0.0509745	chr10	133039306	-	cg00861772_TC21	chr10:133039579-133039800;chr10:133041465-133041886	Shore
cg00863409_TC21	-0.257656	0.00600412	0.0263919	0.717933	0.770341	-0.0524078	chr2	47319932	+	cg00863409_TC21		OpenSea
cg00863922_BC21	0.48696	1.98222e-10	1.24985e-07	0.703168	0.632365	0.0708023	chr9	81912631	-	cg00863922_BC21		OpenSea	TSS1500	SPATA31D5P	NR_026851.1	TSS1500;TSS1500	ENSG00000240632.6;ENSG00000240632.6	ENST00000527857.5;ENST00000376459.3
cg00869249_BC11	-0.610589	7.53715e-09	1.63827e-06	0.128284	0.184408	-0.0561238	chr10	931860	-	cg00869249_BC11	chr10:931349-932980	Island	TSS1500;TSS200;TSS200	LARP4B-DT;LARP4B;LARP4B	NR_120629.1;NM_015155.3;NM_001351277.2	TSS200;TSS200;TSS1500;TSS1500;TSS1500;TSS1500	ENSG00000107929.16;ENSG00000107929.16;ENSG00000107929.16;ENSG00000107929.16;ENSG00000107929.16;ENSG00000229869.1	ENST00000316157.8;ENST00000690516.1;ENST00000476529.5;ENST00000406525.6;ENST00000481118.1;ENST00000435531.1
cg00871487_BC11	0.518044	0.0108468	0.0406858	0.778241	0.722008	0.0562326	chr5	170861775	+	cg00871487_BC11	chr5:170861875-170862643	Shore	TSS1500	RANBP17	NM_022897.5	TSS200;TSS200;TSS1500;TSS1500;TSS1500;TSS1500;TSS1500;TSS1500;TSS1500	ENSG00000204764.14;ENSG00000204764.14;ENSG00000204764.14;ENSG00000204764.14;ENSG00000204764.14;ENSG00000204764.14;ENSG00000204764.14;ENSG00000204764.14;ENSG00000204764.14	ENST00000443155.5;ENST00000389118.8;ENST00000519256.5;ENST00000523189.6;ENST00000522533.5;ENST00000522066.5;ENST00000519949.5;ENST00000519130.5;ENST00000520864.5
cg00872984_TC11	0.561544	0.000923224	0.00676955	0.531895	0.446404	0.0854911	chr6	32096214	-	cg00872984_TC11	chr6:32095756-32097267	Island	exon_3;exon_3	TNXB;TNXB	NM_001365276.2_8;NM_019105.8_8	exon_3;exon_3;exon_3;exon_2;exon_3;exon_2	TNXB;TNXB;TNXB;TNXB;TNXB;TNXB	ENST00000644971.2;ENST00000647633.1;ENST00000375244.7;ENST00000613214.4;ENST00000479795.1;ENST00000486148.1
cg00873965_TC21	-0.364186	0.002281	0.0130477	0.221885	0.281565	-0.0596793	chr1	64172090	+	cg00873965_TC21		OpenSea				TSS1500;TSS1500	ENSG00000223949.8;ENSG00000223949.8	ENST00000424995.2;ENST00000674987.1
cg00879915_BC21	-0.200223	1.72173e-06	7.77011e-05	0.635193	0.688001	-0.0528077	chr1	64856786	+	cg00879915_BC21		OpenSea
cg00891995_BC21	-0.314116	0.000992982	0.00713737	0.422589	0.475154	-0.0525652	chr1	153140786	+	cg00891995_BC21		OpenSea				TSS200	ENSG00000229035.2	ENST00000290702.4
cg00904974_BC21	-0.419943	4.22201e-05	0.000744695	0.581402	0.666763	-0.0853609	chr1	68143741	+	cg00904974_BC21		OpenSea
cg00905101_BC21	-0.289702	3.35655e-06	0.000124677	0.61651	0.681568	-0.0650585	chr16	1938797	-	cg00905101_BC21	chr16:1942667-1943645	Shelf	3UTR;exon_4;3UTR;exon_3;3UTR;exon_4	MSRB1;MSRB1;MSRB1;MSRB1;MSRB1;MSRB1	NM_001382264.1;NM_001382264.1;NM_001382265.1;NM_001382265.1;NM_016332.4;NM_016332.4	exon_4;3UTR	MSRB1;MSRB1	ENST00000361871.8;ENST00000361871.8
cg00906360_BC21	-0.897115	1.62714e-06	7.46125e-05	0.836439	0.911142	-0.0747029	chr12	874395	+	cg00906360_BC21		OpenSea
cg00907313_BC21	0.469963	9.96362e-07	5.26943e-05	0.723586	0.659859	0.0637269	chr17	27650430	+	cg00907313_BC21		OpenSea
cg00918877_BC21	-0.207345	0.000117022	0.00154379	0.486411	0.541547	-0.0551367	chr14	23115094	-	cg00918877_BC21		OpenSea
cg00949603_TC22	-0.199386	0.0021433	0.012471	0.638147	0.6973	-0.0591532	chr1	75745650	+	cg00949603_TC22		OpenSea	TSS1500	DLSTP1	NR_130749.1	exon_1;TSS1500;exon_8	ACADM;ENSG00000181227.3;ACADM	ENST00000532207.6;ENST00000444241.1;ENST00000681289.1
cg00951422_BC11	-0.676873	1.92515e-08	3.18278e-06	0.115097	0.167046	-0.051949	chr19	15201060	-	cg00951422_BC11	chr19:15199708-15201216	Island	TSS200	NOTCH3	NM_000435.3	TSS200;TSS200	ENSG00000074181.9;ENSG00000074181.9	ENST00000263388.7;ENST00000601011.1
cg00969680_TC11	0.626695	6.26337e-07	3.80068e-05	0.823866	0.758085	0.0657819	chr1	112923465	-	cg00969680_TC11		OpenSea	exon_1	AKR7A2P1	NR_002796.2_2	exon_1;TSS1500	AKR7A2P1;ENSG00000155380.13	ENST00000460134.2;ENST00000481750.1
cg00974825_TC21	-0.230135	0.00012266	0.00159533	0.604993	0.656672	-0.0516789	chr5	1498151	+	cg00974825_TC21	chr5:1494738-1495172	Shelf
cg00974835_BC11	-0.541345	7.45378e-12	1.1851e-08	0.166127	0.221094	-0.0549663	chr14	74493575	-	cg00974835_BC11	chr14:74492977-74494204	Island	TSS200;TSS200;TSS1500;TSS1500;TSS200	ISCA2;ISCA2;NPC2;NPC2;NPC2	NM_001272007.2;NM_194279.4;NM_006432.5;NM_001375440.1;NM_001363688.1	exon_1;5UTR;TSS1500;TSS1500;TSS1500;TSS1500;TSS1500;TSS1500;TSS1500;TSS200;TSS200;TSS200;TSS200	NPC2;NPC2;ENSG00000119655.11;ENSG00000119655.11;ENSG00000119655.11;ENSG00000119655.11;ENSG00000119655.11;ENSG00000119655.11;ENSG00000119655.11;ENSG00000165898.14;ENSG00000165898.14;ENSG00000165898.14;ENSG00000165898.14	ENST00000555592.1;ENST00000555592.1;ENST00000434013.6;ENST00000541064.5;ENST00000555619.6;ENST00000554482.1;ENST00000238633.6;ENST00000553490.5;ENST00000557510.5;ENST00000298818.12;ENST00000554924.1;ENST00000556816.6;ENST00000555139.1
cg00982521_BC21	-0.414536	0.000436377	0.00394997	0.674262	0.728302	-0.0540406	chr6	41407068	-	cg00982521_BC21	chr6:41407007-41407449;chr6:41408852-41409429	Island
cg00992745_TC21	-0.416554	1.86994e-08	3.12187e-06	0.796813	0.856391	-0.059578	chr10	100265989	+	cg00992745_TC21	chr10:100267342-100267733	Shore
cg00993830_BC21	-0.490916	3.68579e-05	0.000677602	0.213624	0.287889	-0.0742645	chr7	129859393	-	cg00993830_BC21		OpenSea				TSS1500	ENSG00000186591.13	ENST00000463272.1
cg00997251_TC21	-0.262768	0.00113134	0.00784588	0.648124	0.707336	-0.0592119	chr5	143065423	+	cg00997251_TC21		OpenSea
cg01004762_BC21	-0.255537	1.74533e-05	0.00039916	0.661133	0.71303	-0.0518972	chr9	34956994	+	cg01004762_BC21	chr9:34957720-34958475	Shore	TSS1500;TSS1500;TSS1500;TSS1500;TSS1500;TSS1500;TSS1500;TSS1500;TSS1500;TSS1500	PHF24;PHF24;PHF24;PHF24;PHF24;PHF24;PHF24;PHF24;PHF24;PHF24	NM_001395372.1;NM_001395370.1;NM_001395369.1;NM_015297.3;NM_001347983.2;NM_001395371.1;NM_001304333.3;NM_001347982.1;NR_136308.2;NR_136307.2	TSS1500;TSS1500;TSS1500	ENSG00000122733.12;ENSG00000122733.12;ENSG00000122733.12	ENST00000486477.1;ENST00000242315.4;ENST00000476115.2
cg01004967_BC21	-0.266405	0.000237751	0.00255379	0.760693	0.817132	-0.0564394	chr1	40906979	-	cg01004967_BC21		OpenSea
cg01012572_TC21	-0.434699	1.74898e-08	2.97727e-06	0.675213	0.73426	-0.0590466	chr5	16784942	-	cg01012572_TC21		OpenSea
cg01020071_BC21	0.364309	5.05661e-08	6.35491e-06	0.609479	0.551582	0.0578969	chr1	86505587	+	cg01020071_BC21		OpenSea
cg01027929_TC11	1.21482	2.21425e-08	3.52304e-06	0.27343	0.159172	0.114258	chr7	26201786	+	cg01027929_TC11	chr7:26199798-26202442	Island	5UTR;exon_1;TSS1500;TSS1500	CBX3;CBX3;HNRNPA2B1;HNRNPA2B1	NM_016587.4;NM_016587.4;NM_031243.3;NM_002137.4	exon_1;exon_1;exon_1;5UTR;5UTR;5UTR;TSS1500;TSS1500;TSS1500;TSS1500;TSS1500;TSS1500;TSS1500;TSS1500;TSS1500;TSS1500;TSS1500;TSS1500;TSS1500;TSS1500;TSS1500;TSS1500;TSS1500;TSS1500;TSS1500;TSS1500;TSS1500;TSS1500;TSS1500;TSS1500;TSS1500;TSS1500;TSS1500;TSS1500;TSS1500;TSS1500;TSS1500;TSS1500;TSS1500;TSS1500;TSS1500;TSS1500;TSS1500;TSS1500;TSS1500;TSS1500;TSS1500;TSS1500;TSS1500;TSS1500;TSS1500;TSS…	CBX3;CBX3;CBX3;CBX3;CBX3;CBX3;ENSG00000122566.22;ENSG00000122566.22;ENSG00000122566.22;ENSG00000122566.22;ENSG00000122566.22;ENSG00000122566.22;ENSG00000122566.22;ENSG00000122566.22;ENSG00000122566.22;ENSG00000122566.22;ENSG00000122566.22;ENSG00000122566.22;ENSG00000122566.22;ENSG00000122566.22;ENSG00000122566.22;ENSG00000122566.22;ENSG00000122566.22;ENSG00000122566.22;ENSG00000122566.22;ENSG0000…	ENST00000396386.7;ENST00000456948.5;ENST00000409747.5;ENST00000396386.7;ENST00000409747.5;ENST00000456948.5;ENST00000679318.1;ENST00000677339.1;ENST00000678501.1;ENST00000676903.1;ENST00000608362.2;ENST00000677631.1;ENST00000676749.1;ENST00000678183.1;ENST00000679021.1;ENST00000476233.2;ENST00000676932.1;ENST00000677321.1;ENST00000677571.1;ENST00000677669.1;ENST00000677906.1;ENST00000678277.1;ENS…
cg01034094_BC21	-0.249667	0.00120923	0.00823355	0.50283	0.560162	-0.0573315	chr1	116558408	-	cg01034094_BC21		OpenSea
cg01053087_BC21	-1.60752	1.93403e-08	3.19389e-06	0.0633243	0.1572	-0.0938757	chr8	687909	-	cg01053087_BC21	chr8:687393-688251	Island				TSS1500	ENSG00000104714.14	ENST00000518313.1
cg01057945_BC21	-0.781287	8.7237e-05	0.00125031	0.810646	0.865433	-0.0547874	chr12	49910002	+	cg01057945_BC21		OpenSea	exon_3	LINC02396	NR_026948.1	exon_3	LINC02396	ENST00000550636.1
cg01062020_BC21	-0.421451	0.00262294	0.0144233	0.500306	0.566059	-0.0657531	chr1	162413058	+	cg01062020_BC21		OpenSea	TSS1500	SH2D1B	NM_053282.5	TSS1500;TSS1500	ENSG00000198574.6;ENSG00000198574.6	ENST00000367929.3;ENST00000493550.1
cg01074767_TC11	-0.417364	0.00204397	0.0120448	0.631007	0.708449	-0.077442	chr12	7109541	-	cg01074767_TC11		OpenSea	TSS1500;TSS1500;TSS1500;TSS1500	C1RL;C1RL;C1RL;C1RL	NM_001297643.2_2;NM_001297642.2_2;NM_016546.4_2;NM_001297640.2_2	TSS1500;TSS1500;TSS1500;TSS1500;TSS1500;TSS1500;TSS1500;TSS1500;TSS1500	ENSG00000139178.12;ENSG00000139178.12;ENSG00000139178.12;ENSG00000139178.12;ENSG00000139178.12;ENSG00000139178.12;ENSG00000139178.12;ENSG00000139178.12;ENSG00000139178.12	ENST00000537833.6;ENST00000534969.2;ENST00000543941.1;ENST00000539927.1;ENST00000545280.5;ENST00000266542.9;ENST00000544702.5;ENST00000543933.5;ENST00000545337.1
cg01075596_TC21	-0.256061	0.00107824	0.0075755	0.777339	0.828587	-0.0512483	chr1	93446649	+	cg01075596_TC21	chr1:93447912-93448967	Shore	TSS1500;TSS1500;TSS1500	FNBP1L;FNBP1L;FNBP1L	NM_017737.5;NM_001024948.3;NM_001164473.3	TSS1500;TSS1500	ENSG00000137942.18;ENSG00000137942.18	ENST00000271234.13;ENST00000260506.12
cg01087254_TC21	-0.174134	0.000594188	0.00492513	0.687982	0.739888	-0.0519068	chr15	56759992	+	cg01087254_TC21		OpenSea
cg01089381_BC21	0.307135	0.000325094	0.00319811	0.495757	0.439425	0.0563317	chr1	94930804	+	cg01089381_BC21	chr1:94926281-94927560	Shelf				exon_2;TSS1500	CNN3-DT;ENSG00000235501.8	ENST00000664573.1;ENST00000456582.2
cg01106881_BC21	-0.353613	0.013729	0.0483606	0.215385	0.282394	-0.0670086	chr2	219362700	+	cg01106881_BC21	chr2:219358180-219359132	Shelf
cg01166932_BC21	0.444416	0.00213388	0.0124297	0.759361	0.695926	0.0634349	chr15	57405875	+	cg01166932_BC21		OpenSea				TSS1500	ENSG00000252984.1	ENST00000517175.1
cg01166991_BC21	0.371732	2.64461e-08	3.99767e-06	0.713952	0.65942	0.0545323	chr1	107940629	-	cg01166991_BC21		OpenSea
cg01172748_TC21	-0.348272	2.15826e-06	9.12698e-05	0.593624	0.644231	-0.0506078	chr1	108703673	-	cg01172748_TC21		OpenSea
cg01178189_TC21	-0.207366	4.44742e-06	0.00015209	0.66462	0.719597	-0.0549765	chr1	109138676	+	cg01178189_TC21		OpenSea
cg01190459_BC21	0.956189	0.000166002	0.00197549	0.282103	0.180431	0.101671	chr3	72348196	-	cg01190459_BC21		OpenSea
cg01193555_BC21	-0.294699	0.000553328	0.00468375	0.580651	0.631752	-0.0511018	chr4	16078474	+	cg01193555_BC21		OpenSea
cg01198033_TC21	-0.43378	1.38698e-05	0.000339215	0.254428	0.323993	-0.0695643	chr7	155509647	+	cg01198033_TC21	chr7:155509558-155510463	Island	5UTR;exon_1;5UTR;exon_1;exon_1;exon_1;exon_1;exon_1;exon_1;exon_1	CNPY1;CNPY1;CNPY1;CNPY1;CNPY1;CNPY1;CNPY1;CNPY1;CNPY1;CNPY1	NM_001369820.1;NM_001369820.1;NM_001369821.1;NM_001369821.1;NR_163162.1;NR_163163.1;NR_163164.1;NR_163165.1;NR_163166.1;NR_163167.1	TSS1500	ENSG00000227365.1	ENST00000415333.1
cg01200834_TC21	-0.682107	0.00458617	0.0216958	0.78692	0.873374	-0.086454	chr12	88063740	-	cg01200834_TC21		OpenSea
cg01207523_TC21	0.479573	2.5485e-08	3.89704e-06	0.652662	0.575034	0.0776275	chr1	35738947	-	cg01207523_TC21		OpenSea				TSS1500;TSS1500	ENSG00000092853.14;ENSG00000232335.1	ENST00000466308.1;ENST00000373226.2
cg01226742_TC21	-0.29537	0.0100587	0.0384971	0.617774	0.66794	-0.0501654	chr8	37842405	-	cg01226742_TC21	chr8:37841328-37842413	Island	exon_19;3UTR	ADGRA2;ADGRA2	NM_032777.10;NM_032777.10	exon_19;exon_16;3UTR;3UTR	ADGRA2;ADGRA2;ADGRA2;ADGRA2	ENST00000412232.3;ENST00000315215.11;ENST00000315215.11;ENST00000412232.3
cg01233840_BC21	-0.300386	0.00119697	0.00817442	0.572045	0.631215	-0.0591691	chr7	96823443	-	cg01233840_BC21		OpenSea
cg01241157_TC21	-0.246362	0.00280974	0.0151659	0.309346	0.363829	-0.0544832	chr12	51024885	-	cg01241157_TC21	chr12:51025857-51026564	Shore				TSS200	ENSG00000110911.17	ENST00000548150.1
cg01246178_TC21	-0.296448	0.000112838	0.00150463	0.784525	0.838491	-0.0539662	chr3	107658230	+	cg01246178_TC21		OpenSea
cg01250398_TC21	-0.25593	0.000887612	0.00658073	0.788573	0.839527	-0.0509546	chr19	44939843	+	cg01250398_TC21		OpenSea
cg01251360_TC11	-0.331891	0.00262504	0.0144314	0.591465	0.641853	-0.050388	chr16	68738322	-	cg01251360_TC11	chr16:68737131-68738441	Island	exon_2;5UTR;exon_2;5UTR;exon_2;exon_2	CDH1;CDH1;CDH1;CDH1;CDH1;CDH1	NM_001317184.2;NM_001317185.2;NM_001317185.2;NM_001317186.2;NM_001317186.2;NM_004360.5	exon_2;exon_2;exon_2;exon_2	CDH1;CDH1;CDH1;CDH1	ENST00000261769.10;ENST00000566612.5;ENST00000422392.6;ENST00000566510.5
cg01264428_BC21	0.318957	4.33996e-09	1.10978e-06	0.624171	0.57235	0.0518209	chr7	131015372	-	cg01264428_BC21		OpenSea
cg01275039_TC21	-0.205514	0.00398527	0.0195736	0.552881	0.604841	-0.0519605	chr1	119988840	-	cg01275039_TC21		OpenSea
cg01279177_TC21	0.347362	1.35573e-05	0.000333853	0.548681	0.494758	0.0539229	chr18	70083848	-	cg01279177_TC21		OpenSea
cg01292394_TC21	-0.197634	0.000221432	0.00242879	0.487372	0.537818	-0.0504461	chr12	212557	-	cg01292394_TC21		OpenSea				TSS1500	ENSG00000111181.13	ENST00000537793.1
cg01297872_TC21	-0.238416	0.000154352	0.0018778	0.468709	0.521034	-0.0523248	chr6	45706540	+	cg01297872_TC21		OpenSea
cg01299579_BC11	-0.402752	0.00257703	0.0142429	0.229422	0.283277	-0.0538549	chr2	10690590	+	cg01299579_BC11	chr2:10689598-10690115	Shore	exon_1;TSS1500;TSS1500;TSS1500;TSS1500	RN7SL832P;NOL10;NOL10;NOL10;NOL10	NR_144555.1;NM_024894.4;NM_001261394.2;NM_001261392.2;NR_048552.2	exon_1;TSS1500;TSS1500;TSS1500;TSS1500;TSS1500;TSS1500;TSS1500;TSS1500;TSS1500;TSS1500;TSS1500;TSS1500;TSS1500;TSS1500;TSS1500;TSS1500;TSS1500;TSS1500;TSS1500	RN7SL832P;ENSG00000115761.17;ENSG00000115761.17;ENSG00000115761.17;ENSG00000115761.17;ENSG00000115761.17;ENSG00000115761.17;ENSG00000115761.17;ENSG00000115761.17;ENSG00000115761.17;ENSG00000115761.17;ENSG00000115761.17;ENSG00000115761.17;ENSG00000115761.17;ENSG00000115761.17;ENSG00000115761.17;ENSG00000115761.17;ENSG00000115761.17;ENSG00000115761.17;ENSG00000277446.1	ENST00000607781.1;ENST00000695464.1;ENST00000695467.1;ENST00000695468.1;ENST00000695469.1;ENST00000695470.1;ENST00000381685.10;ENST00000345985.7;ENST00000695471.1;ENST00000538384.5;ENST00000695472.1;ENST00000695473.1;ENST00000695475.1;ENST00000695476.1;ENST00000695477.1;ENST00000695478.1;ENST00000695479.1;ENST00000695480.1;ENST00000473087.1;ENST00000487171.3
cg01301382_BC11	-0.341039	0.00442518	0.0211392	0.299261	0.35329	-0.0540294	chr18	15198068	+	cg01301382_BC11	chr18:15197651-15198310	Island				TSS1500;TSS1500	ENSG00000265015.1;ENSG00000265015.1	ENST00000581666.1;ENST00000581653.1
cg01305421_BC21	-0.235558	0.0018788	0.0113292	0.393969	0.444689	-0.0507207	chr12	102480508	-	cg01305421_BC21		OpenSea	exon_1;5UTR;exon_1;5UTR;exon_1;5UTR	IGF1;IGF1;IGF1;IGF1;IGF1;IGF1	NM_000618.5;NM_000618.5;NM_001111283.3;NM_001111283.3;NM_001111285.3;NM_001111285.3	exon_1;exon_1;exon_1;5UTR;5UTR;5UTR	IGF1;IGF1;IGF1;IGF1;IGF1;IGF1	ENST00000337514.11;ENST00000392905.7;ENST00000307046.8;ENST00000307046.8;ENST00000337514.11;ENST00000392905.7
cg01314762_BC21	-0.19939	1.25742e-05	0.000316144	0.656374	0.708741	-0.0523671	chr2	106198285	-	cg01314762_BC21	chr2:106193486-106194719	Shelf
cg01319235_TC21	-0.367505	1.862e-05	0.000417727	0.520612	0.571042	-0.0504294	chr8	144826313	+	cg01319235_TC21	chr8:144826448-144827907	Shore	exon_1;TSS1500;TSS1500;TSS1500;TSS1500;TSS1500;TSS1500;TSS1500;TSS1500;TSS1500;TSS1500	LOC100130027;ZNF7;ZNF7;ZNF7;ZNF7;ZNF7;ZNF7;ZNF7;ZNF7;ZNF7;ZNF7	NR_147501.1;NM_001349805.2;NM_001282797.2;NM_001349807.2;NM_003416.4;NM_001282795.2;NM_001349808.2;NM_001349806.2;NM_001349809.2;NM_001282796.2;NM_001330623.1	TSS1500;TSS1500;TSS1500;TSS1500;TSS1500;TSS1500;TSS1500;TSS1500;TSS1500;TSS1500;TSS1500;TSS1500;TSS1500;TSS1500;TSS1500;TSS1500	ENSG00000147789.16;ENSG00000147789.16;ENSG00000147789.16;ENSG00000147789.16;ENSG00000147789.16;ENSG00000147789.16;ENSG00000147789.16;ENSG00000147789.16;ENSG00000147789.16;ENSG00000147789.16;ENSG00000147789.16;ENSG00000147789.16;ENSG00000147789.16;ENSG00000147789.16;ENSG00000147789.16;ENSG00000147789.16	ENST00000544249.2;ENST00000532382.5;ENST00000446747.7;ENST00000525266.5;ENST00000530776.5;ENST00000532777.6;ENST00000325217.10;ENST00000530682.5;ENST00000529767.5;ENST00000532051.5;ENST00000527218.6;ENST00000533314.6;ENST00000529819.6;ENST00000532393.1;ENST00000530082.5;ENST00000528372.5
cg01320433_BC21	-0.407372	0.000449152	0.00403208	0.284334	0.344007	-0.0596726	chr6	169229918	-	cg01320433_BC21	chr6:169231664-169232728	Shore
cg01324219_TC21	-0.282644	4.98943e-05	0.000838513	0.600027	0.653239	-0.0532124	chr4	123747051	-	cg01324219_TC21		OpenSea				TSS1500;TSS1500	ENSG00000226655.1;ENSG00000228489.1	ENST00000439565.1;ENST00000417698.1
cg01326942_BC21	0.51093	1.72323e-12	4.23149e-09	0.833348	0.782014	0.0513331	chr6	89887202	+	cg01326942_BC21	chr6:89886552-89887137;chr6:89887488-89887934	Shore
cg01332476_BC21	-0.770982	0.00197186	0.0117388	0.139065	0.214167	-0.0751028	chr6	134124075	-	cg01332476_BC21		OpenSea
cg01339664_BC21	-0.392979	0.000705917	0.00557793	0.713938	0.768753	-0.0548149	chr1	143551631	+	cg01339664_BC21		OpenSea
cg01370437_BC11	0.58571	1.14472e-12	3.12108e-09	0.82347	0.759981	0.0634891	chr7	158471999	-	cg01370437_BC11		OpenSea
cg01376451_BC21	-0.474224	0.0078382	0.0320956	0.73425	0.784569	-0.0503188	chr9	89542836	+	cg01376451_BC21		OpenSea
cg01377396_TC11	-0.296781	0.000847073	0.00636189	0.386829	0.438325	-0.0514957	chr1	148158033	-	cg01377396_TC11	chr1:148157762-148158045;chr1:148159900-148160124;chr1:148160687-148160978	Island				exon_2;exon_2	LINC02805;LINC02805	ENST00000663793.1;ENST00000657111.1
cg01385376_TC21	-0.198013	1.34942e-05	0.00033272	0.66371	0.715439	-0.0517285	chr1	149788402	+	cg01385376_TC21		OpenSea	exon_4;exon_4;exon_3;exon_4;exon_4;exon_3;exon_2;exon_2;exon_4;exon_4;exon_4	FCGR1A;FCGR1A;FCGR1A;FCGR1A;FCGR1A;FCGR1A;FCGR1A;FCGR1A;FCGR1A;FCGR1A;FCGR1A	NM_000566.4;NM_001378804.1;NM_001378805.1;NM_001378806.1;NM_001378807.1;NM_001378809.1;NM_001378810.1;NM_001378811.1;NR_166121.1;NR_166122.1;NR_166123.1	exon_2;exon_4	FCGR1A;FCGR1A	ENST00000444948.5;ENST00000369168.5
cg01413354_TC21	-0.386989	0.00264598	0.0145166	0.365044	0.436445	-0.0714007	chr9	133142368	+	cg01413354_TC21	chr9:133144321-133144747	Shore
cg01416229_BC21	-0.859964	6.58416e-06	0.000200678	0.328392	0.454878	-0.126485	chr11	125740153	+	cg01416229_BC21		OpenSea
cg01418018_TC21	-0.333973	6.95539e-05	0.00106394	0.629868	0.683473	-0.0536047	chr3	39216089	+	cg01418018_TC21		OpenSea
cg01426818_BC21	-0.390036	0.000177691	0.00207428	0.342637	0.402136	-0.0594993	chr17	79832645	+	cg01426818_BC21	chr17:79832067-79835247	Island
cg01427815_BC21	0.384739	0.012913	0.0462357	0.4727	0.421341	0.0513594	chr1	165842747	+	cg01427815_BC21		OpenSea
cg01429604_BC21	-0.371016	0.00698313	0.0294719	0.640824	0.698534	-0.0577104	chr12	94870993	+	cg01429604_BC21	chr12:94873056-94874009	Shelf
cg01431340_TC21	-0.264587	0.00480996	0.0224573	0.394338	0.444769	-0.0504318	chr6	110358882	+	cg01431340_TC21	chr6:110357651-110358630	Shore	TSS1500;TSS1500	METTL24;METTL24	NM_001123364.3;NM_001354594.2	TSS1500;TSS1500	ENSG00000053328.9;ENSG00000053328.9	ENST00000338882.5;ENST00000490043.1
cg01432111_TC21	0.406295	3.48283e-08	4.8731e-06	0.65259	0.585576	0.067014	chr6	37043390	+	cg01432111_TC21	chr6:37044833-37045108	Shore				TSS1500	ENSG00000226976.3	ENST00000620597.2
cg01438390_BC21	-0.404263	2.39681e-05	0.000498971	0.837742	0.887838	-0.0500963	chr1	8106882	-	cg01438390_BC21		OpenSea
cg01440738_TC21	-0.21288	0.000747436	0.00581341	0.61119	0.664179	-0.0529891	chr17	80327823	-	cg01440738_TC21		OpenSea	exon_19	RNF213	NM_001256071.3	exon_19;exon_20;exon_16	RNF213;RNF213;RNF213	ENST00000582970.6;ENST00000508628.6;ENST00000559070.5
cg01454698_BC21	-0.257432	3.05652e-05	0.000593357	0.584159	0.650922	-0.0667631	chr4	139872391	-	cg01454698_BC21		OpenSea
cg01466232_TC21	-0.212249	0.000140935	0.0017594	0.465313	0.517332	-0.0520182	chr12	121560600	+	cg01466232_TC21		OpenSea
cg01470340_BC21	-0.369166	0.000130613	0.00166795	0.75299	0.808177	-0.0551873	chr10	71739009	-	cg01470340_BC21		OpenSea	TSS1500	C10orf105	NM_001168390.2	TSS1500	ENSG00000214688.6	ENST00000398786.2
cg01485548_BC11	-0.447603	8.42185e-05	0.00121928	0.25167	0.318677	-0.0670067	chr19	18173511	+	cg01485548_BC11	chr19:18173711-18174213	Shore	TSS1500	IFI30	NM_006332.5	TSS1500;TSS1500	ENSG00000216490.4;ENSG00000216490.4	ENST00000407280.4;ENST00000600463.1
cg01486537_BC21	-0.217771	2.24307e-07	1.84283e-05	0.510028	0.561171	-0.0511426	chr2	64274117	+	cg01486537_BC21		OpenSea				exon_1;exon_1	ENSG00000288932;ENSG00000288932	ENST00000690726.1;ENST00000692463.2
cg01512345_BC21	0.382395	3.05933e-10	1.70647e-07	0.649632	0.586343	0.0632893	chr1	160631536	+	cg01512345_BC21		OpenSea
cg01512405_TC21	-0.265345	9.12111e-05	0.00129199	0.745686	0.796552	-0.0508654	chr17	2920561	+	cg01512405_TC21		OpenSea
cg01514411_TC21	-1.2236	0.000334979	0.0032683	0.682059	0.823432	-0.141373	chr1	160884771	-	cg01514411_TC21		OpenSea
cg01515515_BC11	-0.471991	0.000310785	0.00309508	0.356915	0.436999	-0.080084	chr1	91948738	+	cg01515515_BC11	chr1:91949161-91949429	Shore	TSS1500;TSS1500;TSS1500;TSS1500;TSS1500;TSS1500	BRDT;BRDT;BRDT;BRDT;BRDT;BRDT	NM_207189.4;NM_001242807.2;NM_001242808.2;NM_001242806.2;NM_001242805.2;NM_001242810.2	TSS1500;TSS1500;TSS1500;TSS1500;TSS1500;TSS1500;TSS1500;TSS1500;TSS1500;TSS1500;TSS1500;TSS1500;TSS1500;TSS1500;TSS1500;TSS1500;TSS1500;TSS1500;TSS1500	ENSG00000137948.19;ENSG00000137948.19;ENSG00000137948.19;ENSG00000137948.19;ENSG00000137948.19;ENSG00000137948.19;ENSG00000137948.19;ENSG00000137948.19;ENSG00000137948.19;ENSG00000137948.19;ENSG00000137948.19;ENSG00000137948.19;ENSG00000137948.19;ENSG00000137948.19;ENSG00000137948.19;ENSG00000137948.19;ENSG00000137948.19;ENSG00000137948.19;ENSG00000137948.19	ENST00000448194.6;ENST00000470955.6;ENST00000362005.7;ENST00000370389.6;ENST00000394530.7;ENST00000423434.5;ENST00000440509.5;ENST00000426141.6;ENST00000461218.5;ENST00000476711.5;ENST00000449584.5;ENST00000427104.5;ENST00000355011.7;ENST00000399546.7;ENST00000484833.5;ENST00000450792.5;ENST00000548992.5;ENST00000552654.1;ENST00000457265.1
cg01516413_TC21	0.440428	0.000171219	0.00201983	0.462449	0.38742	0.0750297	chr1	179215471	+	cg01516413_TC21		OpenSea
cg01517571_TC21	-0.700739	0.00520262	0.0237877	0.731464	0.807454	-0.0759897	chr1	54624286	+	cg01517571_TC21		OpenSea	TSS1500	FAM151A	NM_176782.3	TSS1500;TSS1500	ENSG00000162391.12;ENSG00000162391.12	ENST00000302250.7;ENST00000371304.2
cg01521789_BC21	0.558189	0.00261962	0.0144111	0.463732	0.391428	0.0723045	chr1	161399172	+	cg01521789_BC21	chr1:161399073-161400142	Island				TSS1500;TSS1500	ENSG00000283696.1;ENSG00000288093.1	ENST00000636161.1;ENST00000667751.1
cg01525389_BC21	-0.361349	0.000719639	0.00565703	0.698653	0.760489	-0.0618356	chr1	161649192	+	cg01525389_BC21		OpenSea
cg01526396_BC21	-0.522065	3.28193e-08	4.66736e-06	0.161206	0.222143	-0.0609364	chr1	24189797	-	cg01526396_BC21	chr1:24187050-24187987	Shore
cg01536905_BC21	-0.483909	7.79959e-06	0.000225775	0.294388	0.370044	-0.0756557	chr4	40462647	-	cg01536905_BC21		OpenSea
cg01540595_BC21	-0.293803	0.0113965	0.042185	0.422247	0.476929	-0.0546817	chr1	75125275	-	cg01540595_BC21	chr1:75125132-75125669	Island				TSS1500	ENSG00000261213.1	ENST00000565735.1
cg01550012_BC21	-0.233798	3.90474e-06	0.000138807	0.646121	0.701293	-0.0551713	chr1	234646143	-	cg01550012_BC21		OpenSea	TSS200	LOC101927787	NR_125944.1	TSS200	ENSG00000228044.3	ENST00000417805.1
cg01559770_TC11	-0.375498	8.448e-06	0.000238603	0.373995	0.430412	-0.0564179	chr7	150947371	+	cg01559770_TC11	chr7:150947367-150947679;chr7:150950903-150951791	Island	exon_13;exon_9	KCNH2;KCNH2	NM_000238.4;NM_172057.3	exon_9;exon_11;exon_13	KCNH2;KCNH2;KCNH2	ENST00000330883.9;ENST00000684241.1;ENST00000262186.10
cg01562552_TC21	0.328921	0.00107587	0.00756285	0.412715	0.362273	0.0504414	chr3	127824650	-	cg01562552_TC21	chr3:127822427-127823419	Shore	TSS1500;TSS1500;TSS1500;TSS1500;TSS1500;TSS1500	MGLL;MGLL;MGLL;MGLL;MGLL;MGLL	NM_001388314.1;NM_001388315.1;NM_001388317.1;NM_001388313.1;NM_001003794.3;NM_001388316.1	TSS1500;TSS1500	ENSG00000074416.16;ENSG00000074416.16	ENST00000398104.6;ENST00000479967.5
cg01563363_TC21	-0.24342	4.006e-05	0.000718478	0.61625	0.671259	-0.0550085	chr2	112640975	+	cg01563363_TC21		OpenSea
cg01570470_TC21	-0.337908	1.35178e-06	6.53384e-05	0.722906	0.777743	-0.0548368	chr1	167564846	+	cg01570470_TC21		OpenSea
cg01570728_TC21	0.373679	6.68097e-05	0.00103396	0.589447	0.536636	0.052811	chr16	68329629	-	cg01570728_TC21		OpenSea				TSS200	ENSG00000222177.1	ENST00000410245.1
cg01580035_BC21	0.316523	3.18806e-10	1.74074e-07	0.645903	0.593554	0.0523499	chr1	168573542	+	cg01580035_BC21		OpenSea
cg01581130_TC21	-0.179682	0.000109496	0.00147223	0.671756	0.723586	-0.0518308	chr19	14616619	-	cg01581130_TC21		OpenSea
cg01586797_TC21	-0.545621	0.00274082	0.0148906	0.171401	0.23228	-0.0608784	chr1	23896762	+	cg01586797_TC21		OpenSea
cg01590338_TC11	-0.470678	0.000458118	0.00409043	0.500457	0.569845	-0.0693883	chr14	101364995	-	cg01590338_TC11	chr14:101364954-101365358	Island
cg01593942_BC21	0.338044	0.000102704	0.00140594	0.490019	0.434578	0.0554407	chr17	44185846	+	cg01593942_BC21	chr17:44186577-44187436	Shore	TSS1500;TSS1500;TSS1500;TSS1500;TSS1500;TSS1500;TSS1500;TSS1500;TSS1500;TSS1500;TSS1500;TSS1500;TSS1500;TSS1500;TSS1500;TSS1500;TSS1500;TSS1500;TSS1500;TSS1500;TSS1500;TSS1500;TSS1500;TSS1500;TSS1500;TSS1500;TSS1500	TMUB2;TMUB2;TMUB2;TMUB2;TMUB2;TMUB2;TMUB2;TMUB2;TMUB2;TMUB2;TMUB2;TMUB2;TMUB2;TMUB2;TMUB2;TMUB2;TMUB2;TMUB2;TMUB2;TMUB2;TMUB2;TMUB2;TMUB2;TMUB2;TMUB2;TMUB2;TMUB2	NM_001353182.2;NM_001353174.2;NM_001353173.2;NM_001353190.2;NM_001353184.2;NM_001353181.2;NM_001353175.2;NM_177441.4;NM_001353187.2;NM_001353189.2;NM_001353183.2;NM_024107.4;NM_001353180.2;NM_001353188.2;NM_001353186.2;NM_001076674.3;NM_001353178.2;NM_001353185.2;NM_001330235.2;NM_001353176.2;NM_001353177.2;NM_001353191.2;NR_148388.2;NR_148390.2;NR_148386.2;NR_148387.2;NR_148389.2	exon_1;TSS1500;TSS1500;TSS1500;TSS1500;TSS1500;TSS1500;TSS1500;TSS1500;TSS1500;TSS1500	ASB16-AS1;ENSG00000168591.16;ENSG00000168591.16;ENSG00000168591.16;ENSG00000168591.16;ENSG00000168591.16;ENSG00000168591.16;ENSG00000168591.16;ENSG00000168591.16;ENSG00000168591.16;ENSG00000168591.16	ENST00000689255.2;ENST00000446571.7;ENST00000538716.7;ENST00000357984.7;ENST00000587989.1;ENST00000590235.5;ENST00000319511.6;ENST00000588413.5;ENST00000589785.1;ENST00000592825.1;ENST00000589184.5
cg01594740_BC21	-0.204552	4.67366e-05	0.00080121	0.555334	0.606403	-0.0510685	chr22	37279491	-	cg01594740_BC21		OpenSea
cg01597358_BC21	-0.481791	0.00185925	0.0112437	0.689299	0.753837	-0.064537	chr1	65236400	-	cg01597358_BC21		OpenSea
cg01600165_TC21	-0.263967	4.82854e-05	0.000819907	0.448944	0.515479	-0.0665355	chr12	62269168	-	cg01600165_TC21		OpenSea
cg01624785_BC21	-0.226052	0.000330717	0.00323788	0.604684	0.667015	-0.0623313	chr1	175073229	+	cg01624785_BC21		OpenSea
cg01632016_BC21	0.415008	1.29547e-05	0.000323129	0.491763	0.431936	0.059827	chr5	106314699	+	cg01632016_BC21		OpenSea
cg01635618_BC21	-0.255189	0.00724372	0.0302768	0.626537	0.680664	-0.0541268	chr16	84406507	+	cg01635618_BC21		OpenSea	TSS200	ATP2C2	NM_001291454.2	TSS200;TSS200;TSS200	ENSG00000064270.13;ENSG00000064270.13;ENSG00000064270.13	ENST00000565546.5;ENST00000420010.6;ENST00000565927.1
cg01647626_BC21	0.340113	2.17096e-07	1.80251e-05	0.734456	0.680429	0.0540268	chr1	178331202	-	cg01647626_BC21		OpenSea
cg01648784_BC21	0.379664	7.64264e-08	8.46736e-06	0.67797	0.617369	0.0606006	chr16	30374123	+	cg01648784_BC21	chr16:30369756-30370631;chr16:30377769-30379310	Shelf	TSS1500	MYLPF	NM_013292.5	TSS1500	ENSG00000180209.12	ENST00000322861.12
cg01651448_TC21	-0.236588	0.003102	0.0163029	0.488363	0.546804	-0.0584416	chr17	58281143	-	cg01651448_TC21	chr17:58277846-58278141;chr17:58279013-58279652	Shore	TSS1500	MPO	NM_000250.2	TSS1500;TSS1500	ENSG00000005381.9;ENSG00000005381.9	ENST00000225275.4;ENST00000580005.1
cg01663953_BC21	-0.493507	0.00252012	0.0140193	0.763258	0.826106	-0.0628485	chr11	86422735	+	cg01663953_BC21		OpenSea	exon_15;3UTR;exon_14;3UTR	CCDC81;CCDC81;CCDC81;CCDC81	NM_001156474.2;NM_001156474.2;NM_021827.5;NM_021827.5	exon_14;exon_15;exon_10;exon_3;exon_2;3UTR;3UTR;3UTR	CCDC81;CCDC81;CCDC81;CCDC81;CCDC81;CCDC81;CCDC81;CCDC81	ENST00000354755.5;ENST00000445632.7;ENST00000528728.1;ENST00000531587.5;ENST00000525247.1;ENST00000354755.5;ENST00000445632.7;ENST00000528728.1
cg01675596_TC21	-0.510462	0.00022629	0.00246565	0.346037	0.412137	-0.0660991	chr8	144686512	-	cg01675596_TC21	chr8:144684291-144687461	Island	TSS1500;TSS1500	ARHGAP39;ARHGAP39	NM_025251.3;NM_001308208.2	TSS1500	ENSG00000147799.12	ENST00000377307.7
cg01677628_TC11	0.411997	0.00041271	0.00379484	0.590245	0.533883	0.056362	chr11	8339643	-	cg01677628_TC11		OpenSea
cg01680244_BC21	-0.173637	0.00842918	0.033833	0.724067	0.776023	-0.0519565	chr8	58563908	+	cg01680244_BC21		OpenSea				TSS1500	ENSG00000137575.12	ENST00000447267.4
cg01694303_TC21	0.382443	1.07851e-07	1.0833e-05	0.595295	0.528771	0.0665241	chr4	20392104	-	cg01694303_TC21		OpenSea	TSS200	SLIT2-IT1	NR_037876.2	TSS200	ENSG00000248228.2	ENST00000515882.2
cg01699301_BC21	-0.211494	9.40533e-05	0.00132032	0.679581	0.73307	-0.0534881	chr1	183882406	-	cg01699301_BC21		OpenSea
cg01699740_BC11	-0.706459	0.00627771	0.0272624	0.875218	0.9255	-0.050282	chr11	123525778	-	cg01699740_BC11		OpenSea	5UTR;exon_1;5UTR;exon_1;5UTR;exon_1;5UTR;exon_1	GRAMD1B;GRAMD1B;GRAMD1B;GRAMD1B;GRAMD1B;GRAMD1B;GRAMD1B;GRAMD1B	NM_001286563.3;NM_001286563.3;NM_001387028.1;NM_001387028.1;NM_001387029.1;NM_001387029.1;NM_020716.4;NM_020716.4	exon_1;5UTR;TSS200	GRAMD1B;GRAMD1B;ENSG00000023171.20	ENST00000456860.6;ENST00000456860.6;ENST00000529750.5
cg01702055_TC22	-0.217335	3.30723e-05	0.000627609	0.487121	0.54313	-0.0560083	chr6	13302833	-	cg01702055_TC22		OpenSea
cg01702421_TC21	-0.278094	2.20128e-07	1.81704e-05	0.738568	0.791696	-0.0531282	chr19	52212385	-	cg01702421_TC21		OpenSea				TSS200;TSS1500	ENSG00000105568.18;ENSG00000105568.18	ENST00000462047.1;ENST00000473820.1
cg01715248_TC21	-0.228962	9.44664e-05	0.00132446	0.709434	0.759537	-0.050103	chr9	91191326	-	cg01715248_TC21	chr9:91193218-91194138	Shore
cg01718139_TC21	-0.619115	4.89595e-08	6.20046e-06	0.795494	0.862917	-0.0674236	chr19	54063584	-	cg01718139_TC21		OpenSea
cg01719711_TC21	0.35993	1.11738e-05	0.000290441	0.694135	0.643545	0.0505903	chr1	38927165	+	cg01719711_TC21		OpenSea				TSS1500	ENSG00000158315.11	ENST00000289248.6
cg01723761_TC11	0.347016	8.60783e-10	3.48094e-07	0.624179	0.569048	0.0551307	chr13	100533853	-	cg01723761_TC11	chr13:100532142-100532594	Shore	TSS200	GGACT	NM_033110.3	TSS200;TSS200;TSS200;TSS1500	ENSG00000134864.11;ENSG00000134864.11;ENSG00000134864.11;ENSG00000134864.11	ENST00000455100.2;ENST00000467518.5;ENST00000464500.5;ENST00000464500.5
cg01723892_TC21	-0.186851	4.12256e-05	0.000732886	0.637345	0.690824	-0.0534791	chr1	232869120	+	cg01723892_TC21		OpenSea
cg01767494_BC21	-0.310485	0.00114289	0.00790562	0.603282	0.657167	-0.0538843	chr13	51445105	-	cg01767494_BC21		OpenSea	3UTR;exon_3	INTS6;INTS6	NM_001039938.2;NM_001039938.2	exon_3;3UTR	INTS6;INTS6	ENST00000442263.4;ENST00000442263.4
cg01776207_BC21	-0.248532	0.000570797	0.00478752	0.785773	0.835835	-0.0500618	chr5	7879307	-	cg01776207_BC21		OpenSea
cg01777861_BC11	-0.36394	0.0126402	0.0455229	0.408294	0.477475	-0.069181	chr4	55157676	+	cg01777861_BC11	chr4:55157583-55157899	Island				TSS1500	ENSG00000287060.1	ENST00000654019.1
cg01783894_TC11	0.650973	1.99574e-10	1.25688e-07	0.843694	0.79145	0.0522437	chr1	27532406	-	cg01783894_TC11	chr1:27527800-27528452	Shelf
cg01790625_TC21	0.355925	1.31558e-05	0.000326854	0.278371	0.228366	0.0500048	chr3	158356113	+	cg01790625_TC21		OpenSea
cg01804343_TC11	-0.799197	9.4135e-13	2.67574e-09	0.115418	0.17758	-0.062162	chr7	73719735	-	cg01804343_TC11	chr7:73719058-73719685	Shore	TSS200;TSS200	STX1A;STX1A	NM_004603.4;NM_001165903.2	TSS200;TSS200;TSS200;TSS200;TSS200;TSS200	ENSG00000106089.12;ENSG00000106089.12;ENSG00000106089.12;ENSG00000106089.12;ENSG00000106089.12;ENSG00000106089.12	ENST00000395156.7;ENST00000222812.8;ENST00000395154.7;ENST00000395155.3;ENST00000470878.5;ENST00000462135.1
cg01804934_TC21	-0.338948	0.000110973	0.00148652	0.216417	0.269309	-0.0528922	chr6	33073452	-	cg01804934_TC21		OpenSea				exon_1	HLA-DPA1	ENST00000463066.1
cg01806450_TC21	-0.196679	3.58528e-06	0.00013061	0.586877	0.638357	-0.0514804	chr1	200907898	-	cg01806450_TC21	chr1:200911465-200912142	Shelf				TSS1500	ENSG00000163362.11	ENST00000526172.1
cg01830900_BC11	-0.412907	1.34624e-06	6.51678e-05	0.270753	0.331474	-0.060721	chr7	5071945	+	cg01830900_BC11	chr7:5071989-5072457	Shore	TSS200	RBAKDN	NR_015343.2	TSS200	ENSG00000273313.1	ENST00000498308.1
cg01833234_TC21	-0.706944	0.000503076	0.00437299	0.632525	0.722312	-0.0897872	chr11	6571355	-	cg01833234_TC21	chr11:6570730-6571553	Island	exon_42	DNHD1	NM_144666.3	exon_42;exon_10;exon_8;exon_9;exon_9;exon_5	DNHD1;DNHD1;DNHD1;DNHD1;DNHD1;DNHD1	ENST00000254579.11;ENST00000529821.5;ENST00000533635.5;ENST00000525883.5;ENST00000530197.5;ENST00000532467.1
cg01837388_BC21	-0.51006	0.00295227	0.0157208	0.239548	0.29776	-0.0582121	chr1	203342541	-	cg01837388_BC21		OpenSea
cg01837388_BC22	-0.539294	0.0013786	0.0090556	0.240484	0.304206	-0.0637224	chr1	203342541	-	cg01837388_BC22		OpenSea
cg01856692_TC21	-0.607637	5.27284e-07	3.36233e-05	0.813374	0.880238	-0.0668636	chr10	6399417	-	cg01856692_TC21		OpenSea
cg01859460_TC21	0.422134	9.11582e-07	4.95078e-05	0.540317	0.477842	0.0624743	chr19	2273051	+	cg01859460_TC21	chr19:2269116-2271365;chr19:2272702-2273247;chr19:2273694-2274048;chr19:2275712-2276373	Island	exon_6;exon_6	OAZ1;OAZ1	NM_001301020.1;NM_004152.3	exon_4;exon_4;exon_6;exon_6;exon_3;exon_1;exon_4;exon_2;3UTR	OAZ1;OAZ1;OAZ1;OAZ1;OAZ1;OAZ1;OAZ1;OAZ1;OAZ1	ENST00000590943.6;ENST00000581150.6;ENST00000602676.6;ENST00000582888.8;ENST00000593012.1;ENST00000586054.2;ENST00000592727.3;ENST00000589739.3;ENST00000590943.6
cg01860753_BC11	-0.629159	4.26557e-11	4.15528e-08	0.184996	0.257679	-0.0726831	chr1	206557258	+	cg01860753_BC11	chr1:206557069-206557580	Island	5UTR;exon_1	RASSF5;RASSF5	NM_182665.4;NM_182665.4	exon_1;5UTR;TSS1500	RASSF5;RASSF5;ENSG00000266094.8	ENST00000577571.5;ENST00000577571.5;ENST00000605120.1
cg01867299_BC21	-0.277236	0.00851783	0.0340857	0.260228	0.313926	-0.0536985	chr1	205748444	-	cg01867299_BC21	chr1:205749110-205750217	Shore
cg01870113_BC21	-0.256107	2.02456e-09	6.448e-07	0.677277	0.728907	-0.0516295	chr9	137211558	-	cg01870113_BC21	chr9:137213048-137213321	Shore
cg01879420_BC21	-0.743489	0.0119531	0.0436779	0.63329	0.702998	-0.0697084	chr6	110873442	+	cg01879420_BC21	chr6:110874180-110876373	Shore	TSS1500;TSS1500;TSS1500;TSS1500;TSS1500;TSS1500;TSS1500;TSS1500	AMD1;AMD1;AMD1;AMD1;AMD1;AMD1;AMD1;AMD1	NM_001393408.1;NM_001393407.1;NM_001634.6;NM_001393406.1;NM_001287216.1;NM_001287214.1;NR_109768.2;NR_171681.1	TSS1500;TSS1500;TSS1500;TSS1500;TSS1500;TSS1500	ENSG00000123505.19;ENSG00000123505.19;ENSG00000123505.19;ENSG00000123505.19;ENSG00000123505.19;ENSG00000123505.19	ENST00000451850.6;ENST00000675380.1;ENST00000368882.8;ENST00000368877.9;ENST00000368885.8;ENST00000672937.2
cg01881965_BC21	0.39983	1.05687e-09	4.04797e-07	0.655252	0.592462	0.0627903	chr1	207378223	+	cg01881965_BC21		OpenSea
cg01883155_TC11	-0.579827	4.55698e-07	3.02931e-05	0.245344	0.331758	-0.086414	chr17	76568927	+	cg01883155_TC11		OpenSea	exon_1	LOC122455342	NM_001395979.1	exon_1;TSS1500	ENSG00000284526;ENSG00000267078.1	ENST00000640006.1;ENST00000588104.1
cg01898222_BC21	-0.234809	0.00172901	0.0106632	0.638228	0.693988	-0.0557591	chr2	101596480	-	cg01898222_BC21		OpenSea
cg01899510_TC21	0.313598	2.89559e-08	4.27187e-06	0.62649	0.573198	0.0532922	chr5	139293022	-	cg01899510_TC21	chr5:139293473-139294619	Shore	TSS1500;TSS1500;TSS1500	MATR3;MATR3;MATR3	NM_018834.6;NM_001194956.2;NM_001194955.2	TSS1500;TSS1500;TSS1500;TSS1500;TSS1500;TSS1500;TSS1500;TSS1500;TSS1500;TSS1500;TSS1500;TSS1500;TSS1500;TSS1500;TSS1500;TSS1500;TSS1500	ENSG00000015479.20;ENSG00000015479.20;ENSG00000015479.20;ENSG00000015479.20;ENSG00000015479.20;ENSG00000015479.20;ENSG00000015479.20;ENSG00000015479.20;ENSG00000015479.20;ENSG00000015479.20;ENSG00000015479.20;ENSG00000015479.20;ENSG00000015479.20;ENSG00000015479.20;ENSG00000015479.20;ENSG00000015479.20;ENSG00000015479.20	ENST00000512876.5;ENST00000513678.5;ENST00000513121.1;ENST00000504045.5;ENST00000504311.5;ENST00000502499.5;ENST00000510056.5;ENST00000511249.5;ENST00000394805.8;ENST00000507860.1;ENST00000509918.5;ENST00000511978.5;ENST00000503811.5;ENST00000618441.5;ENST00000508689.1;ENST00000514528.5;ENST00000504643.5
cg01899620_BC21	0.319566	0.00188413	0.0113529	0.677032	0.62561	0.0514217	chr13	113035108	-	cg01899620_BC21	chr13:113033107-113033514	Shore
cg01916786_TC21	-0.336193	0.000103944	0.00141819	0.642658	0.712017	-0.0693595	chr7	85720772	-	cg01916786_TC21		OpenSea
cg01922838_TC21	-0.435972	1.74709e-08	2.97521e-06	0.676874	0.735084	-0.05821	chr8	28016704	+	cg01922838_TC21		OpenSea
cg01926308_BC21	0.386345	3.10682e-10	1.71975e-07	0.657678	0.596807	0.0608702	chr12	68627979	-	cg01926308_BC21		OpenSea	TSS1500	SNORA70G	NR_033335.1	TSS1500;TSS1500	ENSG00000234040.3;ENSG00000206650.1	ENST00000427342.3;ENST00000383923.1
cg01930163_TC21	-0.255953	6.78051e-05	0.00104474	0.557273	0.613161	-0.0558874	chr17	43396235	+	cg01930163_TC21	chr17:43398852-43399347;chr17:43399902-43400114	Shelf				TSS200	ENSG00000252882.1	ENST00000517073.1
cg01930890_BC21	-0.308418	2.99523e-06	0.000115091	0.464738	0.525007	-0.0602687	chr7	28292755	+	cg01930890_BC21		OpenSea
cg01934408_TC21	-0.305141	0.00107805	0.00757451	0.444059	0.494347	-0.0502884	chr1	6025739	+	cg01934408_TC21	chr1:6026184-6026434	Shore	TSS1500;TSS1500	KCNAB2;KCNAB2	NM_172130.3;NM_003636.4	TSS1500;TSS1500;TSS1500;TSS1500;TSS1500;TSS1500;TSS1500;TSS1500;TSS1500;TSS1500;TSS1500;TSS1500;TSS1500	ENSG00000069424.16;ENSG00000069424.16;ENSG00000069424.16;ENSG00000069424.16;ENSG00000069424.16;ENSG00000069424.16;ENSG00000069424.16;ENSG00000069424.16;ENSG00000069424.16;ENSG00000069424.16;ENSG00000069424.16;ENSG00000069424.16;ENSG00000069424.16	ENST00000428161.6;ENST00000352527.6;ENST00000663169.1;ENST00000653635.1;ENST00000661248.1;ENST00000656198.1;ENST00000602612.5;ENST00000481789.2;ENST00000656746.1;ENST00000666299.1;ENST00000665338.1;ENST00000652845.1;ENST00000655703.1
cg01937395_TC21	0.391636	4.62939e-06	0.000156377	0.777591	0.726332	0.0512589	chr22	49822378	+	cg01937395_TC21	chr22:49823509-49824015	Shore
cg01950077_TC21	-0.338601	2.78607e-07	2.14968e-05	0.619545	0.670473	-0.0509284	chr6	109289729	-	cg01950077_TC21	chr6:109290246-109290653;chr6:109290788-109291027	Shore				exon_1;TSS1500	PTCHD3P3;ENSG00000203799.14	ENST00000403073.1;ENST00000514758.5
cg01963573_BC21	0.470269	7.07913e-10	3.03196e-07	0.802635	0.750972	0.0516626	chr6	107067721	+	cg01963573_BC21	chr6:107068758-107070047;chr6:107070127-107070363	Shore	3UTR;3UTR;exon_5;exon_4	BEND3;BEND3;BEND3;BEND3	NM_001080450.3;NM_001367314.1;NM_001080450.3;NM_001367314.1	3UTR;3UTR;exon_4;exon_5	BEND3;BEND3;BEND3;BEND3	ENST00000369042.6;ENST00000429433.3;ENST00000369042.6;ENST00000429433.3
cg01992382_TC11	0.481127	0.00287811	0.0154328	0.369117	0.305797	0.0633201	chr6	32096435	-	cg01992382_TC11	chr6:32095756-32097267	Island	exon_3;exon_3	TNXB;TNXB	NM_001365276.2_8;NM_019105.8_8	exon_3;exon_3;exon_3;exon_2;exon_3;exon_2	TNXB;TNXB;TNXB;TNXB;TNXB;TNXB	ENST00000644971.2;ENST00000647633.1;ENST00000375244.7;ENST00000613214.4;ENST00000479795.1;ENST00000486148.1
cg02010481_BC21	-0.166389	0.000853175	0.0063943	0.476353	0.529496	-0.0531429	chr7	28178905	+	cg02010481_BC21	chr7:28179411-28180619	Shore				TSS1500	ENSG00000234336.7	ENST00000455963.6
cg02015165_BC21	-0.325248	5.3512e-08	6.62158e-06	0.676551	0.731447	-0.0548961	chr1	223714971	-	cg02015165_BC21	chr1:223712288-223713121	Shore
cg02015873_TC21	0.339326	1.50328e-05	0.00035923	0.513821	0.457175	0.0566456	chr6	137045582	+	cg02015873_TC21	chr6:137044162-137044989	Shore	TSS1500;TSS1500;TSS1500;TSS1500	IL20RA;IL20RA;IL20RA;IL20RA	NM_001278722.2;NM_014432.4;NM_001278723.3;NM_001278724.4	TSS1500;TSS1500;TSS1500;TSS1500;TSS1500;TSS1500;TSS1500;TSS1500	ENSG00000016402.14;ENSG00000016402.14;ENSG00000016402.14;ENSG00000016402.14;ENSG00000016402.14;ENSG00000016402.14;ENSG00000016402.14;ENSG00000016402.14	ENST00000541547.5;ENST00000316649.10;ENST00000367748.4;ENST00000468393.5;ENST00000635289.1;ENST00000367746.3;ENST00000461799.1;ENST00000460306.1
cg02019114_TC21	0.421185	3.2408e-08	4.62878e-06	0.784604	0.732757	0.051847	chr1	41260774	+	cg02019114_TC21		OpenSea				exon_2;exon_2;TSS200	SCMH1-DT;SCMH1-DT;ENSG00000235358.2	ENST00000425554.1;ENST00000670398.1;ENST00000422305.1
cg02044621_BC21	0.471515	8.79379e-11	6.95324e-08	0.678913	0.600897	0.0780159	chr11	62685359	-	cg02044621_BC21	chr11:62687601-62688396	Shelf
cg02054408_BC21	-0.341459	0.00357158	0.0180685	0.676773	0.737823	-0.0610495	chr1	226989380	+	cg02054408_BC21		OpenSea
cg02076100_TC21	-0.428933	0.000449459	0.00403447	0.167867	0.219144	-0.0512772	chr3	77320506	+	cg02076100_TC21		OpenSea
cg02076776_TC21	-0.379026	3.53833e-06	0.000129385	0.770205	0.827413	-0.0572084	chr2	86160758	+	cg02076776_TC21		OpenSea				TSS1500	ENSG00000200241.1	ENST00000363371.1
cg02078164_BC11	-0.46474	4.75604e-05	0.000811323	0.761019	0.812138	-0.0511191	chr7	158189532	+	cg02078164_BC11	chr7:158188094-158188770	Shore
cg02083831_BC21	-0.437496	0.00186515	0.0112696	0.544702	0.610304	-0.0656016	chr11	120097321	-	cg02083831_BC21		OpenSea
cg02096172_TC21	-0.527093	6.02986e-07	3.70553e-05	0.828424	0.883782	-0.0553583	chr6	6893930	-	cg02096172_TC21		OpenSea
cg02099474_BC21	-0.507813	0.000114497	0.00152009	0.309389	0.384961	-0.0755722	chr7	988354	+	cg02099474_BC21	chr7:984385-984597;chr7:984970-985258;chr7:986531-986759;chr7:987141-987514;chr7:989829-990689	Shore	exon_8	CYP2W1	NM_017781.3	exon_8;exon_8;exon_4	CYP2W1;CYP2W1;CYP2W1	ENST00000308919.12;ENST00000340150.10;ENST00000415893.1
cg02100965_TC21	-0.282525	0.000700311	0.00554576	0.603917	0.676219	-0.0723023	chr6	132736504	-	cg02100965_TC21		OpenSea				exon_1	VNN3P	ENST00000673794.1
cg02107279_BC21	-0.543297	0.00616395	0.0269021	0.167928	0.223621	-0.0556927	chr5	14870640	-	cg02107279_BC21	chr5:14871282-14871502;chr5:14871757-14872262	Shore				exon_1;3UTR;TSS1500	ANKH;ANKH;ENSG00000154122.14	ENST00000505140.1;ENST00000505140.1;ENST00000647541.1
cg02108623_BC21	-0.224076	0.000247963	0.00262993	0.329455	0.381337	-0.0518815	chr6	106087550	+	cg02108623_BC21	chr6:106086261-106086510	Shore				TSS200;TSS200;TSS1500	ENSG00000057657.17;ENSG00000057657.17;ENSG00000057657.17	ENST00000424894.1;ENST00000648754.1;ENST00000489365.1
cg02111865_BC21	-0.30538	9.11481e-05	0.00129129	0.752062	0.809397	-0.0573352	chr2	30149124	-	cg02111865_BC21	chr2:30146445-30148055	Shore
cg02128091_BC21	0.534438	2.35842e-13	1.12088e-09	0.834291	0.775507	0.058784	chr21	43592160	+	cg02128091_BC21		OpenSea
cg02135112_TC21	-0.412218	0.00390921	0.0192996	0.658274	0.714533	-0.0562596	chr2	170409028	-	cg02135112_TC21		OpenSea				TSS1500	ENSG00000231898.9	ENST00000625968.2
cg02135861_TC11	-0.406768	2.13789e-05	0.000460467	0.168794	0.220747	-0.0519528	chr5	2752025	-	cg02135861_TC11	chr5:2748254-2756910	Island	exon_1;exon_1;TSS1500;TSS1500	C5orf38;C5orf38;IRX2;IRX2	NR_122125.2;NR_122126.2;NM_033267.5;NM_001134222.2	TSS200;TSS200;TSS1500;TSS1500;TSS1500;TSS1500;TSS1500;TSS1500;TSS1500	ENSG00000186493.14;ENSG00000186493.14;ENSG00000186493.14;ENSG00000186493.14;ENSG00000186493.14;ENSG00000186493.14;ENSG00000186493.14;ENSG00000170561.13;ENSG00000170561.13	ENST00000649739.1;ENST00000647681.1;ENST00000503940.5;ENST00000505106.5;ENST00000650439.1;ENST00000515640.5;ENST00000397835.4;ENST00000382611.10;ENST00000302057.6
cg02137956_BC21	-0.275766	2.40721e-07	1.93505e-05	0.747156	0.798109	-0.0509529	chr7	157300288	-	cg02137956_BC21	chr7:157299903-157300841	Island
cg02142805_BC21	-0.187458	0.000824028	0.00623762	0.576444	0.628586	-0.0521426	chr1	234836604	-	cg02142805_BC21		OpenSea				TSS1500	ENSG00000201638.2	ENST00000364768.2
cg02143429_BC21	0.472371	2.76406e-07	2.13867e-05	0.634129	0.559802	0.0743269	chr15	60449057	+	cg02143429_BC21		OpenSea	exon_10;exon_10;exon_10	ICE2;ICE2;ICE2	NM_001018089.3;NM_024611.6;NR_147171.2	exon_10;exon_10;exon_2;3UTR;TSS200	ICE2;ICE2;ICE2;ICE2;ENSG00000128915.12	ENST00000261520.9;ENST00000558181.5;ENST00000561328.1;ENST00000558181.5;ENST00000561144.1
cg02144660_TC21	-0.214221	2.78252e-05	0.000554835	0.68313	0.738873	-0.0557433	chr1	234976248	-	cg02144660_TC21		OpenSea
cg02153855_BC21	-0.201264	0.000372896	0.00352904	0.555694	0.606866	-0.0511727	chr1	10981013	-	cg02153855_BC21		OpenSea
cg02187666_TC21	0.449955	2.90583e-06	0.000112715	0.689912	0.628158	0.0617545	chr6	160817449	-	cg02187666_TC21		OpenSea
cg02191659_BC21	-0.293783	0.000167585	0.00198928	0.233664	0.284082	-0.0504178	chr17	10251312	+	cg02191659_BC21		OpenSea
cg02193146_BC21	-0.4156	0.000150749	0.00184586	0.684377	0.734392	-0.0500153	chr1	110209635	-	cg02193146_BC21	chr1:110209634-110212172	Island	exon_1;TSS1500;TSS1500;TSS1500;TSS1500;TSS1500	KCNC4-DT;KCNC4;KCNC4;KCNC4;KCNC4;KCNC4	NR_046546.1;NM_001377331.1;NM_001039574.3;NM_001377330.1;NM_004978.6;NR_036437.2	exon_1;TSS1500	KCNC4-DT;ENSG00000116396.15	ENST00000455967.1;ENST00000438661.3
cg02194754_TC21	-0.269373	0.000153898	0.00187356	0.774153	0.826171	-0.0520175	chr1	239910095	+	cg02194754_TC21		OpenSea	exon_5;3UTR;exon_8;3UTR;exon_7;3UTR;exon_6;3UTR;exon_5;3UTR;exon_6;3UTR;exon_7;3UTR;exon_7;3UTR;exon_7;3UTR;exon_6;3UTR	CHRM3;CHRM3;CHRM3;CHRM3;CHRM3;CHRM3;CHRM3;CHRM3;CHRM3;CHRM3;CHRM3;CHRM3;CHRM3;CHRM3;CHRM3;CHRM3;CHRM3;CHRM3;CHRM3;CHRM3	NM_000740.4;NM_000740.4;NM_001347716.2;NM_001347716.2;NM_001375978.1;NM_001375978.1;NM_001375979.1;NM_001375979.1;NM_001375980.1;NM_001375980.1;NM_001375981.1;NM_001375981.1;NM_001375982.1;NM_001375982.1;NM_001375983.1;NM_001375983.1;NM_001375984.1;NM_001375984.1;NM_001375985.1;NM_001375985.1	exon_7;exon_5;3UTR;3UTR	CHRM3;CHRM3;CHRM3;CHRM3	ENST00000676153.1;ENST00000255380.8;ENST00000255380.8;ENST00000676153.1
cg02197293_TC11	-0.550592	4.63712e-06	0.000156566	0.170808	0.231542	-0.0607338	chr19	39032518	-	cg02197293_TC11	chr19:39031624-39032587	Island	5UTR;exon_1	FBXO27;FBXO27	NM_178820.5;NM_178820.5	exon_1;exon_1;5UTR;5UTR;TSS1500;TSS1500	FBXO27;FBXO27;FBXO27;FBXO27;ENSG00000161243.9;ENSG00000161243.9	ENST00000292853.9;ENST00000509137.6;ENST00000292853.9;ENST00000509137.6;ENST00000594770.5;ENST00000595166.1
cg02206980_BC21	-0.217156	0.0133779	0.0474499	0.606342	0.657818	-0.051476	chr6	13573802	+	cg02206980_BC21	chr6:13574206-13574878	Shore	TSS1500;TSS1500;TSS1500;TSS1500;TSS1500;TSS1500;TSS1500;TSS1500;TSS1500;TSS1500;TSS1500;TSS1500;TSS1500;TSS1500;TSS1500;TSS1500;TSS1500;TSS1500;TSS1500;TSS1500;TSS1500;TSS1500;TSS1500;TSS1500;TSS1500;TSS1500	SIRT5;SIRT5;SIRT5;SIRT5;SIRT5;SIRT5;SIRT5;SIRT5;SIRT5;SIRT5;SIRT5;SIRT5;SIRT5;SIRT5;SIRT5;SIRT5;SIRT5;SIRT5;SIRT5;SIRT5;SIRT5;SIRT5;SIRT5;SIRT5;SIRT5;SIRT5	NM_001376808.1;NM_001376802.1;NM_001376815.1;NM_001376813.1;NM_001376810.1;NM_001376803.1;NM_001376812.1;NM_001376804.1;NM_001376805.1;NM_001376806.1;NM_001376814.1;NM_001376807.1;NM_001376811.1;NM_012241.5;NM_031244.3;NM_001242827.1;NM_001193267.2;NM_001376800.1;NM_001376801.1;NM_001376809.1;NM_001376799.1;NM_001376798.1;NR_164856.1;NR_164852.1;NR_164853.1;NR_164854.1	TSS1500;TSS1500;TSS1500;TSS1500;TSS1500;TSS1500;TSS1500;TSS1500;TSS1500;TSS1500;TSS1500;TSS1500;TSS1500;TSS1500;TSS1500;TSS1500;TSS1500;TSS1500;TSS1500;TSS1500;TSS1500;TSS1500;TSS1500	ENSG00000124523.17;ENSG00000124523.17;ENSG00000124523.17;ENSG00000124523.17;ENSG00000124523.17;ENSG00000124523.17;ENSG00000124523.17;ENSG00000124523.17;ENSG00000124523.17;ENSG00000124523.17;ENSG00000124523.17;ENSG00000124523.17;ENSG00000124523.17;ENSG00000124523.17;ENSG00000124523.17;ENSG00000124523.17;ENSG00000124523.17;ENSG00000124523.17;ENSG00000124523.17;ENSG00000124523.17;ENSG00000124523.17;…	ENST00000680432.1;ENST00000681012.1;ENST00000397350.7;ENST00000680442.1;ENST00000680754.1;ENST00000679658.1;ENST00000681243.1;ENST00000680747.1;ENST00000681231.1;ENST00000679922.1;ENST00000680852.1;ENST00000379250.10;ENST00000681818.1;ENST00000680402.1;ENST00000679663.1;ENST00000359782.8;ENST00000606427.5;ENST00000379262.8;ENST00000606117.2;ENST00000680937.1;ENST00000681905.1;ENST00000680707.1;EN…
cg02210151_TC21	-0.665302	0.00123279	0.00834953	0.680533	0.759801	-0.0792679	chr10	121596527	+	cg02210151_TC21	chr10:121597102-121598771	Shore	5UTR;exon_1	FGFR2;FGFR2	NM_001144915.2;NM_001144915.2	exon_1;exon_1;exon_1;exon_1;5UTR;5UTR;5UTR;5UTR;TSS1500	FGFR2;FGFR2;FGFR2;FGFR2;FGFR2;FGFR2;FGFR2;FGFR2;ENSG00000066468.24	ENST00000357555.9;ENST00000682550.1;ENST00000683211.1;ENST00000683035.1;ENST00000357555.9;ENST00000682550.1;ENST00000683035.1;ENST00000683211.1;ENST00000351936.11
cg02214188_TC21	-0.645953	3.10752e-11	3.38724e-08	0.25697	0.344245	-0.087275	chr4	103099792	-	cg02214188_TC21		OpenSea	5UTR;exon_1	BDH2;BDH2	NM_020139.4;NM_020139.4	exon_1;exon_1;exon_1;exon_1;exon_1;exon_1;exon_1;exon_1;exon_1;5UTR;5UTR;5UTR;5UTR;5UTR	BDH2;BDH2;BDH2;BDH2;BDH2;BDH2;BDH2;BDH2;BDH2;BDH2;BDH2;BDH2;BDH2;BDH2	ENST00000296424.9;ENST00000492366.5;ENST00000464039.5;ENST00000475058.5;ENST00000506521.5;ENST00000511354.5;ENST00000504285.5;ENST00000509245.1;ENST00000513518.1;ENST00000296424.9;ENST00000506521.5;ENST00000511354.5;ENST00000504285.5;ENST00000509245.1
cg02215815_BC11	-0.790236	7.0146e-13	2.23054e-09	0.105062	0.165264	-0.0602026	chr16	28951462	+	cg02215815_BC11	chr16:28950592-28951470	Island
cg02216433_TC21	0.342835	1.5448e-07	1.41002e-05	0.670806	0.614847	0.0559587	chr1	242056033	+	cg02216433_TC21	chr1:242056982-242057313;chr1:242057447-242057698	Shore				TSS1500	ENSG00000224625.2	ENST00000436895.1
cg02224047_TC21	0.50282	1.55476e-09	5.34788e-07	0.767158	0.701297	0.0658607	chr7	102240454	+	cg02224047_TC21	chr7:102239314-102239715	Shore
cg02232122_BC21	0.320516	5.15633e-08	6.44417e-06	0.575317	0.5248	0.0505172	chr1	42844764	+	cg02232122_BC21	chr1:42846587-42846842	Shore	exon_12;3UTR;exon_11;3UTR	ERMAP;ERMAP;ERMAP;ERMAP	NM_001017922.2;NM_001017922.2;NM_018538.4;NM_018538.4	exon_12;exon_11;exon_11;exon_9;3UTR;3UTR	ERMAP;ERMAP;ERMAP;ERMAP;ERMAP;ERMAP	ENST00000372517.8;ENST00000487556.6;ENST00000372514.7;ENST00000328249.3;ENST00000372514.7;ENST00000372517.8
cg02264319_TC21	-0.296139	0.00201806	0.0119354	0.211438	0.26416	-0.0527221	chr12	8991878	-	cg02264319_TC21		OpenSea				TSS200	ENSG00000139187.10	ENST00000543895.1
cg02268013_BC21	0.377742	1.78086e-06	7.96541e-05	0.490974	0.430094	0.0608793	chr9	69035415	+	cg02268013_BC21	chr9:69035730-69036260	Shore	TSS1500;TSS1500	FXN;FXN	NM_000144.5;NM_181425.3	TSS1500;TSS1500;TSS1500;TSS1500;TSS1500;TSS1500;TSS1500;TSS1500;TSS1500;TSS1500;TSS1500;TSS1500	ENSG00000285130.2;ENSG00000285130.2;ENSG00000285130.2;ENSG00000285130.2;ENSG00000285130.2;ENSG00000285130.2;ENSG00000285130.2;ENSG00000165060.15;ENSG00000165060.15;ENSG00000165060.15;ENSG00000165060.15;ENSG00000165060.15	ENST00000642330.1;ENST00000643352.1;ENST00000645088.1;ENST00000642889.1;ENST00000646862.1;ENST00000644977.1;ENST00000643765.1;ENST00000644653.1;ENST00000484259.3;ENST00000396366.6;ENST00000377270.8;ENST00000498653.5
cg02270332_TC21	-1.00472	1.23995e-08	2.33484e-06	0.607591	0.758974	-0.151383	chr6	106027187	+	cg02270332_TC21		OpenSea
cg02286081_TC21	-0.32099	3.51963e-05	0.000655928	0.315189	0.369664	-0.0544746	chr6	33076064	+	cg02286081_TC21		OpenSea	exon_1	HLA-DPB1	NM_002121.6_8	exon_1;exon_1	HLA-DPB1;HLA-DPB1	ENST00000418931.7;ENST00000469120.1
cg02290163_BC21	-0.319942	0.000215625	0.00238278	0.681506	0.748665	-0.067159	chr2	177171556	+	cg02290163_BC21		OpenSea
cg02290262_BC21	-0.314621	0.00170502	0.0105584	0.599431	0.651343	-0.0519122	chr1	12186142	+	cg02290262_BC21		OpenSea
cg02292912_TC21	0.391616	3.10158e-09	8.75136e-07	0.733898	0.679815	0.0540835	chr4	142436193	-	cg02292912_TC21		OpenSea
cg02300840_TC21	0.422353	2.69311e-05	0.00054192	0.390427	0.326236	0.0641908	chr9	23829437	-	cg02300840_TC21		OpenSea				TSS1500	ENSG00000231460.2	ENST00000423440.2
cg02303386_BC21	0.406639	1.84203e-07	1.60579e-05	0.572276	0.519734	0.0525425	chr16	74701690	-	cg02303386_BC21	chr16:74700254-74700674	Shore	TSS1500;TSS1500	MLKL;MLKL	NM_152649.4;NM_001142497.3	TSS1500;TSS1500;TSS1500;TSS1500	ENSG00000168404.13;ENSG00000168404.13;ENSG00000168404.13;ENSG00000168404.13	ENST00000306247.11;ENST00000308807.12;ENST00000573267.1;ENST00000575686.1
cg02304281_BC21	-0.457195	0.00210342	0.0123024	0.35807	0.412294	-0.0542248	chr2	758617	+	cg02304281_BC21		OpenSea
cg02307823_TC21	-0.317095	5.85391e-05	0.000940337	0.816707	0.869708	-0.053002	chr10	87916144	+	cg02307823_TC21		OpenSea
cg02323735_TC21	-0.222975	0.000195365	0.00222029	0.530867	0.584932	-0.0540646	chr7	5458302	+	cg02323735_TC21		OpenSea
cg02325318_BC11	-0.686766	3.5153e-13	1.37501e-09	0.146655	0.211147	-0.0644915	chr14	96039299	-	cg02325318_BC11	chr14:96038974-96040065	Island	TSS200;TSS200;TSS200;TSS200	C14orf132;C14orf132;C14orf132;C14orf132	NM_001282464.2;NM_001252507.3;NM_001282463.2;NM_001289139.2	TSS200;TSS200;TSS200;TSS200	ENSG00000227051.7;ENSG00000227051.7;ENSG00000227051.7;ENSG00000227051.7	ENST00000553764.1;ENST00000555004.3;ENST00000556728.1;ENST00000553782.1
cg02342045_BC21	-0.246963	2.60071e-07	2.04777e-05	0.53689	0.587676	-0.0507855	chr2	3304072	-	cg02342045_BC21		OpenSea
cg02348282_BC21	0.458238	8.13395e-12	1.25927e-08	0.451092	0.378487	0.0726055	chr6	64301790	-	cg02348282_BC21		OpenSea
cg02348563_BC21	0.366514	2.58222e-05	0.000526211	0.718388	0.667123	0.0512653	chr2	3620976	+	cg02348563_BC21		OpenSea
cg02348818_BC21	-0.194251	0.00321194	0.0167271	0.671765	0.723473	-0.0517084	chr4	139891116	-	cg02348818_BC21		OpenSea
cg02354293_BC21	0.488324	2.29027e-08	3.60699e-06	0.827842	0.772273	0.0555689	chr3	148820895	-	cg02354293_BC21		OpenSea
cg02355366_BC21	-0.722015	1.24879e-05	0.00031469	0.699269	0.772676	-0.073407	chr16	15509246	-	cg02355366_BC21		OpenSea
cg02360300_BC11	-0.354929	4.32121e-08	5.67685e-06	0.404917	0.46971	-0.0647925	chr16	527976	+	cg02360300_BC11	chr16:526725-528511	Island	5UTR;exon_1;TSS1500	CAPN15;CAPN15;LINC00235	NM_005632.3_2;NM_005632.3_2;NR_024121.1_2	exon_1;exon_1;exon_1;exon_1;5UTR;5UTR;5UTR;TSS1500	CAPN15;CAPN15;CAPN15;CAPN15;CAPN15;CAPN15;CAPN15;ENSG00000277142.1	ENST00000219611.7;ENST00000562370.5;ENST00000567216.5;ENST00000568988.5;ENST00000219611.7;ENST00000562370.5;ENST00000568988.5;ENST00000622160.1
cg02364450_BC21	-0.205941	1.25194e-05	0.000315196	0.71517	0.7659	-0.0507299	chr6	30704104	-	cg02364450_BC21		OpenSea	exon_10	MDC1	NM_014641.3_8	exon_10;TSS200	MDC1;ENSG00000137337.16	ENST00000376406.8;ENST00000489540.1
cg02366189_BC21	-0.200393	0.000364494	0.00347112	0.685224	0.736149	-0.0509251	chr17	17433424	+	cg02366189_BC21		OpenSea
cg02380223_TC21	-0.293347	0.000126222	0.00162827	0.516938	0.569665	-0.0527271	chr2	7004455	-	cg02380223_TC21		OpenSea
cg02386311_TC21	-0.252051	4.43735e-08	5.79451e-06	0.491942	0.547772	-0.0558299	chr16	11979440	-	cg02386311_TC21	chr16:11976400-11977013	Shelf
cg02396192_BC21	-0.386988	3.45163e-08	4.84351e-06	0.580562	0.641776	-0.061214	chr7	155066839	+	cg02396192_BC21	chr7:155070087-155070364	Shelf
cg02399371_BC21	-0.314163	1.54452e-06	7.17891e-05	0.51188	0.561965	-0.0500847	chr17	81333075	-	cg02399371_BC21		OpenSea
cg02403137_BC21	-0.305439	1.64939e-09	5.56939e-07	0.702024	0.75895	-0.0569257	chr7	155220008	+	cg02403137_BC21		OpenSea
cg02405054_TC21	0.350653	2.50973e-09	7.51813e-07	0.651535	0.595977	0.0555579	chr2	9301245	-	cg02405054_TC21		OpenSea
cg02406277_TC21	-0.335429	0.00049202	0.0043038	0.640411	0.709268	-0.0688572	chr12	52455971	+	cg02406277_TC21		OpenSea
cg02408496_TC21	-0.365362	6.44091e-05	0.00100728	0.32837	0.380322	-0.051952	chr17	66541981	-	cg02408496_TC21		OpenSea
cg02420069_BC21	-0.366124	0.000200114	0.00225874	0.35389	0.405064	-0.0511739	chr11	77127703	+	cg02420069_BC21		OpenSea	TSS1500;TSS1500;TSS1500	MYO7A;MYO7A;MYO7A	NM_001127180.2;NM_000260.4;NM_001369365.1	TSS1500;TSS1500;TSS1500	ENSG00000137474.23;ENSG00000137474.23;ENSG00000137474.23	ENST00000409709.9;ENST00000458637.6;ENST00000409619.6
cg02423856_BC21	-0.422754	4.96977e-06	0.000164279	0.479946	0.573452	-0.0935063	chr10	33507070	-	cg02423856_BC21		OpenSea
cg02426739_TC11	0.549012	0.00291432	0.0155739	0.8211	0.767304	0.0537963	chr12	131800807	-	cg02426739_TC11	chr12:131799909-131800140;chr12:131801427-131801982	Shore
cg02427933_BC21	-1.531	0.00836097	0.0336343	0.362824	0.493399	-0.130576	chr20	44683791	-	cg02427933_BC21		OpenSea
cg02435083_TC21	-0.203334	0.000310607	0.00309379	0.70064	0.754676	-0.0540363	chr16	8849579	-	cg02435083_TC21		OpenSea	exon_1	LOC100130283	NR_147908.1	exon_6;exon_6;exon_7;exon_1;exon_1;3UTR;3UTR;3UTR;TSS1500	PMM2;PMM2;PMM2;PMM2;PMM2;PMM2;PMM2;PMM2;ENSG00000260350.1	ENST00000683094.1;ENST00000682393.1;ENST00000683274.1;ENST00000683761.1;ENST00000565934.2;ENST00000682393.1;ENST00000683094.1;ENST00000683274.1;ENST00000567942.1
cg02445968_BC11	-0.600067	0.00211249	0.0123412	0.81598	0.867288	-0.0513081	chr10	1406833	+	cg02445968_BC11		OpenSea
cg02447462_TC11	-0.565814	0.00038454	0.00360795	0.459082	0.533164	-0.0740813	chr19	861071	-	cg02447462_TC11	chr19:860517-862123;chr19:862930-863227	Island				TSS1500	ENSG00000197766.9	ENST00000695946.1
cg02454025_BC21	-0.497354	0.000914748	0.00672453	0.715177	0.772096	-0.0569191	chr1	10982144	-	cg02454025_BC21		OpenSea	TSS200	C1orf127	NM_001170754.2	TSS200	ENSG00000175262.15	ENST00000377004.9
cg02475699_TC21	-0.177728	1.98883e-05	0.00043765	0.647314	0.698153	-0.0508385	chr9	35644699	-	cg02475699_TC21	chr9:35646747-35647216	Shelf
cg02478731_TC21	-0.306514	2.86516e-06	0.000111579	0.379932	0.434525	-0.0545925	chr17	43555023	+	cg02478731_TC21		OpenSea
cg02484732_TC21	-1.77623	0.0003768	0.00355567	0.21547	0.444736	-0.229266	chr6	56231400	-	cg02484732_TC21		OpenSea
cg02485287_BC21	-0.228805	0.00364103	0.0183247	0.660563	0.716157	-0.0555934	chr2	16862613	-	cg02485287_BC21		OpenSea
cg02494047_BC21	-0.980993	0.00133697	0.0088587	0.0773918	0.138906	-0.0615143	chr2	18178835	+	cg02494047_BC21		OpenSea
cg02501911_BC21	-0.264185	1.4276e-05	0.000346456	0.621154	0.674241	-0.0530866	chr2	108581031	+	cg02501911_BC21		OpenSea
cg02506984_BC21	-0.332554	4.18599e-06	0.000145623	0.780592	0.838601	-0.0580089	chr7	151516078	+	cg02506984_BC21	chr7:151518982-151520815	Shelf
cg02541778_TC11	-0.502397	6.98984e-09	1.55135e-06	0.224054	0.285658	-0.0616039	chr8	54470341	-	cg02541778_TC11	chr8:54466368-54467626;chr8:54470079-54470629	Island				exon_2	ENSG00000274310	ENST00000610741.1
cg02549602_BC21	-0.22875	8.52128e-05	0.00122979	0.736404	0.794253	-0.0578485	chr2	24482480	+	cg02549602_BC21		OpenSea
cg02550950_TC21	-0.314347	0.0111701	0.0415768	0.405964	0.46144	-0.0554752	chr2	196257380	+	cg02550950_TC21		OpenSea
cg02551170_TC21	0.453544	5.32396e-10	2.46279e-07	0.714707	0.648483	0.0662241	chr2	24676526	-	cg02551170_TC21		OpenSea
cg02551604_TC21	-0.379122	5.76628e-07	3.58568e-05	0.287264	0.343757	-0.0564935	chr5	132496053	-	cg02551604_TC21	chr5:132496663-132497202	Shore
cg02553537_BC21	0.390267	1.64908e-09	5.56939e-07	0.712775	0.657641	0.0551334	chr5	141303344	-	cg02553537_BC21	chr5:141303628-141304206	Shore	exon_1	SLC25A2	NM_031947.4	exon_1	SLC25A2	ENST00000239451.7
cg02562419_BC11	0.522055	9.40925e-11	7.31703e-08	0.837147	0.786781	0.0503666	chr6	158628594	-	cg02562419_BC11		OpenSea
cg02567375_TC21	0.31336	1.19785e-08	2.27573e-06	0.531964	0.477966	0.0539975	chr17	15884630	+	cg02567375_TC21		OpenSea
cg02568557_BC21	0.365338	5.06274e-08	6.35991e-06	0.571221	0.513202	0.058019	chr11	129419035	+	cg02568557_BC21		OpenSea
cg02568977_TC21	-0.279474	0.000156202	0.00189292	0.654123	0.707083	-0.0529591	chr7	36281051	+	cg02568977_TC21		OpenSea				TSS200	ENSG00000122547.11	ENST00000487069.5
cg02573659_TC21	-0.196769	0.00124655	0.0084169	0.457319	0.513225	-0.0559059	chr13	77516509	+	cg02573659_TC21		OpenSea
cg02589406_BC21	-0.480767	1.80995e-07	1.58467e-05	0.56084	0.639546	-0.0787064	chr5	119036325	-	cg02589406_BC21		OpenSea				TSS1500	ENSG00000172869.15	ENST00000509902.5
cg02600963_BC21	-0.185544	0.00010639	0.00144227	0.576658	0.626912	-0.0502539	chr2	28274977	-	cg02600963_BC21		OpenSea
cg02605007_BC11	-0.501812	4.4573e-05	0.000774194	0.210253	0.267908	-0.0576557	chr19	10430628	+	cg02605007_BC11	chr19:10430588-10431044;chr19:10431986-10432444	Island	TSS1500	PDE4A	NM_001111308.1	TSS1500	ENSG00000065989.16	ENST00000293683.9
cg02605760_TC11	-0.476165	1.28018e-05	0.000320236	0.460729	0.54745	-0.0867206	chr7	73309157	+	cg02605760_TC11	chr7:73308330-73308955;chr7:73312828-73313444	Shore	TSS1500;TSS1500;TSS1500;TSS1500	NSUN5;NSUN5;NSUN5;NSUN5	NM_018044.5;NM_148956.4;NM_001168347.3;NM_001168348.3	TSS1500;TSS1500;TSS1500;TSS1500;TSS1500;TSS1500	ENSG00000130305.17;ENSG00000130305.17;ENSG00000130305.17;ENSG00000130305.17;ENSG00000130305.17;ENSG00000130305.17	ENST00000438747.7;ENST00000428206.5;ENST00000471461.5;ENST00000252594.10;ENST00000310326.8;ENST00000455763.1
cg02613435_BC11	-1.03817	0.0015796	0.00999699	0.172613	0.248859	-0.0762463	chr10	100997220	+	cg02613435_BC11	chr10:100996949-101000041	Island	5UTR;exon_1;5UTR;exon_1;TSS1500;TSS1500;TSS1500;TSS1500	LZTS2;LZTS2;LZTS2;LZTS2;LZTS2;LZTS2;LZTS2;LZTS2	NM_001394945.1;NM_001394945.1;NM_032429.4;NM_032429.4;NM_001394946.1;NM_001394950.1;NM_001394944.1;NM_001318099.2	exon_1;exon_1;5UTR;TSS1500;TSS1500	LZTS2;LZTS2;LZTS2;ENSG00000107816.17;ENSG00000107816.17	ENST00000370223.7;ENST00000489526.1;ENST00000370223.7;ENST00000429732.5;ENST00000481129.1
cg02613678_BC21	-0.295535	0.00190869	0.0114635	0.682281	0.735861	-0.0535803	chr2	29318161	+	cg02613678_BC21		OpenSea				TSS1500	ENSG00000286963.1	ENST00000655343.1
cg02615394_BC21	-0.332503	0.0065127	0.0280144	0.4142	0.479373	-0.0651724	chr2	29523153	-	cg02615394_BC21		OpenSea
cg02617881_TC21	-0.319223	1.67271e-08	2.8843e-06	0.576834	0.631207	-0.0543725	chr2	29848861	-	cg02617881_TC21		OpenSea
cg02622254_TC21	-0.203148	0.000278974	0.00286354	0.617328	0.668014	-0.050686	chr2	175030708	-	cg02622254_TC21		OpenSea
cg02625918_BC21	-0.293047	6.03894e-07	3.7093e-05	0.784381	0.835111	-0.0507309	chr2	30693099	-	cg02625918_BC21		OpenSea
cg02643433_BC21	-0.3998	0.000822153	0.00622758	0.29383	0.345012	-0.0511818	chr6	7543964	+	cg02643433_BC21	chr6:7541285-7543239	Shore				TSS1500	ENSG00000261189.3	ENST00000690863.2
cg02654003_BC21	-0.275351	6.41173e-05	0.00100393	0.584735	0.645433	-0.0606975	chr20	34222445	+	cg02654003_BC21		OpenSea
cg02656341_BC21	0.375272	5.35692e-06	0.000173103	0.700132	0.644379	0.0557526	chr6	13872203	+	cg02656341_BC21	chr6:13873534-13874031	Shore
cg02678768_BC11	-0.657258	0.00366841	0.018422	0.639245	0.729009	-0.0897639	chr17	76006863	+	cg02678768_BC11	chr17:76007098-76009413	Shore	3UTR;exon_22;3UTR;exon_22	EVPL;EVPL;EVPL;EVPL	NM_001320747.2;NM_001320747.2;NM_001988.4;NM_001988.4	exon_22;3UTR	EVPL;EVPL	ENST00000301607.8;ENST00000301607.8
cg02684341_TC21	-0.173745	0.0021521	0.012509	0.60314	0.658661	-0.0555209	chr13	21069967	+	cg02684341_TC21		OpenSea
cg02687114_BC21	0.606509	4.10919e-11	4.05416e-08	0.857022	0.801967	0.055055	chr2	37816931	-	cg02687114_BC21		OpenSea				exon_1	ENSG00000225402	ENST00000456500.1
cg02694058_TC21	-0.202956	0.00554713	0.0249174	0.462247	0.515218	-0.052971	chr8	19682743	-	cg02694058_TC21		OpenSea	exon_1;TSS200	CSGALNACT1;CSGALNACT1	NR_024040.3;NM_018371.5	exon_1;5UTR;TSS200	CSGALNACT1;CSGALNACT1;ENSG00000147408.16	ENST00000397998.7;ENST00000397998.7;ENST00000332246.10
cg02698580_BC11	-0.452623	0.000531949	0.00455266	0.754358	0.808088	-0.0537298	chr10	84256887	-	cg02698580_BC11		OpenSea
cg02711724_BC21	0.319611	5.58873e-07	3.50759e-05	0.526906	0.474891	0.0520147	chr8	129864830	+	cg02711724_BC21		OpenSea				exon_1	ENSG00000243402	ENST00000490340.1
cg02724317_BC21	-0.451101	1.03186e-05	0.000274914	0.145187	0.198985	-0.0537984	chr10	14602115	-	cg02724317_BC21	chr10:14603753-14604706	Shore
cg02725349_TC21	-0.226069	0.00190915	0.0114654	0.712688	0.768485	-0.0557977	chr2	210153915	+	cg02725349_TC21		OpenSea	exon_2;exon_2	KANSL1L;KANSL1L	NM_001307976.2;NM_152519.4	exon_2;exon_2;exon_2;exon_2;exon_2;TSS1500;TSS1500;TSS200	KANSL1L;KANSL1L;KANSL1L;KANSL1L;KANSL1L;ENSG00000144445.17;ENSG00000144445.17;ENSG00000144445.17	ENST00000281772.14;ENST00000418791.5;ENST00000457374.5;ENST00000452086.5;ENST00000453904.2;ENST00000428655.5;ENST00000438563.5;ENST00000415553.1
cg02731880_TC21	-0.207046	0.000143352	0.00178084	0.670813	0.724009	-0.0531961	chr15	64113005	-	cg02731880_TC21		OpenSea				TSS1500	ENSG00000201071.1	ENST00000364201.1
cg02738234_BC21	-0.243192	8.83137e-07	4.84061e-05	0.727992	0.78274	-0.0547482	chr2	43234222	-	cg02738234_BC21		OpenSea
cg02738594_TC21	-0.691878	7.00373e-10	3.01427e-07	0.627944	0.735312	-0.107368	chr1	209602405	+	cg02738594_TC21		OpenSea
cg02745692_TC21	-0.209804	0.0015018	0.00963813	0.59636	0.654217	-0.0578569	chr9	91060644	+	cg02745692_TC21		OpenSea
cg02746822_TC21	-0.383831	2.9935e-08	4.38416e-06	0.633053	0.704925	-0.0718715	chr8	10807135	-	cg02746822_TC21		OpenSea
cg02754945_TC21	-0.499577	0.000380342	0.00358049	0.354856	0.440196	-0.08534	chr1	152189409	-	cg02754945_TC21	chr1:152188845-152189452	Island				exon_1;exon_1;exon_1;exon_1;exon_1;exon_1;exon_1;exon_1;exon_1	FLG-AS1;FLG-AS1;FLG-AS1;FLG-AS1;FLG-AS1;FLG-AS1;FLG-AS1;FLG-AS1;FLG-AS1	ENST00000655109.1;ENST00000630125.3;ENST00000669062.1;ENST00000664213.1;ENST00000669830.1;ENST00000653548.1;ENST00000420707.5;ENST00000659844.1;ENST00000666686.1
cg02762945_BC21	-0.273477	4.7848e-07	3.13308e-05	0.755852	0.807512	-0.0516595	chr10	73862100	+	cg02762945_BC21		OpenSea				TSS1500;TSS1500	ENSG00000148660.22;ENSG00000148660.22	ENST00000433289.5;ENST00000700393.1
cg02787887_BC21	-0.270465	0.000379826	0.00357682	0.563343	0.615466	-0.0521228	chr3	194466366	-	cg02787887_BC21		OpenSea
cg02798394_BC21	-0.34254	9.0158e-06	0.00024996	0.59238	0.643465	-0.0510849	chr2	19774933	+	cg02798394_BC21		OpenSea
cg02800071_BC21	-0.355358	1.52924e-07	1.39928e-05	0.470251	0.523289	-0.0530375	chr1	202657270	-	cg02800071_BC21		OpenSea
cg02805463_TC21	-0.547767	0.00600484	0.0263942	0.272671	0.340005	-0.067334	chr2	50492418	-	cg02805463_TC21		OpenSea
cg02805499_BC21	0.404726	0.000212103	0.00235487	0.66278	0.594769	0.0680107	chr5	116778609	-	cg02805499_BC21		OpenSea
cg02820958_BC11	-0.879086	3.63334e-11	3.74781e-08	0.318474	0.455668	-0.137193	chr19	7099029	+	cg02820958_BC11	chr19:7098869-7099663	Island
cg02822894_TC21	-0.204816	0.00110874	0.00773201	0.59047	0.640885	-0.050414	chr2	105324002	-	cg02822894_TC21		OpenSea				TSS1500	ENSG00000235319.1	ENST00000433219.1
cg02823066_TC21	-0.346482	1.38474e-06	6.64519e-05	0.611475	0.664913	-0.0534388	chr12	102425970	+	cg02823066_TC21		OpenSea
cg02837860_BC21	0.514453	3.92511e-09	1.03237e-06	0.712097	0.640438	0.071659	chr2	54995626	-	cg02837860_BC21		OpenSea
cg02840834_BC21	0.387021	2.0434e-11	2.52286e-08	0.686649	0.630263	0.056386	chr7	94550467	-	cg02840834_BC21		OpenSea				TSS1500	ENSG00000127995.17	ENST00000471944.5
cg02847588_TC21	-0.196799	1.31933e-06	6.42432e-05	0.619947	0.670216	-0.0502689	chr1	8211937	+	cg02847588_TC21	chr1:8211936-8212142	Island
cg02849689_TC21	-0.228324	0.00213661	0.0124414	0.77333	0.824224	-0.0508937	chr11	59623384	+	cg02849689_TC21		OpenSea
cg02853905_BC21	-0.287233	0.000137527	0.00172938	0.317369	0.367999	-0.0506299	chr1	205363579	-	cg02853905_BC21		OpenSea
cg02860186_BC21	-0.207051	8.8759e-05	0.00126631	0.600226	0.654631	-0.054405	chr21	38504326	+	cg02860186_BC21		OpenSea
cg02868479_BC21	0.439578	0.00345289	0.0176273	0.792868	0.737859	0.0550093	chr17	205040	+	cg02868479_BC21	chr17:206328-207441	Shore
cg02872426_TC21	-0.472036	7.99454e-06	0.00022986	0.737201	0.793107	-0.0559057	chr6	110415569	-	cg02872426_TC21		OpenSea	5UTR;exon_1;5UTR;exon_1;5UTR;exon_1;5UTR;exon_1;5UTR;exon_1;5UTR;exon_1;5UTR;exon_1;5UTR;exon_1;exon_1	DDO;DDO;DDO;DDO;DDO;DDO;DDO;DDO;DDO;DDO;DDO;DDO;DDO;DDO;DDO;DDO;DDO	NM_001368170.1;NM_001368170.1;NM_001368171.1;NM_001368171.1;NM_001368172.1;NM_001368172.1;NM_001368173.1;NM_001368173.1;NM_001368174.1;NM_001368174.1;NM_001368175.1;NM_001368175.1;NM_001372108.2;NM_001372108.2;NM_004032.3;NM_004032.3;NR_160546.1	exon_1;5UTR;TSS200;TSS200	DDO;DDO;ENSG00000203797.12;ENSG00000203797.12	ENST00000368924.9;ENST00000368924.9;ENST00000368923.8;ENST00000479373.1
cg02881082_TC11	0.451879	1.04512e-08	2.0722e-06	0.806728	0.751128	0.0555997	chr14	101228037	+	cg02881082_TC11	chr14:101229937-101230167	Shore
cg02915836_BC21	0.84747	0.00620028	0.0270181	0.892096	0.835181	0.0569155	chr2	64680574	+	cg02915836_BC21		OpenSea
cg02917624_TC21	-0.35024	0.000197984	0.00224124	0.391327	0.451747	-0.0604195	chr2	64859332	+	cg02917624_TC21	chr2:64859670-64860046	Shore
cg02938172_BC21	-0.441277	0.000137553	0.00172964	0.666144	0.729846	-0.0637023	chr17	335361	-	cg02938172_BC21	chr17:335284-335505	Island				TSS1500	ENSG00000181031.16	ENST00000573588.5
cg02939875_BC21	-0.705225	4.16026e-05	0.000737232	0.4294	0.556687	-0.127287	chr10	30554496	-	cg02939875_BC21		OpenSea				exon_2;TSS200	ENSG00000287420;ENSG00000228800.1	ENST00000670247.1;ENST00000440932.1
cg02948981_TC11	0.934372	9.55177e-06	0.000260401	0.33459	0.213247	0.121342	chr1	161524448	+	cg02948981_TC11	chr1:161524234-161525566	Island	TSS200	HSPA6	NM_002155.5	TSS200	ENSG00000173110.8	ENST00000309758.6
cg02951340_BC21	0.506612	0.000348638	0.00336004	0.548366	0.463542	0.0848241	chr2	68981523	+	cg02951340_BC21		OpenSea
cg02961672_BC21	-0.216537	0.00262608	0.0144358	0.746493	0.799628	-0.0531353	chr2	70019311	-	cg02961672_BC21		OpenSea				TSS200;TSS1500;TSS1500;TSS200;TSS200;TSS200;TSS200;TSS200;TSS200;TSS200;TSS200;TSS200;TSS200;TSS1500;TSS200;TSS200	ENSG00000179818.17;ENSG00000179818.17;ENSG00000179818.17;ENSG00000179818.17;ENSG00000179818.17;ENSG00000179818.17;ENSG00000179818.17;ENSG00000179818.17;ENSG00000179818.17;ENSG00000179818.17;ENSG00000179818.17;ENSG00000179818.17;ENSG00000179818.17;ENSG00000179818.17;ENSG00000179818.17;ENSG00000179818.17	ENST00000629909.2;ENST00000626735.2;ENST00000628920.2;ENST00000626834.2;ENST00000626769.2;ENST00000691445.2;ENST00000693628.1;ENST00000691678.1;ENST00000688860.1;ENST00000685918.1;ENST00000687898.1;ENST00000687011.1;ENST00000689420.1;ENST00000693581.1;ENST00000617142.4;ENST00000612876.4
cg02963707_BC21	0.615358	4.15617e-09	1.07744e-06	0.732733	0.643865	0.0888681	chr2	70144357	-	cg02963707_BC21	chr2:70142007-70142998	Shore
cg02964324_BC21	-0.884826	1.39275e-06	6.67133e-05	0.401031	0.542674	-0.141644	chr7	43251719	+	cg02964324_BC21	chr7:43249035-43249349	Shelf
cg02968805_BC21	-0.46517	8.64988e-05	0.00124293	0.609476	0.683884	-0.0744082	chr7	136868212	-	cg02968805_BC21	chr7:136869107-136871447	Shore	TSS1500;TSS1500;TSS1500;TSS1500;TSS1500;TSS1500;TSS1500;TSS1500;TSS1500;TSS1500	CHRM2;CHRM2;CHRM2;CHRM2;CHRM2;CHRM2;CHRM2;CHRM2;CHRM2;CHRM2	NM_001006629.3;NM_001006628.3;NM_001378973.1;NM_001006631.3;NM_001006632.3;NM_000739.3;NM_001006626.3;NM_001006627.3;NM_001006630.2;NM_001378972.1	TSS1500;TSS1500;TSS1500;TSS1500;TSS1500;TSS1500;TSS1500;TSS1500	ENSG00000181072.12;ENSG00000181072.12;ENSG00000181072.12;ENSG00000181072.12;ENSG00000181072.12;ENSG00000181072.12;ENSG00000181072.12;ENSG00000181072.12	ENST00000680005.1;ENST00000445907.6;ENST00000471195.5;ENST00000481598.5;ENST00000480591.5;ENST00000320658.9;ENST00000453373.5;ENST00000401861.1
cg02979271_TC21	-0.262832	3.61619e-05	0.000668881	0.549937	0.607001	-0.057064	chr8	20510059	+	cg02979271_TC21		OpenSea
cg02990855_TC21	0.365703	3.69263e-07	2.6255e-05	0.699783	0.644252	0.0555313	chr14	89353798	+	cg02990855_TC21		OpenSea				TSS1500	ENSG00000258699.1	ENST00000556926.1
cg03002479_BC11	-0.44497	1.18226e-13	7.2077e-10	0.25898	0.316839	-0.0578589	chr7	143408911	-	cg03002479_BC11		OpenSea	TSS200	EPHA1	NM_005232.5_2	TSS200;TSS200;TSS1500	ENSG00000146904.9;ENSG00000146904.9;ENSG00000146904.9	ENST00000275815.4;ENST00000488068.5;ENST00000497891.1
cg03004329_BC21	-0.595043	0.0043115	0.0207343	0.455004	0.546842	-0.0918373	chr15	86140082	+	cg03004329_BC21		OpenSea				exon_1	ENSG00000261077	ENST00000567945.1
cg03017230_BC21	-0.191969	0.00486649	0.0226505	0.644724	0.696122	-0.0513982	chr2	74887583	+	cg03017230_BC21		OpenSea
cg03024041_TC21	-0.401853	1.90572e-06	8.36599e-05	0.23639	0.299659	-0.0632688	chr1	52240697	+	cg03024041_TC21		OpenSea
cg03027244_BC21	-0.940481	6.09552e-09	1.40774e-06	0.132778	0.22292	-0.0901422	chr15	66622545	-	cg03027244_BC21	chr15:66621903-66622546	Island
cg03033780_TC21	0.359471	8.14377e-11	6.65351e-08	0.644427	0.589765	0.0546623	chr21	39379177	-	cg03033780_TC21	chr21:39380161-39380899	Shore	TSS1500;TSS1500;TSS1500;TSS1500;TSS1500;TSS1500;TSS1500;TSS1500;TSS1500;TSS1500	GET1;GET1;GET1;GET1;GET1;GET1;GET1;GET1-SH3BGR;GET1-SH3BGR;GET1-SH3BGR	NM_001350293.1;NM_004627.6;NM_001350294.2;NM_001350295.2;NM_001350296.2;NR_146614.2;NR_146615.2;NM_001350300.2;NM_001317744.2;NR_146618.2	TSS1500;TSS1500;TSS1500;TSS1500;TSS1500;TSS1500;TSS1500;TSS1500;TSS1500;TSS1500;TSS1500;TSS1500;TSS1500;TSS1500	ENSG00000182093.16;ENSG00000182093.16;ENSG00000182093.16;ENSG00000182093.16;ENSG00000182093.16;ENSG00000182093.16;ENSG00000182093.16;ENSG00000182093.16;ENSG00000182093.16;ENSG00000182093.16;ENSG00000182093.16;ENSG00000182093.16;ENSG00000285815.1;ENSG00000285815.1	ENST00000647678.1;ENST00000650376.1;ENST00000649170.1;ENST00000623703.3;ENST00000647911.1;ENST00000649100.1;ENST00000487869.1;ENST00000471468.1;ENST00000649224.1;ENST00000398753.5;ENST00000649822.1;ENST00000442773.1;ENST00000647779.1;ENST00000648253.1
cg03037030_BC21	-0.356271	0.000136259	0.00171848	0.226469	0.281166	-0.0546969	chr6	31575523	-	cg03037030_BC21		OpenSea	TSS200	TNF	NM_000594.4_8	TSS200;TSS1500	ENSG00000232810.5;ENSG00000232810.5	ENST00000449264.3;ENST00000699334.1
cg03039797_TC22	0.499193	5.66498e-11	5.05382e-08	0.786782	0.727435	0.0593476	chr14	71714858	+	cg03039797_TC22		OpenSea
cg03055310_TC21	0.395536	1.79604e-11	2.28085e-08	0.566281	0.50323	0.0630511	chr6	125814299	-	cg03055310_TC21		OpenSea				TSS1500;TSS1500	ENSG00000111912.20;ENSG00000111912.20	ENST00000487635.1;ENST00000419660.1
cg03062284_TC21	-0.21919	1.43112e-06	6.79763e-05	0.57811	0.63227	-0.0541603	chr2	122236485	-	cg03062284_TC21		OpenSea
cg03080605_BC21	-0.43451	3.6399e-08	5.03706e-06	0.679588	0.737764	-0.0581768	chr1	157288391	-	cg03080605_BC21		OpenSea
cg03095414_BC21	0.612054	2.44487e-06	9.9726e-05	0.798813	0.739154	0.0596591	chr2	85951848	-	cg03095414_BC21		OpenSea
cg03095503_BC21	-0.252653	6.35842e-05	0.000997825	0.639061	0.700119	-0.0610575	chr22	50541214	-	cg03095503_BC21	chr22:50544141-50544565	Shelf				exon_1	ENSG00000273272	ENST00000609268.2
cg03102767_BC21	-0.236527	0.00101798	0.00726766	0.754788	0.812617	-0.057829	chr5	120139277	+	cg03102767_BC21		OpenSea
cg03105883_TC21	-0.249001	4.20175e-10	2.08572e-07	0.610772	0.667149	-0.056377	chr4	83150644	+	cg03105883_TC21		OpenSea
cg03113782_TC21	-0.996473	1.80026e-06	8.03062e-05	0.649693	0.783798	-0.134106	chr2	87658976	-	cg03113782_TC21		OpenSea
cg03115019_BC21	0.753531	0.00169856	0.0105298	0.835527	0.78028	0.0552471	chr17	82750403	+	cg03115019_BC21	chr17:82750316-82750652;chr17:82751176-82752967	Island
cg03117846_TC21	-0.435483	2.16099e-05	0.00046385	0.49381	0.571969	-0.0781589	chr2	88187094	-	cg03117846_TC21		OpenSea
cg03121030_BC11	0.678658	6.98092e-06	0.000209312	0.864136	0.80015	0.0639861	chr15	63146797	+	cg03121030_BC11		OpenSea
cg03124146_TC21	-0.518508	0.0016521	0.0103209	0.238792	0.316029	-0.0772373	chr7	63900749	+	cg03124146_TC21	chr7:63900748-63901115	Island				exon_1;exon_1;TSS1500;TSS1500;TSS200;TSS1500;TSS200;TSS200;TSS200;TSS200;TSS200;TSS200;TSS200;TSS200;TSS200;TSS200;TSS200;TSS200;TSS1500	ENSG00000236299;ENSG00000236299;ENSG00000236299.8;ENSG00000236299.8;ENSG00000236299.8;ENSG00000236299.8;ENSG00000226581.4;ENSG00000226581.4;ENSG00000226581.4;ENSG00000226581.4;ENSG00000226581.4;ENSG00000226581.4;ENSG00000226581.4;ENSG00000226581.4;ENSG00000226581.4;ENSG00000226581.4;ENSG00000226581.4;ENSG00000226581.4;ENSG00000226581.4	ENST00000587736.6;ENST00000600182.2;ENST00000596569.2;ENST00000433918.6;ENST00000587704.5;ENST00000593670.1;ENST00000669412.2;ENST00000669791.2;ENST00000691281.1;ENST00000702549.1;ENST00000450544.1;ENST00000692676.1;ENST00000655394.1;ENST00000656723.1;ENST00000701114.1;ENST00000656125.1;ENST00000656711.1;ENST00000660806.1;ENST00000659774.1
cg03129962_TC21	0.468711	5.17204e-12	8.91246e-09	0.747685	0.677065	0.07062	chr6	158730541	+	cg03129962_TC21		OpenSea
cg03139414_BC21	-0.794091	0.000179626	0.0020904	0.641916	0.754817	-0.112901	chr15	52100652	+	cg03139414_BC21		OpenSea				TSS200	ENSG00000259712.1	ENST00000558607.1
cg03146625_BC11	-0.471051	0.00093209	0.0068176	0.339434	0.407064	-0.0676302	chr12	54054945	-	cg03146625_BC11	chr12:54052092-54052329;chr12:54053960-54054252	Shore	exon_4;exon_2	HOXC4;HOXC4	NM_014620.6;NM_153633.3	exon_4;exon_2	HOXC4;HOXC4	ENST00000303406.4;ENST00000430889.3
cg03148428_BC11	-0.542578	1.50965e-09	5.23345e-07	0.153673	0.203883	-0.0502096	chr7	156640722	+	cg03148428_BC11	chr7:156639739-156640976	Island	TSS200;TSS200;TSS200;TSS200	RNF32;RNF32;RNF32;RNF32-DT	NM_030936.4;NM_001308273.2;NM_001184996.2;NR_026865.2	exon_1;5UTR;TSS200;TSS200;TSS200;TSS200;TSS200;TSS200;TSS1500;TSS200;TSS200;TSS200;TSS1500;TSS200;TSS200;TSS200;TSS200;TSS200;TSS200;TSS200;TSS200;TSS200;TSS200;TSS200;TSS200	RNF32;RNF32;ENSG00000182648.15;ENSG00000182648.15;ENSG00000182648.15;ENSG00000182648.15;ENSG00000182648.15;ENSG00000182648.15;ENSG00000182648.15;ENSG00000182648.15;ENSG00000182648.15;ENSG00000182648.15;ENSG00000182648.15;ENSG00000182648.15;ENSG00000182648.15;ENSG00000182648.15;ENSG00000182648.15;ENSG00000182648.15;ENSG00000182648.15;ENSG00000182648.15;ENSG00000105982.17;ENSG00000105982.17;ENSG000…	ENST00000439609.5;ENST00000439609.5;ENST00000651649.1;ENST00000652322.1;ENST00000656672.1;ENST00000661405.1;ENST00000656928.1;ENST00000661595.1;ENST00000656505.1;ENST00000447933.7;ENST00000660473.1;ENST00000656837.1;ENST00000663891.1;ENST00000458645.5;ENST00000418309.1;ENST00000664734.1;ENST00000333319.6;ENST00000661282.1;ENST00000435354.1;ENST00000624071.1;ENST00000432459.6;ENST00000469382.1;ENS…
cg03151810_BC11	-0.473485	0.000346225	0.00334474	0.635422	0.693134	-0.0577119	chr8	143289575	+	cg03151810_BC11	chr8:143289276-143289906;chr8:143290761-143291669	Island				TSS200;TSS1500	ENSG00000185730.8;ENSG00000185730.8	ENST00000523891.1;ENST00000518575.5
cg03152428_TC21	0.446195	0.00200856	0.0118961	0.802352	0.745043	0.0573085	chr21	45430777	-	cg03152428_TC21	chr21:45427590-45427858;chr21:45430659-45430927	Island
cg03162779_BC11	-0.459886	0.00701088	0.0295582	0.262239	0.338875	-0.0766355	chr11	2287132	+	cg03162779_BC11		OpenSea
cg03176729_BC11	0.451034	0.000146687	0.00180984	0.77326	0.708859	0.0644011	chr10	122463091	+	cg03176729_BC11	chr10:122460822-122462724	Shore
cg03198009_BC11	-0.758401	0.0135515	0.0478978	0.491624	0.598721	-0.107097	chr6	29680827	-	cg03198009_BC11		OpenSea
cg03205529_TC21	-0.315167	1.61508e-05	0.000377777	0.777099	0.828874	-0.0517751	chr13	44295013	+	cg03205529_TC21		OpenSea
cg03206681_BC21	-0.330721	5.03353e-09	1.22952e-06	0.371835	0.438074	-0.0662397	chr3	193794386	+	cg03206681_BC21		OpenSea
cg03209412_TC21	-0.335303	3.94359e-05	0.000710732	0.489217	0.547982	-0.0587645	chr4	182807043	+	cg03209412_TC21	chr4:182806396-182807200;chr4:182807906-182808191	Island
cg03209871_TC21	-0.296244	0.000423448	0.00386699	0.417583	0.476355	-0.0587724	chr4	75513202	-	cg03209871_TC21	chr4:75514225-75514793	Shore	TSS1500;TSS1500;TSS1500	THAP6;THAP6;THAP6	NM_001317791.2;NM_144721.6;NR_133920.2	TSS1500;TSS1500;TSS1500;TSS1500;TSS1500;TSS1500;TSS1500;TSS1500;TSS1500;TSS1500;TSS1500;TSS1500;TSS1500	ENSG00000174796.12;ENSG00000174796.12;ENSG00000174796.12;ENSG00000174796.12;ENSG00000174796.12;ENSG00000174796.12;ENSG00000174796.12;ENSG00000174796.12;ENSG00000174796.12;ENSG00000174796.12;ENSG00000174796.12;ENSG00000174796.12;ENSG00000174796.12	ENST00000506261.5;ENST00000504218.5;ENST00000504384.5;ENST00000507557.5;ENST00000508105.5;ENST00000311638.7;ENST00000380837.7;ENST00000507556.5;ENST00000504190.5;ENST00000507885.5;ENST00000502620.1;ENST00000503831.1;ENST00000514480.1
cg03220455_BC21	0.371872	0.0042323	0.020449	0.456146	0.394144	0.0620025	chr17	76586902	-	cg03220455_BC21	chr17:76585099-76586314	Shore	TSS1500	ST6GALNAC2	NM_006456.3	exon_1;TSS1500;TSS1500;TSS1500;TSS1500	ST6GALNAC2;ENSG00000070731.11;ENSG00000070731.11;ENSG00000070731.11;ENSG00000070731.11	ENST00000588005.5;ENST00000225276.10;ENST00000588120.5;ENST00000586520.5;ENST00000585736.1
cg03222387_BC21	-0.289	0.00289867	0.0155116	0.687608	0.740757	-0.0531487	chr5	126762137	+	cg03222387_BC21		OpenSea
cg03227570_BC11	-0.41856	7.99269e-09	1.70792e-06	0.241704	0.299996	-0.0582926	chr1	17439810	-	cg03227570_BC11	chr1:17437576-17439981	Island	TSS1500;TSS200	RCC2;RCC2	NM_001136204.3_2;NM_018715.4_2	TSS200;TSS1500;TSS1500	ENSG00000179051.14;ENSG00000179051.14;ENSG00000290096.1	ENST00000375436.9;ENST00000375433.3;ENST00000702957.1
cg03227991_BC21	-0.305045	0.00113532	0.00786713	0.655159	0.707419	-0.0522601	chr1	75789380	+	cg03227991_BC21		OpenSea	TSS200	SNORD45B	NR_002748.1	exon_2;exon_2;TSS200	RABGGTB;RABGGTB;ENSG00000201487.1	ENST00000496055.5;ENST00000461653.5;ENST00000364617.1
cg03238931_BC21	-0.190671	7.66276e-06	0.00022306	0.628716	0.681605	-0.052889	chr2	101961564	-	cg03238931_BC21		OpenSea				TSS200;TSS1500;TSS1500;TSS1500;TSS1500;TSS1500	ENSG00000289167.1;ENSG00000281162.4;ENSG00000281162.4;ENSG00000281162.4;ENSG00000281162.4;ENSG00000281162.4	ENST00000692650.1;ENST00000627273.3;ENST00000627215.1;ENST00000702898.1;ENST00000702641.1;ENST00000702456.1
cg03249723_TC21	-0.606227	0.000294602	0.00297867	0.458825	0.540933	-0.0821081	chr9	96117775	-	cg03249723_TC21		OpenSea	TSS1500	LOC158434	NR_132344.1	TSS1500;TSS1500;TSS1500;TSS1500	ENSG00000275465.8;ENSG00000275465.8;ENSG00000275465.8;ENSG00000275465.8	ENST00000701057.1;ENST00000661937.1;ENST00000649171.2;ENST00000624497.3
cg03251378_BC21	-0.378771	0.000546113	0.00463951	0.345474	0.397382	-0.0519081	chr19	54973669	-	cg03251378_BC21		OpenSea				TSS1500;TSS200	ENSG00000022556.16;ENSG00000243494.1	ENST00000397169.3;ENST00000466725.1
cg03272604_TC21	-0.322575	2.58331e-06	0.00010375	0.632429	0.705135	-0.0727051	chr2	105827971	-	cg03272604_TC21		OpenSea
cg03277049_BC11	-0.453934	1.79124e-05	0.000406462	0.267337	0.328095	-0.0607574	chr3	156816287	-	cg03277049_BC11	chr3:156816050-156817342	Island
cg03281861_TC21	-0.338381	2.6727e-05	0.000539114	0.661799	0.713676	-0.0518776	chr16	87542049	+	cg03281861_TC21		OpenSea
cg03283901_BC21	-0.397147	1.9026e-09	6.16975e-07	0.690534	0.743866	-0.0533321	chr2	237202712	+	cg03283901_BC21		OpenSea
cg03295274_TC21	-0.423959	0.000816398	0.00619684	0.729177	0.783938	-0.0547609	chr13	49616448	+	cg03295274_TC21		OpenSea
cg03301498_BC21	-0.258656	4.39707e-06	0.000150905	0.635999	0.692266	-0.0562671	chr19	39398582	+	cg03301498_BC21	chr19:39402541-39402973	Shelf	exon_4;3UTR;exon_4;3UTR;exon_3	MED29;MED29;MED29;MED29;MED29	NM_001317770.3;NM_001317770.3;NM_017592.4;NM_017592.4;NR_133915.3	exon_3;exon_4;exon_4;exon_4;3UTR;3UTR;3UTR;3UTR	MED29;MED29;MED29;MED29;MED29;MED29;MED29;MED29	ENST00000599417.2;ENST00000615911.4;ENST00000315588.11;ENST00000594368.5;ENST00000315588.11;ENST00000594368.5;ENST00000599417.2;ENST00000615911.4
cg03307177_BC21	-0.455295	1.07834e-05	0.000283361	0.558738	0.650897	-0.0921591	chr3	196620359	-	cg03307177_BC21		OpenSea
cg03310079_TC21	0.323344	1.00472e-06	5.30219e-05	0.717896	0.667029	0.0508673	chr1	38849002	+	cg03310079_TC21		OpenSea				TSS1500	ENSG00000116954.8	ENST00000474456.1
cg03313180_TC21	-0.238586	3.11557e-07	2.32903e-05	0.702001	0.755041	-0.0530396	chr8	29539466	-	cg03313180_TC21		OpenSea
cg03316917_TC21	-0.385184	0.00284457	0.015301	0.266037	0.322117	-0.0560805	chr3	151230922	-	cg03316917_TC21		OpenSea
cg03317280_BC11	-0.82833	2.58272e-15	5.97612e-11	0.0869704	0.140581	-0.0536103	chr1	228487422	-	cg03317280_BC11	chr1:228486645-228487914	Island	5UTR;exon_1	RNF187;RNF187	NM_001010858.3_2;NM_001010858.3_2	exon_1;5UTR;TSS1500;TSS1500	RNF187;RNF187;ENSG00000279306.1;ENSG00000168159.15	ENST00000305943.9;ENST00000305943.9;ENST00000623748.1;ENST00000482739.3
cg03318900_BC21	-0.3652	8.68449e-06	0.000243393	0.636867	0.703698	-0.066831	chr18	61992324	-	cg03318900_BC21		OpenSea
cg03329597_BC21	-1.32587	0.00724656	0.0302857	0.311206	0.480988	-0.169782	chr3	108406676	-	cg03329597_BC21		OpenSea
cg03336787_BC21	0.310266	6.15383e-11	5.3596e-08	0.577671	0.526231	0.0514402	chr2	160650026	+	cg03336787_BC21		OpenSea
cg03351301_BC21	-0.496383	0.000740885	0.00577814	0.470095	0.543891	-0.0737955	chr17	48891801	+	cg03351301_BC21	chr17:48892333-48892763	Shore	TSS1500;TSS1500	ATP5MC1;ATP5MC1	NM_001002027.2;NM_005175.3	TSS1500;TSS1500;TSS1500;TSS1500;TSS1500;TSS1500;TSS1500	ENSG00000159199.14;ENSG00000159199.14;ENSG00000159199.14;ENSG00000159199.14;ENSG00000159199.14;ENSG00000159199.14;ENSG00000159199.14	ENST00000355938.9;ENST00000513347.1;ENST00000393366.7;ENST00000503641.5;ENST00000514808.5;ENST00000506855.1;ENST00000513781.5
cg03352173_BC21	-0.424828	7.52888e-07	4.3255e-05	0.61782	0.681138	-0.0633181	chr3	112294283	-	cg03352173_BC21		OpenSea	TSS200;TSS200;TSS200	SLC9C1;SLC9C1;SLC9C1	NM_183061.3_2;NM_001320531.2_2;NR_135297.2_2	TSS200;TSS200;TSS200;TSS200	ENSG00000172139.15;ENSG00000172139.15;ENSG00000172139.15;ENSG00000172139.15	ENST00000305815.10;ENST00000487372.5;ENST00000486574.5;ENST00000467397.1
cg03355547_BC21	-0.334263	0.000308275	0.00307729	0.475245	0.537549	-0.0623035	chr2	121944417	-	cg03355547_BC21		OpenSea				exon_2	ENSG00000286481	ENST00000657880.1
cg03362483_BC21	-0.306946	1.81689e-05	0.000410682	0.508977	0.560098	-0.0511206	chr1	25520197	-	cg03362483_BC21		OpenSea
cg03363633_TC21	-0.479644	6.4601e-07	3.88221e-05	0.20909	0.266364	-0.0572738	chr19	35909415	+	cg03363633_TC21		OpenSea	TSS1500;TSS1500;TSS1500;TSS1500;TSS1500	TYROBP;TYROBP;TYROBP;TYROBP;TYROBP	NM_003332.4;NM_198125.3;NM_001173514.2;NM_001173515.2;NR_033390.2	TSS1500;TSS1500;TSS1500;TSS1500;TSS1500;TSS1500;TSS1500;TSS1500;TSS1500	ENSG00000011600.12;ENSG00000011600.12;ENSG00000011600.12;ENSG00000011600.12;ENSG00000011600.12;ENSG00000011600.12;ENSG00000011600.12;ENSG00000011600.12;ENSG00000011600.12	ENST00000424586.7;ENST00000587837.5;ENST00000585901.6;ENST00000544690.6;ENST00000262629.9;ENST00000586946.1;ENST00000588439.1;ENST00000589517.1;ENST00000585626.1
cg03392590_TC21	0.429693	1.24081e-09	4.53066e-07	0.650482	0.575769	0.0747134	chr3	136122226	-	cg03392590_TC21		OpenSea
cg03398689_BC21	-0.289632	0.000684127	0.00545206	0.288026	0.341126	-0.0531002	chr13	36874209	-	cg03398689_BC21		OpenSea
cg03402661_TC21	-0.189406	1.62223e-05	0.000378869	0.626427	0.681151	-0.0547236	chr2	120338188	-	cg03402661_TC21		OpenSea
cg03406106_BC21	-0.482256	1.69315e-05	0.000390836	0.601563	0.680951	-0.0793874	chr16	81220564	-	cg03406106_BC21		OpenSea	TSS200;TSS200	PKD1L2;PKD1L2	NM_001076780.2;NR_126532.2	TSS200	ENSG00000166473.18	ENST00000525539.5
cg03407512_TC21	0.332847	3.38032e-08	4.77425e-06	0.623589	0.573075	0.050514	chr12	49207251	-	cg03407512_TC21		OpenSea				TSS1500	ENSG00000167553.17	ENST00000550574.1
cg03408779_BC21	-0.46076	8.02422e-06	0.000230411	0.741274	0.79231	-0.0510358	chr2	143731277	+	cg03408779_BC21		OpenSea
cg03409108_BC21	-0.322144	4.87122e-06	0.000162111	0.357714	0.420869	-0.0631554	chr6	34522008	-	cg03409108_BC21		OpenSea
cg03420467_BC21	-0.239797	1.50024e-05	0.000358775	0.733939	0.789511	-0.0555726	chr7	2864403	+	cg03420467_BC21		OpenSea
cg03430265_BC21	-0.361043	6.80208e-07	4.02345e-05	0.608652	0.666569	-0.0579169	chr2	122546238	+	cg03430265_BC21		OpenSea
cg03432764_BC21	0.400989	7.56424e-10	3.17512e-07	0.644671	0.579698	0.0649728	chr2	122946632	+	cg03432764_BC21		OpenSea
cg03437769_BC21	-0.330778	3.48103e-05	0.000650674	0.558466	0.635443	-0.0769774	chr2	28714194	+	cg03437769_BC21		OpenSea
cg03440556_TC11	-0.412136	0.00289222	0.0154872	0.245098	0.310762	-0.065664	chr10	100348000	+	cg03440556_TC11	chr10:100346425-100347965	Shore
cg03441844_TC21	0.585276	0.00179945	0.0109769	0.41514	0.342371	0.0727693	chr1	161399157	-	cg03441844_TC21	chr1:161399073-161400142	Island				TSS1500;TSS1500	ENSG00000283696.1;ENSG00000288093.1	ENST00000636161.1;ENST00000667751.1
cg03462171_BC11	-0.581463	6.77138e-06	0.000204812	0.271266	0.35064	-0.0793739	chr16	1614487	+	cg03462171_BC11	chr16:1610053-1615094	Island				TSS200	ENSG00000007545.16	ENST00000293925.9
cg03501777_TC11	-0.71017	5.41732e-11	4.90667e-08	0.252073	0.345477	-0.0934043	chr10	45374165	+	cg03501777_TC11	chr10:45373270-45374708	Island	TSS200;TSS200;TSS200;TSS200;TSS200	ALOX5;ALOX5;ALOX5;ALOX5;ALOX5	NM_001256153.3_2;NM_001320861.2_2;NM_001256154.3_2;NM_000698.5_2;NM_001320862.2_2	TSS200;TSS200	ENSG00000012779.12;ENSG00000012779.12	ENST00000542434.5;ENST00000374391.7
cg03545643_TC21	-0.331292	0.00257158	0.014222	0.411774	0.46325	-0.0514763	chr8	43698958	+	cg03545643_TC21		OpenSea
cg03548415_TC21	-0.303836	0.000217899	0.0024008	0.415848	0.48985	-0.074002	chr11	112120619	+	cg03548415_TC21		OpenSea
cg03555371_BC21	-0.477352	7.45789e-10	3.14391e-07	0.718947	0.772672	-0.0537249	chr8	478380	+	cg03555371_BC21		OpenSea
cg03571632_BC21	-0.224855	0.00392464	0.0193568	0.576699	0.630632	-0.0539334	chr2	138035902	-	cg03571632_BC21		OpenSea
cg03572935_BC21	0.448527	1.20531e-08	2.28597e-06	0.643898	0.572794	0.0711039	chr2	138278844	-	cg03572935_BC21		OpenSea				exon_1	RPL15P5	ENST00000429515.1
cg03584693_TC11	-0.389207	4.6951e-09	1.17014e-06	0.500387	0.563858	-0.0634717	chr3	101561592	-	cg03584693_TC11	chr3:101561701-101562108	Shore	TSS1500	TRMT10C	NM_017819.4	TSS1500;TSS1500	ENSG00000174173.7;ENSG00000174173.7	ENST00000309922.7;ENST00000495642.1
cg03585096_BC21	-0.315078	0.00139121	0.00911592	0.672701	0.734118	-0.0614171	chr13	19713790	-	cg03585096_BC21		OpenSea
cg03586820_BC21	-0.41736	0.00660872	0.0283138	0.527412	0.612998	-0.0855855	chr1	16353285	-	cg03586820_BC21	chr1:16352079-16352697	Shore	TSS1500	FBXO42	NM_018994.3	TSS1500	ENSG00000037637.11	ENST00000375592.8
cg03593014_BC21	-0.345543	1.85595e-05	0.000416916	0.400472	0.472799	-0.0723268	chr10	97218064	-	cg03593014_BC21		OpenSea
cg03594409_TC21	0.396892	4.48871e-07	3.00131e-05	0.697443	0.635858	0.0615848	chr9	94277598	-	cg03594409_TC21		OpenSea				TSS1500;TSS1500	ENSG00000175787.17;ENSG00000175787.17	ENST00000481550.6;ENST00000480716.1
cg03598868_BC21	-0.225601	6.17687e-07	3.76499e-05	0.550887	0.603603	-0.0527155	chr6	169795383	+	cg03598868_BC21		OpenSea				exon_2;exon_2	LINC00242;LINC00574	ENST00000648769.1;ENST00000686336.2
cg03604073_TC11	-0.454233	0.00106153	0.00749031	0.250767	0.305926	-0.0551586	chr19	47004152	+	cg03604073_TC11	chr19:47004049-47004435	Island	exon_7;3UTR	ARHGAP35;ARHGAP35	NM_004491.5;NM_004491.5	exon_7;3UTR	ARHGAP35;ARHGAP35	ENST00000672722.1;ENST00000672722.1
cg03609493_BC11	0.380862	0.0105106	0.0397589	0.516695	0.466238	0.0504571	chr4	11368690	+	cg03609493_BC11	chr4:11368670-11369262	Island	TSS200	MIR572	NR_030298.1	TSS200	ENSG00000207716.1	ENST00000384983.1
cg03611151_BC11	-0.288192	0.000181273	0.00210399	0.472065	0.530054	-0.0579895	chr1	23903091	+	cg03611151_BC11	chr1:23902625-23903047	Shore				TSS1500	ENSG00000229106.1	ENST00000412176.1
cg03633969_BC21	-0.184454	0.000581488	0.00485145	0.488478	0.544865	-0.0563872	chr11	6201743	+	cg03633969_BC21		OpenSea
cg03634145_BC21	-0.266155	0.000135271	0.00171047	0.588747	0.643594	-0.0548463	chr6	484044	+	cg03634145_BC21		OpenSea
cg03657031_TC21	-0.55023	6.27863e-10	2.78211e-07	0.134655	0.185477	-0.0508215	chr19	53881961	+	cg03657031_TC21	chr19:53879410-53879697;chr19:53882061-53882350	Shore	TSS1500;TSS1500	PRKCG;PRKCG	NM_001316329.2;NM_002739.5	TSS1500;TSS1500;TSS1500;TSS1500;TSS1500;TSS1500	ENSG00000126583.12;ENSG00000126583.12;ENSG00000126583.12;ENSG00000126583.12;ENSG00000126583.12;ENSG00000126583.12	ENST00000682028.1;ENST00000682902.1;ENST00000682268.1;ENST00000683513.1;ENST00000263431.4;ENST00000419486.1
cg03657045_BC21	-0.426919	8.31967e-05	0.0012091	0.211789	0.263523	-0.0517339	chr19	29213515	-	cg03657045_BC21	chr19:29212663-29213424	Shore	TSS1500	UQCRFS1	NM_006003.3	TSS1500	ENSG00000169021.6	ENST00000304863.6
cg03671431_TC21	-0.429163	8.01687e-07	4.51616e-05	0.527914	0.607414	-0.0794996	chr18	63937133	-	cg03671431_TC21	chr18:63936166-63937010	Shore
cg03694517_TC21	0.412175	9.79719e-08	1.01247e-05	0.789617	0.736333	0.0532837	chr19	53719704	+	cg03694517_TC21		OpenSea	TSS1500;TSS1500	MIR517B;MIR520D	NR_030205.1;NR_030204.1	TSS1500;TSS1500;TSS1500	ENSG00000251843.1;ENSG00000207735.1;ENSG00000207837.1	ENST00000516034.1;ENST00000385002.1;ENST00000385102.1
cg03709401_TC21	-0.279526	0.000372794	0.00352849	0.421783	0.4719	-0.0501168	chr7	90345968	+	cg03709401_TC21	chr7:90346471-90346713	Shore	TSS1500;TSS1500	GTPBP10;GTPBP10	NM_001042717.3;NM_033107.4	exon_1;TSS1500;TSS1500;TSS1500;TSS1500;TSS1500;TSS1500	ENSG00000280440;ENSG00000105793.16;ENSG00000105793.16;ENSG00000105793.16;ENSG00000105793.16;ENSG00000105793.16;ENSG00000105793.16	ENST00000623448.1;ENST00000257659.12;ENST00000417207.5;ENST00000477972.1;ENST00000380058.7;ENST00000222511.11;ENST00000439832.5
cg03727754_BC11	0.631924	0.000431928	0.00392271	0.851297	0.795027	0.0562701	chr12	2454934	-	cg03727754_BC11		OpenSea
cg03730589_TC21	-0.259015	0.00210801	0.0123228	0.783617	0.835774	-0.0521572	chr2	162298366	+	cg03730589_TC21		OpenSea
cg03732617_TC21	-0.36952	0.000823535	0.00623463	0.632324	0.686775	-0.0544507	chr14	19874894	-	cg03732617_TC21		OpenSea	TSS1500	OR4K2	NM_001005501.2	TSS1500;TSS1500;TSS1500;TSS1500	ENSG00000165762.3;ENSG00000165762.3;ENSG00000165762.3;ENSG00000165762.3	ENST00000298642.2;ENST00000641522.1;ENST00000641785.1;ENST00000641885.1
cg03733470_TC21	-0.206585	0.00264715	0.0145213	0.547317	0.599603	-0.0522864	chr3	196886243	+	cg03733470_TC21		OpenSea	exon_2;exon_2	SENP5;SENP5	NM_001308045.2;NM_152699.5	exon_2;exon_2	SENP5;SENP5	ENST00000445299.6;ENST00000323460.10
cg03734677_BC11	0.465807	3.97718e-08	5.36195e-06	0.803199	0.749593	0.0536064	chr17	8379428	-	cg03734677_BC11	chr17:8376435-8376791;chr17:8383058-8384018	Shelf				exon_3;3UTR	RPL26;RPL26	ENST00000578812.5;ENST00000578812.5
cg03748864_BC21	-0.18503	0.000395096	0.00367869	0.489056	0.544029	-0.0549731	chr3	187850511	-	cg03748864_BC21		OpenSea
cg03753683_TC21	-0.362923	1.67153e-05	0.000387027	0.653991	0.705459	-0.0514677	chr10	132977819	-	cg03753683_TC21	chr10:132977211-132977434;chr10:132977945-132978157	Shore
cg03766031_BC21	-0.391798	0.000939275	0.00685659	0.366481	0.433661	-0.06718	chr2	168118771	-	cg03766031_BC21		OpenSea
cg03777943_BC21	0.46573	5.05078e-11	4.65094e-08	0.598392	0.521292	0.0770995	chr7	117375663	+	cg03777943_BC21		OpenSea
cg03782202_BC11	-0.81561	1.05696e-11	1.53424e-08	0.261681	0.381185	-0.119505	chr2	176107092	+	cg03782202_BC11	chr2:176104489-176105167;chr2:176107060-176108161;chr2:176108699-176108990	Island	TSS200	HOXD11	NM_021192.3	TSS200	ENSG00000128713.14	ENST00000249504.7
cg03810196_TC21	-0.576189	0.000535227	0.00457311	0.442575	0.521005	-0.0784298	chr2	172944273	-	cg03810196_TC21		OpenSea
cg03814440_TC21	-0.702996	0.000797929	0.0060946	0.174706	0.242352	-0.0676462	chr2	173400896	-	cg03814440_TC21		OpenSea
cg03826564_TC21	-0.427836	0.000242443	0.00258863	0.201954	0.252808	-0.0508537	chr15	101089105	+	cg03826564_TC21	chr15:101088923-101089253;chr15:101086129-101086647	Island
cg03846240_BC21	0.363332	2.12961e-10	1.31649e-07	0.703587	0.648186	0.0554008	chr6	35755244	+	cg03846240_BC21		OpenSea
cg03851604_BC21	-0.405087	0.000517311	0.00446049	0.390281	0.457486	-0.0672044	chr6	119237532	+	cg03851604_BC21		OpenSea
cg03851835_TC21	-0.325626	0.000363757	0.00346581	0.202085	0.253091	-0.0510055	chr11	107841016	+	cg03851835_TC21		OpenSea
cg03856775_TC21	-0.528352	5.46892e-06	0.00017568	0.757476	0.816645	-0.059169	chr2	178318753	+	cg03856775_TC21		OpenSea	TSS1500	OSBPL6	NM_145739.3	TSS1500	ENSG00000079156.17	ENST00000315022.2
cg03878796_BC21	-0.679809	0.00358482	0.0181165	0.427953	0.560309	-0.132356	chr2	181790826	-	cg03878796_BC21		OpenSea
cg03882250_TC21	-0.266044	2.07334e-06	8.8714e-05	0.428933	0.482766	-0.0538337	chr2	8313191	-	cg03882250_TC21		OpenSea
cg03930807_BC21	0.429629	1.51657e-10	1.04156e-07	0.707422	0.644666	0.0627556	chr2	190488501	+	cg03930807_BC21		OpenSea				TSS1500	ENSG00000151690.15	ENST00000486123.1
cg03937494_TC11	0.490813	1.9967e-05	0.000438922	0.675844	0.597772	0.0780716	chr16	53444804	+	cg03937494_TC11		OpenSea				TSS1500;TSS1500	ENSG00000103479.17;ENSG00000252569.1	ENST00000379935.8;ENST00000516760.1
cg03937876_TC21	0.299414	4.32501e-05	0.000757437	0.558633	0.500962	0.0576715	chr4	150885395	-	cg03937876_TC21		OpenSea
cg03945311_TC21	-0.333117	2.27004e-06	9.46477e-05	0.636707	0.705864	-0.0691573	chr1	108057697	-	cg03945311_TC21		OpenSea				TSS1500	ENSG00000226822.4	ENST00000634935.1
cg03952384_BC21	0.42698	6.54483e-09	1.47743e-06	0.654032	0.586747	0.0672857	chr4	76107114	+	cg03952384_BC21		OpenSea				TSS200	ENSG00000156219.18	ENST00000510863.1
cg03952672_BC21	-0.352537	0.00101246	0.00723878	0.599516	0.659949	-0.0604336	chr21	43706739	-	cg03952672_BC21		OpenSea
cg03953789_BC21	-0.884867	0.00726484	0.0303414	0.112503	0.188978	-0.0764749	chr17	80989235	-	cg03953789_BC21	chr17:80991616-80992684	Shelf
cg03969407_TC21	-0.195388	0.000112052	0.00149694	0.720016	0.771591	-0.051575	chr16	85912745	-	cg03969407_TC21		OpenSea				exon_4;TSS1500;TSS1500;TSS1500	IRF8;ENSG00000140968.12;ENSG00000140968.12;ENSG00000140968.12	ENST00000696888.1;ENST00000569607.2;ENST00000569145.5;ENST00000562492.5
cg03974286_TC21	-0.392802	2.17197e-06	9.17126e-05	0.238848	0.292719	-0.0538706	chr2	201115915	+	cg03974286_TC21	chr2:201116339-201116966;chr2:201118475-201118986	Shore	TSS1500;TSS1500;TSS1500;TSS1500;TSS1500;TSS1500;TSS1500;TSS1500;TSS1500;TSS1500;TSS1500;TSS1500;TSS1500;TSS1500;TSS1500;TSS1500;TSS1500;TSS1500	CFLAR;CFLAR;CFLAR;CFLAR;CFLAR;CFLAR;CFLAR;CFLAR;CFLAR;CFLAR;CFLAR;CFLAR;CFLAR;CFLAR;CFLAR;CFLAR;CFLAR;CFLAR	NM_001308043.2;NM_001127184.4;NM_001202519.3;NM_001351590.2;NM_001202517.3;NM_001202516.3;NM_003879.7;NR_147241.2;NR_147248.2;NR_147249.2;NR_147242.2;NR_147246.2;NR_147250.2;NR_147243.2;NR_147244.2;NR_147245.2;NR_147247.2;NR_147251.2	TSS1500;TSS1500;TSS1500;TSS1500;TSS1500;TSS1500;TSS1500;TSS1500	ENSG00000003402.21;ENSG00000003402.21;ENSG00000003402.21;ENSG00000003402.21;ENSG00000003402.21;ENSG00000003402.21;ENSG00000003402.21;ENSG00000003402.21	ENST00000443227.5;ENST00000309955.8;ENST00000341222.10;ENST00000341582.10;ENST00000342795.9;ENST00000395148.6;ENST00000441224.5;ENST00000433445.1
cg03975755_TC21	-1.09275	0.00010028	0.0013818	0.0734649	0.158429	-0.0849642	chr17	7174390	-	cg03975755_TC21	chr17:7173702-7174569	Island	exon_5;exon_6	ASGR1;ASGR1	NM_001197216.3;NM_001671.5	exon_6;exon_5;exon_5;exon_3;exon_4;exon_3	ASGR1;ASGR1;ASGR1;ASGR1;ASGR1;ASGR1	ENST00000269299.8;ENST00000619926.4;ENST00000380920.8;ENST00000574330.5;ENST00000574388.5;ENST00000572879.5
cg03989967_TC21	-0.516667	0.000532223	0.00455453	0.631195	0.696096	-0.0649006	chr14	30812366	-	cg03989967_TC21		OpenSea
cg03992323_BC21	-0.330829	7.53721e-07	4.32843e-05	0.728436	0.783644	-0.0552085	chr1	223835595	+	cg03992323_BC21		OpenSea
cg03995620_TC21	0.377982	5.61819e-07	3.52033e-05	0.656598	0.599748	0.0568505	chr2	199940513	+	cg03995620_TC21		OpenSea
cg04011173_BC21	-0.417525	0.00116324	0.00800765	0.28964	0.36087	-0.0712301	chr3	10284856	+	cg04011173_BC21		OpenSea	exon_1	LINC00852	NR_026829.1	exon_1;exon_1;TSS1500;TSS1500;TSS1500	LINC00852;LINC00852;ENSG00000240288.8;ENSG00000240288.8;ENSG00000240288.8	ENST00000538717.1;ENST00000475197.1;ENST00000605014.5;ENST00000605105.5;ENST00000439539.3
cg04017512_BC21	-0.437993	3.33985e-07	2.44673e-05	0.671543	0.739499	-0.0679553	chr10	34906210	-	cg04017512_BC21		OpenSea
cg04020079_TC11	-0.470999	4.19365e-11	4.10996e-08	0.219645	0.280763	-0.061118	chr2	68319556	-	cg04020079_TC11	chr2:68319207-68319979	Island	exon_1;5UTR;exon_1;5UTR;exon_1;5UTR;exon_1	CNRIP1;CNRIP1;CNRIP1;CNRIP1;CNRIP1;CNRIP1;CNRIP1	NM_001111101.2;NM_001111101.2;NM_001371608.1;NM_001371608.1;NM_015463.3;NM_015463.3;NR_163969.1	exon_1;5UTR;TSS200	CNRIP1;CNRIP1;ENSG00000119865.9	ENST00000263655.4;ENST00000263655.4;ENST00000409559.7
cg04024481_BC11	0.576898	5.38962e-10	2.48536e-07	0.78265	0.714418	0.0682314	chr13	113098121	-	cg04024481_BC11	chr13:113096172-113097251	Shore	exon_30;3UTR;exon_31;3UTR;exon_30;3UTR;exon_30;3UTR;exon_29;3UTR;exon_28;3UTR;exon_30;3UTR	MCF2L;MCF2L;MCF2L;MCF2L;MCF2L;MCF2L;MCF2L;MCF2L;MCF2L;MCF2L;MCF2L;MCF2L;MCF2L;MCF2L	NM_001112732.3;NM_001112732.3;NM_001320815.2;NM_001320815.2;NM_001320816.2;NM_001320816.2;NM_001366644.2;NM_001366644.2;NM_001366645.2;NM_001366645.2;NM_001366646.2;NM_001366646.2;NM_024979.4;NM_024979.4	exon_21;exon_9;exon_4;exon_2;5UTR;5UTR;exon_28;exon_30;exon_30;3UTR;3UTR;3UTR	MCF2L;MCF2L;MCF2L;MCF2L;MCF2L;MCF2L;MCF2L;MCF2L;MCF2L;MCF2L;MCF2L;MCF2L	ENST00000397017.6;ENST00000261963.11;ENST00000469415.1;ENST00000488765.1;ENST00000397017.6;ENST00000261963.11;ENST00000397030.5;ENST00000535094.7;ENST00000375604.6;ENST00000375604.6;ENST00000397030.5;ENST00000535094.7
cg04026699_TC11	-0.342598	1.15921e-08	2.22624e-06	0.279676	0.332645	-0.0529691	chr6	28866736	+	cg04026699_TC11	chr6:28863905-28864357	Shelf
cg04028464_BC21	-0.450169	0.000176625	0.00206544	0.624296	0.680264	-0.0559688	chr17	80100055	-	cg04028464_BC21	chr17:80101103-80101962	Shore	exon_20;3UTR	CCDC40;CCDC40	NM_017950.4;NM_017950.4	exon_20;exon_16;3UTR	CCDC40;CCDC40;CCDC40	ENST00000397545.9;ENST00000574799.5;ENST00000397545.9
cg04035088_TC21	-0.151131	0.00980131	0.0377741	0.448166	0.498308	-0.050142	chr3	72977335	-	cg04035088_TC21		OpenSea
cg04036182_BC21	0.397314	0.00746324	0.0309549	0.40519	0.349089	0.0561014	chr15	45166620	-	cg04036182_BC21	chr15:45166603-45167382	Island
cg04043098_BC21	-0.252819	0.00122369	0.00830431	0.421051	0.471599	-0.0505476	chr13	79360267	-	cg04043098_BC21		OpenSea
cg04049812_BC21	-0.548625	1.17241e-05	0.000300654	0.715105	0.792397	-0.0772925	chr20	13271254	+	cg04049812_BC21		OpenSea
cg04051212_TC21	-0.266244	1.02085e-06	5.36204e-05	0.677948	0.728259	-0.0503116	chr7	108503573	+	cg04051212_TC21		OpenSea				TSS1500	ENSG00000135241.17	ENST00000462466.1
cg04052996_BC21	0.854333	0.000139149	0.0017444	0.337737	0.232989	0.104748	chr12	124389132	+	cg04052996_BC21	chr12:124387589-124387873;chr12:124388695-124389349	Island				TSS1500	ENSG00000196498.14	ENST00000448614.1
cg04068313_TC21	-0.45049	0.0055387	0.0248866	0.547668	0.602411	-0.0547436	chr7	73890402	+	cg04068313_TC21		OpenSea
cg04072741_BC21	0.385382	4.44637e-07	2.98116e-05	0.633319	0.570724	0.0625952	chr11	62464662	+	cg04072741_BC21		OpenSea
cg04074835_BC21	-0.561256	0.00629977	0.0273328	0.423558	0.513557	-0.0899992	chr11	44066954	-	cg04074835_BC21	chr11:44065968-44066615	Shore				TSS200	ENSG00000110455.14	ENST00000533404.1
cg04075726_BC21	-0.300726	0.000234481	0.00252894	0.781092	0.833471	-0.0523787	chr2	69272293	+	cg04075726_BC21		OpenSea
cg04082730_TC21	0.357281	3.03123e-11	3.32458e-08	0.651732	0.595986	0.0557458	chr6	134610755	-	cg04082730_TC21		OpenSea				TSS1500	ENSG00000229722.1	ENST00000412602.1
cg04087271_TC21	-0.254364	0.00929525	0.0363352	0.487573	0.547834	-0.0602617	chr1	20588841	-	cg04087271_TC21		OpenSea	TSS1500	CDA	NM_001785.3	TSS1500;TSS1500	ENSG00000158825.6;ENSG00000158825.6	ENST00000461985.1;ENST00000375071.4
cg04088945_BC21	-0.260534	3.6723e-05	0.000676175	0.793929	0.844403	-0.0504735	chr7	157297452	+	cg04088945_BC21	chr7:157299903-157300841	Shelf
cg04090468_BC21	-0.461344	0.0125123	0.0451794	0.710084	0.766561	-0.0564771	chr7	156389296	+	cg04090468_BC21		OpenSea
cg04090794_TC21	0.375285	6.98465e-05	0.00106708	0.59569	0.53356	0.0621302	chr1	91634301	-	cg04090794_TC21		OpenSea
cg04092054_BC21	0.304343	3.43937e-06	0.000126911	0.630205	0.577493	0.0527115	chr8	39684964	+	cg04092054_BC21		OpenSea				TSS200;TSS1500	ENSG00000168619.16;ENSG00000168619.16	ENST00000523755.5;ENST00000524117.1
cg04112507_TC21	0.387036	2.08293e-09	6.57143e-07	0.534602	0.469687	0.0649144	chr2	214395090	+	cg04112507_TC21		OpenSea
cg04116270_TC11	-0.589037	0.000637276	0.00518005	0.16369	0.226995	-0.0633045	chr2	88017038	+	cg04116270_TC11	chr2:88016714-88017340	Island				exon_1;TSS1500	ENSG00000287670;ENSG00000222724.1	ENST00000662952.1;ENST00000410792.1
cg04122422_TC21	0.361793	2.57134e-06	0.000103429	0.605309	0.549107	0.0562016	chr11	129126200	-	cg04122422_TC21		OpenSea
cg04131969_TC21	3.89885	3.97109e-07	2.76369e-05	0.586233	0.230905	0.355328	chr2	33726580	+	cg04131969_TC21	chr2:33727355-33727617	Shore	exon_1	MYADML	NR_003143.2	exon_1;TSS1500	MYADML;ENSG00000228262.11	ENST00000474610.1;ENST00000671333.1
cg04132061_BC21	-0.26439	0.00016515	0.0019688	0.472484	0.533457	-0.0609728	chr3	34057307	+	cg04132061_BC21		OpenSea
cg04135907_BC21	0.434657	4.70705e-07	3.09716e-05	0.725305	0.663993	0.0613119	chr9	92883011	+	cg04135907_BC21		OpenSea				TSS1500;TSS1500	ENSG00000226668.5;ENSG00000226668.5	ENST00000425090.1;ENST00000446878.1
cg04137949_TC21	-0.285905	1.0765e-07	1.08164e-05	0.596288	0.659847	-0.0635586	chr4	163164917	+	cg04137949_TC21	chr4:163166309-163166994	Shore
cg04140496_TC11	-0.74032	2.28363e-06	9.50664e-05	0.237562	0.327682	-0.0901207	chr6	110958308	+	cg04140496_TC11	chr6:110958441-110959007	Shore	TSS1500	GTF3C6	NM_138408.4	TSS1500;TSS1500	ENSG00000155115.7;ENSG00000155115.7	ENST00000329970.8;ENST00000480191.1
cg04143321_TC21	0.382784	0.000334516	0.00326516	0.605206	0.544712	0.0604941	chr10	91461776	-	cg04143321_TC21		OpenSea
cg04163167_BC21	-0.214226	0.0141083	0.0493305	0.521433	0.579869	-0.0584363	chr21	25396576	-	cg04163167_BC21		OpenSea				exon_2;exon_5;exon_2;exon_3;exon_5;exon_5;exon_2;exon_2;exon_6;exon_3	LINC00158;LINC00158;LINC00158;LINC00158;LINC00158;LINC00158;LINC00158;LINC00158;LINC00158;LINC00158	ENST00000664370.1;ENST00000439840.2;ENST00000662287.1;ENST00000686572.1;ENST00000670098.1;ENST00000669436.1;ENST00000659593.1;ENST00000657301.1;ENST00000668015.1;ENST00000440205.5
cg04176569_TC21	0.360791	3.52259e-07	2.53994e-05	0.680849	0.629748	0.0511009	chr17	16460010	+	cg04176569_TC21		OpenSea
cg04181038_TC21	-0.423321	3.79573e-07	2.67429e-05	0.469222	0.549416	-0.0801937	chr4	182809605	-	cg04181038_TC21	chr4:182806396-182807200;chr4:182807906-182808191	Shore
cg04194342_BC21	-0.408471	1.4478e-05	0.000349907	0.620586	0.684829	-0.0642429	chr9	37333613	+	cg04194342_BC21		OpenSea
cg04197436_BC21	-0.278772	0.000179951	0.00209286	0.428181	0.486527	-0.0583464	chr3	15805932	+	cg04197436_BC21		OpenSea
cg04214965_TC21	-0.250977	0.000365021	0.00347478	0.65921	0.722567	-0.0633563	chr18	3875619	+	cg04214965_TC21	chr18:3879202-3880087	Shelf	TSS1500;TSS1500;TSS1500;TSS1500	DLGAP1;DLGAP1;DLGAP1;DLGAP1	NM_001308390.2;NM_001242764.2;NM_001242763.2;NM_001242762.2	TSS1500;TSS1500;TSS1500;TSS1500;TSS1500;TSS1500;TSS1500	ENSG00000170579.17;ENSG00000170579.17;ENSG00000170579.17;ENSG00000170579.17;ENSG00000170579.17;ENSG00000170579.17;ENSG00000170579.17	ENST00000400149.7;ENST00000400155.5;ENST00000400150.7;ENST00000515196.6;ENST00000534970.5;ENST00000581699.5;ENST00000478161.5
cg04234104_TC21	-0.337935	0.000206495	0.00231036	0.530389	0.614663	-0.0842732	chr10	6009279	+	cg04234104_TC21		OpenSea
cg04236294_TC21	-0.217845	0.0014222	0.00926389	0.692111	0.742783	-0.0506727	chr19	54081614	-	cg04236294_TC21		OpenSea	TSS1500	TARM1	NM_001135686.3_10	TSS1500	ENSG00000248385.8	ENST00000432826.2
cg04242992_BC21	-0.344696	1.40121e-05	0.000341687	0.464548	0.53909	-0.0745418	chr15	55283503	-	cg04242992_BC21		OpenSea
cg04244800_BC21	0.509215	4.73879e-10	2.26683e-07	0.813147	0.755813	0.0573341	chr2	229180751	+	cg04244800_BC21		OpenSea
cg04245026_BC21	-0.352486	3.5579e-05	0.000661116	0.444705	0.505705	-0.0610001	chr10	1467882	+	cg04245026_BC21	chr10:1464149-1464513	Shelf
cg04246167_TC21	-0.309503	9.23471e-08	9.6931e-06	0.66703	0.717848	-0.0508177	chr3	58998739	+	cg04246167_TC21		OpenSea
cg04248279_BC21	-0.463851	0.00181057	0.0110278	0.805323	0.856609	-0.0512857	chr17	335042	+	cg04248279_BC21	chr17:335284-335505	Shore				TSS1500	ENSG00000181031.16	ENST00000573588.5
cg04255037_BC21	-0.158181	0.0128686	0.0461194	0.480829	0.531281	-0.0504524	chr12	94640739	+	cg04255037_BC21		OpenSea
cg04255591_BC21	-0.512496	0.000647983	0.00524325	0.556507	0.644836	-0.0883296	chr15	27681329	+	cg04255591_BC21		OpenSea
cg04256179_BC21	-0.23818	3.02806e-06	0.000116018	0.720958	0.772865	-0.0519073	chr2	230412632	-	cg04256179_BC21		OpenSea				TSS200	ENSG00000279964.1	ENST00000623048.1
cg04264070_BC21	-0.356504	0.00168195	0.0104533	0.409987	0.469648	-0.059661	chr19	55376336	-	cg04264070_BC21	chr19:55377637-55378108	Shore	TSS1500	TMEM190	NM_139172.3	TSS1500	ENSG00000160472.5	ENST00000291934.4
cg04283392_TC21	-0.308932	5.64558e-07	3.53249e-05	0.30649	0.360603	-0.0541138	chr3	196639498	+	cg04283392_TC21	chr3:196639523-196640048	Shore	TSS200	NRROS	NM_198565.3	exon_1;TSS200;TSS1500;TSS1500	ENSG00000288990;ENSG00000174004.6;ENSG00000174004.6;ENSG00000163964.18	ENST00000686261.2;ENST00000328557.5;ENST00000461791.1;ENST00000426755.5
cg04293425_BC21	0.362148	1.65388e-10	1.10738e-07	0.612725	0.553672	0.0590533	chr2	232981337	+	cg04293425_BC21		OpenSea
cg04297105_TC21	-0.317652	0.0108986	0.0408364	0.302078	0.358072	-0.055994	chr2	102618799	+	cg04297105_TC21	chr2:102618917-102620095	Shore	TSS1500	SLC9A2	NM_003048.6	TSS1500	ENSG00000115616.3	ENST00000233969.3
cg04297912_BC21	0.190358	0.00737243	0.0306806	0.528074	0.475423	0.0526514	chr11	102361274	+	cg04297912_BC21		OpenSea				TSS1500	ENSG00000110330.10	ENST00000534130.1
cg04299535_BC21	-0.211458	0.00491043	0.0227972	0.600282	0.650711	-0.0504288	chr2	233381507	+	cg04299535_BC21		OpenSea
cg04303112_BC21	0.376058	0.000313422	0.00311442	0.415678	0.359875	0.0558027	chr3	72348340	-	cg04303112_BC21		OpenSea
cg04305469_BC21	-0.324167	5.67619e-05	0.000920052	0.592403	0.657949	-0.0655462	chr1	94739778	+	cg04305469_BC21		OpenSea
cg04308578_TC21	0.358669	7.16727e-08	8.098e-06	0.701452	0.648142	0.0533097	chr2	234222570	+	cg04308578_TC21		OpenSea				TSS1500;TSS1500	ENSG00000261298.1;ENSG00000261298.1	ENST00000565664.1;ENST00000569111.1
cg04315688_BC21	-0.305736	4.43128e-09	1.12339e-06	0.70199	0.759902	-0.0579115	chr1	147721835	-	cg04315688_BC21		OpenSea
cg04315865_TC21	-0.395893	1.91255e-06	8.38723e-05	0.603074	0.666286	-0.0632127	chr13	46529791	-	cg04315865_TC21		OpenSea
cg04320257_BC11	-0.430956	6.33201e-11	5.47623e-08	0.345769	0.416746	-0.0709777	chr3	75658409	-	cg04320257_BC11	chr3:75655421-75655910;chr3:75658472-75659047	Shore				TSS200	ENSG00000241622.1	ENST00000474487.1
cg04321555_TC21	-0.351974	0.000100102	0.00138019	0.530999	0.596496	-0.0654978	chr19	33794832	+	cg04321555_TC21	chr19:33795279-33797757	Shore				TSS1500	ENSG00000153885.15	ENST00000587658.5
cg04358463_BC21	-0.360844	9.9433e-05	0.00137357	0.473823	0.529207	-0.0553843	chr19	55703738	+	cg04358463_BC21	chr19:55703863-55704210	Shore	exon_11;3UTR;exon_11;3UTR;exon_11;3UTR;exon_10;3UTR	EPN1;EPN1;EPN1;EPN1;EPN1;EPN1;EPN1;EPN1	NM_001130071.2;NM_001130071.2;NM_001130072.2;NM_001130072.2;NM_001321263.2;NM_001321263.2;NM_013333.4;NM_013333.4	exon_11;3UTR	EPN1;EPN1	ENST00000270460.11;ENST00000270460.11
cg04364151_BC21	0.427793	4.02957e-09	1.05327e-06	0.520289	0.451392	0.0688965	chr6	119324341	-	cg04364151_BC21		OpenSea
cg04366777_TC21	-0.367514	6.43351e-06	0.000197521	0.638102	0.705031	-0.0669296	chr8	53946713	-	cg04366777_TC21		OpenSea	exon_3;exon_2;exon_3;exon_4;exon_2	RGS20;RGS20;RGS20;RGS20;RGS20	NM_001286673.2;NM_001286675.2;NM_003702.4;NM_170587.4;NR_104579.2	exon_4;exon_2;exon_3;exon_3;exon_3;exon_2;exon_3;exon_2;3UTR;5UTR	RGS20;RGS20;RGS20;RGS20;RGS20;RGS20;RGS20;RGS20;RGS20;RGS20	ENST00000297313.8;ENST00000517659.5;ENST00000344277.10;ENST00000518286.5;ENST00000523414.5;ENST00000522225.5;ENST00000276500.4;ENST00000517405.1;ENST00000517659.5;ENST00000522225.5
cg04382540_TC21	-0.218058	0.000148934	0.00182968	0.69393	0.752478	-0.0585481	chr20	35791952	-	cg04382540_TC21		OpenSea
cg04393339_BC21	-0.369944	0.00408201	0.0199176	0.711542	0.762858	-0.0513161	chr12	130120446	+	cg04393339_BC21		OpenSea
cg04428535_TC11	-0.458575	5.65785e-09	1.33731e-06	0.236884	0.298362	-0.0614778	chr19	49929134	-	cg04428535_TC11	chr19:49929097-49929881	Island	TSS1500;TSS200	ATF5;ATF5	NM_001290746.2;NM_001193646.2	exon_1;5UTR;TSS200;TSS200;TSS200;TSS1500	NUP62;NUP62;ENSG00000169136.13;ENSG00000169136.13;ENSG00000169136.13;ENSG00000169136.13	ENST00000596217.1;ENST00000596217.1;ENST00000423777.7;ENST00000600336.1;ENST00000597227.5;ENST00000596658.1
cg04433167_BC21	-0.236555	9.5018e-06	0.00025948	0.726654	0.781091	-0.0544371	chr2	241725142	+	cg04433167_BC21	chr2:241724132-241724457;chr2:241724792-241725739	Island	exon_8;3UTR	ING5;ING5	NM_032329.6;NM_032329.6	exon_8;exon_2;3UTR;TSS1500	ING5;ENSG00000235351;ING5;ENSG00000168395.16	ENST00000313552.11;ENST00000435195.1;ENST00000313552.11;ENST00000474238.1
cg04440361_TC11	-0.385845	5.30746e-05	0.000876455	0.678803	0.732886	-0.054083	chr17	79922192	+	cg04440361_TC11		OpenSea
cg04440456_BC21	-0.186065	0.000435902	0.00394688	0.623258	0.674019	-0.0507615	chr20	33964065	+	cg04440456_BC21		OpenSea				TSS1500	ENSG00000228958.1	ENST00000425307.1
cg04441191_TC11	-0.675007	8.31419e-13	2.46095e-09	0.120577	0.173099	-0.0525217	chr3	48088903	+	cg04441191_TC11	chr3:48088435-48089406	Island	TSS200;TSS200;TSS200;TSS200;TSS200;TSS200;TSS200;TSS200;TSS200;TSS200;TSS200;TSS200;TSS200;TSS200;TSS200;TSS200;TSS200;TSS200;TSS200;TSS200;TSS200;TSS200;TSS200;TSS200;TSS200;TSS200;TSS200;TSS200;TSS200;TSS200;TSS200;TSS200;TSS200;TSS200;TSS200;TSS200;TSS200;TSS200;TSS200;TSS200;TSS200;TSS200;TSS200;TSS200;TSS200;TSS200;TSS200;TSS200;TSS200;TSS200;TSS200;TSS200;TSS200;TSS200;TSS200;TSS200;TSS200;…	MAP4;MAP4;MAP4;MAP4;MAP4;MAP4;MAP4;MAP4;MAP4;MAP4;MAP4;MAP4;MAP4;MAP4;MAP4;MAP4;MAP4;MAP4;MAP4;MAP4;MAP4;MAP4;MAP4;MAP4;MAP4;MAP4;MAP4;MAP4;MAP4;MAP4;MAP4;MAP4;MAP4;MAP4;MAP4;MAP4;MAP4;MAP4;MAP4;MAP4;MAP4;MAP4;MAP4;MAP4;MAP4;MAP4;MAP4;MAP4;MAP4;MAP4;MAP4;MAP4;MAP4;MAP4;MAP4;MAP4;MAP4;MAP4;MAP4;MAP4;MAP4;MAP4;MAP4;MAP4;MAP4;MAP4;MAP4;MAP4;MAP4;MAP4;MAP4;MAP4;MAP4;MAP4;MAP4;MAP4;MAP4;MAP4;MAP4;MAP4…	NM_030885.4;NM_001384729.1;NM_001384795.1;NM_001384736.1;NM_001384788.1;NM_001384796.1;NM_001384792.1;NM_001384790.1;NM_001384731.1;NM_001384794.1;NM_001384791.1;NM_001384744.1;NM_001384797.1;NM_001384793.1;NM_001384789.1;NM_001384863.1;NM_001384849.1;NM_001384745.1;NM_001384738.1;NM_001384748.1;NM_001384678.1;NM_001384875.1;NM_001384872.1;NM_001384873.1;NM_001384859.1;NM_001384679.1;NM_002375.5;…	exon_1;5UTR;TSS200;TSS200;TSS200;TSS200	MAP4;MAP4;ENSG00000047849.22;ENSG00000047849.22;ENSG00000047849.22;ENSG00000047849.22	ENST00000360240.10;ENST00000360240.10;ENST00000395734.7;ENST00000426837.6;ENST00000423088.5;ENST00000439356.2
cg04443257_BC21	-0.215339	0.00263061	0.0144546	0.374645	0.426188	-0.0515437	chr4	147768333	-	cg04443257_BC21		OpenSea
cg04471375_TC21	0.632434	1.66349e-10	1.11151e-07	0.817777	0.747754	0.0700235	chr16	58718261	-	cg04471375_TC21		OpenSea	exon_5;exon_6	GOT2;GOT2	NM_001286220.2;NM_002080.4	exon_6;exon_5;exon_6;exon_5	GOT2;GOT2;GOT2;GOT2	ENST00000245206.10;ENST00000434819.2;ENST00000564400.5;ENST00000496461.5
cg04476865_TC21	-0.324668	0.00342478	0.0175218	0.757589	0.81585	-0.0582603	chr13	35649339	+	cg04476865_TC21		OpenSea
cg04477303_BC21	-0.435387	4.04745e-09	1.05638e-06	0.695412	0.753352	-0.0579394	chr3	4650783	-	cg04477303_BC21		OpenSea
cg04492926_TC21	-0.227409	0.00345669	0.0176413	0.425643	0.478349	-0.0527062	chr11	117469609	+	cg04492926_TC21		OpenSea
cg04501436_BC21	0.517799	5.56193e-12	9.43714e-09	0.82678	0.771063	0.055717	chr12	39338656	+	cg04501436_BC21		OpenSea				TSS1500	ENSG00000139116.19	ENST00000546817.1
cg04513562_BC21	0.643389	5.9272e-07	3.65565e-05	0.872519	0.819506	0.0530133	chr11	66439607	+	cg04513562_BC21		OpenSea	TSS1500;TSS1500;TSS1500;TSS1500;TSS1500	MRPL11;MRPL11;MRPL11;MRPL11;MRPL11	NM_170739.4;NM_016050.5;NM_170738.4;NR_120588.1;NR_120589.1	TSS1500;TSS1500;TSS1500;TSS1500	ENSG00000174547.13;ENSG00000174547.13;ENSG00000174547.13;ENSG00000174547.13	ENST00000310999.11;ENST00000430466.6;ENST00000534488.5;ENST00000329819.4
cg04522931_BC11	-0.696463	5.60239e-12	9.47647e-09	0.105212	0.16264	-0.0574275	chr7	30284966	+	cg04522931_BC11	chr7:30284301-30286025	Island	5UTR;exon_1	ZNRF2;ZNRF2	NM_147128.4;NM_147128.4	exon_1;5UTR;TSS1500	ZNRF2;ZNRF2;ENSG00000180233.11	ENST00000323037.5;ENST00000323037.5;ENST00000459998.1
cg04534699_BC21	-0.295457	0.000100996	0.00138891	0.597019	0.662388	-0.0653692	chr15	52013747	-	cg04534699_BC21		OpenSea
cg04543224_TC21	-0.195045	6.92674e-06	0.00020809	0.616455	0.666683	-0.0502283	chr19	10346784	-	cg04543224_TC21		OpenSea
cg04552572_BC21	-0.243228	1.79698e-05	0.000407389	0.39508	0.446175	-0.0510958	chr1	169510053	-	cg04552572_BC21		OpenSea
cg04556615_BC21	-0.479811	1.24407e-05	0.000313911	0.70718	0.768969	-0.0617885	chr11	20647591	+	cg04556615_BC21		OpenSea
cg04566147_BC11	0.488712	6.97106e-07	4.09459e-05	0.816735	0.765196	0.0515391	chr16	35543716	-	cg04566147_BC11	chr16:35543503-35543773	Island				TSS200	ENSG00000259996.1	ENST00000566335.1
cg04567952_BC21	-0.707006	0.00108854	0.00762741	0.185253	0.265607	-0.0803543	chr2	199910831	+	cg04567952_BC21	chr2:199911023-199911825	Shore	TSS1500	C2orf69	NM_153689.6	exon_1;exon_1;exon_1;exon_1;exon_1;TSS1500;TSS1500;TSS1500	ENSG00000232732;ENSG00000232732;ENSG00000232732;ENSG00000232732;ENSG00000232732;ENSG00000232732.11;ENSG00000178074.6;ENSG00000178074.6	ENST00000457577.7;ENST00000417006.5;ENST00000413557.6;ENST00000598349.5;ENST00000608040.5;ENST00000594069.3;ENST00000319974.6;ENST00000491721.1
cg04568189_BC21	0.236688	0.000111197	0.00148865	0.497055	0.4415	0.0555543	chr7	92682936	+	cg04568189_BC21		OpenSea
cg04569905_TC21	0.464401	4.81606e-06	0.000160869	0.689299	0.618734	0.0705644	chr20	59986026	+	cg04569905_TC21		OpenSea				exon_1	CDH26	ENST00000477058.1
cg04599589_TC21	-0.259219	0.00219734	0.0126996	0.720369	0.78047	-0.0601014	chr6	6900853	-	cg04599589_TC21		OpenSea
cg04604275_BC21	-0.310926	9.94465e-05	0.00137369	0.630569	0.69493	-0.0643607	chr3	16240337	+	cg04604275_BC21		OpenSea
cg04612171_BC21	-0.338174	1.06287e-09	4.06745e-07	0.511669	0.570347	-0.0586773	chr6	107493368	-	cg04612171_BC21	chr6:107488862-107490243;chr6:107490756-107491005	Shelf
cg04638014_BC21	-0.291771	5.0854e-05	0.000849765	0.541734	0.600445	-0.0587111	chr4	56505202	+	cg04638014_BC21	chr4:56505416-56505856	Shore	TSS1500;TSS200	ARL9;ARL9	NM_001363794.2;NM_206919.3	TSS200;TSS1500;TSS1500	ENSG00000196503.5;ENSG00000196503.5;ENSG00000196503.5	ENST00000360096.3;ENST00000640821.3;ENST00000645327.1
cg04645070_BC21	-0.162201	0.00155178	0.00986902	0.496661	0.54862	-0.0519587	chr11	34371559	-	cg04645070_BC21		OpenSea
cg04659961_BC21	0.386878	2.9294e-05	0.000575581	0.725437	0.666475	0.0589624	chr10	133013950	+	cg04659961_BC21	chr10:133012626-133013339;chr10:133017017-133018705	Shore				exon_1;exon_1;exon_1	ENSG00000289039;ENSG00000289039;ENSG00000289039	ENST00000688460.1;ENST00000690532.1;ENST00000690495.1
cg04662369_BC21	-0.348019	0.000132448	0.00168411	0.654912	0.721439	-0.0665277	chr17	80780518	+	cg04662369_BC21		OpenSea
cg04699980_BC21	0.662766	1.84728e-10	1.19545e-07	0.800052	0.72207	0.0779826	chr1	146023049	-	cg04699980_BC21	chr1:146019304-146019601	Shelf	TSS1500;TSS1500;TSS1500;TSS1500;TSS1500;TSS1500	HJV;HJV;HJV;HJV;HJV;HJV	NM_001379352.1;NM_213653.4;NM_001316767.2;NM_145277.5;NM_202004.4;NM_213652.4	TSS1500;TSS1500;TSS1500;TSS1500;TSS1500;TSS1500	ENSG00000168509.20;ENSG00000168509.20;ENSG00000168509.20;ENSG00000168509.20;ENSG00000168509.20;ENSG00000168509.20	ENST00000475797.1;ENST00000497365.5;ENST00000336751.11;ENST00000357836.5;ENST00000634927.1;ENST00000421822.2
cg04723691_TC21	-0.268874	2.77758e-06	0.000109036	0.626787	0.685523	-0.0587358	chr5	91190193	-	cg04723691_TC21		OpenSea
cg04726620_BC11	-0.548232	2.15334e-06	9.11052e-05	0.252525	0.325192	-0.0726667	chr8	143080335	-	cg04726620_BC11		OpenSea	TSS1500	LY6L	NM_001368160.2_2	TSS1500	ENSG00000261667.2	ENST00000562505.2
cg04737881_TC21	-0.757867	0.000740577	0.00577652	0.315002	0.415128	-0.100126	chr4	182139790	+	cg04737881_TC21	chr4:182142243-182145217;chr4:182141125-182141328	Shore	exon_4;exon_5	TENM3-AS1;TENM3-AS1	NR_027107.2;NR_125905.1
cg04740245_TC21	-0.185727	4.30914e-05	0.000755406	0.67587	0.726998	-0.0511281	chr6	41013503	+	cg04740245_TC21		OpenSea
cg04745281_TC11	0.582877	6.18108e-08	7.31171e-06	0.481341	0.385926	0.0954157	chr13	102626709	+	cg04745281_TC11		OpenSea				TSS200	ENSG00000134900.13	ENST00000496126.1
cg04746605_BC21	-0.258904	0.000399645	0.00370885	0.57063	0.63515	-0.0645204	chr3	36496987	+	cg04746605_BC21		OpenSea
cg04757499_TC21	-0.496021	5.37899e-06	0.000173689	0.781757	0.837255	-0.0554973	chr10	84256841	+	cg04757499_TC21		OpenSea
cg04767208_BC21	0.468043	1.70593e-12	4.20069e-09	0.833752	0.783301	0.0504508	chr12	53422484	+	cg04767208_BC21		OpenSea	TSS1500;TSS1500;TSS1500	AMHR2;AMHR2;AMHR2	NM_001164691.2;NM_001164690.2;NM_020547.3	TSS1500;TSS1500;TSS1500	ENSG00000135409.11;ENSG00000135409.11;ENSG00000135409.11	ENST00000257863.9;ENST00000550311.5;ENST00000379791.7
cg04779524_BC21	-0.200898	0.00487058	0.022664	0.7157	0.765862	-0.0501616	chr3	40258790	-	cg04779524_BC21		OpenSea	exon_17;3UTR;exon_16;3UTR;exon_16;3UTR;exon_15;3UTR;exon_17;3UTR;exon_17	MYRIP;MYRIP;MYRIP;MYRIP;MYRIP;MYRIP;MYRIP;MYRIP;MYRIP;MYRIP;MYRIP	NM_001284423.2;NM_001284423.2;NM_001284424.2;NM_001284424.2;NM_001284425.2;NM_001284425.2;NM_001284426.2;NM_001284426.2;NM_015460.4;NM_015460.4;NR_104316.2	exon_17;exon_16;exon_15;exon_15;3UTR;3UTR;3UTR	MYRIP;MYRIP;MYRIP;MYRIP;MYRIP;MYRIP;MYRIP	ENST00000302541.11;ENST00000396217.7;ENST00000459828.5;ENST00000539167.2;ENST00000302541.11;ENST00000396217.7;ENST00000539167.2
cg04788957_TC21	-0.642186	3.99267e-05	0.000716757	0.186049	0.251692	-0.0656434	chr10	103678250	-	cg04788957_TC21		OpenSea	TSS200	SH3PXD2A	NM_001365079.1	TSS200	ENSG00000107957.17	ENST00000691105.1
cg04789403_TC21	-0.267377	0.000100861	0.00138755	0.388867	0.449557	-0.06069	chr15	79978876	+	cg04789403_TC21		OpenSea
cg04791456_TC11	0.928975	3.87715e-09	1.02341e-06	0.928259	0.878039	0.05022	chr3	57520016	+	cg04791456_TC11		OpenSea				TSS200	ENSG00000239831.1	ENST00000478598.1
cg04794593_BC21	-0.808571	0.00015067	0.00184528	0.629317	0.748249	-0.118932	chr1	7538928	-	cg04794593_BC21		OpenSea
cg04801570_TC21	0.445918	0.000946232	0.00689457	0.561823	0.487216	0.0746072	chr3	42760399	-	cg04801570_TC21		OpenSea
cg04801647_TC11	0.841601	6.95643e-09	1.54665e-06	0.913292	0.860933	0.0523594	chr16	3919180	-	cg04801647_TC11		OpenSea
cg04804814_TC21	0.381275	0.000666985	0.00535168	0.675902	0.61646	0.0594421	chr6	33161247	-	cg04804814_TC21	chr6:33161514-33161941	Shore
cg04805181_TC11	-1.39861	5.88448e-07	3.63972e-05	0.138366	0.26744	-0.129074	chr15	66622421	-	cg04805181_TC11	chr15:66621903-66622546	Island
cg04811114_TC21	0.600993	1.49711e-05	0.000358289	0.502419	0.422018	0.0804008	chr1	202203650	-	cg04811114_TC21		OpenSea	TSS200	LGR6	NM_021636.3	TSS200;TSS200	ENSG00000133067.18;ENSG00000133067.18	ENST00000255432.11;ENST00000487787.5
cg04815973_BC21	0.432823	0.0065891	0.0282542	0.555502	0.505333	0.0501692	chr15	73974827	+	cg04815973_BC21		OpenSea
cg04815973_BC22	0.433038	0.00416108	0.020199	0.551196	0.498445	0.0527518	chr15	73974827	+	cg04815973_BC22		OpenSea
cg04817801_BC21	-0.442682	1.63997e-08	2.84373e-06	0.251139	0.306409	-0.0552701	chr10	131641469	-	cg04817801_BC21		OpenSea
cg04818203_TC21	0.408782	3.77077e-09	1.00433e-06	0.750202	0.69633	0.053872	chr9	19133989	-	cg04818203_TC21		OpenSea
cg04819167_TC11	0.525115	5.13692e-11	4.71552e-08	0.827503	0.767636	0.0598669	chr7	37492588	-	cg04819167_TC11		OpenSea
cg04834726_TC21	-0.210844	0.00100956	0.00722498	0.50107	0.552051	-0.0509813	chr3	46283582	-	cg04834726_TC21		OpenSea
cg04834758_TC21	-0.249915	0.000164611	0.00196447	0.355711	0.421102	-0.0653903	chr10	80485970	+	cg04834758_TC21		OpenSea
cg04837483_BC21	-0.352001	0.000322731	0.00318029	0.332348	0.386911	-0.0545626	chr3	52269943	-	cg04837483_BC21		OpenSea
cg04839131_BC11	-0.354247	4.53399e-07	3.0188e-05	0.376174	0.429082	-0.0529079	chr7	150947627	-	cg04839131_BC11	chr7:150947367-150947679;chr7:150950903-150951791	Island	exon_12;exon_8	KCNH2;KCNH2	NM_000238.4;NM_172057.3	exon_8;exon_10;exon_12	KCNH2;KCNH2;KCNH2	ENST00000330883.9;ENST00000684241.1;ENST00000262186.10
cg04856117_BC21	-0.316561	1.6278e-07	1.4655e-05	0.622626	0.674013	-0.0513874	chr22	19962378	-	cg04856117_BC21		OpenSea	5UTR;exon_3;TSS1500;TSS200	COMT;COMT;MIR4761;COMT	NM_001362828.2;NM_001362828.2;NR_039918.1;NM_007310.3	exon_3;exon_3;5UTR;5UTR;TSS200;TSS1500;TSS1500;TSS1500;TSS1500;TSS1500;TSS1500;TSS1500;TSS1500	COMT;COMT;COMT;COMT;ENSG00000093010.15;ENSG00000093010.15;ENSG00000093010.15;ENSG00000093010.15;ENSG00000093010.15;ENSG00000093010.15;ENSG00000093010.15;ENSG00000093010.15;ENSG00000284031.1	ENST00000403710.5;ENST00000678255.1;ENST00000403710.5;ENST00000678255.1;ENST00000449653.5;ENST00000677397.1;ENST00000678240.1;ENST00000677675.1;ENST00000493893.1;ENST00000678945.1;ENST00000677564.1;ENST00000677470.1;ENST00000585066.1
cg04865726_BC11	-0.299375	0.00120961	0.00823546	0.556084	0.615663	-0.0595787	chr1	1430531	+	cg04865726_BC11	chr1:1427516-1427953;chr1:1430792-1431014	Shore	exon_2;exon_2;exon_2	LINC01770;LINC01770;LINC01770	NR_125994.1;NR_125995.1;NR_125996.1
cg04866800_BC21	-0.467718	0.00114791	0.00793119	0.433753	0.514231	-0.0804782	chr2	1767551	+	cg04866800_BC21		OpenSea
cg04868788_BC21	-0.194979	5.91581e-05	0.000947199	0.485599	0.539464	-0.0538647	chr2	233086903	+	cg04868788_BC21		OpenSea
cg04869336_BC21	-0.243114	0.00113617	0.00787156	0.769696	0.823473	-0.0537774	chr3	71210671	-	cg04869336_BC21		OpenSea
cg04871235_BC21	-0.5029	6.60679e-09	1.488e-06	0.666085	0.720238	-0.0541533	chr17	66541617	-	cg04871235_BC21		OpenSea
cg04871807_TC21	-0.601295	1.98385e-05	0.000436904	0.674548	0.755578	-0.0810294	chr5	95850801	-	cg04871807_TC21		OpenSea	TSS1500	LINC01554	NR_026936.1	TSS1500;TSS1500;TSS1500	ENSG00000236882.9;ENSG00000236882.9;ENSG00000236882.9	ENST00000357880.8;ENST00000436592.5;ENST00000702482.1
cg04880091_BC11	-0.335707	0.00511881	0.0234987	0.539254	0.589322	-0.0500678	chr8	43277308	-	cg04880091_BC11	chr8:43276034-43276344;chr8:43276902-43277335	Island				TSS1500	ENSG00000234713.3	ENST00000518688.1
cg04880120_BC21	-0.245506	0.00126614	0.00851449	0.575921	0.637632	-0.0617113	chr11	108860490	+	cg04880120_BC21		OpenSea				TSS200	ENSG00000178105.12	ENST00000530116.1
cg04891645_BC21	-0.347917	4.17512e-05	0.000739019	0.259596	0.31392	-0.0543239	chr2	226185381	+	cg04891645_BC21		OpenSea				TSS200	ENSG00000235070.3	ENST00000423838.1
cg04903759_TC21	-0.223015	5.07127e-05	0.000848042	0.722586	0.776586	-0.0539996	chr3	167520857	-	cg04903759_TC21		OpenSea
cg04907325_TC21	-0.495295	5.67656e-06	0.000180676	0.250097	0.320289	-0.0701916	chr4	53592842	+	cg04907325_TC21		OpenSea	TSS200;TSS1500	LNX1-AS2;LNX1	NR_046827.1;NM_001126328.3	TSS200;TSS200;TSS1500;TSS1500	ENSG00000248494.1;ENSG00000248494.1;ENSG00000072201.14;ENSG00000072201.14	ENST00000509974.1;ENST00000502410.1;ENST00000263925.8;ENST00000512247.5
cg04920515_BC11	-0.624148	2.19941e-10	1.34832e-07	0.135318	0.188697	-0.0533793	chr12	6927573	-	cg04920515_BC11	chr12:6927538-6928761	Island	TSS1500	ATN1	NM_001940.4	TSS1500	ENSG00000111676.15	ENST00000396684.3
cg04940991_TC21	-0.218108	5.54663e-05	0.000904821	0.601829	0.657531	-0.0557024	chr14	81385049	+	cg04940991_TC21		OpenSea
cg04947350_BC21	-0.279636	2.89106e-05	0.000570252	0.533118	0.593422	-0.0603038	chr6	42368622	+	cg04947350_BC21		OpenSea
cg04949225_BC21	-0.208122	9.82443e-05	0.00136153	0.572157	0.626579	-0.0544223	chr13	50222709	-	cg04949225_BC21		OpenSea
cg04962892_BC21	-0.176254	0.00126818	0.00852426	0.572595	0.624345	-0.0517503	chr2	58108043	-	cg04962892_BC21		OpenSea
cg04971406_BC21	-0.197981	4.13481e-05	0.000734384	0.710137	0.760461	-0.0503242	chr2	101617245	+	cg04971406_BC21		OpenSea
cg04971811_BC21	-0.211758	0.011642	0.0428416	0.545034	0.607056	-0.0620225	chr7	38274590	-	cg04971811_BC21		OpenSea	TSS1500;TSS1500	TARP;TARP	NM_001003799.2;NM_001003806.2	TSS1500;TSS1500	ENSG00000289746.1;ENSG00000211691.2	ENST00000698248.1;ENST00000390338.2
cg04979927_BC21	-0.257165	0.00767548	0.0315998	0.52061	0.577144	-0.0565343	chr3	57950013	-	cg04979927_BC21		OpenSea
cg04987438_BC21	-0.265761	9.49809e-06	0.000259432	0.495956	0.552651	-0.0566951	chr20	43751695	-	cg04987438_BC21		OpenSea
cg04990825_BC21	-0.376362	2.40521e-05	0.000500248	0.299079	0.349186	-0.0501069	chr9	136171844	-	cg04990825_BC21		OpenSea
cg04996682_TC21	-0.313593	0.00444964	0.0212251	0.502465	0.561943	-0.0594787	chr12	117568042	-	cg04996682_TC21		OpenSea
cg04998153_TC21	-0.806668	0.00613112	0.0267959	0.537921	0.653458	-0.115537	chr1	101357775	-	cg04998153_TC21		OpenSea
cg05000061_BC21	0.364453	5.26681e-05	0.000871543	0.629973	0.570534	0.0594396	chr10	28239294	+	cg05000061_BC21		OpenSea				TSS1500;TSS1500	ENSG00000150054.19;ENSG00000150054.19	ENST00000496637.6;ENST00000474682.1
cg05004157_BC21	-0.222208	8.3063e-05	0.00120775	0.710218	0.761835	-0.0516165	chr3	60771421	-	cg05004157_BC21		OpenSea
cg05011214_BC21	-0.24834	6.70415e-05	0.00103657	0.666585	0.726188	-0.0596037	chr2	112721399	-	cg05011214_BC21		OpenSea	TSS200	NT5DC4	NM_001350494.2	TSS200;TSS200;TSS1500	ENSG00000144130.12;ENSG00000144130.12;ENSG00000144130.12	ENST00000689550.1;ENST00000327581.4;ENST00000484666.1
cg05030870_BC21	0.438725	6.06708e-08	7.22979e-06	0.451775	0.38187	0.0699047	chr9	13250905	+	cg05030870_BC21		OpenSea				TSS1500	ENSG00000107186.17	ENST00000536827.5
cg05043345_TC21	-0.194223	0.00287058	0.0154031	0.602582	0.657963	-0.0553813	chr18	76411202	-	cg05043345_TC21		OpenSea
cg05043910_BC21	-0.59865	3.24793e-09	9.04592e-07	0.742387	0.812439	-0.0700519	chr2	99255656	+	cg05043910_BC21		OpenSea	5UTR;exon_1	LYG2;LYG2	NM_175735.4;NM_175735.4	exon_1;5UTR;TSS1500;TSS1500;TSS1500;TSS1500	LYG2;LYG2;ENSG00000185674.10;ENSG00000185674.10;ENSG00000185674.10;ENSG00000185674.10	ENST00000333017.7;ENST00000333017.7;ENST00000409238.5;ENST00000423800.5;ENST00000409679.5;ENST00000423306.1
cg05044291_BC21	0.685731	1.34838e-05	0.000332543	0.442001	0.349775	0.0922258	chr1	202203739	-	cg05044291_BC21		OpenSea	5UTR;exon_1	LGR6;LGR6	NM_021636.3;NM_021636.3	exon_1;5UTR;TSS200	LGR6;LGR6;ENSG00000133067.18	ENST00000255432.11;ENST00000255432.11;ENST00000487787.5
cg05059007_BC21	0.331679	6.59385e-13	2.15888e-09	0.602614	0.549332	0.053282	chr3	67526249	+	cg05059007_BC21		OpenSea
cg05059571_BC11	0.4112	9.66868e-07	5.15874e-05	0.714039	0.655704	0.0583358	chr16	84505504	-	cg05059571_BC11	chr16:84505278-84505509	Island	TSS1500	MEAK7	NM_020947.4	TSS1500;TSS1500;TSS1500;TSS1500;TSS1500;TSS1500;TSS1500	ENSG00000140950.16;ENSG00000140950.16;ENSG00000140950.16;ENSG00000140950.16;ENSG00000140950.16;ENSG00000140950.16;ENSG00000140950.16	ENST00000343629.11;ENST00000566995.5;ENST00000570036.5;ENST00000561807.5;ENST00000562447.5;ENST00000565701.1;ENST00000565765.1
cg05076975_BC21	-0.26617	3.43078e-07	2.49472e-05	0.752917	0.806555	-0.0536383	chr1	186611404	+	cg05076975_BC21		OpenSea
cg05086084_BC21	-0.359886	2.52191e-07	2.00285e-05	0.484934	0.539734	-0.0548005	chr1	203273808	-	cg05086084_BC21	chr1:203273391-203273690	Shore				TSS1500;TSS200;TSS1500	ENSG00000133063.16;ENSG00000133063.16;ENSG00000231507.4	ENST00000484834.5;ENST00000460619.1;ENST00000688046.1
cg05096607_BC21	-0.247523	0.0045018	0.0214048	0.466559	0.517166	-0.0506063	chr22	20422672	+	cg05096607_BC21	chr22:20425096-20426273	Shelf
cg05097930_BC21	-0.375362	0.000257301	0.00270058	0.340403	0.408972	-0.068569	chr12	50924084	+	cg05097930_BC21		OpenSea	TSS1500	METTL7A	NM_014033.4	TSS1500;TSS1500;TSS1500;TSS1500	ENSG00000185432.12;ENSG00000185432.12;ENSG00000185432.12;ENSG00000289695.1	ENST00000547104.1;ENST00000332160.5;ENST00000550097.1;ENST00000695929.1
cg05100080_BC21	0.418751	9.17879e-08	9.6527e-06	0.594902	0.524941	0.0699613	chr2	47673569	+	cg05100080_BC21		OpenSea
cg05105100_BC21	-0.202492	0.00571637	0.0254601	0.693456	0.743876	-0.0504203	chr3	72990873	+	cg05105100_BC21		OpenSea
cg05106294_TC11	-0.489052	8.22102e-05	0.00119878	0.170947	0.225093	-0.0541462	chr11	12009550	-	cg05106294_TC11	chr11:12008190-12009294	Shore	TSS1500;TSS1500;TSS1500;TSS1500	DKK3;DKK3;DKK3;DKK3	NM_001330220.3;NM_013253.5;NM_001018057.2;NM_015881.6	TSS1500;TSS1500;TSS1500;TSS1500;TSS200;TSS1500;TSS1500;TSS1500;TSS1500;TSS1500	ENSG00000050165.19;ENSG00000050165.19;ENSG00000050165.19;ENSG00000050165.19;ENSG00000050165.19;ENSG00000050165.19;ENSG00000050165.19;ENSG00000050165.19;ENSG00000050165.19;ENSG00000050165.19	ENST00000534479.5;ENST00000396505.7;ENST00000683431.1;ENST00000527132.1;ENST00000326932.8;ENST00000532873.5;ENST00000533813.5;ENST00000534511.5;ENST00000529338.1;ENST00000533900.1
cg05107860_BC21	0.380073	2.27963e-10	1.38216e-07	0.666671	0.608711	0.0579595	chr6	111315922	+	cg05107860_BC21		OpenSea				TSS1500;TSS1500	ENSG00000009413.16;ENSG00000009413.16	ENST00000462119.5;ENST00000619481.1
cg05116536_BC21	-0.498988	3.42758e-05	0.000643309	0.678766	0.749743	-0.0709768	chr21	30249027	-	cg05116536_BC21		OpenSea
cg05127976_TC21	0.400811	1.01249e-10	7.69249e-08	0.666299	0.606942	0.0593566	chr1	51876559	-	cg05127976_TC21	chr1:51878506-51879267	Shore
cg05129081_TC21	-0.320098	3.32725e-06	0.000123915	0.531994	0.59198	-0.059986	chr3	189631147	+	cg05129081_TC21		OpenSea	TSS1500;TSS1500;TSS1500;TSS1500;TSS1500	TP63;TP63;TP63;TP63;TP63	NM_001114979.2;NM_001329148.2;NM_001329144.2;NM_001114978.2;NM_003722.5	TSS1500;TSS1500;TSS1500;TSS1500;TSS1500;TSS1500	ENSG00000073282.14;ENSG00000073282.14;ENSG00000073282.14;ENSG00000073282.14;ENSG00000073282.14;ENSG00000073282.14	ENST00000264731.8;ENST00000486398.1;ENST00000418709.6;ENST00000320472.9;ENST00000392460.7;ENST00000440651.6
cg05130482_BC21	-0.658347	0.00446537	0.0212799	0.225053	0.291951	-0.0668981	chr8	97259721	+	cg05130482_BC21		OpenSea
cg05133853_BC21	-0.312441	1.79176e-06	8.002e-05	0.409537	0.471269	-0.0617319	chr11	5243778	-	cg05133853_BC21		OpenSea	TSS200	HBBP1	NR_001589.1	TSS200;TSS1500;TSS1500	ENSG00000223609.11;ENSG00000229988.2;ENSG00000229988.2	ENST00000643122.1;ENST00000454892.2;ENST00000433329.1
cg05138023_TC21	-0.217543	0.00036735	0.00349109	0.631177	0.682167	-0.05099	chr4	129584118	+	cg05138023_TC21		OpenSea
cg05143156_BC21	-0.198712	0.00100047	0.00717693	0.698671	0.752526	-0.053855	chr9	19154124	-	cg05143156_BC21		OpenSea
cg05154911_BC21	0.448323	3.79816e-08	5.19186e-06	0.608832	0.542766	0.0660659	chr3	79621558	-	cg05154911_BC21		OpenSea
cg05183386_BC21	-0.308723	0.000242346	0.00258825	0.64845	0.702127	-0.0536762	chr13	111343411	+	cg05183386_BC21		OpenSea
cg05186787_BC21	-0.567766	0.00850123	0.0340364	0.283195	0.346949	-0.0637544	chr9	76692327	+	cg05186787_BC21		OpenSea	TSS200;TSS200;TSS200;TSS200	PRUNE2;PRUNE2;PRUNE2;PRUNE2	NM_001308049.2;NM_001330680.2;NM_001308051.2;NM_001308050.2	exon_1;exon_1;exon_1;TSS200;TSS200;TSS200	PCA3;PCA3;PCA3;ENSG00000106772.19;ENSG00000106772.19;ENSG00000106772.19	ENST00000642542.1;ENST00000645196.1;ENST00000645704.1;ENST00000376717.6;ENST00000466266.6;ENST00000488346.5
cg05189199_BC21	0.362116	1.89204e-10	1.21421e-07	0.611415	0.553656	0.0577591	chr11	12986824	+	cg05189199_BC21		OpenSea
cg05194618_BC11	-0.721347	2.75152e-08	4.11438e-06	0.242686	0.326645	-0.0839585	chr14	44963106	+	cg05194618_BC11	chr14:44962425-44962912	Shore	exon_1;exon_1;exon_1;TSS1500	TOGARAM1;TOGARAM1;TOGARAM1;KLHL28	NM_001308120.2;NM_015091.4;NR_131765.2;NM_017658.5	exon_1;exon_1;exon_1;exon_1;exon_1;TSS1500;TSS1500;TSS1500;TSS1500	TOGARAM1;TOGARAM1;TOGARAM1;TOGARAM1;TOGARAM1;ENSG00000179454.14;ENSG00000179454.14;ENSG00000179454.14;ENSG00000179454.14	ENST00000361462.7;ENST00000361577.7;ENST00000557423.5;ENST00000555607.1;ENST00000555945.1;ENST00000396128.9;ENST00000579157.1;ENST00000556500.1;ENST00000557468.1
cg05195819_BC21	-0.28852	0.000500551	0.00435678	0.51217	0.564321	-0.0521516	chr16	80317836	+	cg05195819_BC21		OpenSea
cg05217193_TC11	1.64264	9.76292e-05	0.00135538	0.177777	0.0948107	0.0829662	chr22	50314613	-	cg05217193_TC11	chr22:50316913-50317123	Shelf	exon_11	DENND6B	NM_001001794.4	exon_11;exon_9;exon_11;TSS200;TSS1500	DENND6B;DENND6B;DENND6B;ENSG00000227484.1;ENSG00000279182.1	ENST00000413817.8;ENST00000495607.5;ENST00000471942.6;ENST00000453835.1;ENST00000623684.1
cg05221381_BC21	-0.194773	0.000289302	0.00293914	0.563402	0.62049	-0.0570879	chr3	189393894	+	cg05221381_BC21		OpenSea
cg05226072_BC21	-0.234039	2.67725e-06	0.000106306	0.652714	0.711281	-0.0585671	chr2	60214111	+	cg05226072_BC21		OpenSea
cg05252264_TC21	-0.271393	0.000207612	0.0023194	0.687086	0.748933	-0.0618464	chr19	54874131	-	cg05252264_TC21		OpenSea	TSS200;TSS200;TSS200;TSS200;TSS200;TSS200;TSS200;TSS200	FCAR;FCAR;FCAR;FCAR;FCAR;FCAR;FCAR;FCAR	NM_133277.4_12;NM_133273.4_12;NM_133274.4_12;NM_133278.4_12;NM_133272.4_12;NM_133271.4_12;NM_133269.4_12;NM_002000.4_12	TSS200;TSS200;TSS200;TSS200;TSS200;TSS200;TSS200;TSS200;TSS200;TSS200;TSS200;TSS200;TSS200	ENSG00000186431.19;ENSG00000186431.19;ENSG00000186431.19;ENSG00000186431.19;ENSG00000186431.19;ENSG00000186431.19;ENSG00000186431.19;ENSG00000186431.19;ENSG00000186431.19;ENSG00000186431.19;ENSG00000186431.19;ENSG00000186431.19;ENSG00000186431.19	ENST00000355524.8;ENST00000391726.7;ENST00000469767.5;ENST00000488066.5;ENST00000472634.6;ENST00000345937.8;ENST00000391725.7;ENST00000353758.8;ENST00000359272.8;ENST00000391723.7;ENST00000391724.3;ENST00000471750.2;ENST00000482092.6
cg05258531_BC21	0.423338	1.28137e-06	6.29576e-05	0.712136	0.6532	0.058936	chr16	53639708	-	cg05258531_BC21		OpenSea				TSS1500	ENSG00000103494.16	ENST00000568009.1
cg05266412_TC21	0.453022	1.14523e-12	3.12108e-09	0.515022	0.440643	0.0743791	chr3	98743110	-	cg05266412_TC21		OpenSea
cg05266836_TC21	-0.340709	0.00861362	0.0343671	0.741661	0.792859	-0.0511985	chr17	57046826	+	cg05266836_TC21	chr17:57045434-57046657	Shore
cg05266989_BC21	-0.216548	9.64909e-05	0.00134448	0.509143	0.565121	-0.0559782	chr14	73830266	-	cg05266989_BC21		OpenSea	TSS200	LINC02274	NR_135238.1	TSS200	ENSG00000258586.1	ENST00000555539.1
cg05273581_TC21	-0.269883	7.81968e-08	8.60601e-06	0.519587	0.580731	-0.0611443	chr3	99969388	-	cg05273581_TC21		OpenSea
cg05275150_BC21	-0.198499	0.0137982	0.0485333	0.761584	0.812082	-0.0504982	chr1	150852500	-	cg05275150_BC21		OpenSea
cg05275649_TC21	0.628128	6.35493e-14	4.53046e-10	0.706317	0.614201	0.0921164	chr12	21330937	+	cg05275649_TC21		OpenSea
cg05278104_BC21	-0.239633	4.35379e-05	0.000761195	0.629775	0.691395	-0.0616199	chr3	100561492	+	cg05278104_BC21		OpenSea
cg05285473_TC21	-0.252554	0.000315918	0.00313165	0.565166	0.620008	-0.054842	chr3	11187834	-	cg05285473_TC21		OpenSea
cg05285635_BC21	0.974148	1.89554e-08	3.14974e-06	0.754396	0.620903	0.133493	chr3	101640376	+	cg05285635_BC21		OpenSea
cg05293381_TC21	-0.311458	1.3307e-10	9.49428e-08	0.709231	0.765151	-0.0559204	chr2	85401961	-	cg05293381_TC21		OpenSea				exon_2;exon_2;TSS1500	CAPG;CAPG;ENSG00000042493.16	ENST00000459793.2;ENST00000491267.1;ENST00000483659.5
cg05307752_BC21	-0.237707	0.000319401	0.00315631	0.454465	0.518369	-0.063904	chr2	143705317	-	cg05307752_BC21		OpenSea				TSS1500	ENSG00000075884.14	ENST00000549060.1
cg05308656_TC11	-0.411804	1.84642e-06	8.17883e-05	0.320421	0.375779	-0.0553584	chr2	234497647	-	cg05308656_TC11	chr2:234495858-234497897	Island	TSS1500;TSS1500	ARL4C;ARL4C	NM_005737.3;NM_001282431.2	TSS1500;TSS1500	ENSG00000188042.8;ENSG00000188042.8	ENST00000390645.2;ENST00000339728.6
cg05313542_BC21	-0.907925	0.000385496	0.0036142	0.770642	0.851867	-0.0812242	chr16	983153	+	cg05313542_BC21	chr16:979878-985327;chr16:986820-987448	Island				exon_1	SOX8	ENST00000566034.1
cg05315334_TC11	-0.326632	1.60643e-06	7.38934e-05	0.445413	0.505452	-0.0600386	chr13	113001898	+	cg05315334_TC11	chr13:113001802-113002065	Island	5UTR;exon_1;5UTR;exon_1;5UTR;exon_1	MCF2L;MCF2L;MCF2L;MCF2L;MCF2L;MCF2L	NM_001320815.2;NM_001320815.2;NM_001320817.2;NM_001320817.2;NM_024979.4;NM_024979.4	exon_1;exon_1;exon_1;exon_1;5UTR;5UTR;5UTR	MCF2L;MCF2L;MCF2L;MCF2L;MCF2L;MCF2L;MCF2L	ENST00000375604.6;ENST00000375597.8;ENST00000486210.1;ENST00000397024.1;ENST00000375597.8;ENST00000375604.6;ENST00000397024.1
cg05316463_TC11	-0.326264	1.38527e-06	6.64642e-05	0.417637	0.469663	-0.0520265	chr14	95320326	-	cg05316463_TC11	chr14:95319415-95320089	Shore	TSS1500	CLMN	NM_024734.4	exon_1;exon_1;TSS1500;TSS1500;TSS200;TSS200;TSS1500	LINC02292;LINC02292;ENSG00000165959.12;ENSG00000165959.12;ENSG00000258630.3;ENSG00000258630.3;ENSG00000258630.3	ENST00000663706.1;ENST00000670233.1;ENST00000298912.9;ENST00000553733.1;ENST00000669056.1;ENST00000663377.1;ENST00000668821.1
cg05317477_TC21	-0.506263	2.92696e-06	0.000113305	0.512397	0.610535	-0.098138	chr17	43901288	+	cg05317477_TC21	chr17:43900554-43900762	Shore	5UTR;exon_1;TSS1500	MPP2;MPP2;MPP2	NM_001278375.2;NM_001278375.2;NM_001278376.3	exon_1;exon_1;5UTR;5UTR;TSS1500	MPP2;MPP2;MPP2;MPP2;ENSG00000108852.16	ENST00000536246.5;ENST00000473246.5;ENST00000536246.5;ENST00000473246.5;ENST00000377184.7
cg05320533_BC21	0.235501	0.0120383	0.0439066	0.660025	0.607768	0.0522566	chr16	89475407	-	cg05320533_BC21		OpenSea
cg05331789_TC21	-0.965184	0.00191834	0.0115034	0.607088	0.728295	-0.121207	chr1	229326086	+	cg05331789_TC21		OpenSea
cg05332483_TC21	-0.617775	0.00185048	0.0112058	0.196523	0.268219	-0.0716968	chr10	129161420	-	cg05332483_TC21		OpenSea
cg05339114_TC21	-0.393042	0.00209822	0.0122806	0.290192	0.347763	-0.0575706	chr10	5317725	-	cg05339114_TC21		OpenSea
cg05344026_BC21	-0.466749	7.30128e-05	0.00110127	0.250281	0.304657	-0.0543756	chr3	169813132	+	cg05344026_BC21	chr3:169812087-169812647	Shore	TSS1500;TSS1500;TSS1500;TSS1500;TSS1500;TSS1500	LRRC34;LRRC34;LRRC34;LRRC34;LRRC34;LRRC34	NM_001172780.2;NM_001172779.2;NM_153353.5;NM_001370609.1;NM_001363888.2;NM_001370608.1	exon_1;5UTR;TSS1500;TSS1500;TSS200;TSS1500;TSS200;TSS1500;TSS1500	LRRIQ4;LRRIQ4;ENSG00000171757.17;ENSG00000171757.17;ENSG00000171757.17;ENSG00000171757.17;ENSG00000171757.17;ENSG00000171757.17;ENSG00000171757.17	ENST00000691416.1;ENST00000691416.1;ENST00000446859.7;ENST00000522596.6;ENST00000522830.5;ENST00000522830.5;ENST00000522526.6;ENST00000522080.5;ENST00000524054.5
cg05347927_TC11	-0.468731	2.68584e-05	0.000540889	0.170492	0.223734	-0.0532423	chr20	24469032	-	cg05347927_TC11	chr20:24469208-24471401	Shore	TSS1500;TSS1500;TSS1500;TSS1500	SYNDIG1;SYNDIG1;SYNDIG1;SYNDIG1	NM_001323607.2;NM_024893.3;NM_001323606.2;NR_147606.2	TSS1500	ENSG00000101463.6	ENST00000376862.4
cg05352973_TC21	-0.349232	2.11148e-07	1.7653e-05	0.579901	0.633984	-0.0540832	chr3	112293802	+	cg05352973_TC21		OpenSea
cg05357047_BC21	-0.363265	0.000183052	0.00211823	0.499789	0.581686	-0.0818965	chr3	112858907	+	cg05357047_BC21		OpenSea
cg05371502_BC21	0.325444	0.000954456	0.00693808	0.655828	0.590706	0.0651215	chr8	66610751	-	cg05371502_BC21	chr8:66612372-66613824	Shore
cg05389922_BC11	-0.428348	2.66373e-06	0.000105931	0.274417	0.341573	-0.0671562	chr20	35412369	+	cg05389922_BC11		OpenSea	TSS1500;TSS1500;TSS1500	UQCC1;UQCC1;UQCC1	NM_018244.5;NM_199487.3;NM_001184977.2	TSS1500;TSS1500;TSS1500;TSS1500;TSS1500;TSS1500;TSS1500;TSS1500;TSS1500;TSS1500;TSS1500;TSS1500;TSS1500;TSS1500;TSS1500	ENSG00000101019.22;ENSG00000101019.22;ENSG00000101019.22;ENSG00000101019.22;ENSG00000101019.22;ENSG00000101019.22;ENSG00000101019.22;ENSG00000101019.22;ENSG00000101019.22;ENSG00000101019.22;ENSG00000101019.22;ENSG00000101019.22;ENSG00000101019.22;ENSG00000101019.22;ENSG00000101019.22	ENST00000457259.5;ENST00000349714.9;ENST00000359226.6;ENST00000374384.6;ENST00000374394.7;ENST00000374380.6;ENST00000374385.10;ENST00000453855.5;ENST00000424405.5;ENST00000443429.5;ENST00000438533.5;ENST00000397554.5;ENST00000491125.5;ENST00000491040.5;ENST00000397553.6
cg05398335_BC21	-0.256629	0.000918162	0.00674323	0.694832	0.750399	-0.0555671	chr19	16676534	-	cg05398335_BC21		OpenSea
cg05406088_TC11	1.17894	0.000363756	0.00346581	0.237422	0.124576	0.112846	chr15	66655279	-	cg05406088_TC11	chr15:66654809-66655079	Shore
cg05409848_BC21	-0.195263	0.00321692	0.0167445	0.574374	0.632034	-0.0576606	chr11	503669	-	cg05409848_BC21	chr11:504189-504659;chr11:506353-508009	Shore				TSS200;TSS1500;TSS1500	ENSG00000023191.17;ENSG00000023191.17;ENSG00000023191.17	ENST00000534797.5;ENST00000531223.1;ENST00000533592.2
cg05412028_TC11	0.406672	1.1103e-05	0.000289247	0.566979	0.508218	0.0587609	chr13	95300683	+	cg05412028_TC11	chr13:95301006-95301957	Shore
cg05418915_TC21	-0.229312	4.3607e-05	0.000761921	0.43867	0.493711	-0.0550411	chr2	195561454	-	cg05418915_TC21		OpenSea
cg05425442_BC21	0.375211	5.02901e-10	2.36599e-07	0.638718	0.580225	0.0584926	chr3	122660925	-	cg05425442_BC21		OpenSea				exon_1	EIF4BP8	ENST00000464704.1
cg05428202_BC21	-0.353146	0.000394892	0.00367741	0.340031	0.397496	-0.0574646	chr3	122943178	+	cg05428202_BC21		OpenSea
cg05428542_TC21	0.524101	0.00379062	0.018865	0.229561	0.163635	0.0659263	chr3	122975087	-	cg05428542_TC21		OpenSea
cg05439044_BC11	-0.706139	1.5604e-10	1.06189e-07	0.102934	0.155386	-0.0524515	chr3	123961482	+	cg05439044_BC11	chr3:123960938-123961634	Island	TSS1500;TSS1500;TSS1500;TSS1500;TSS1500;TSS1500;TSS1500	CCDC14;CCDC14;CCDC14;CCDC14;CCDC14;CCDC14;CCDC14	NM_001366335.1;NM_022757.5;NM_001366339.1;NM_001308317.2;NM_001366337.1;NM_001366336.1;NM_001366338.1	TSS1500;TSS1500;TSS200;TSS1500;TSS200;TSS1500;TSS200;TSS1500;TSS1500;TSS200;TSS1500;TSS200;TSS1500	ENSG00000175455.16;ENSG00000175455.16;ENSG00000175455.16;ENSG00000175455.16;ENSG00000175455.16;ENSG00000175455.16;ENSG00000175455.16;ENSG00000175455.16;ENSG00000175455.16;ENSG00000175455.16;ENSG00000175455.16;ENSG00000175455.16;ENSG00000175455.16	ENST00000463996.1;ENST00000409697.8;ENST00000488653.6;ENST00000409657.5;ENST00000495381.5;ENST00000310351.8;ENST00000433542.7;ENST00000483247.1;ENST00000435910.5;ENST00000477268.5;ENST00000438440.2;ENST00000417438.1;ENST00000478956.1
cg05448032_TC21	-0.275584	0.000260166	0.00272187	0.564698	0.631563	-0.0668656	chr11	128406717	+	cg05448032_TC21		OpenSea
cg05448469_BC21	0.387975	5.10921e-09	1.24217e-06	0.770447	0.718431	0.052016	chr3	125044661	+	cg05448469_BC21		OpenSea
cg05468370_TC21	-0.379206	2.67666e-07	2.09044e-05	0.510863	0.567929	-0.0570659	chr19	29880786	-	cg05468370_TC21		OpenSea
cg05468953_BC21	-0.516903	0.000612387	0.00503434	0.719092	0.781887	-0.0627948	chr4	99643947	-	cg05468953_BC21		OpenSea
cg05473257_BC21	0.933632	0.00538221	0.0243777	0.284331	0.177515	0.106816	chr10	133527939	+	cg05473257_BC21	chr10:133527751-133529057	Island				TSS200;TSS1500	ENSG00000130649.10;ENSG00000278518.1	ENST00000480558.1;ENST00000622716.1
cg05488283_TC21	0.377972	4.06832e-11	4.03636e-08	0.569735	0.503933	0.0658021	chr3	101913514	+	cg05488283_TC21		OpenSea
cg05488465_TC21	-0.229022	1.23296e-07	1.19393e-05	0.686102	0.740922	-0.0548204	chr11	75771778	-	cg05488465_TC21	chr11:75768417-75769127	Shelf
cg05490745_TC21	-0.234319	3.71474e-05	0.000681448	0.719637	0.775781	-0.0561434	chr4	40812554	-	cg05490745_TC21		OpenSea	3UTR;exon_18;3UTR;exon_8;3UTR;exon_7;3UTR;exon_8;3UTR;exon_7;3UTR;exon_17;3UTR;exon_16;3UTR;exon_18;3UTR;exon_17	APBB2;APBB2;APBB2;APBB2;APBB2;APBB2;APBB2;APBB2;APBB2;APBB2;APBB2;APBB2;APBB2;APBB2;APBB2;APBB2;APBB2;APBB2	NM_001166050.2;NM_001166050.2;NM_001166051.2;NM_001166051.2;NM_001166052.2;NM_001166052.2;NM_001166053.1;NM_001166053.1;NM_001166054.1;NM_001166054.1;NM_001330656.2;NM_001330656.2;NM_001330658.2;NM_001330658.2;NM_004307.2;NM_004307.2;NM_173075.5;NM_173075.5	exon_18;exon_18;exon_7;3UTR;3UTR;3UTR;TSS1500	APBB2;APBB2;APBB2;APBB2;APBB2;APBB2;ENSG00000250906.1	ENST00000508593.6;ENST00000295974.12;ENST00000543538.5;ENST00000295974.12;ENST00000508593.6;ENST00000543538.5;ENST00000513127.1
cg05493407_BC21	-0.508452	0.000265938	0.00276618	0.565701	0.645802	-0.0801011	chr4	163895467	-	cg05493407_BC21		OpenSea
cg05496603_TC21	-0.44403	0.00251162	0.0139856	0.677275	0.744163	-0.0668874	chr6	44270076	-	cg05496603_TC21	chr6:44270590-44271050	Shore	TSS1500	TMEM151B	NM_001137560.2	TSS1500;TSS1500	ENSG00000178233.18;ENSG00000178233.18	ENST00000451188.7;ENST00000438774.2
cg05504194_TC11	-0.834079	8.62302e-05	0.00124021	0.0924928	0.154716	-0.0622227	chr6	159761592	-	cg05504194_TC11	chr6:159761397-159762738	Island	5UTR;exon_1;TSS1500;TSS1500;exon_2	SOD2;SOD2;ACAT2;ACAT2;SOD2-OT1	NM_001322817.2;NM_001322817.2;NM_001303253.1;NM_005891.3;NR_037166.1	exon_1;5UTR;TSS1500;TSS1500;exon_2	SOD2;SOD2;ENSG00000120437.9;ENSG00000120437.9;SOD2-OT1	ENST00000546087.5;ENST00000546087.5;ENST00000367048.5;ENST00000467951.1;ENST00000535372.1
cg05504540_BC21	-0.261839	0.000276475	0.00284412	0.732955	0.792786	-0.0598301	chr2	37911585	-	cg05504540_BC21		OpenSea
cg05512413_BC21	-0.342695	2.27048e-05	0.00048033	0.648757	0.699879	-0.0511226	chr17	32676679	-	cg05512413_BC21		OpenSea
cg05530682_BC21	0.403786	4.82187e-06	0.000160996	0.511715	0.444555	0.0671604	chr20	35705461	-	cg05530682_BC21		OpenSea				TSS200	ENSG00000131051.24	ENST00000490354.5
cg05536782_TC21	-0.473746	0.000128819	0.0016516	0.500561	0.570491	-0.06993	chr2	3629021	-	cg05536782_TC21		OpenSea
cg05541727_BC21	-0.335634	1.3313e-05	0.000329581	0.371053	0.423877	-0.0528238	chr9	137383288	+	cg05541727_BC21	chr9:137379011-137379494;chr9:137381903-137382190	Shore
cg05556461_TC21	-0.383614	3.1681e-07	2.35801e-05	0.589816	0.646962	-0.0571456	chr5	71722234	-	cg05556461_TC21	chr5:71719090-71719888	Shelf
cg05564412_TC21	-0.359669	8.3109e-07	4.63026e-05	0.465211	0.519263	-0.0540528	chr2	98345138	-	cg05564412_TC21	chr2:98346410-98347724	Shore	TSS1500;TSS1500	CNGA3;CNGA3	NM_001079878.2;NM_001298.3	TSS1500;TSS1500	ENSG00000144191.12;ENSG00000144191.12	ENST00000436404.6;ENST00000272602.7
cg05575505_BC21	-0.205062	2.99745e-05	0.000585036	0.61235	0.664493	-0.0521431	chr15	100721957	-	cg05575505_BC21		OpenSea
cg05590161_BC21	-0.260178	0.00133845	0.00886498	0.652055	0.702915	-0.0508593	chr3	139200005	-	cg05590161_BC21		OpenSea
cg05600851_TC21	-0.23816	0.000871329	0.00649395	0.761071	0.815586	-0.0545149	chr6	37257054	-	cg05600851_TC21	chr6:37257582-37257924	Shore	TSS1500;TSS1500	TBC1D22B;TBC1D22B	NM_017772.4;NR_130108.2	TSS1500	ENSG00000065491.8	ENST00000373491.3
cg05607484_BC21	-0.33041	0.00051622	0.0044534	0.656336	0.716799	-0.0604628	chr3	141528736	+	cg05607484_BC21		OpenSea
cg05613718_BC21	-0.404822	2.91007e-06	0.000112829	0.643195	0.706743	-0.063548	chr7	38315499	-	cg05613718_BC21	chr7:38311319-38311730	Shelf
cg05621480_TC21	0.315254	8.35001e-09	1.76504e-06	0.473645	0.423315	0.0503299	chr8	58535421	-	cg05621480_TC21		OpenSea
cg05624396_BC21	0.609855	2.09139e-09	6.58635e-07	0.869172	0.812328	0.0568441	chr6	166345932	-	cg05624396_BC21	chr6:166342324-166343022	Shelf
cg05630272_TC21	-0.329634	0.00861906	0.0343823	0.49832	0.563857	-0.0655367	chr10	1475023	+	cg05630272_TC21	chr10:1474784-1475118	Island
cg05631519_BC21	-0.566803	0.00131756	0.00876347	0.342367	0.442184	-0.0998171	chr1	55474520	-	cg05631519_BC21		OpenSea
cg05635354_TC21	0.782719	7.13845e-10	3.04703e-07	0.708316	0.600604	0.107711	chr20	34678763	-	cg05635354_TC21	chr20:34677137-34677389	Shore
cg05635388_BC21	-0.434886	0.0130861	0.0466904	0.646406	0.698036	-0.0516301	chr4	121800737	+	cg05635388_BC21	chr4:121801180-121801603	Shore	TSS1500;TSS1500	EXOSC9;EXOSC9	NM_005033.3;NM_001034194.2	TSS1500;TSS1500;TSS1500;TSS1500;TSS1500;TSS1500;TSS1500	ENSG00000123737.13;ENSG00000123737.13;ENSG00000123737.13;ENSG00000123737.13;ENSG00000123737.13;ENSG00000123737.13;ENSG00000123737.13	ENST00000509980.5;ENST00000379663.7;ENST00000243498.10;ENST00000513654.5;ENST00000511454.5;ENST00000509800.5;ENST00000512454.5
cg05637384_TC21	-0.416623	0.000173108	0.00203597	0.376901	0.44572	-0.068819	chr7	63926293	+	cg05637384_TC21	chr7:63926230-63926507	Island				exon_1;TSS1500;TSS200	ENSG00000227910;ENSG00000227910.1;ENSG00000227910.1	ENST00000451395.1;ENST00000419937.1;ENST00000434426.1
cg05640346_BC21	-0.666713	1.10895e-05	0.000288976	0.746245	0.822448	-0.0762025	chr7	148341082	-	cg05640346_BC21	chr7:148339402-148339756	Shore
cg05643113_TC21	-1.54219	2.95472e-06	0.000114044	0.858386	0.945921	-0.0875353	chr3	146518347	+	cg05643113_TC21		OpenSea				TSS1500	ENSG00000188313.13	ENST00000484560.1
cg05644745_BC21	0.30033	9.40979e-08	9.83014e-06	0.475938	0.424862	0.0510761	chr1	181249740	+	cg05644745_BC21		OpenSea
cg05648510_TC21	-0.262221	0.00138829	0.00910106	0.480089	0.531029	-0.0509394	chr17	1040102	-	cg05648510_TC21		OpenSea				TSS1500	ENSG00000159842.16	ENST00000571022.5
cg05649132_TC21	0.554731	4.2676e-05	0.00075052	0.349605	0.263653	0.0859514	chr3	189652290	-	cg05649132_TC21		OpenSea
cg05657694_TC21	-0.362743	0.00128639	0.00861184	0.536592	0.604001	-0.0674084	chr3	100635046	-	cg05657694_TC21		OpenSea	TSS1500	ADGRG7	NM_001308362.1	TSS1500;TSS1500;TSS1500	ENSG00000144820.8;ENSG00000144820.8;ENSG00000144820.8	ENST00000481361.1;ENST00000493081.1;ENST00000475887.1
cg05661093_TC21	-0.774814	1.13952e-07	1.12741e-05	0.623991	0.717776	-0.0937847	chr16	86791899	+	cg05661093_TC21		OpenSea
cg05668318_TC21	1.08703	1.26267e-06	6.23405e-05	0.927207	0.841193	0.0860142	chr3	44571469	+	cg05668318_TC21		OpenSea	exon_6;3UTR;exon_6;3UTR	ZKSCAN7;ZKSCAN7;ZKSCAN7;ZKSCAN7	NM_001288590.2_2;NM_001288590.2_2;NM_018651.4_2;NM_018651.4_2	exon_6;exon_6;3UTR;3UTR	ZKSCAN7;ZKSCAN7;ZKSCAN7;ZKSCAN7	ENST00000426540.6;ENST00000273320.7;ENST00000273320.7;ENST00000426540.6
cg05671644_TC21	-0.221556	5.55126e-06	0.000177636	0.690056	0.740777	-0.0507205	chr7	102991856	-	cg05671644_TC21		OpenSea
cg05682581_BC21	-0.94158	8.43826e-05	0.00122084	0.123865	0.206132	-0.0822671	chr8	979958	-	cg05682581_BC21	chr8:978310-978527	Shore
cg05688588_BC21	-0.590421	0.004048	0.0197952	0.258993	0.342496	-0.0835027	chr4	25235646	-	cg05688588_BC21	chr4:25233836-25234624	Shore
cg05695871_BC21	0.321722	2.41299e-05	0.000501431	0.56059	0.508504	0.0520861	chr19	8304403	+	cg05695871_BC21	chr19:8307713-8308418	Shelf
cg05696767_TC21	-0.405193	0.00903591	0.0355934	0.502911	0.581737	-0.0788259	chr3	154133209	-	cg05696767_TC21		OpenSea
cg05696840_BC21	0.326613	2.14085e-08	3.43906e-06	0.479066	0.426957	0.0521083	chr4	48029282	-	cg05696840_BC21		OpenSea
cg05697976_BC21	-0.185027	0.00154038	0.00981596	0.688979	0.741216	-0.0522371	chr12	29223550	-	cg05697976_BC21		OpenSea	TSS200;TSS200	FAR2;FAR2	NM_001271784.2;NM_018099.5	TSS200;TSS200	ENSG00000064763.12;ENSG00000064763.12	ENST00000182377.8;ENST00000547116.5
cg05703053_TC21	-0.424927	7.74387e-05	0.00114815	0.321561	0.381743	-0.0601813	chr2	168913106	-	cg05703053_TC21		OpenSea
cg05703059_TC21	-0.358002	2.00507e-06	8.67378e-05	0.708134	0.772835	-0.0647007	chr3	155149815	+	cg05703059_TC21		OpenSea
cg05707985_BC21	-1.31933	7.54068e-05	0.00112647	0.330555	0.512903	-0.182347	chr7	142722526	-	cg05707985_BC21		OpenSea				exon_1	PGBD4P1	ENST00000473644.1
cg05727969_TC21	0.345263	2.21871e-06	9.3078e-05	0.648928	0.593035	0.0558931	chr3	158643793	-	cg05727969_TC21	chr3:158644391-158644689	Shore	TSS1500;TSS1500;TSS1500;TSS1500;TSS1500;TSS1500;TSS1500;TSS1500;TSS1500;TSS1500;TSS1500;TSS1500;TSS1500;TSS1500	GFM1;GFM1;GFM1;GFM1;GFM1;GFM1;GFM1;GFM1;GFM1;GFM1;GFM1;GFM1;GFM1;GFM1	NM_001308166.2;NM_001374358.1;NM_001374361.1;NM_001374360.1;NM_001374359.1;NM_001374356.1;NM_001374355.1;NM_001374357.1;NM_024996.7;NM_001308164.2;NR_164501.1;NR_164502.1;NR_164499.1;NR_164500.1	TSS1500;TSS1500;TSS1500;TSS1500;TSS1500	ENSG00000168827.15;ENSG00000168827.15;ENSG00000168827.15;ENSG00000168827.15;ENSG00000168827.15	ENST00000486715.6;ENST00000478576.5;ENST00000478254.5;ENST00000264263.9;ENST00000464732.1
cg05728756_TC21	-0.306957	0.000768528	0.0059322	0.521798	0.596942	-0.0751442	chr14	105026318	-	cg05728756_TC21		OpenSea
cg05733164_BC21	0.472393	0.000205013	0.00229867	0.606283	0.525877	0.0804056	chr14	25244231	+	cg05733164_BC21		OpenSea
cg05733780_BC21	-0.421041	6.03292e-06	0.000188564	0.310708	0.371387	-0.0606787	chr6	167795813	-	cg05733780_BC21	chr6:167796462-167796734;chr6:167797135-167797484	Shore	exon_1	LOC441179	NR_149041.1	exon_1;TSS1500	ENSG00000269155;ENSG00000285212.2	ENST00000597278.2;ENST00000645341.1
cg05738235_BC21	-0.174617	0.000272955	0.00281718	0.611777	0.662413	-0.0506359	chr17	62895790	+	cg05738235_BC21		OpenSea
cg05742905_BC21	-0.35208	8.18654e-06	0.000233492	0.460894	0.514028	-0.0531334	chr3	160687050	-	cg05742905_BC21		OpenSea
cg05744487_TC11	-0.686682	1.09606e-11	1.57548e-08	0.386027	0.501457	-0.11543	chr11	18698673	-	cg05744487_TC11	chr11:18698534-18699274	Island	TSS200	TMEM86A	NM_153347.3	TSS200;TSS200;TSS200	ENSG00000151117.9;ENSG00000151117.9;ENSG00000151117.9	ENST00000533987.1;ENST00000280734.3;ENST00000524888.1
cg05746014_TC21	-0.362615	2.38496e-09	7.25001e-07	0.582671	0.64161	-0.0589381	chr6	107539671	-	cg05746014_TC21		OpenSea
cg05753799_BC21	-0.245061	1.75209e-08	2.98142e-06	0.646259	0.704594	-0.0583351	chr20	3765668	+	cg05753799_BC21	chr20:3767666-3768760	Shore
cg05764111_TC21	-0.468483	1.04115e-06	5.43732e-05	0.201811	0.259377	-0.0575657	chr17	35346571	-	cg05764111_TC21		OpenSea
cg05768032_BC21	-0.422734	0.000823041	0.00623213	0.736493	0.788808	-0.0523147	chr16	30635366	+	cg05768032_BC21	chr16:30634371-30634804	Shore				exon_1	ENSG00000288983	ENST00000689900.2
cg05769499_BC21	-0.320908	0.002482	0.013869	0.611872	0.669926	-0.058054	chr9	89564712	+	cg05769499_BC21		OpenSea				exon_6	ENSG00000285907	ENST00000648620.1
cg05783725_BC21	0.349014	1.32951e-08	2.44902e-06	0.55167	0.495381	0.0562888	chr3	167937170	-	cg05783725_BC21		OpenSea
cg05786836_BC21	-0.486492	2.80993e-05	0.000558675	0.257348	0.338411	-0.0810632	chr7	12549212	-	cg05786836_BC21		OpenSea
cg05790078_BC21	0.234123	0.00354152	0.0179597	0.338198	0.283141	0.0550566	chr11	128292089	-	cg05790078_BC21		OpenSea
cg05792064_TC21	0.364585	0.000144457	0.00179069	0.704936	0.650472	0.0544643	chr5	148280874	+	cg05792064_TC21		OpenSea
cg05795849_TC21	-0.28099	0.0117464	0.0431264	0.351629	0.407834	-0.0562046	chr3	4752398	-	cg05795849_TC21		OpenSea	TSS1500	EGOT	NR_004428.1	TSS1500	ENSG00000235947.1	ENST00000414938.1
cg05804288_TC21	-0.247897	4.11217e-06	0.000144001	0.623789	0.679227	-0.055437	chr16	17238719	+	cg05804288_TC21		OpenSea
cg05808124_TC21	-0.61944	0.00585683	0.0259151	0.763352	0.829776	-0.0664235	chr1	236351384	-	cg05808124_TC21	chr1:236348053-236348477	Shelf
cg05814300_BC21	-0.266509	0.00014855	0.00182621	0.739722	0.798217	-0.0584955	chr3	171835289	+	cg05814300_BC21		OpenSea
cg05821271_TC21	-0.324746	4.02126e-05	0.000720309	0.61044	0.66071	-0.0502704	chr12	3134876	-	cg05821271_TC21		OpenSea
cg05833456_TC21	0.380283	1.88354e-07	1.6306e-05	0.660527	0.603549	0.056978	chr3	174473353	+	cg05833456_TC21		OpenSea
cg05833946_BC21	-0.492359	0.00285749	0.015352	0.350826	0.414921	-0.0640949	chr8	1899833	+	cg05833946_BC21		OpenSea
cg05844117_BC21	-0.397583	7.56383e-05	0.00112885	0.602442	0.675701	-0.0732589	chr7	151472997	+	cg05844117_BC21		OpenSea				TSS1500;TSS1500	ENSG00000106615.10;ENSG00000106615.10	ENST00000470072.1;ENST00000482053.1
cg05844409_TC21	0.52096	3.21972e-09	9.00138e-07	0.832055	0.774783	0.0572719	chr13	20682035	-	cg05844409_TC21		OpenSea
cg05846166_TC11	-0.403494	3.52424e-06	0.000128998	0.20914	0.259191	-0.0500512	chr16	2720813	-	cg05846166_TC11	chr16:2720136-2720499;chr16:2720837-2721404	Shore	TSS1500;TSS1500	PRSS27;PRSS27	NM_031948.5;NM_001318395.2	TSS1500;TSS1500;TSS1500	ENSG00000172382.10;ENSG00000172382.10;ENSG00000172382.10	ENST00000302641.8;ENST00000565903.5;ENST00000562249.1
cg05860036_BC21	-0.297382	0.00155699	0.00989239	0.502516	0.566739	-0.0642236	chr2	85016165	+	cg05860036_BC21		OpenSea
cg05863825_BC21	0.587892	4.03238e-12	7.47584e-09	0.802698	0.734593	0.0681046	chr5	116030488	-	cg05863825_BC21		OpenSea
cg05877550_BC21	-0.462917	0.00103793	0.00737068	0.605307	0.659619	-0.0543119	chr16	85335432	+	cg05877550_BC21		OpenSea
cg05878766_BC21	-0.213133	0.000373259	0.00353089	0.662803	0.714927	-0.0521241	chr5	17284910	+	cg05878766_BC21		OpenSea
cg05912220_BC21	0.477707	4.37835e-11	4.2254e-08	0.764258	0.703282	0.0609752	chr3	113828129	-	cg05912220_BC21		OpenSea				TSS200	ENSG00000178075.20	ENST00000479212.5
cg05921508_BC21	-0.391936	0.00842552	0.0338236	0.395983	0.453235	-0.0572528	chr3	184603493	+	cg05921508_BC21	chr3:184601588-184602044;chr3:184602217-184602430;chr3:184603995-184604612	Shore
cg05923390_BC21	0.336077	8.53531e-10	3.46087e-07	0.630672	0.578768	0.0519041	chr6	36401541	+	cg05923390_BC21		OpenSea
cg05926606_TC11	-0.475746	3.9975e-08	5.37623e-06	0.184208	0.23744	-0.0532323	chr21	39313416	+	cg05926606_TC11	chr21:39312444-39314398	Island	TSS1500	BRWD1-AS2	NR_111942.1	TSS200;TSS1500	ENSG00000185658.14;ENSG00000255568.4	ENST00000484090.1;ENST00000603064.3
cg05936004_TC21	-0.495625	2.51226e-09	7.52316e-07	0.827969	0.88046	-0.0524911	chr3	130974984	-	cg05936004_TC21		OpenSea
cg05938628_TC11	-0.566708	1.64134e-10	1.10171e-07	0.283688	0.364409	-0.080721	chr5	16936349	-	cg05938628_TC11	chr5:16935446-16936539;chr5:16936644-16936848	Island	TSS200	MYO10	NM_012334.3	TSS200;TSS200;TSS1500;TSS200	ENSG00000145555.15;ENSG00000145555.15;ENSG00000145555.15;ENSG00000145555.15	ENST00000513610.6;ENST00000274203.13;ENST00000502436.5;ENST00000507288.1
cg05944840_BC21	-0.236755	6.8868e-05	0.00105671	0.664448	0.71595	-0.0515016	chr16	89335213	+	cg05944840_BC21		OpenSea
cg05952367_TC21	-0.475016	9.83075e-05	0.00136217	0.330478	0.415847	-0.0853688	chr14	75138883	-	cg05952367_TC21		OpenSea
cg05957717_BC21	-0.335978	5.23623e-06	0.000170316	0.746442	0.802682	-0.05624	chr1	109996649	-	cg05957717_BC21		OpenSea
cg05967651_BC21	-0.286088	8.09221e-07	4.5458e-05	0.774418	0.824871	-0.0504524	chr14	24336183	+	cg05967651_BC21	chr14:24332474-24332947;chr14:24333721-24333953;chr14:24334600-24335147;chr14:24339429-24339786	Shore	exon_10;TSS1500;TSS1500;TSS1500	RIPK3;ADCY4;ADCY4;ADCY4	NM_006871.4_2;NM_001198568.2_2;NM_001198592.2_2;NM_139247.4_2	exon_10;exon_10;3UTR;TSS1500;TSS1500;TSS1500;TSS1500;TSS1500;TSS1500;TSS1500;TSS1500;TSS1500;TSS1500	RIPK3;RIPK3;RIPK3;ENSG00000129467.14;ENSG00000129467.14;ENSG00000129467.14;ENSG00000129467.14;ENSG00000129467.14;ENSG00000129467.14;ENSG00000129467.14;ENSG00000129467.14;ENSG00000129467.14;ENSG00000129467.14	ENST00000216274.10;ENST00000554756.1;ENST00000554756.1;ENST00000310677.8;ENST00000557056.5;ENST00000418030.7;ENST00000554068.6;ENST00000554781.5;ENST00000557099.2;ENST00000559167.5;ENST00000558563.5;ENST00000558125.1;ENST00000561138.1
cg05971677_TC21	-0.323733	0.000396909	0.00369074	0.648141	0.709623	-0.0614822	chr3	189718420	-	cg05971677_TC21		OpenSea
cg05972642_BC21	0.507112	0.00511835	0.0234971	0.411199	0.341977	0.0692226	chr22	45953123	+	cg05972642_BC21		OpenSea
cg05980492_BC21	-0.41164	1.09789e-05	0.000287022	0.690254	0.757909	-0.0676543	chr6	25435180	+	cg05980492_BC21		OpenSea
cg05998486_TC11	-0.35634	4.29239e-08	5.65074e-06	0.551124	0.605355	-0.0542307	chr7	150948004	+	cg05998486_TC11	chr7:150947367-150947679;chr7:150950903-150951791	Shore
cg06005892_TC21	-0.195586	0.000391983	0.00365883	0.66958	0.722558	-0.0529787	chr11	3156392	-	cg06005892_TC21	chr11:3160344-3160890	Shelf
cg06016354_TC21	-0.533836	2.76174e-11	3.10608e-08	0.145604	0.195637	-0.0500329	chr6	32196189	+	cg06016354_TC21	chr6:32195515-32196606	Island	TSS1500	GPSM3	NM_022107.3_7	exon_2;TSS1500	NOTCH4;ENSG00000213654.10	ENST00000491215.1;ENST00000375043.3
cg06017490_BC21	-0.315768	0.00319739	0.0166714	0.565068	0.61606	-0.0509914	chr7	25853625	-	cg06017490_BC21	chr7:25852336-25852995;chr7:25857093-25857305	Shore
cg06035600_TC11	-0.349634	3.09583e-06	0.000117894	0.589536	0.647606	-0.0580698	chr1	27360963	-	cg06035600_TC11	chr1:27356786-27357099;chr1:27360533-27361252	Island	exon_13;exon_14	MAP3K6;MAP3K6	NM_001297609.2;NM_004672.5	exon_14;exon_13;exon_7;exon_12	MAP3K6;MAP3K6;MAP3K6;MAP3K6	ENST00000357582.3;ENST00000374040.7;ENST00000671291.1;ENST00000493901.6
cg06041150_BC21	-0.47497	0.000389306	0.00363976	0.523709	0.604985	-0.0812756	chr20	20064737	-	cg06041150_BC21		OpenSea
cg06044672_TC21	-0.312606	1.63421e-12	4.04661e-09	0.639654	0.696055	-0.0564014	chr1	203768757	-	cg06044672_TC21		OpenSea	TSS1500	LAX1	NM_001282878.1	TSS1500	ENSG00000122188.13	ENST00000367215.1
cg06054058_BC21	-0.224436	0.000104304	0.00142153	0.490396	0.545721	-0.0553251	chr3	196886322	+	cg06054058_BC21		OpenSea	exon_2;exon_2	SENP5;SENP5	NM_001308045.2;NM_152699.5	exon_2;exon_2	SENP5;SENP5	ENST00000445299.6;ENST00000323460.10
cg06061257_TC11	0.510974	0.00295226	0.0157208	0.832854	0.782197	0.0506571	chr17	73365762	+	cg06061257_TC11		OpenSea
cg06068545_TC21	-1.43252	0.00075985	0.00588274	0.234868	0.420985	-0.186117	chr1	214362645	+	cg06068545_TC21		OpenSea
cg06072914_BC11	-0.536594	5.32489e-12	9.12249e-09	0.306582	0.390004	-0.0834215	chr3	45689046	-	cg06072914_BC11	chr3:45688252-45688541;chr3:45689123-45689802	Shore	TSS1500;TSS1500;TSS1500;TSS1500;TSS200	SACM1L;SACM1L;SACM1L;SACM1L;LIMD1-AS1	NM_001319072.2;NM_001319071.2;NM_014016.5;NM_001319073.2;NR_033947.1	exon_1;exon_1;exon_1;TSS200;TSS200;TSS200;TSS200;TSS1500;TSS1500;TSS1500;TSS1500;TSS1500;TSS1500;TSS1500;TSS1500;TSS1500	LIMD1-AS1;LIMD1-AS1;LIMD1-AS1;ENSG00000230530.2;ENSG00000211456.13;ENSG00000211456.13;ENSG00000211456.13;ENSG00000211456.13;ENSG00000211456.13;ENSG00000211456.13;ENSG00000211456.13;ENSG00000211456.13;ENSG00000211456.13;ENSG00000211456.13;ENSG00000211456.13;ENSG00000211456.13	ENST00000658801.1;ENST00000429798.1;ENST00000655322.1;ENST00000427644.1;ENST00000464524.5;ENST00000455997.5;ENST00000418611.5;ENST00000463237.5;ENST00000672477.1;ENST00000441228.5;ENST00000463347.5;ENST00000438671.3;ENST00000389061.10;ENST00000478586.3;ENST00000445499.2;ENST00000672858.2
cg06088244_TC21	-0.549304	0.000401116	0.0037188	0.732653	0.797556	-0.0649028	chr1	37705751	+	cg06088244_TC21		OpenSea
cg06091474_TC21	-0.652087	0.000654516	0.00528077	0.507278	0.608571	-0.101293	chr7	80920047	-	cg06091474_TC21	chr7:80918990-80919410	Shore	TSS1500;TSS1500	SEMA3C;SEMA3C	NM_001350121.2;NM_006379.5	TSS1500;TSS1500;TSS1500;TSS1500;TSS1500	ENSG00000075223.14;ENSG00000075223.14;ENSG00000075223.14;ENSG00000075223.14;ENSG00000075223.14	ENST00000265361.8;ENST00000458729.5;ENST00000427167.5;ENST00000487621.5;ENST00000470581.1
cg06098368_TC11	-0.407019	0.00391077	0.0193062	0.236504	0.289673	-0.0531687	chr7	63926238	-	cg06098368_TC11	chr7:63926230-63926507	Island				exon_1;exon_1;TSS1500	ENSG00000227910;ENSG00000227910;ENSG00000227910.1	ENST00000434426.1;ENST00000451395.1;ENST00000419937.1
cg06100147_BC11	-0.708372	3.93223e-11	3.95011e-08	0.166318	0.242284	-0.0759664	chr7	143362167	+	cg06100147_BC11	chr7:143361747-143363063	Island	TSS200;TSS200;TSS200	FAM131B;FAM131B;FAM131B	NM_001371253.1;NM_014690.5;NM_001371249.1	TSS1500;TSS200;TSS200	ENSG00000159784.18;ENSG00000159784.18;ENSG00000159784.18	ENST00000409408.5;ENST00000409222.7;ENST00000521347.1
cg06109275_TC21	-1.00219	0.0143526	0.049967	0.798844	0.856079	-0.057235	chr1	152513362	+	cg06109275_TC21	chr1:152515581-152515794	Shelf	TSS1500	CRCT1	NM_019060.3	TSS1500	ENSG00000169509.6	ENST00000368790.4
cg06113917_BC21	-0.568685	2.80329e-05	0.00055774	0.661486	0.739183	-0.0776972	chr4	65943296	+	cg06113917_BC21		OpenSea
cg06115838_TC21	1.45624	0.000204518	0.00229457	0.714511	0.554385	0.160125	chr17	76504253	+	cg06115838_TC21	chr17:76500910-76501550	Shelf
cg06122234_BC21	-0.353426	0.000246404	0.00261739	0.449381	0.520195	-0.0708146	chr11	47908439	-	cg06122234_BC21		OpenSea
cg06125249_BC21	-0.388671	8.04364e-05	0.00118068	0.264607	0.326638	-0.0620315	chr4	2243590	+	cg06125249_BC21	chr4:2241524-2242280	Shore	TSS1500;TSS1500;TSS1500	HAUS3;HAUS3;POLN	NM_001303143.2;NM_024511.7;NM_181808.4	TSS1500;TSS1500;TSS1500;TSS1500;TSS1500;TSS1500;TSS1500;TSS1500;TSS1500	ENSG00000130997.16;ENSG00000130997.16;ENSG00000214367.9;ENSG00000214367.9;ENSG00000214367.9;ENSG00000214367.9;ENSG00000214367.9;ENSG00000214367.9;ENSG00000214367.9	ENST00000511885.6;ENST00000515357.5;ENST00000672739.1;ENST00000672725.1;ENST00000506763.5;ENST00000443786.3;ENST00000243706.8;ENST00000514395.1;ENST00000502440.1
cg06137085_TC21	-0.292333	2.14238e-07	1.78515e-05	0.637499	0.69424	-0.0567411	chr4	2805939	+	cg06137085_TC21		OpenSea
cg06153448_TC21	-0.552017	1.09679e-05	0.000286822	0.521932	0.613617	-0.0916854	chr2	9183998	-	cg06153448_TC21		OpenSea
cg06157219_TC21	-0.571389	2.37817e-07	1.91752e-05	0.306062	0.389788	-0.0837263	chr1	2132436	-	cg06157219_TC21	chr1:2132343-2132613;chr1:2133189-2133740;chr1:2134928-2135227	Island				TSS1500	ENSG00000067606.17	ENST00000471018.6
cg06161550_TC21	-0.265627	0.00204316	0.0120416	0.553282	0.606255	-0.052973	chr12	132301060	-	cg06161550_TC21	chr12:132303380-132305667	Shelf
cg06166203_TC21	-0.129263	0.0112403	0.0417676	0.506978	0.560587	-0.0536084	chr18	79794951	-	cg06166203_TC21	chr18:79792401-79792603;chr18:79797780-79798948	Shelf
cg06166288_TC21	0.291577	1.6026e-06	7.37596e-05	0.558663	0.507272	0.0513915	chr4	70429534	-	cg06166288_TC21		OpenSea	TSS1500	MUC7	NM_001145006.2	TSS1500;TSS1500	ENSG00000171195.11;ENSG00000171195.11	ENST00000515308.6;ENST00000413702.5
cg06177974_BC11	-0.382835	4.48143e-08	5.82977e-06	0.232805	0.284104	-0.051299	chr11	85811257	-	cg06177974_BC11	chr11:85810967-85811237	Shore	TSS200;TSS200;TSS200;TSS200;TSS200;TSS200;TSS200;TSS200;TSS200;TSS200;TSS200;TSS200;TSS200;TSS200;TSS200;TSS200;TSS200;TSS200;TSS200;TSS200;TSS200;TSS200;TSS200;TSS200;TSS200;TSS200;TSS200;TSS200	SYTL2;SYTL2;SYTL2;SYTL2;SYTL2;SYTL2;SYTL2;SYTL2;SYTL2;SYTL2;SYTL2;SYTL2;SYTL2;SYTL2;SYTL2;SYTL2;SYTL2;SYTL2;SYTL2;SYTL2;SYTL2;SYTL2;SYTL2;SYTL2;SYTL2;SYTL2;SYTL2;SYTL2	NM_001394449.1;NM_001394457.1;NM_206927.4;NM_001394448.1;NM_001394452.1;NM_001394454.1;NM_001365826.2;NM_001162953.4;NM_001394447.1;NM_206928.4;NM_001394455.1;NM_001394465.1;NM_032943.5;NM_001394470.1;NM_001162951.4;NM_001394473.1;NM_001394450.1;NM_001394460.1;NM_001394467.1;NM_001394451.1;NM_001394461.1;NM_001394464.1;NM_001394456.1;NM_001394459.1;NM_001289608.2;NM_001365827.2;NM_001394466.1;NM_…	TSS200;TSS200;TSS200;TSS200;TSS200	ENSG00000137501.18;ENSG00000137501.18;ENSG00000137501.18;ENSG00000137501.18;ENSG00000137501.18	ENST00000389960.8;ENST00000359152.10;ENST00000316356.8;ENST00000527523.5;ENST00000524830.1
cg06189979_TC21	0.344616	6.41583e-06	0.000197154	0.676962	0.622776	0.0541855	chr4	6138516	-	cg06189979_TC21		OpenSea
cg06204735_TC11	-0.979863	1.19629e-06	5.99844e-05	0.0961081	0.156123	-0.0600152	chr14	74426283	-	cg06204735_TC11	chr14:74425763-74426332	Island	TSS200	SYNDIG1L	NM_001105579.2	TSS200;TSS200	ENSG00000183379.9;ENSG00000183379.9	ENST00000331628.8;ENST00000554953.1
cg06209906_TC21	-0.401756	4.97347e-05	0.000836594	0.801132	0.85347	-0.0523382	chr14	90785857	-	cg06209906_TC21		OpenSea
cg06223162_BC21	-0.807553	0.0111784	0.0416	0.58078	0.682344	-0.101564	chr1	100538132	-	cg06223162_BC21	chr1:100539012-100540329	Shore	TSS200	GPR88	NM_022049.3	TSS200	ENSG00000181656.7	ENST00000315033.5
cg06230206_BC21	0.42667	0.00111809	0.00778012	0.436443	0.361317	0.0751258	chr11	126586224	-	cg06230206_BC21		OpenSea
cg06230206_BC22	0.361408	0.00498174	0.023037	0.431445	0.366347	0.0650979	chr11	126586224	-	cg06230206_BC22		OpenSea
cg06233452_TC21	0.489648	1.83247e-09	6.00409e-07	0.695223	0.623089	0.072134	chr4	133562222	+	cg06233452_TC21		OpenSea
cg06258336_BC21	0.339629	2.85332e-13	1.24664e-09	0.666333	0.613813	0.0525196	chr4	10047011	+	cg06258336_BC21		OpenSea
cg06263077_BC21	0.716391	2.8637e-14	2.87672e-10	0.840221	0.760249	0.0799715	chr11	126287101	-	cg06263077_BC21	chr11:126282827-126283505	Shelf
cg06265338_BC21	-0.23819	0.000829619	0.00626765	0.669137	0.720475	-0.0513377	chr12	104643518	+	cg06265338_BC21		OpenSea				TSS1500	ENSG00000289557.1	ENST00000690187.1
cg06267139_TC21	-0.253869	0.00284818	0.0153155	0.698754	0.749115	-0.0503604	chr1	23378385	-	cg06267139_TC21		OpenSea				exon_1	ENSG00000271420	ENST00000605350.1
cg06267773_BC21	-0.275475	6.23928e-07	3.79152e-05	0.724331	0.776865	-0.052534	chr2	46846639	+	cg06267773_BC21		OpenSea				exon_1;TSS1500;TSS1500	LINC01119;ENSG00000239332.7;ENSG00000239332.7	ENST00000468141.2;ENST00000692576.1;ENST00000686485.2
cg06274109_BC21	-0.718032	3.96624e-05	0.000713417	0.350495	0.464457	-0.113962	chr22	47402338	-	cg06274109_BC21		OpenSea
cg06307939_BC21	0.44725	0.000527425	0.00452427	0.809621	0.7576	0.0520202	chr19	12873831	-	cg06307939_BC21	chr19:12873318-12874652	Island	exon_26	MAST1	NM_014975.3	exon_26;exon_2;TSS1500	MAST1;MAST1;ENSG00000095066.12	ENST00000251472.9;ENST00000585791.1;ENST00000589765.1
cg06319986_TC21	-0.35143	0.00581289	0.0257738	0.639627	0.690872	-0.0512444	chr2	231961006	+	cg06319986_TC21	chr2:231961367-231962126	Shore	TSS1500;TSS1500;TSS1500;TSS1500;TSS1500	DIS3L2;DIS3L2;DIS3L2;DIS3L2;DIS3L2	NM_001257282.2;NM_152383.5;NM_001257281.2;NR_046476.2;NR_046477.2	TSS1500;TSS1500;TSS1500;TSS1500;TSS1500;TSS1500	ENSG00000144535.20;ENSG00000144535.20;ENSG00000144535.20;ENSG00000144535.20;ENSG00000144535.20;ENSG00000144535.20	ENST00000273009.10;ENST00000409401.7;ENST00000390005.9;ENST00000445090.5;ENST00000441279.5;ENST00000325385.12
cg06321045_TC11	-0.320474	0.00271397	0.0147838	0.554247	0.614714	-0.0604674	chr6	31120566	-	cg06321045_TC11		OpenSea	TSS200	CDSN	NM_001264.5_6	TSS200	ENSG00000204539.4	ENST00000376288.3
cg06335123_BC21	-0.265297	1.54151e-06	7.17096e-05	0.419815	0.471111	-0.0512962	chr10	12242037	+	cg06335123_BC21		OpenSea
cg06338453_TC21	0.378876	4.29263e-05	0.000753588	0.65975	0.59841	0.0613398	chr1	160978799	+	cg06338453_TC21		OpenSea
cg06346494_TC21	0.324959	5.24711e-06	0.00017055	0.671977	0.617003	0.0549739	chr15	42979290	+	cg06346494_TC21		OpenSea
cg06352483_TC11	-0.506291	3.19352e-09	8.95076e-07	0.165721	0.218209	-0.052488	chr1	27726064	+	cg06352483_TC11	chr1:27725634-27726491	Island	5UTR;exon_1;5UTR;exon_1;5UTR;exon_1;5UTR;exon_1;5UTR;exon_1	FAM76A;FAM76A;FAM76A;FAM76A;FAM76A;FAM76A;FAM76A;FAM76A;FAM76A;FAM76A	NM_001143912.2;NM_001143912.2;NM_001143913.2;NM_001143913.2;NM_001143914.2;NM_001143914.2;NM_001143915.2;NM_001143915.2;NM_152660.3;NM_152660.3	exon_1;exon_1;exon_1;exon_1;exon_1;exon_1;5UTR;5UTR;5UTR;5UTR;5UTR;5UTR;TSS1500	FAM76A;FAM76A;FAM76A;FAM76A;FAM76A;FAM76A;FAM76A;FAM76A;FAM76A;FAM76A;FAM76A;FAM76A;ENSG00000287244.1	ENST00000373954.11;ENST00000419687.6;ENST00000530324.5;ENST00000234549.11;ENST00000373949.5;ENST00000010299.10;ENST00000010299.10;ENST00000234549.11;ENST00000373949.5;ENST00000373954.11;ENST00000419687.6;ENST00000530324.5;ENST00000662905.1
cg06363485_TC21	-0.387324	0.00793993	0.0323963	0.649028	0.700056	-0.0510283	chr6	41239638	+	cg06363485_TC21		OpenSea				TSS200	ENSG00000212176.1	ENST00000390874.1
cg06380691_TC21	-0.166762	0.00236751	0.0134057	0.677799	0.731728	-0.0539286	chr13	114062789	+	cg06380691_TC21		OpenSea
cg06400119_TC11	-0.762564	0.00458357	0.0216864	0.780589	0.857974	-0.0773853	chr7	158253530	-	cg06400119_TC11		OpenSea
cg06401227_TC21	-0.171458	0.00014674	0.00181032	0.556408	0.608662	-0.0522544	chr10	98314811	-	cg06401227_TC21		OpenSea
cg06414816_BC21	-0.317036	0.000761226	0.00589034	0.436988	0.492317	-0.0553291	chr5	110727136	+	cg06414816_BC21		OpenSea	TSS1500	TMEM232	NM_001039763.4	TSS1500;TSS1500;TSS1500;TSS1500;TSS1500;TSS1500;TSS1500	ENSG00000186952.15;ENSG00000186952.15;ENSG00000186952.15;ENSG00000186952.15;ENSG00000186952.15;ENSG00000186952.15;ENSG00000186952.15	ENST00000515518.6;ENST00000455884.7;ENST00000512003.7;ENST00000511883.6;ENST00000502857.6;ENST00000512577.5;ENST00000506890.1
cg06422309_TC21	-0.390888	0.0113787	0.0421371	0.646933	0.708091	-0.0611581	chr10	1310586	+	cg06422309_TC21		OpenSea
cg06436086_BC21	-0.33558	0.00336764	0.0173108	0.60547	0.663325	-0.0578551	chr1	157185278	-	cg06436086_BC21		OpenSea				exon_3;exon_3;exon_2	ENSG00000229961;ENSG00000229961;ENSG00000229961	ENST00000457239.2;ENST00000640531.1;ENST00000639750.2
cg06441362_TC21	-0.499971	0.00118482	0.00811574	0.191075	0.245697	-0.0546214	chr10	71377215	+	cg06441362_TC21	chr10:71377214-71377595	Island
cg06442199_TC21	-0.270425	0.000140271	0.00175404	0.536824	0.589215	-0.0523916	chr1	91948787	-	cg06442199_TC21	chr1:91949161-91949429	Shore	TSS1500;TSS1500;TSS1500;TSS1500;TSS1500;TSS1500	BRDT;BRDT;BRDT;BRDT;BRDT;BRDT	NM_207189.4;NM_001242807.2;NM_001242808.2;NM_001242806.2;NM_001242805.2;NM_001242810.2	TSS1500;TSS1500;TSS1500;TSS1500;TSS1500;TSS1500;TSS1500;TSS1500;TSS1500;TSS1500;TSS1500;TSS1500;TSS1500;TSS1500;TSS1500;TSS1500;TSS1500;TSS1500;TSS1500	ENSG00000137948.19;ENSG00000137948.19;ENSG00000137948.19;ENSG00000137948.19;ENSG00000137948.19;ENSG00000137948.19;ENSG00000137948.19;ENSG00000137948.19;ENSG00000137948.19;ENSG00000137948.19;ENSG00000137948.19;ENSG00000137948.19;ENSG00000137948.19;ENSG00000137948.19;ENSG00000137948.19;ENSG00000137948.19;ENSG00000137948.19;ENSG00000137948.19;ENSG00000137948.19	ENST00000448194.6;ENST00000470955.6;ENST00000362005.7;ENST00000370389.6;ENST00000394530.7;ENST00000423434.5;ENST00000440509.5;ENST00000426141.6;ENST00000461218.5;ENST00000476711.5;ENST00000449584.5;ENST00000427104.5;ENST00000355011.7;ENST00000399546.7;ENST00000484833.5;ENST00000450792.5;ENST00000548992.5;ENST00000552654.1;ENST00000457265.1
cg06443034_BC21	-0.371435	0.000468847	0.00415767	0.375106	0.427687	-0.0525812	chr17	80444173	+	cg06443034_BC21	chr17:80444035-80444289	Island
cg06443385_BC21	0.441231	1.45557e-08	2.60893e-06	0.613705	0.539666	0.0740386	chr9	95871664	+	cg06443385_BC21	chr9:95874963-95876163	Shelf
cg06459074_TC21	-0.217345	0.00242685	0.0136496	0.465291	0.516759	-0.0514677	chr4	38323517	+	cg06459074_TC21		OpenSea
cg06459404_BC21	0.348589	3.29453e-10	1.77435e-07	0.560951	0.501707	0.0592433	chr4	38367430	+	cg06459404_BC21		OpenSea
cg06460642_BC21	-0.35884	0.00382341	0.0189846	0.529598	0.603991	-0.0743933	chr11	26615457	-	cg06460642_BC21		OpenSea
cg06461369_BC21	-0.263121	2.99192e-06	0.000115009	0.518584	0.584334	-0.0657499	chr4	38621209	+	cg06461369_BC21		OpenSea
cg06469890_BC21	0.215897	0.000115089	0.00152544	0.540511	0.489514	0.0509974	chr8	125946386	+	cg06469890_BC21		OpenSea
cg06473254_BC11	0.306018	9.06061e-05	0.00128566	0.557741	0.50378	0.0539603	chr4	39697091	-	cg06473254_BC11	chr4:39697739-39698499	Shore	TSS1500;TSS1500;TSS1500;TSS1500;TSS1500;TSS1500	UBE2K;UBE2K;UBE2K;UBE2K;UBE2K;UBE2K	NM_001312647.2;NM_001111113.2;NM_001312648.2;NM_001312646.2;NM_001111112.2;NM_005339.5	TSS1500;TSS1500;TSS1500;TSS1500;TSS1500;TSS1500;TSS1500	ENSG00000078140.14;ENSG00000078140.14;ENSG00000078140.14;ENSG00000078140.14;ENSG00000078140.14;ENSG00000078140.14;ENSG00000078140.14	ENST00000510934.5;ENST00000261427.10;ENST00000513231.5;ENST00000438068.6;ENST00000503368.5;ENST00000445950.2;ENST00000510719.1
cg06473925_TC21	-0.219329	0.00926018	0.0362343	0.480645	0.534838	-0.0541937	chr9	101479213	+	cg06473925_TC21		OpenSea
cg06488261_TC21	-0.246788	0.000231823	0.00250879	0.675368	0.735293	-0.0599249	chr4	40812711	-	cg06488261_TC21		OpenSea	3UTR;exon_18;3UTR;exon_8;3UTR;exon_7;3UTR;exon_8;3UTR;exon_7;3UTR;exon_17;3UTR;exon_16;3UTR;exon_18;3UTR;exon_17	APBB2;APBB2;APBB2;APBB2;APBB2;APBB2;APBB2;APBB2;APBB2;APBB2;APBB2;APBB2;APBB2;APBB2;APBB2;APBB2;APBB2;APBB2	NM_001166050.2;NM_001166050.2;NM_001166051.2;NM_001166051.2;NM_001166052.2;NM_001166052.2;NM_001166053.1;NM_001166053.1;NM_001166054.1;NM_001166054.1;NM_001330656.2;NM_001330656.2;NM_001330658.2;NM_001330658.2;NM_004307.2;NM_004307.2;NM_173075.5;NM_173075.5	TSS200;exon_18;exon_18;exon_7;3UTR;3UTR;3UTR	ENSG00000250906.1;APBB2;APBB2;APBB2;APBB2;APBB2;APBB2	ENST00000513127.1;ENST00000508593.6;ENST00000295974.12;ENST00000543538.5;ENST00000295974.12;ENST00000508593.6;ENST00000543538.5
cg06494741_BC21	-0.269487	0.00395184	0.0194507	0.553384	0.61677	-0.0633858	chr4	41385136	+	cg06494741_BC21		OpenSea				TSS1500;TSS1500	ENSG00000064042.18;ENSG00000064042.18	ENST00000511424.5;ENST00000446625.6
cg06510438_TC11	-0.798413	4.37983e-14	3.70587e-10	0.113903	0.177229	-0.0633259	chr18	11149764	-	cg06510438_TC11	chr18:11148308-11149937	Island	TSS200;TSS200	PIEZO2;PIEZO2	NM_001378183.1;NM_022068.4	TSS1500;TSS200;TSS1500;TSS1500;TSS1500;TSS1500;TSS1500;TSS1500	ENSG00000154864.14;ENSG00000154864.14;ENSG00000154864.14;ENSG00000154864.14;ENSG00000154864.14;ENSG00000154864.14;ENSG00000154864.14;ENSG00000154864.14	ENST00000302079.10;ENST00000674853.1;ENST00000383408.7;ENST00000503781.7;ENST00000580640.5;ENST00000582913.5;ENST00000686869.1;ENST00000688929.1
cg06519243_TC21	-0.516923	2.27679e-07	1.86291e-05	0.784873	0.835427	-0.0505539	chr16	86578225	-	cg06519243_TC21	chr16:86575782-86576859;chr16:86578582-86580215	Shore	TSS1500	FOXL1	NM_005250.3	TSS1500	ENSG00000176678.6	ENST00000320241.5
cg06524509_BC21	0.366547	1.10545e-06	5.67185e-05	0.622426	0.566828	0.0555983	chr19	22529224	-	cg06524509_BC21	chr19:22532461-22532774	Shelf	TSS1500	LOC101929124	NR_110427.1	TSS1500	ENSG00000260599.1	ENST00000562262.1
cg06529149_TC21	-0.346413	5.2993e-07	3.37549e-05	0.496197	0.55615	-0.0599533	chr1	4134352	+	cg06529149_TC21	chr1:4132573-4133183	Shore
cg06532220_TC21	0.362616	1.84674e-05	0.000415465	0.554132	0.492116	0.0620155	chr14	65472158	+	cg06532220_TC21		OpenSea
cg06536378_BC21	-0.337344	0.00145462	0.00941666	0.61383	0.665394	-0.0515635	chr19	53304470	+	cg06536378_BC21	chr19:53308367-53308758	Shelf				TSS1500	ENSG00000269118.2	ENST00000597191.2
cg06555959_BC21	-0.448661	3.142e-05	0.000604704	0.61778	0.681944	-0.0641643	chr8	60923061	+	cg06555959_BC21	chr8:60922140-60923312	Island
cg06573096_TC21	-0.345323	0.000330286	0.00323476	0.544307	0.612362	-0.0680541	chr13	44237643	-	cg06573096_TC21		OpenSea
cg06577400_TC21	0.910375	0.00590104	0.0260588	0.504888	0.360753	0.144135	chr5	56639139	+	cg06577400_TC21		OpenSea
cg06585511_BC21	-0.30137	0.000723354	0.00567846	0.626477	0.677343	-0.0508657	chr6	2434158	-	cg06585511_BC21		OpenSea
cg06585566_BC21	-0.373024	0.00011777	0.00155034	0.350724	0.419178	-0.0684541	chr19	56765426	+	cg06585566_BC21	chr19:56765246-56765574	Island				exon_1	ENSG00000286125	ENST00000688660.2
cg06585893_BC21	-0.285954	0.00947535	0.0368506	0.535338	0.587628	-0.0522899	chr1	230747806	-	cg06585893_BC21		OpenSea
cg06597885_TC21	0.541506	9.07303e-13	2.63156e-09	0.710232	0.63106	0.0791715	chr4	56621878	-	cg06597885_TC21		OpenSea
cg06614870_TC21	0.285509	0.000366857	0.0034875	0.630694	0.576973	0.0537208	chr11	76791601	+	cg06614870_TC21		OpenSea	TSS200	TSKU	NM_001318477.2	TSS200	ENSG00000182704.8	ENST00000527881.1
cg06615637_BC21	0.314364	8.49655e-09	1.7845e-06	0.545728	0.491804	0.0539236	chr3	96339774	+	cg06615637_BC21		OpenSea
cg06620529_BC21	-0.224164	0.00598495	0.0263265	0.726345	0.781874	-0.0555294	chr14	51077985	-	cg06620529_BC21		OpenSea
cg06634060_BC11	-0.673603	1.14542e-13	7.07747e-10	0.181045	0.262597	-0.0815519	chr3	192514928	+	cg06634060_BC11	chr3:192514283-192515348	Island	TSS200	FGF12-AS2	NR_046598.1	TSS200	ENSG00000230126.1	ENST00000443165.1
cg06635918_BC21	-0.29656	2.50897e-08	3.85192e-06	0.684858	0.737237	-0.0523789	chr14	64657146	-	cg06635918_BC21		OpenSea
cg06637768_BC21	-0.27205	0.00697103	0.0294344	0.603981	0.668477	-0.0644955	chr6	2886582	+	cg06637768_BC21		OpenSea
cg06654079_TC21	-0.26331	3.92035e-07	2.73814e-05	0.650226	0.702301	-0.0520743	chr16	21157858	+	cg06654079_TC21	chr16:21158489-21158957	Shore	TSS1500;TSS1500;TSS1500;TSS1500;TSS1500;TSS1500;TSS1500	LDAF1;LDAF1;LDAF1;LDAF1;LDAF1;LDAF1;LDAF1	NM_001301774.2_2;NM_001301771.2_2;NM_001301775.2_2;NM_001301769.2_2;NM_001301773.2_2;NM_020422.6_2;NR_125971.2_2	TSS1500;TSS1500;TSS1500;TSS1500;TSS1500;TSS1500;TSS1500;TSS1500	ENSG00000011638.11;ENSG00000011638.11;ENSG00000011638.11;ENSG00000011638.11;ENSG00000011638.11;ENSG00000011638.11;ENSG00000011638.11;ENSG00000011638.11	ENST00000573487.5;ENST00000572258.5;ENST00000574092.1;ENST00000233047.9;ENST00000261388.7;ENST00000451578.6;ENST00000572599.5;ENST00000577162.1
cg06658468_TC21	-0.587877	3.13515e-07	2.34042e-05	0.187635	0.253522	-0.0658863	chr4	4228083	+	cg06658468_TC21	chr4:4226372-4228112	Island	TSS1500	OTOP1	NM_177998.3	TSS1500	ENSG00000163982.6	ENST00000296358.5
cg06667961_BC21	-0.353469	1.59667e-05	0.00037482	0.355019	0.413841	-0.0588221	chr6	31559916	-	cg06667961_BC21		OpenSea	exon_2	LOC100287329	NR_149045.1_7
cg06673025_TC21	0.325034	0.00402334	0.0197081	0.614769	0.555148	0.0596208	chr4	69280158	+	cg06673025_TC21		OpenSea	TSS1500;TSS1500	UGT2B28;UGT2B28	NM_001207004.2;NM_053039.2	TSS1500;TSS1500	ENSG00000135226.18;ENSG00000135226.18	ENST00000335568.10;ENST00000511240.1
cg06675417_TC21	-0.980715	0.00530314	0.0241187	0.635401	0.755591	-0.12019	chr18	79532443	-	cg06675417_TC21	chr18:79529018-79529464;chr18:79532133-79532556	Island
cg06678140_TC21	-0.192507	2.91111e-05	0.000573018	0.590547	0.644333	-0.0537864	chr21	35924846	+	cg06678140_TC21		OpenSea
cg06682371_BC21	-0.190356	0.00628467	0.027283	0.461246	0.51645	-0.0552041	chr3	32249590	+	cg06682371_BC21		OpenSea
cg06683719_TC21	-0.712968	9.72693e-10	3.81652e-07	0.249174	0.35473	-0.105556	chr17	5770230	+	cg06683719_TC21		OpenSea
cg06684943_BC21	-0.397346	1.66777e-05	0.000386522	0.321561	0.372431	-0.0508696	chr4	71010360	+	cg06684943_BC21		OpenSea
cg06690535_TC21	-0.216557	1.5159e-05	0.000361538	0.681194	0.73585	-0.0546559	chr3	196625271	+	cg06690535_TC21		OpenSea
cg06700280_TC21	-0.407028	3.79635e-05	0.000691981	0.358384	0.418033	-0.0596487	chr12	118866693	+	cg06700280_TC21		OpenSea
cg06705528_TC21	-0.213095	0.0139627	0.0489554	0.42327	0.477346	-0.0540758	chr4	74367758	+	cg06705528_TC21		OpenSea
cg06715136_TC11	-1.57799	0.000135481	0.00171211	0.762053	0.891684	-0.129631	chr7	158253333	-	cg06715136_TC11		OpenSea
cg06719445_BC22	-0.242895	0.00428684	0.0206458	0.768598	0.823768	-0.0551703	chr14	89459124	-	cg06719445_BC22		OpenSea
cg06719445_BC23	-0.271443	0.000708596	0.0055947	0.76329	0.82108	-0.0577901	chr14	89459124	-	cg06719445_BC23		OpenSea
cg06719670_BC21	-0.548469	7.8107e-08	8.60282e-06	0.649928	0.720468	-0.0705397	chr9	23563650	+	cg06719670_BC21		OpenSea
cg06724090_TC21	-0.484916	0.0115772	0.0426665	0.805692	0.864487	-0.0587947	chr4	76716347	-	cg06724090_TC21		OpenSea				exon_1;5UTR	SHROOM3;SHROOM3	ENST00000644244.1;ENST00000644244.1
cg06734955_TC21	-0.666393	7.40436e-05	0.00111196	0.272211	0.3771	-0.104889	chr4	78059905	-	cg06734955_TC21	chr4:78057211-78058102;chr4:78058888-78059256	Shore
cg06737308_BC21	-0.880407	2.62605e-05	0.000532463	0.67316	0.801843	-0.128683	chr4	184100361	+	cg06737308_BC21	chr4:184097237-184097568	Shelf				TSS200	ENSG00000287433.1	ENST00000662866.1
cg06742077_TC21	-0.379703	0.000341379	0.00331207	0.538668	0.593809	-0.0551407	chr8	1816712	-	cg06742077_TC21	chr8:1816162-1817312	Island	TSS1500	MIR596	NR_030326.1_2	TSS1500	ENSG00000207826.1	ENST00000385091.1
cg06758605_BC21	-0.787213	1.15079e-08	2.21607e-06	0.803933	0.871947	-0.0680139	chr5	5303244	+	cg06758605_BC21	chr5:5303150-5303376	Island
cg06758928_BC21	-0.214167	6.4664e-05	0.00101015	0.531484	0.587516	-0.0560313	chr13	47673266	-	cg06758928_BC21		OpenSea
cg06760467_TC21	-0.437576	0.00346617	0.0176762	0.679287	0.730359	-0.0510719	chr6	29528737	-	cg06760467_TC21		OpenSea	TSS1500;TSS1500;TSS1500	LINC01015;LINC01015;LINC01015	NR_037180.1_8;NR_037181.1_8;NR_037179.1_8	exon_1;TSS200;TSS1500;TSS1500;TSS1500	LINC01015;ENSG00000224582.7;ENSG00000224582.7;ENSG00000224582.7;ENSG00000224582.7	ENST00000658484.1;ENST00000648831.1;ENST00000434657.5;ENST00000647732.1;ENST00000445296.1
cg06766960_TC11	1.20607	0.00142239	0.00926457	0.856566	0.737997	0.118569	chr11	133833199	-	cg06766960_TC11	chr11:133832650-133833813	Island
cg06769635_BC21	-0.328778	2.44223e-06	9.96638e-05	0.496639	0.549317	-0.0526779	chr11	121140570	+	cg06769635_BC21		OpenSea				TSS1500	ENSG00000109927.11	ENST00000478058.1
cg06777732_TC11	-1.01475	0.0128066	0.0459535	0.222968	0.299667	-0.0766989	chr12	130633881	-	cg06777732_TC11		OpenSea	5UTR;exon_1;5UTR;exon_1;5UTR;exon_1;5UTR;exon_1;5UTR;exon_1;5UTR;exon_1;5UTR;exon_1	RIMBP2;RIMBP2;RIMBP2;RIMBP2;RIMBP2;RIMBP2;RIMBP2;RIMBP2;RIMBP2;RIMBP2;RIMBP2;RIMBP2;RIMBP2;RIMBP2	NM_001351228.2;NM_001351228.2;NM_001351231.2;NM_001351231.2;NM_001351232.2;NM_001351232.2;NM_001393615.1;NM_001393615.1;NM_001393618.1;NM_001393618.1;NM_001393620.1;NM_001393620.1;NM_001393627.1;NM_001393627.1	exon_1;5UTR;TSS200	RIMBP2;RIMBP2;ENSG00000060709.16	ENST00000688340.1;ENST00000688340.1;ENST00000541840.2
cg06782439_BC21	0.301006	3.03402e-10	1.69645e-07	0.482961	0.432467	0.0504945	chr14	30933103	+	cg06782439_BC21		OpenSea				TSS1500	ENSG00000196792.12	ENST00000366206.2
cg06782950_TC21	-0.153186	0.00226115	0.012966	0.674734	0.726865	-0.0521317	chr18	9779761	-	cg06782950_TC21		OpenSea
cg06784594_BC21	-0.601188	1.52091e-09	5.26217e-07	0.640553	0.718863	-0.0783099	chr16	19522493	+	cg06784594_BC21	chr16:19521659-19522194;chr16:19523752-19524313	Shore	TSS1500;TSS1500;TSS1500;TSS1500;TSS1500;TSS1500;TSS1500;TSS1500;TSS1500;TSS1500;TSS1500;TSS1500	CCP110;CCP110;CCP110;CCP110;CCP110;CCP110;CCP110;CCP110;GDE1;GDE1;GDE1;GDE1	NM_001323577.2;NM_001323572.2;NM_001199022.3;NM_001323576.2;NM_014711.6;NM_001323569.2;NM_001323571.2;NM_001323570.2;NM_016641.4;NM_001324067.2;NM_001324066.2;NR_136689.2	TSS1500;TSS1500;TSS1500;TSS1500;TSS1500;TSS1500;TSS1500;TSS1500;TSS1500;TSS1500	ENSG00000006007.12;ENSG00000006007.12;ENSG00000006007.12;ENSG00000103540.17;ENSG00000103540.17;ENSG00000103540.17;ENSG00000103540.17;ENSG00000103540.17;ENSG00000103540.17;ENSG00000103540.17	ENST00000353258.8;ENST00000564172.1;ENST00000569773.1;ENST00000396212.6;ENST00000381396.9;ENST00000569190.1;ENST00000565376.2;ENST00000573412.1;ENST00000694978.1;ENST00000562083.1
cg06788850_BC21	0.498284	4.43338e-09	1.12355e-06	0.787732	0.731028	0.0567042	chr11	129061448	+	cg06788850_BC21		OpenSea
cg06791446_BC21	-0.728221	0.00457937	0.0216724	0.695729	0.781263	-0.0855333	chr10	121595754	-	cg06791446_BC21	chr10:121597102-121598771	Shore	TSS1500	FGFR2	NM_001144916.2	exon_1;exon_1;exon_1;5UTR;5UTR;5UTR;TSS1500	FGFR2;FGFR2;FGFR2;FGFR2;FGFR2;FGFR2;ENSG00000066468.24	ENST00000351936.11;ENST00000683211.1;ENST00000683035.1;ENST00000351936.11;ENST00000683035.1;ENST00000683211.1;ENST00000683250.1
cg06796314_TC21	-0.261747	8.00814e-05	0.00117689	0.311597	0.365063	-0.0534659	chr10	7046692	-	cg06796314_TC21		OpenSea
cg06805321_TC21	0.807794	0.00486373	0.0226419	0.429633	0.320912	0.108721	chr2	133594905	+	cg06805321_TC21		OpenSea				TSS1500	ENSG00000200708.1	ENST00000363838.1
cg06805907_BC21	0.500585	0.00083409	0.0062911	0.580299	0.510578	0.0697206	chr4	87855821	-	cg06805907_BC21		OpenSea
cg06811395_BC21	0.412826	5.98794e-09	1.38897e-06	0.690154	0.63281	0.0573439	chr4	88448474	-	cg06811395_BC21		OpenSea
cg06819993_TC21	-0.581984	0.000488569	0.00428111	0.534786	0.647737	-0.112951	chr1	152204866	+	cg06819993_TC21		OpenSea				TSS1500	ENSG00000236427.1	ENST00000429352.1
cg06821269_BC21	-0.362408	0.000136475	0.00172034	0.312345	0.365184	-0.0528383	chr3	20480809	-	cg06821269_BC21		OpenSea
cg06824978_TC21	-0.588555	0.00421381	0.0203836	0.725571	0.789052	-0.063481	chr4	14690616	+	cg06824978_TC21		OpenSea				TSS200	ENSG00000202449.1	ENST00000365579.1
cg06825163_BC21	0.823513	4.34472e-05	0.000760016	0.533195	0.42633	0.106865	chr1	202203784	+	cg06825163_BC21		OpenSea	5UTR;exon_1	LGR6;LGR6	NM_021636.3;NM_021636.3	exon_1;exon_1;5UTR;5UTR	LGR6;LGR6;LGR6;LGR6	ENST00000255432.11;ENST00000487787.5;ENST00000255432.11;ENST00000487787.5
cg06825878_BC21	-0.244653	0.000420419	0.00384684	0.512033	0.576854	-0.0648204	chr7	75843222	-	cg06825878_BC21		OpenSea
cg06828117_TC21	-0.379325	1.11735e-07	1.11112e-05	0.609851	0.663174	-0.0533222	chr6	31419960	-	cg06828117_TC21		OpenSea
cg06830360_TC11	-0.683792	0.0078324	0.0320797	0.112041	0.187108	-0.075067	chr8	141402913	+	cg06830360_TC11		OpenSea
cg06840743_TC21	-0.437768	0.00284386	0.0152985	0.569356	0.63576	-0.0664043	chr7	155358181	+	cg06840743_TC21		OpenSea	exon_6	BLACE	NR_103545.1	exon_6	BLACE	ENST00000378120.5
cg06851207_BC21	-0.362702	9.63945e-05	0.00134367	0.558602	0.61059	-0.0519882	chr19	46471881	-	cg06851207_BC21	chr19:46471300-46471816	Shore	TSS1500;TSS1500	PNMA8A;PNMA8A	NM_018215.4;NM_001103149.2	TSS1500;TSS1500;TSS1500	ENSG00000182013.18;ENSG00000182013.18;ENSG00000182013.18	ENST00000438932.2;ENST00000313683.15;ENST00000602246.1
cg06868813_TC21	-0.365714	0.000542783	0.00461894	0.541402	0.599492	-0.0580903	chr6	137272134	-	cg06868813_TC21		OpenSea
cg06871163_BC21	-0.460979	5.89763e-07	3.64505e-05	0.71162	0.780242	-0.0686225	chr5	160507229	-	cg06871163_BC21		OpenSea
cg06888746_TC11	-0.936514	0.0138483	0.0486574	0.216656	0.312945	-0.0962897	chr10	103758006	-	cg06888746_TC11		OpenSea
cg06890039_TC21	-0.242748	0.000275549	0.00283714	0.580589	0.630835	-0.0502458	chr4	145807009	+	cg06890039_TC21		OpenSea
cg06893273_TC11	-0.372107	8.53157e-08	9.16171e-06	0.574058	0.629953	-0.0558957	chr17	48527412	-	cg06893273_TC11	chr17:48527000-48527519;chr17:48530442-48531028	Island
cg06897120_BC11	0.849098	6.82022e-09	1.5225e-06	0.848868	0.763933	0.084935	chr16	4563203	-	cg06897120_BC11		OpenSea				TSS200	ENSG00000261612.1	ENST00000564581.1
cg06913834_BC21	-0.297158	1.16551e-05	0.000299359	0.60291	0.67023	-0.0673196	chr4	105113515	-	cg06913834_BC21		OpenSea
cg06918059_TC21	-0.205578	0.00342431	0.0175204	0.619023	0.677239	-0.0582164	chr12	68497047	-	cg06918059_TC21		OpenSea
cg06919790_TC11	-0.47934	4.08966e-08	5.46443e-06	0.207442	0.261096	-0.0536542	chr6	33411135	-	cg06919790_TC11	chr6:33410152-33410868;chr6:33411056-33411390	Island	5UTR;exon_1;5UTR;exon_1;exon_1	PHF1;PHF1;PHF1;PHF1;PHF1	NM_002636.5_2;NM_002636.5_2;NM_024165.3_2;NM_024165.3_2;NR_027692.2_2	exon_1;exon_1;exon_1;exon_1;5UTR;5UTR;5UTR;5UTR	PHF1;PHF1;PHF1;PHF1;PHF1;PHF1;PHF1;PHF1	ENST00000487667.5;ENST00000374512.7;ENST00000374516.8;ENST00000495509.6;ENST00000374512.7;ENST00000374516.8;ENST00000487667.5;ENST00000495509.6
cg06922599_BC21	-0.332178	0.00449696	0.0213891	0.241744	0.293253	-0.0515091	chr12	3318561	-	cg06922599_BC21		OpenSea				exon_3;TSS200;TSS1500	ENSG00000287712;ENSG00000236908.2;ENSG00000236908.2	ENST00000662026.1;ENST00000432994.2;ENST00000543036.1
cg06922635_BC21	-0.557354	6.38923e-06	0.000196537	0.21527	0.277691	-0.0624205	chr4	56505441	+	cg06922635_BC21	chr4:56505416-56505856	Island	5UTR;exon_1;TSS1500	ARL9;ARL9;ARL9	NM_206919.3;NM_206919.3;NM_001363794.2	exon_1;5UTR;TSS1500;TSS1500	ARL9;ARL9;ENSG00000196503.5;ENSG00000196503.5	ENST00000360096.3;ENST00000360096.3;ENST00000640821.3;ENST00000645327.1
cg06948629_TC21	-0.251076	1.18214e-06	5.94602e-05	0.666178	0.721125	-0.054947	chr16	68700313	-	cg06948629_TC21	chr16:68698155-68698403	Shore
cg06963709_BC21	-0.402709	0.00936784	0.036542	0.668087	0.71828	-0.0501937	chr7	155358098	-	cg06963709_BC21		OpenSea	exon_6	BLACE	NR_103545.1	exon_6	BLACE	ENST00000378120.5
cg06995945_BC21	0.37823	1.09393e-09	4.15394e-07	0.435333	0.375528	0.0598053	chr22	23388387	+	cg06995945_BC21	chr22:23388095-23388350	Shore				TSS1500	ENSG00000215478.8	ENST00000415114.1
cg07001734_BC11	-0.780313	1.28814e-10	9.27e-08	0.100344	0.157395	-0.05705	chr14	102363451	-	cg07001734_BC11	chr14:102362819-102363536	Island	TSS1500;TSS1500	CINP;CINP	NM_032630.3;NM_001320046.2	TSS1500;TSS1500;TSS1500;TSS1500;TSS1500;TSS1500;TSS1500	ENSG00000100865.15;ENSG00000100865.15;ENSG00000100865.15;ENSG00000100865.15;ENSG00000100865.15;ENSG00000100865.15;ENSG00000100865.15	ENST00000559514.5;ENST00000216756.11;ENST00000536961.6;ENST00000541568.6;ENST00000561468.5;ENST00000558764.1;ENST00000558523.1
cg07006249_BC21	-0.492849	0.00478824	0.022384	0.618556	0.692867	-0.0743115	chr3	107884950	-	cg07006249_BC21		OpenSea
cg07011029_TC21	-0.360745	0.00196524	0.0117092	0.47177	0.528052	-0.0562814	chr8	1899874	-	cg07011029_TC21		OpenSea
cg07011961_BC11	0.413973	0.00585984	0.0259246	0.668457	0.613304	0.0551533	chr5	23507485	-	cg07011961_BC11		OpenSea	TSS200	PRDM9	NM_020227.4	TSS200	ENSG00000164256.11	ENST00000296682.4
cg07014416_BC21	-0.189208	0.000824349	0.00623946	0.461058	0.511253	-0.0501952	chr2	38168971	+	cg07014416_BC21		OpenSea
cg07018435_BC21	-0.635172	0.00102613	0.0073105	0.77935	0.842639	-0.0632888	chr1	246696705	+	cg07018435_BC21		OpenSea
cg07021587_TC21	-0.197332	0.000253247	0.00267015	0.633281	0.689784	-0.0565035	chr2	111619144	-	cg07021587_TC21		OpenSea
cg07023594_TC21	1.04376	0.00012529	0.00161944	0.922317	0.852958	0.0693591	chr12	3841532	+	cg07023594_TC21	chr12:3838756-3839454	Shelf				exon_1	OTUD4P1	ENST00000237841.5
cg07032342_BC21	-0.28838	1.43195e-10	9.95932e-08	0.633252	0.689427	-0.0561747	chr17	4483750	+	cg07032342_BC21		OpenSea				TSS1500;TSS200;TSS200	ENSG00000182557.8;ENSG00000262823.1;ENSG00000262823.1	ENST00000575796.1;ENST00000577176.1;ENST00000577064.1
cg07033722_TC21	-0.262101	1.17006e-05	0.000300215	0.749318	0.803644	-0.0543256	chr1	40073360	+	cg07033722_TC21		OpenSea	3UTR;exon_9;3UTR;exon_6;3UTR;exon_8	PPT1;PPT1;PPT1;PPT1;PPT1;PPT1	NM_000310.4;NM_000310.4;NM_001142604.2;NM_001142604.2;NM_001363695.2;NM_001363695.2	exon_10;exon_5;exon_9;exon_9;exon_9;exon_9;exon_10;exon_8;exon_8;exon_9;exon_6;exon_10;3UTR;3UTR;3UTR;3UTR;3UTR;3UTR;3UTR;3UTR;3UTR;3UTR;5UTR	PPT1;PPT1;PPT1;PPT1;PPT1;PPT1;PPT1;PPT1;PPT1;PPT1;PPT1;PPT1;PPT1;PPT1;PPT1;PPT1;PPT1;PPT1;PPT1;PPT1;PPT1;PPT1;PPT1	ENST00000641471.1;ENST00000530076.6;ENST00000642050.2;ENST00000641083.1;ENST00000530704.6;ENST00000433473.8;ENST00000641319.1;ENST00000439754.6;ENST00000641236.1;ENST00000641691.1;ENST00000449045.7;ENST00000529905.5;ENST00000433473.8;ENST00000439754.6;ENST00000449045.7;ENST00000529905.5;ENST00000530076.6;ENST00000530704.6;ENST00000641319.1;ENST00000641471.1;ENST00000641691.1;ENST00000642050.2;ENS…
cg07036235_BC21	-0.193138	0.000456906	0.0040831	0.563816	0.615258	-0.0514422	chr22	44309336	-	cg07036235_BC21		OpenSea
cg07044859_BC11	-0.472181	0.00139501	0.00913425	0.53791	0.592786	-0.054876	chr10	99523126	+	cg07044859_BC11	chr10:99520184-99520625;chr10:99521424-99522359;chr10:99522968-99523177	Island
cg07045303_BC21	0.303376	7.91905e-13	2.39967e-09	0.544877	0.493827	0.0510501	chr1	167345084	-	cg07045303_BC21		OpenSea
cg07052680_BC21	-0.275067	8.15103e-05	0.00119168	0.536824	0.593316	-0.0564922	chr11	20112857	-	cg07052680_BC21		OpenSea
cg07091220_TC21	-0.209415	0.00308266	0.0162286	0.663261	0.713298	-0.0500366	chr4	145830963	-	cg07091220_TC21		OpenSea				exon_1	ENSG00000279481	ENST00000623323.1
cg07091758_TC21	-0.426289	0.000160314	0.00192787	0.670253	0.733473	-0.0632204	chr16	81220604	+	cg07091758_TC21		OpenSea	TSS1500;TSS1500	PKD1L2;PKD1L2	NM_001076780.2;NR_126532.2	TSS1500	ENSG00000166473.18	ENST00000525539.5
cg07097685_TC21	-0.336443	5.13443e-09	1.24661e-06	0.661225	0.718836	-0.0576118	chr22	17563090	+	cg07097685_TC21		OpenSea	TSS1500;TSS1500	SLC25A18;SLC25A18	NM_001303484.2;NM_031481.3	TSS1500;TSS1500;TSS1500;TSS1500	ENSG00000182902.14;ENSG00000182902.14;ENSG00000182902.14;ENSG00000182902.14	ENST00000399813.1;ENST00000496051.1;ENST00000327451.11;ENST00000467228.1
cg07105891_TC11	0.663915	1.1682e-12	3.14828e-09	0.880448	0.826239	0.0542084	chr1	20704819	-	cg07105891_TC11	chr1:20704515-20704876	Island	exon_5;exon_5;exon_5	KIF17;KIF17;KIF17	NM_001122819.3;NM_001287212.2;NM_020816.4	exon_5;exon_5;exon_5	KIF17;KIF17;KIF17	ENST00000375044.5;ENST00000400463.8;ENST00000247986.2
cg07106095_BC21	0.542974	0.000194702	0.00221495	0.231105	0.173146	0.0579584	chr3	122578589	+	cg07106095_BC21	chr3:122577765-122577981	Shore
cg07106508_BC21	0.472394	1.15561e-09	4.31584e-07	0.756956	0.692299	0.0646562	chr19	45157469	-	cg07106508_BC21	chr19:45152035-45153855	Shelf
cg07120806_TC21	-0.703996	3.22252e-13	1.33118e-09	0.190777	0.278136	-0.0873588	chr4	1871724	+	cg07120806_TC21	chr4:1870454-1872259	Island
cg07122245_BC11	-0.773577	2.72397e-06	0.000107625	0.111946	0.167508	-0.0555622	chr7	37448825	-	cg07122245_BC11	chr7:37447751-37449069	Island	5UTR;exon_1	ELMO1;ELMO1	NM_014800.11;NM_014800.11	exon_1;exon_1;exon_1;5UTR;5UTR	ELMO1;ELMO1;ELMO1;ELMO1;ELMO1	ENST00000310758.9;ENST00000463390.1;ENST00000445322.1;ENST00000310758.9;ENST00000445322.1
cg07124416_TC21	-0.355962	1.58056e-05	0.000372045	0.759478	0.812491	-0.0530129	chr7	141885126	-	cg07124416_TC21		OpenSea
cg07128524_BC21	-0.413643	0.000976577	0.00705036	0.638451	0.701285	-0.0628338	chr2	231960978	+	cg07128524_BC21	chr2:231961367-231962126	Shore	TSS1500;TSS1500;TSS1500;TSS1500;TSS1500	DIS3L2;DIS3L2;DIS3L2;DIS3L2;DIS3L2	NM_001257282.2;NM_152383.5;NM_001257281.2;NR_046476.2;NR_046477.2	TSS1500;TSS1500;TSS1500;TSS1500;TSS1500;TSS1500	ENSG00000144535.20;ENSG00000144535.20;ENSG00000144535.20;ENSG00000144535.20;ENSG00000144535.20;ENSG00000144535.20	ENST00000273009.10;ENST00000409401.7;ENST00000390005.9;ENST00000445090.5;ENST00000441279.5;ENST00000325385.12
cg07135405_BC11	0.49405	0.0124451	0.045	0.70826	0.653355	0.0549053	chr20	63941724	+	cg07135405_BC11	chr20:63938444-63939423;chr20:63940385-63941203;chr20:63941983-63942434;chr20:63944371-63944699	Shore	TSS200	MIR1914	NR_031735.1	TSS200;TSS200	ENSG00000198276.16;ENSG00000284433.1	ENST00000430743.1;ENST00000607800.1
cg07136111_BC21	-0.252734	3.92351e-07	2.73921e-05	0.707145	0.757919	-0.0507747	chr7	30789389	-	cg07136111_BC21		OpenSea
cg07138768_TC11	0.386733	0.00553128	0.024863	0.707461	0.642148	0.0653134	chr7	878168	+	cg07138768_TC11	chr7:876116-877353;chr7:877995-878222	Island				exon_1;5UTR	GET4;GET4	ENST00000412734.6;ENST00000412734.6
cg07139904_TC21	-0.697742	0.00446201	0.0212684	0.800202	0.858205	-0.0580032	chr4	139656828	+	cg07139904_TC21		OpenSea
cg07141605_TC11	-0.339201	0.0128173	0.0459819	0.568125	0.630135	-0.0620093	chr12	132428820	-	cg07141605_TC11		OpenSea
cg07142057_BC21	0.546345	3.25608e-12	6.60813e-09	0.837016	0.782069	0.0549467	chr4	139860679	-	cg07142057_BC21	chr4:139859852-139860279	Shore
cg07142161_BC21	-0.214083	1.65451e-05	0.000384404	0.629308	0.684739	-0.0554308	chr4	139873553	-	cg07142161_BC21		OpenSea
cg07144360_BC21	-0.293322	7.66772e-08	8.48982e-06	0.60558	0.670422	-0.0648429	chr11	3831748	-	cg07144360_BC21		OpenSea				TSS1500	ENSG00000177105.10	ENST00000533217.1
cg07145783_TC21	-0.375431	0.000186516	0.00214701	0.476207	0.542801	-0.0665934	chr1	160885287	+	cg07145783_TC21		OpenSea	TSS200	ITLN1	NM_017625.3	TSS200	ENSG00000179914.5	ENST00000326245.4
cg07150342_BC21	-0.357266	0.00230696	0.0131548	0.222723	0.281802	-0.0590792	chr16	84380635	-	cg07150342_BC21		OpenSea
cg07150862_TC11	-0.488556	3.94907e-05	0.000711305	0.294275	0.365073	-0.070798	chr16	23509384	+	cg07150862_TC11	chr16:23510259-23510578	Shore
cg07158505_TC21	-1.18995	0.0111166	0.0414322	0.539631	0.677024	-0.137393	chr18	54086544	-	cg07158505_TC21		OpenSea
cg07160298_TC21	0.45829	1.21566e-11	1.70309e-08	0.646108	0.57288	0.0732282	chr4	142384326	-	cg07160298_TC21		OpenSea
cg07160298_TC22	0.389787	3.83191e-10	1.97863e-07	0.639837	0.576305	0.0635313	chr4	142384326	-	cg07160298_TC22		OpenSea
cg07167324_BC21	-0.39767	9.20861e-05	0.00130025	0.72887	0.783152	-0.0542819	chr17	79928594	+	cg07167324_BC21	chr17:79927266-79927534;chr17:79930105-79930598	Shore
cg07173540_TC21	0.300401	2.9546e-08	4.34298e-06	0.661888	0.61145	0.0504389	chr12	998401	+	cg07173540_TC21		OpenSea				exon_2;5UTR	ERC1;ERC1	ENST00000589028.6;ENST00000589028.6
cg07173896_TC21	0.425451	8.95998e-10	3.59167e-07	0.668067	0.606259	0.0618077	chr9	39397960	+	cg07173896_TC21		OpenSea				TSS1500	ENSG00000231140.3	ENST00000423499.3
cg07179903_BC21	-0.287121	0.00874541	0.0347554	0.508153	0.562718	-0.0545645	chr1	178867864	+	cg07179903_BC21		OpenSea
cg07185983_TC21	0.496666	0.000731914	0.00572749	0.386382	0.322365	0.0640175	chr6	138691723	+	cg07185983_TC21	chr6:138692238-138693744	Shore	exon_1	FLJ46906	NR_033896.1	TSS1500	ENSG00000225177.6	ENST00000432673.1
cg07188863_BC21	-0.216342	1.22804e-07	1.19073e-05	0.6836	0.73538	-0.05178	chr11	110184700	-	cg07188863_BC21		OpenSea
cg07192048_TC21	-0.384092	0.000212544	0.00235841	0.398737	0.460189	-0.0614521	chr11	70714106	+	cg07192048_TC21	chr11:70717559-70717781	Shelf
cg07193024_BC21	-0.2943	0.00485703	0.022619	0.241223	0.29679	-0.0555673	chr10	24912449	+	cg07193024_BC21		OpenSea
cg07193264_TC21	0.313616	1.87566e-07	1.62574e-05	0.637505	0.584196	0.0533091	chr15	45630408	+	cg07193264_TC21		OpenSea	TSS1500	SQOR	NM_001271213.2	TSS1500;TSS1500;TSS1500	ENSG00000137767.14;ENSG00000137767.14;ENSG00000137767.14	ENST00000568606.5;ENST00000565227.1;ENST00000563296.1
cg07195224_TC21	-0.24557	7.8813e-05	0.00116271	0.412101	0.476256	-0.0641543	chr1	159077244	-	cg07195224_TC21		OpenSea	TSS1500;TSS1500	AIM2;AIM2	NM_004833.3;NM_001348247.2	TSS1500	ENSG00000163568.16	ENST00000368130.9
cg07210669_BC21	-0.2198	0.00426313	0.0205601	0.492993	0.55481	-0.0618162	chr4	6693748	-	cg07210669_BC21		OpenSea	TSS200	S100P	NM_005980.3	TSS1500;TSS1500;TSS200;TSS200	ENSG00000279859.2;ENSG00000279859.2;ENSG00000163993.7;ENSG00000163993.7	ENST00000632154.1;ENST00000624473.1;ENST00000296370.4;ENST00000513778.1
cg07212302_TC21	-0.320097	0.000437272	0.00395564	0.633278	0.687807	-0.0545285	chr4	150141243	+	cg07212302_TC21		OpenSea
cg07217958_BC11	-0.371504	1.45023e-08	2.60359e-06	0.288197	0.34317	-0.0549727	chr9	33750716	+	cg07217958_BC11	chr9:33750521-33751162	Island	5UTR;exon_1;5UTR;exon_1;TSS200	PRSS3;PRSS3;PRSS3;PRSS3;PRSS3	NM_001197097.3;NM_001197097.3;NM_007343.4;NM_007343.4;NM_001197098.1	exon_1;exon_1;exon_1;5UTR;5UTR;TSS200	PRSS3;PRSS3;PRSS3;PRSS3;PRSS3;ENSG00000010438.17	ENST00000468152.2;ENST00000361005.10;ENST00000342836.9;ENST00000342836.9;ENST00000361005.10;ENST00000429677.8
cg07222211_BC21	-0.778154	1.87114e-06	8.25807e-05	0.535517	0.646624	-0.111107	chr4	151324593	+	cg07222211_BC21	chr4:151325039-151325788	Shore
cg07225450_BC21	-0.334076	1.48939e-05	0.000356976	0.583897	0.644823	-0.0609257	chr21	38220291	-	cg07225450_BC21		OpenSea
cg07227089_TC21	-0.182964	0.00562166	0.0251593	0.571151	0.62258	-0.0514294	chr3	178982297	-	cg07227089_TC21		OpenSea
cg07235053_BC21	-0.285081	2.70561e-05	0.000543602	0.762417	0.814588	-0.0521707	chr11	94545415	+	cg07235053_BC21	chr11:94543728-94545747	Island	exon_1;exon_5	FUT4;PIWIL4-AS1	NM_002033.4;NR_135093.1	exon_1;exon_1;exon_5;5UTR	PIWIL4;FUT4;PIWIL4-AS1;PIWIL4	ENST00000446230.6;ENST00000358752.4;ENST00000536540.5;ENST00000446230.6
cg07243892_BC21	-0.251093	0.000166132	0.00197646	0.515507	0.583774	-0.0682666	chr3	18153688	-	cg07243892_BC21		OpenSea
cg07257824_TC11	-0.821296	1.40806e-05	0.000342862	0.315075	0.42424	-0.109165	chr6	170423265	+	cg07257824_TC11	chr6:170421307-170421799;chr6:170423031-170423354	Island
cg07281921_BC21	-0.187143	0.00187547	0.0113148	0.455969	0.508291	-0.0523229	chr4	159240837	-	cg07281921_BC21		OpenSea				TSS200	ENSG00000109756.10	ENST00000644902.1
cg07293736_TC21	-0.451161	0.00326883	0.016943	0.252979	0.304243	-0.0512641	chr12	132186313	+	cg07293736_TC21	chr12:132189145-132190696	Shelf
cg07301105_TC21	-0.394316	9.90215e-07	5.24712e-05	0.498477	0.564213	-0.0657366	chr2	231514954	-	cg07301105_TC21	chr2:231514237-231514955	Island	TSS1500	LINC00471	NR_024079.1	TSS1500;TSS1500	ENSG00000181798.4;ENSG00000181798.4	ENST00000668648.2;ENST00000313064.4
cg07301793_BC21	-0.196658	0.000952185	0.00692527	0.466043	0.521639	-0.0555963	chr3	167913704	+	cg07301793_BC21		OpenSea				TSS1500;TSS1500	ENSG00000244227.9;ENSG00000244227.9	ENST00000493529.6;ENST00000496891.1
cg07302959_BC21	-0.338223	2.88274e-05	0.000569238	0.749237	0.818496	-0.0692585	chr7	92569325	+	cg07302959_BC21		OpenSea
cg07304641_TC21	0.321899	8.21556e-09	1.74581e-06	0.68556	0.632509	0.0530509	chr7	97600647	+	cg07304641_TC21		OpenSea				TSS1500	ENSG00000199475.1	ENST00000362605.1
cg07322521_TC21	-0.296315	0.000894276	0.00661668	0.619825	0.699334	-0.0795082	chr18	45974479	+	cg07322521_TC21		OpenSea
cg07323956_TC21	-0.473148	2.2521e-05	0.000477675	0.725962	0.779325	-0.0533631	chr12	119513625	+	cg07323956_TC21		OpenSea
cg07324594_TC11	-0.89311	2.14766e-11	2.60073e-08	0.197886	0.297441	-0.0995547	chr3	35639554	+	cg07324594_TC11	chr3:35639017-35640072	Island	5UTR;exon_1;5UTR;exon_1;5UTR;exon_1;5UTR;exon_1;5UTR;exon_1;5UTR;exon_1;5UTR;exon_1;5UTR;exon_1;5UTR;exon_1;5UTR;exon_1;5UTR;exon_1;5UTR;exon_1;5UTR;exon_1;5UTR;exon_1;exon_1;exon_1;exon_1;exon_1;exon_1;exon_1;exon_1;exon_1;TSS1500	ARPP21;ARPP21;ARPP21;ARPP21;ARPP21;ARPP21;ARPP21;ARPP21;ARPP21;ARPP21;ARPP21;ARPP21;ARPP21;ARPP21;ARPP21;ARPP21;ARPP21;ARPP21;ARPP21;ARPP21;ARPP21;ARPP21;ARPP21;ARPP21;ARPP21;ARPP21;ARPP21;ARPP21;ARPP21;ARPP21;ARPP21;ARPP21;ARPP21;ARPP21;ARPP21;ARPP21;ARPP21	NM_001267616.2;NM_001267616.2;NM_001267619.2;NM_001267619.2;NM_001385491.1;NM_001385491.1;NM_001385492.1;NM_001385492.1;NM_001385495.1;NM_001385495.1;NM_001385496.1;NM_001385496.1;NM_001385497.1;NM_001385497.1;NM_001385517.1;NM_001385517.1;NM_001385536.1;NM_001385536.1;NM_001385556.1;NM_001385556.1;NM_001385558.1;NM_001385558.1;NM_001385562.1;NM_001385562.1;NM_001385563.1;NM_001385563.1;NM_001385…	exon_1;5UTR;TSS200;TSS1500;TSS1500	ARPP21;ARPP21;ENSG00000172995.17;ENSG00000172995.17;ENSG00000172995.17	ENST00000684406.1;ENST00000684406.1;ENST00000428373.5;ENST00000421492.5;ENST00000444190.5
cg07325427_BC21	-0.845074	1.30291e-05	0.000324516	0.868933	0.924712	-0.0557791	chr19	46288938	-	cg07325427_BC21		OpenSea
cg07326765_TC21	-0.370573	2.88815e-05	0.000569862	0.599088	0.650805	-0.0517166	chr11	45846898	+	cg07326765_TC21	chr11:45847191-45847862	Shore	TSS1500;TSS1500	CRY2;CRY2	NM_021117.5;NM_001127457.3	TSS1500;TSS1500;TSS1500;TSS1500;TSS1500;TSS1500;TSS1500	ENSG00000121671.12;ENSG00000121671.12;ENSG00000121671.12;ENSG00000121671.12;ENSG00000121671.12;ENSG00000121671.12;ENSG00000121671.12	ENST00000417225.6;ENST00000443527.6;ENST00000616623.4;ENST00000616080.2;ENST00000496571.5;ENST00000532390.5;ENST00000473199.5
cg07330965_TC21	-0.474182	0.0028898	0.0154775	0.576329	0.641831	-0.0655025	chr4	166502001	+	cg07330965_TC21		OpenSea
cg07344754_BC21	-0.361001	0.000361018	0.00344696	0.517377	0.589859	-0.0724825	chr17	57943452	-	cg07344754_BC21		OpenSea
cg07365338_BC21	-0.68261	3.94919e-12	7.35632e-09	0.840174	0.892346	-0.0521723	chr8	123926028	+	cg07365338_BC21		OpenSea				TSS200	ENSG00000254000.1	ENST00000522087.1
cg07368401_BC21	-0.293926	0.000268323	0.00278381	0.442794	0.493289	-0.0504951	chr18	14178604	+	cg07368401_BC21	chr18:14178944-14179711	Shore	TSS1500	ANKRD20A5P	NR_040113.1	TSS1500;TSS1500;TSS1500;TSS1500	ENSG00000186481.16;ENSG00000186481.16;ENSG00000186481.16;ENSG00000186481.16	ENST00000581935.5;ENST00000581181.5;ENST00000581363.5;ENST00000431648.8
cg07368519_TC21	-0.242624	0.000328297	0.00322093	0.523299	0.577808	-0.0545093	chr13	46469241	+	cg07368519_TC21		OpenSea				TSS1500;TSS1500;TSS1500;TSS1500;TSS1500;TSS1500;TSS1500;TSS1500;TSS1500;TSS1500;TSS1500;TSS1500;TSS1500;TSS1500;TSS1500;TSS1500;TSS1500;TSS1500;TSS1500	ENSG00000231817.9;ENSG00000231817.9;ENSG00000231817.9;ENSG00000231817.9;ENSG00000231817.9;ENSG00000231817.9;ENSG00000231817.9;ENSG00000231817.9;ENSG00000231817.9;ENSG00000231817.9;ENSG00000231817.9;ENSG00000231817.9;ENSG00000231817.9;ENSG00000231817.9;ENSG00000231817.9;ENSG00000231817.9;ENSG00000231817.9;ENSG00000231817.9;ENSG00000231817.9	ENST00000647756.2;ENST00000663741.1;ENST00000657077.1;ENST00000663219.1;ENST00000593640.7;ENST00000647866.2;ENST00000648986.2;ENST00000650465.2;ENST00000658922.1;ENST00000670209.1;ENST00000648245.2;ENST00000655282.1;ENST00000656994.1;ENST00000665124.1;ENST00000669385.1;ENST00000664096.1;ENST00000653039.1;ENST00000648133.1;ENST00000664325.1
cg07370464_BC11	-0.442702	1.83293e-07	1.59984e-05	0.237529	0.2933	-0.0557709	chr17	45317090	-	cg07370464_BC11	chr17:45316525-45317572	Island	TSS200	MAP3K14	NM_003954.5	TSS200;TSS200	ENSG00000006062.18;ENSG00000006062.18	ENST00000344686.8;ENST00000617331.3
cg07374077_BC21	-0.273295	0.000535912	0.00457704	0.769025	0.819758	-0.0507325	chr21	41220593	+	cg07374077_BC21		OpenSea
cg07377178_TC21	-0.2024	0.000230224	0.00249657	0.645429	0.697184	-0.0517547	chr6	3024830	-	cg07377178_TC21		OpenSea	TSS1500	HTATSF1P2	NR_033884.3	TSS1500	ENSG00000271361.1	ENST00000604204.1
cg07387562_TC21	0.297929	1.49814e-06	7.02467e-05	0.643471	0.590205	0.0532657	chr16	19417410	+	cg07387562_TC21		OpenSea	TSS1500	TMC5	NM_001261841.2	TSS1500	ENSG00000103534.17	ENST00000542583.7
cg07393105_BC21	-0.36819	0.00227614	0.0130268	0.717206	0.785002	-0.0677956	chr7	66630855	+	cg07393105_BC21	chr7:66628361-66629332	Shore
cg07395826_BC21	0.404023	2.1064e-06	8.97205e-05	0.499484	0.440775	0.0587089	chr2	63150363	+	cg07395826_BC21		OpenSea
cg07395951_TC11	-0.830111	4.23235e-09	1.09111e-06	0.129236	0.198466	-0.0692303	chr2	240452772	+	cg07395951_TC11	chr2:240452459-240454181;chr2:240455831-240456385	Island				TSS200;TSS1500;TSS1500	ENSG00000063660.9;ENSG00000218416.4;ENSG00000218416.4	ENST00000420138.5;ENST00000471662.1;ENST00000538012.2
cg07398577_TC21	-0.230117	0.00162178	0.0101866	0.770731	0.821089	-0.0503576	chr8	89839065	+	cg07398577_TC21		OpenSea
cg07409200_BC21	-0.274598	8.19459e-06	0.000233648	0.66364	0.721235	-0.0575953	chr13	42780538	+	cg07409200_BC21		OpenSea	TSS1500;TSS1500	FAM216B;FAM216B	NM_182508.3;NM_001318932.2	TSS1500;TSS1500	ENSG00000179813.7;ENSG00000179813.7	ENST00000537894.5;ENST00000313851.3
cg07411128_BC21	0.393674	1.83832e-05	0.000414274	0.668572	0.605407	0.0631656	chr14	59699169	-	cg07411128_BC21		OpenSea
cg07431834_BC21	0.447831	3.38052e-11	3.59371e-08	0.721363	0.660547	0.0608169	chr17	43457273	-	cg07431834_BC21		OpenSea
cg07433407_BC21	-0.308565	2.72851e-06	0.000107756	0.656949	0.724828	-0.0678788	chr1	154398342	-	cg07433407_BC21		OpenSea
cg07444487_BC21	0.616856	0.00865664	0.0344972	0.375865	0.28554	0.0903251	chr10	121928764	-	cg07444487_BC21	chr10:121927457-121928594	Shore	TSS1500;TSS1500;TSS1500;TSS1500;TSS1500;TSS1500	ATE1;ATE1;ATE1;ATE1;ATE1;ATE1	NM_001001976.3;NM_007041.4;NM_001288734.2;NM_001288735.2;NM_001288736.2;NR_110006.2	exon_1;exon_1;exon_1;5UTR;5UTR;5UTR;TSS1500;TSS1500;TSS1500;TSS1500;TSS1500;TSS1500;TSS1500;TSS1500;TSS1500;TSS1500;TSS1500;TSS200;TSS1500;TSS1500;TSS1500;TSS1500;TSS1500;TSS1500;TSS1500;TSS1500;TSS1500;TSS1500;TSS1500;TSS1500;TSS1500;TSS1500;TSS1500;TSS1500;TSS1500;TSS1500;TSS1500;TSS1500;TSS1500;TSS1500;TSS1500;TSS1500;TSS1500;TSS1500;TSS1500;TSS1500;TSS1500;TSS1500;TSS1500;TSS1500;TSS1500;TSS1…	ATE1;ATE1;ATE1;ATE1;ATE1;ATE1;ENSG00000107669.19;ENSG00000107669.19;ENSG00000107669.19;ENSG00000107669.19;ENSG00000107669.19;ENSG00000107669.19;ENSG00000107669.19;ENSG00000107669.19;ENSG00000107669.19;ENSG00000107669.19;ENSG00000107669.19;ENSG00000107669.19;ENSG00000107669.19;ENSG00000107669.19;ENSG00000107669.19;ENSG00000107669.19;ENSG00000107669.19;ENSG00000107669.19;ENSG00000107669.19;ENSG0000…	ENST00000540606.7;ENST00000689571.1;ENST00000691041.1;ENST00000540606.7;ENST00000689571.1;ENST00000691041.1;ENST00000369043.8;ENST00000224652.12;ENST00000692329.1;ENST00000689057.1;ENST00000687319.1;ENST00000686786.1;ENST00000684967.1;ENST00000686451.1;ENST00000693276.1;ENST00000687583.1;ENST00000685890.1;ENST00000690773.1;ENST00000685289.1;ENST00000691573.1;ENST00000692278.1;ENST00000687144.1;EN…
cg07450219_TC11	-0.56576	1.11907e-10	8.27833e-08	0.229802	0.307935	-0.078133	chr17	80455058	-	cg07450219_TC11	chr17:80454462-80455488	Island				TSS1500	ENSG00000260369.2	ENST00000562672.2
cg07452312_BC21	-0.275246	0.00355997	0.0180253	0.491035	0.541569	-0.0505343	chr5	154395906	+	cg07452312_BC21		OpenSea
cg07463025_TC21	-0.429262	2.09109e-06	8.92273e-05	0.736848	0.789423	-0.0525753	chr12	7396233	-	cg07463025_TC21		OpenSea	exon_8;exon_8	CD163L1;CD163L1	NM_001297650.2;NM_174941.6	exon_8;exon_8;exon_2	CD163L1;CD163L1;CD163L1	ENST00000313599.8;ENST00000416109.2;ENST00000545926.1
cg07470503_BC21	-0.244837	7.07499e-06	0.000211201	0.722356	0.772451	-0.0500952	chr2	73944800	-	cg07470503_BC21		OpenSea
cg07475394_BC11	0.600823	0.00223938	0.012877	0.838441	0.780795	0.0576462	chr17	81499412	+	cg07475394_BC11	chr17:81498789-81499599	Island
cg07477602_TC21	-0.234408	0.00238095	0.01346	0.737195	0.787225	-0.0500306	chr1	56495647	-	cg07477602_TC21		OpenSea	3UTR;exon_6	PLPP3;PLPP3	NM_003713.5;NM_003713.5	exon_6;3UTR	PLPP3;PLPP3	ENST00000371250.4;ENST00000371250.4
cg07479631_BC21	-0.309771	3.99134e-11	3.98665e-08	0.416503	0.468385	-0.051882	chr22	29414924	+	cg07479631_BC21		OpenSea
cg07482356_BC21	-0.318896	0.00108955	0.00763282	0.738947	0.791245	-0.0522975	chr9	1982266	-	cg07482356_BC21		OpenSea
cg07484910_TC11	-0.410132	0.000350916	0.0033761	0.217917	0.269596	-0.0516791	chr16	84194771	+	cg07484910_TC11	chr16:84191125-84191479	Shelf				exon_1;exon_2;exon_2;TSS200	ADAD2;ADAD2;ENSG00000250685;ENSG00000250685.7	ENST00000564430.1;ENST00000569221.1;ENST00000536986.5;ENST00000561900.1
cg07488327_TC21	-0.434199	7.95184e-12	1.24428e-08	0.700407	0.755155	-0.0547475	chr10	133039580	+	cg07488327_TC21	chr10:133039579-133039800;chr10:133041465-133041886	Island
cg07493197_BC21	-0.160709	0.00120993	0.00823688	0.622426	0.67298	-0.050554	chr17	55496608	+	cg07493197_BC21		OpenSea
cg07496545_TC11	0.570141	0.00252238	0.0140279	0.865272	0.810948	0.0543242	chr5	141304170	-	cg07496545_TC11	chr5:141303628-141304206	Island	TSS200	SLC25A2	NM_031947.4	TSS200	ENSG00000120329.7	ENST00000239451.7
cg07502417_TC21	-0.287497	0.00663673	0.0283999	0.438409	0.491703	-0.053294	chr1	230714055	-	cg07502417_TC21		OpenSea
cg07524214_TC21	-0.754373	3.79175e-07	2.67326e-05	0.586504	0.679253	-0.0927496	chr16	86791757	-	cg07524214_TC21		OpenSea
cg07547180_BC21	-0.427162	3.60214e-07	2.58298e-05	0.63964	0.708457	-0.0688173	chr5	235388	-	cg07547180_BC21		OpenSea				exon_9;exon_1;TSS1500	SDHA;SDHA;ENSG00000073578.18	ENST00000504824.5;ENST00000511810.5;ENST00000515815.5
cg07548283_BC21	-0.443847	0.00061302	0.00503797	0.427594	0.489804	-0.0622093	chr21	41641876	-	cg07548283_BC21		OpenSea
cg07550247_TC21	-0.18745	8.38735e-05	0.0012157	0.684339	0.736825	-0.0524857	chr20	10475019	+	cg07550247_TC21		OpenSea
cg07552792_TC11	0.869194	2.74828e-12	5.91345e-09	0.913004	0.858811	0.0541931	chr21	32575995	+	cg07552792_TC11		OpenSea	3UTR;exon_8;exon_8;exon_8;3UTR;exon_5	CFAP298-TCP10L;CFAP298-TCP10L;CFAP298-TCP10L;CFAP298-TCP10L;TCP10L;TCP10L	NM_001350338.2;NM_001350338.2;NR_146638.2;NR_146639.2;NM_144659.7;NM_144659.7	exon_8;exon_8;exon_8;exon_5;exon_5;exon_8;exon_7;exon_5;3UTR;3UTR;3UTR;3UTR;3UTR;3UTR;TSS1500;TSS200;TSS1500;TSS1500;TSS200	CFAP298-TCP10L;CFAP298-TCP10L;CFAP298-TCP10L;CFAP298-TCP10L;CFAP298-TCP10L;CFAP298-TCP10L;CFAP298-TCP10L;TCP10L;TCP10L;CFAP298-TCP10L;CFAP298-TCP10L;CFAP298-TCP10L;CFAP298-TCP10L;CFAP298-TCP10L;ENSG00000242220.9;ENSG00000242220.9;ENSG00000242220.9;ENSG00000242220.9;ENSG00000242220.9	ENST00000674042.1;ENST00000674025.1;ENST00000673879.1;ENST00000673799.1;ENST00000673672.1;ENST00000673807.1;ENST00000673945.1;ENST00000300258.8;ENST00000300258.8;ENST00000673807.1;ENST00000673879.1;ENST00000673945.1;ENST00000674025.1;ENST00000674042.1;ENST00000673907.1;ENST00000673667.1;ENST00000673787.1;ENST00000674055.1;ENST00000334165.5
cg07572756_TC21	-0.248201	1.75515e-06	7.87749e-05	0.397527	0.456592	-0.0590649	chr2	157466975	+	cg07572756_TC21		OpenSea
cg07591518_BC21	-0.338083	0.0072493	0.0302943	0.417422	0.489314	-0.0718923	chr18	62452523	+	cg07591518_BC21		OpenSea
cg07596401_TC21	0.609767	4.53391e-10	2.19495e-07	0.836828	0.770024	0.0668036	chr10	124461517	+	cg07596401_TC21	chr10:124461674-124462171	Shore	TSS1500;TSS1500;TSS1500;TSS1500	LHPP;LHPP;LHPP;LHPP	NM_001318332.2;NM_001318331.2;NM_001167880.2;NM_022126.4	TSS1500;TSS1500;TSS1500	ENSG00000107902.14;ENSG00000107902.14;ENSG00000107902.14	ENST00000368842.10;ENST00000392757.8;ENST00000368839.1
cg07609662_BC21	-0.869341	0.00902616	0.0355672	0.800329	0.873106	-0.0727776	chr3	139455871	+	cg07609662_BC21		OpenSea
cg07616116_TC21	0.427103	5.16881e-09	1.25287e-06	0.691656	0.631073	0.0605829	chr22	40595277	+	cg07616116_TC21		OpenSea
cg07617462_TC21	-0.351782	0.000538856	0.00459459	0.568507	0.624687	-0.0561799	chr11	58424591	+	cg07617462_TC21		OpenSea				TSS1500	ENSG00000172365.4	ENST00000302581.2
cg07620230_TC21	0.542227	0.00314856	0.0164781	0.400939	0.317078	0.0838618	chr20	63696731	+	cg07620230_TC21	chr20:63696660-63697205	Island	5UTR;exon_1	TNFRSF6B;TNFRSF6B	NM_003823.4;NM_003823.4	exon_18;exon_14;exon_1;5UTR	RTEL1-TNFRSF6B;RTEL1-TNFRSF6B;TNFRSF6B;TNFRSF6B	ENST00000480273.5;ENST00000496281.2;ENST00000369996.3;ENST00000369996.3
cg07623425_TC21	0.378962	8.42632e-08	9.07736e-06	0.654165	0.59998	0.0541844	chr2	151186230	-	cg07623425_TC21		OpenSea				exon_1;TSS200;TSS200	FABP5P10;ENSG00000236885.2;ENSG00000236885.2	ENST00000435729.1;ENST00000652733.1;ENST00000447078.1
cg07625039_BC21	0.648852	4.14938e-16	1.59481e-11	0.754509	0.661504	0.0930048	chr5	154437646	+	cg07625039_BC21		OpenSea
cg07625783_BC21	-0.258113	2.72607e-06	0.000107683	0.551303	0.61395	-0.062647	chr1	159826827	+	cg07625783_BC21		OpenSea	TSS200;TSS200	SLAMF8;SLAMF8	NM_001330741.2;NM_020125.3	exon_1;5UTR;TSS200	SLAMF8;SLAMF8;ENSG00000158714.11	ENST00000368104.4;ENST00000368104.4;ENST00000289707.10
cg07630448_BC21	0.301624	2.23836e-06	9.37113e-05	0.645732	0.594895	0.0508379	chr20	10034084	+	cg07630448_BC21	chr20:10034962-10035266	Shore	TSS1500;TSS1500;TSS1500	ANKEF1;ANKEF1;ANKEF1	NM_198798.3;NM_001303472.2;NM_022096.6	TSS1500;TSS1500;TSS1500	ENSG00000132623.16;ENSG00000132623.16;ENSG00000132623.16	ENST00000378392.6;ENST00000378380.4;ENST00000488991.1
cg07647917_BC21	-0.424717	0.00215387	0.0125159	0.682689	0.736362	-0.0536727	chr5	6721824	+	cg07647917_BC21		OpenSea
cg07655227_BC21	-0.20019	0.00114123	0.00789758	0.623408	0.679875	-0.0564671	chr13	109381431	-	cg07655227_BC21		OpenSea
cg07659535_BC21	-0.253737	0.000816284	0.00619608	0.593401	0.65821	-0.0648098	chr6	5061308	-	cg07659535_BC21		OpenSea
cg07660711_TC21	-0.295864	4.2611e-07	2.89889e-05	0.390303	0.451084	-0.0607813	chr18	464310	-	cg07660711_TC21		OpenSea
cg07668501_TC11	-0.575281	0.000893055	0.0066098	0.200389	0.255636	-0.0552471	chr16	86733106	+	cg07668501_TC11		OpenSea
cg07670516_BC21	-0.377859	1.85945e-06	8.2199e-05	0.642181	0.695001	-0.0528207	chr17	5116545	+	cg07670516_BC21	chr17:5115755-5116584	Island	5UTR;exon_1;TSS200	USP6;USP6;ZNF232	NM_001304284.2;NM_001304284.2;NM_001320954.2	exon_1;5UTR;TSS200;TSS200	USP6;USP6;ENSG00000167840.14;ENSG00000167840.14	ENST00000574788.6;ENST00000574788.6;ENST00000696538.1;ENST00000696408.1
cg07675285_TC11	-0.688421	5.77446e-12	9.64958e-09	0.169797	0.252621	-0.0828239	chr16	27109946	-	cg07675285_TC11	chr16:27109690-27110060	Island
cg07677253_BC21	0.382787	2.427e-08	3.75937e-06	0.742457	0.691532	0.0509257	chr5	10258502	-	cg07677253_BC21		OpenSea	exon_6;exon_5;exon_5;exon_6;exon_6	CCT5;CCT5;CCT5;CCT5;CCT5	NM_001306153.1;NM_001306154.2;NM_001306155.2;NM_001306156.2;NM_012073.5	exon_6;exon_5;exon_6;exon_3;exon_3;exon_6;exon_6;exon_5;exon_2;exon_1;3UTR;5UTR	CCT5;CCT5;CCT5;CCT5;CCT5;CCT5;CCT5;CCT5;CCT5;CCT5;CCT5;CCT5	ENST00000503026.5;ENST00000515390.5;ENST00000280326.9;ENST00000512975.5;ENST00000423695.6;ENST00000503454.5;ENST00000515676.5;ENST00000506600.1;ENST00000514674.5;ENST00000509846.1;ENST00000512975.5;ENST00000503454.5
cg07678925_TC21	0.460638	4.35417e-05	0.000761217	0.742587	0.677879	0.0647076	chr5	10368728	+	cg07678925_TC21		OpenSea
cg07680037_BC21	-0.200451	2.18742e-05	0.000467757	0.656752	0.708478	-0.0517256	chr15	58526382	-	cg07680037_BC21		OpenSea
cg07682785_BC21	-0.247371	0.005376	0.0243582	0.37618	0.431175	-0.0549954	chr5	10632189	+	cg07682785_BC21		OpenSea
cg07687436_TC21	0.317987	4.92529e-08	6.22707e-06	0.46736	0.415131	0.0522296	chr4	25291277	+	cg07687436_TC21		OpenSea
cg07699068_TC21	-0.426954	3.80118e-05	0.000692591	0.235267	0.300727	-0.06546	chr6	138499402	-	cg07699068_TC21		OpenSea	exon_1;5UTR	NHSL1;NHSL1	NM_001144060.2;NM_001144060.2	exon_1;exon_1;5UTR;TSS200	NHSL1;NHSL1;NHSL1;ENSG00000135540.12	ENST00000343505.10;ENST00000426841.6;ENST00000343505.10;ENST00000479393.2
cg07704373_TC21	0.446959	1.04252e-05	0.000276821	0.550537	0.473752	0.0767848	chr18	9884535	+	cg07704373_TC21		OpenSea	TSS1500;TSS1500	TXNDC2;TXNDC2	NM_032243.6;NM_001098529.2	TSS1500;TSS1500;TSS1500;TSS1500;TSS1500	ENSG00000168454.13;ENSG00000168454.13;ENSG00000168454.13;ENSG00000168454.13;ENSG00000168454.13	ENST00000536353.2;ENST00000584255.1;ENST00000357775.6;ENST00000306084.6;ENST00000426718.3
cg07752409_BC21	0.53527	2.75115e-05	0.000550368	0.826885	0.772792	0.0540931	chr5	180161838	-	cg07752409_BC21	chr5:180161400-180161773	Shore
cg07761546_BC21	-0.214754	4.78418e-05	0.000814442	0.618169	0.672775	-0.0546058	chr11	104198834	-	cg07761546_BC21		OpenSea
cg07765885_BC21	-0.334309	0.00153597	0.00979565	0.508105	0.562548	-0.0544429	chr12	84961751	+	cg07765885_BC21		OpenSea
cg07771578_TC21	-0.182892	0.00125016	0.00843508	0.574559	0.626397	-0.0518379	chr1	8047381	+	cg07771578_TC21		OpenSea
cg07780630_TC21	-0.453649	2.1247e-06	9.02235e-05	0.215119	0.268743	-0.0536242	chr2	68774533	+	cg07780630_TC21		OpenSea	TSS1500;TSS1500	ARHGAP25;ARHGAP25	NM_014882.3;NM_001166276.2	TSS1500;TSS1500;TSS1500;TSS1500	ENSG00000163219.12;ENSG00000163219.12;ENSG00000163219.12;ENSG00000163219.12	ENST00000409030.7;ENST00000409220.5;ENST00000473986.1;ENST00000497079.5
cg07787354_TC21	0.455336	2.04607e-07	1.7272e-05	0.741575	0.681177	0.0603983	chr1	51798311	-	cg07787354_TC21		OpenSea	exon_22;exon_24;exon_24	NRDC;NRDC;NRDC	NM_001101662.2;NM_001242361.2;NM_002525.3	exon_6;exon_8;exon_24;exon_24;exon_22;exon_22;exon_3;exon_2;exon_2;exon_2;exon_2;5UTR	OSBPL9;NRDC;NRDC;NRDC;NRDC;NRDC;NRDC;ENSG00000266993;ENSG00000266993;ENSG00000266993;ENSG00000266993;OSBPL9	ENST00000625138.1;ENST00000440943.5;ENST00000354831.11;ENST00000539524.5;ENST00000352171.12;ENST00000485608.5;ENST00000497358.1;ENST00000629102.1;ENST00000588291.1;ENST00000586761.2;ENST00000591675.1;ENST00000625138.1
cg07787637_TC21	-0.37522	0.0133838	0.0474639	0.694779	0.749134	-0.0543554	chr10	71350314	+	cg07787637_TC21		OpenSea				TSS1500	ENSG00000198246.10	ENST00000469204.1
cg07790826_BC11	-1.09348	1.41975e-12	3.60651e-09	0.080618	0.145562	-0.0649438	chr11	70203329	+	cg07790826_BC11	chr11:70202993-70203679	Island	5UTR;exon_1	FADD;FADD	NM_003824.4;NM_003824.4	exon_1;5UTR	FADD;FADD	ENST00000301838.5;ENST00000301838.5
cg07805542_BC11	-0.2115	0.00394296	0.0194213	0.56645	0.623426	-0.0569763	chr1	9719251	+	cg07805542_BC11	chr1:9715650-9715939	Shelf				exon_3;TSS1500;TSS1500	PIK3CD;ENSG00000171608.18;ENSG00000171608.18	ENST00000698717.1;ENST00000698788.1;ENST00000698789.1
cg07835482_BC21	-0.326443	0.000385231	0.00361252	0.523783	0.580993	-0.0572095	chr2	181791364	-	cg07835482_BC21		OpenSea
cg07837187_BC21	0.474856	0.000691221	0.00549407	0.487197	0.407586	0.0796112	chr5	116778193	+	cg07837187_BC21		OpenSea
cg07837753_BC21	-0.187686	8.62466e-05	0.00124035	0.648673	0.698984	-0.0503113	chr5	31939409	+	cg07837753_BC21		OpenSea
cg07838278_BC21	-0.219107	0.00192981	0.0115514	0.754569	0.810895	-0.0563264	chr5	123430131	-	cg07838278_BC21		OpenSea
cg07846061_TC21	-0.238734	0.000144007	0.00178677	0.549082	0.603971	-0.0548884	chr16	74698536	-	cg07846061_TC21	chr16:74700254-74700674	Shore
cg07856975_TC21	-0.32151	0.00244618	0.013727	0.608586	0.658628	-0.0500424	chr6	36388385	-	cg07856975_TC21	chr6:36387500-36388239	Shore	TSS1500;TSS1500;TSS1500;TSS1500;TSS1500;TSS1500;TSS1500;TSS1500	ETV7;ETV7;ETV7;ETV7;ETV7;ETV7;ETV7;ETV7	NM_001207037.2;NM_016135.4;NM_001207038.2;NM_001207036.2;NM_001207040.2;NM_001207041.2;NM_001207035.2;NM_001207039.2	TSS1500;TSS1500;TSS1500;TSS1500;TSS1500;TSS1500;TSS1500;TSS1500	ENSG00000010030.14;ENSG00000010030.14;ENSG00000010030.14;ENSG00000010030.14;ENSG00000010030.14;ENSG00000010030.14;ENSG00000010030.14;ENSG00000010030.14	ENST00000339796.9;ENST00000627426.2;ENST00000340181.9;ENST00000373737.8;ENST00000373738.4;ENST00000538992.3;ENST00000615781.4;ENST00000620358.4
cg07860556_TC21	0.382181	2.17519e-07	1.80399e-05	0.758847	0.707342	0.0515058	chr5	34538032	-	cg07860556_TC21		OpenSea
cg07861456_BC11	-0.243287	0.00386639	0.0191418	0.678621	0.732734	-0.0541131	chr16	75620354	-	cg07861456_BC11	chr16:75623007-75623462	Shelf
cg07863083_TC21	-0.359044	5.49927e-05	0.000899219	0.467191	0.521475	-0.0542842	chr8	68695614	+	cg07863083_TC21		OpenSea				TSS200	ENSG00000239184.1	ENST00000459032.1
cg07869434_TC11	-0.519431	0.00132291	0.00878979	0.13177	0.18855	-0.0567795	chr19	48558445	+	cg07869434_TC11	chr19:48558288-48558512	Island
cg07871717_BC21	-0.434791	0.000114174	0.00151713	0.715432	0.773144	-0.0577126	chr12	120830231	-	cg07871717_BC21		OpenSea
cg07872305_BC21	-0.446841	0.00186823	0.0112833	0.571951	0.6266	-0.0546488	chr16	49158760	-	cg07872305_BC21		OpenSea				TSS1500	ENSG00000261421.1	ENST00000565146.1
cg07876788_TC21	-0.464829	0.00442671	0.0211441	0.590061	0.664219	-0.0741578	chr7	135164881	+	cg07876788_TC21		OpenSea	exon_2	TMEM140	NM_018295.5	exon_2	TMEM140	ENST00000275767.3
cg07894726_TC21	0.559315	0.0107888	0.0405323	0.279799	0.21122	0.0685791	chr2	96977931	+	cg07894726_TC21		OpenSea
cg07897177_BC21	0.428606	2.12524e-06	9.02403e-05	0.632928	0.566404	0.0665242	chr5	38955181	-	cg07897177_BC21		OpenSea
cg07908903_BC21	-0.266413	0.0004507	0.00404238	0.731503	0.78448	-0.0529768	chr20	44660887	+	cg07908903_BC21		OpenSea
cg07909653_BC21	0.358732	0.000119228	0.00156401	0.496016	0.435497	0.0605194	chr5	40808971	-	cg07909653_BC21		OpenSea
cg07912312_TC21	0.33079	1.37712e-08	2.51311e-06	0.620507	0.569891	0.0506152	chr10	94353254	-	cg07912312_TC21		OpenSea
cg07918276_BC21	0.369411	4.98175e-14	3.96745e-10	0.525236	0.465686	0.0595498	chr21	25466998	+	cg07918276_BC21		OpenSea
cg07920321_BC21	-0.273133	1.01969e-07	1.04113e-05	0.578198	0.64043	-0.0622325	chr16	30469688	-	cg07920321_BC21		OpenSea
cg07921700_BC21	0.605016	1.50625e-11	1.98439e-08	0.660548	0.564191	0.0963563	chr5	42834543	-	cg07921700_BC21		OpenSea
cg07922204_TC11	0.435254	3.30316e-08	4.69378e-06	0.694584	0.630047	0.0645372	chr17	30068656	+	cg07922204_TC11		OpenSea				exon_1	ENSG00000266876	ENST00000583091.1
cg07923666_TC11	-0.663071	6.22196e-13	2.06775e-09	0.113864	0.166822	-0.0529584	chr12	49539074	+	cg07923666_TC11	chr12:49537840-49539854	Island	5UTR;exon_1;5UTR;exon_1	KCNH3;KCNH3;KCNH3;KCNH3	NM_001314030.2;NM_001314030.2;NM_012284.3;NM_012284.3	exon_1;5UTR;TSS200;TSS200	KCNH3;KCNH3;ENSG00000287537.1;ENSG00000135519.8	ENST00000257981.7;ENST00000257981.7;ENST00000664527.1;ENST00000649994.1
cg07925064_TC11	-0.980473	1.98816e-07	1.69198e-05	0.255835	0.401894	-0.146059	chr16	90047893	+	cg07925064_TC11	chr16:90047574-90048012	Island	TSS200;TSS1500	URAHP;URAHP	NR_027336.2;NR_027335.2	TSS1500;TSS200;TSS1500;TSS1500	ENSG00000222019.7;ENSG00000222019.7;ENSG00000222019.7;ENSG00000222019.7	ENST00000409873.5;ENST00000517889.5;ENST00000521551.5;ENST00000610227.1
cg07928165_TC21	0.313983	4.64505e-05	0.000797698	0.495934	0.445139	0.0507947	chr9	122528371	-	cg07928165_TC21		OpenSea	TSS1500	OR1N1	NM_012363.1	TSS1500;TSS1500	ENSG00000171505.5;ENSG00000171505.5	ENST00000304880.2;ENST00000619659.1
cg07931785_TC21	0.521374	3.03044e-08	4.417e-06	0.810967	0.754533	0.0564344	chr12	7873919	-	cg07931785_TC21	chr12:7872768-7873312	Shore	TSS1500;TSS1500;TSS1500;TSS1500;TSS1500	SLC2A14;SLC2A14;SLC2A14;SLC2A14;SLC2A14	NM_001286233.2;NM_001286235.2;NM_001286234.2;NM_001286236.2;NM_153449.4	TSS1500;TSS1500;TSS1500;TSS1500;TSS1500;TSS1500;TSS1500;TSS1500;TSS1500;TSS1500;TSS1500;TSS1500;TSS1500;TSS1500;TSS1500;TSS1500	ENSG00000173262.12;ENSG00000173262.12;ENSG00000173262.12;ENSG00000173262.12;ENSG00000173262.12;ENSG00000173262.12;ENSG00000173262.12;ENSG00000173262.12;ENSG00000173262.12;ENSG00000173262.12;ENSG00000173262.12;ENSG00000173262.12;ENSG00000173262.12;ENSG00000173262.12;ENSG00000173262.12;ENSG00000173262.12	ENST00000340749.9;ENST00000543909.5;ENST00000431042.7;ENST00000542505.5;ENST00000396589.6;ENST00000535295.5;ENST00000546234.5;ENST00000542782.5;ENST00000535344.5;ENST00000537557.5;ENST00000535266.5;ENST00000536594.5;ENST00000535383.5;ENST00000535587.5;ENST00000539234.5;ENST00000544749.1
cg07933020_BC21	-0.332932	0.00339785	0.0174233	0.364759	0.415357	-0.0505978	chr5	141483925	+	cg07933020_BC21	chr5:141484960-141485181	Shore	TSS1500;TSS1500;TSS1500	PCDHGC4;PCDHGC4;PCDHGC4	NM_032406.1;NM_001386884.1;NM_018928.3	TSS1500;TSS1500;TSS1500;TSS1500	ENSG00000242419.6;ENSG00000242419.6;ENSG00000242419.6;ENSG00000242419.6	ENST00000617094.1;ENST00000306593.2;ENST00000610539.1;ENST00000618371.4
cg07936975_BC21	-0.24784	4.79821e-06	0.000160473	0.587033	0.643606	-0.0565725	chr2	17475494	+	cg07936975_BC21		OpenSea
cg07946387_BC21	-0.204162	0.000101575	0.00139471	0.671527	0.722571	-0.0510439	chr10	5946313	+	cg07946387_BC21		OpenSea				TSS1500;TSS1500;TSS1500	ENSG00000232807.2;ENSG00000232807.2;ENSG00000232807.2	ENST00000448685.1;ENST00000454321.1;ENST00000397264.4
cg07954971_BC21	-0.242429	5.44741e-06	0.00017525	0.642542	0.694405	-0.0518635	chr3	71208604	+	cg07954971_BC21		OpenSea
cg07958879_BC21	-1.00766	2.90356e-05	0.000571975	0.111627	0.194853	-0.0832255	chr19	822662	+	cg07958879_BC21	chr19:821345-822463	Shore	TSS1500;TSS1500	PLPPR3;PLPPR3	NM_024888.3;NM_001270366.2	TSS1500;TSS1500;TSS1500	ENSG00000129951.19;ENSG00000129951.19;ENSG00000129951.19	ENST00000359894.6;ENST00000520876.8;ENST00000519502.2
cg07965995_TC21	0.697765	0.0126886	0.0456486	0.546917	0.464137	0.0827802	chr17	908149	+	cg07965995_TC21		OpenSea	TSS1500	LOC101927727	NR_135633.1	TSS200;TSS1500	ENSG00000167693.17;ENSG00000262003.1	ENST00000577098.5;ENST00000576252.1
cg07978718_BC21	-0.312862	0.000900605	0.00665059	0.447808	0.501199	-0.0533916	chr15	96171501	-	cg07978718_BC21		OpenSea				TSS200;TSS200;TSS200	ENSG00000259359.2;ENSG00000259359.2;ENSG00000259359.2	ENST00000660029.1;ENST00000560176.1;ENST00000558449.1
cg07980426_BC21	-0.195622	0.000320723	0.00316588	0.683416	0.73528	-0.0518639	chr18	76502689	+	cg07980426_BC21		OpenSea
cg07981168_TC21	-0.554444	0.00149255	0.0095959	0.581354	0.677358	-0.0960045	chr10	30554646	+	cg07981168_TC21		OpenSea				TSS200	ENSG00000228800.1	ENST00000440932.1
cg07986251_BC21	0.666396	4.31262e-06	0.000148772	0.58013	0.479029	0.101101	chr8	106617905	+	cg07986251_BC21		OpenSea				TSS1500	ENSG00000164830.19	ENST00000497705.5
cg07991621_TC21	-0.800564	8.40543e-05	0.00121776	0.0952246	0.149097	-0.0538727	chr4	2818752	+	cg07991621_TC21	chr4:2817772-2818702	Shore	TSS200	SH3BP2	NM_003023.4	exon_1;TSS200;TSS200	SH3BP2;ENSG00000087266.17;ENSG00000087266.17	ENST00000509677.5;ENST00000515737.5;ENST00000356331.9
cg08003439_TC21	-2.66369	9.51156e-06	0.000259657	0.245358	0.49339	-0.248031	chr9	74570730	-	cg08003439_TC21		OpenSea
cg08005330_TC21	-0.302739	1.63889e-05	0.00038184	0.669946	0.739831	-0.069885	chr9	92576382	-	cg08005330_TC21		OpenSea
cg08006697_BC11	-0.693822	2.96356e-09	8.50306e-07	0.141166	0.210438	-0.0692723	chr15	44537084	-	cg08006697_BC11	chr15:44536439-44537751	Island	TSS200;TSS200;TSS200;TSS200;TSS200	EIF3J;EIF3J;EIF3J;EIF3J-DT;EIF3J-DT	NM_001284336.2;NM_001284335.2;NM_003758.4;NR_034171.1;NR_034170.1	TSS1500;TSS200;TSS200;TSS1500;TSS200;TSS200;TSS200;TSS1500;TSS200;TSS200;TSS200	ENSG00000179523.7;ENSG00000179523.7;ENSG00000179523.7;ENSG00000179523.7;ENSG00000179523.7;ENSG00000179523.7;ENSG00000179523.7;ENSG00000179523.7;ENSG00000104131.13;ENSG00000104131.13;ENSG00000104131.13	ENST00000560750.1;ENST00000313807.5;ENST00000560049.3;ENST00000702400.1;ENST00000657789.2;ENST00000653319.1;ENST00000559356.1;ENST00000558323.1;ENST00000424492.7;ENST00000261868.10;ENST00000535391.5
cg08017075_TC21	-0.21489	4.84112e-06	0.000161432	0.644079	0.697946	-0.0538667	chr1	100627553	+	cg08017075_TC21		OpenSea				TSS1500	ENSG00000285525.1	ENST00000648946.1
cg08020762_BC11	-0.662841	1.13968e-09	4.26718e-07	0.204586	0.286485	-0.0818989	chr16	81096392	+	cg08020762_BC11	chr16:81095756-81096613	Island	exon_1;5UTR;exon_1	GCSH;GCSH;GCSH	NM_004483.5;NM_004483.5;NR_033249.2	exon_1;5UTR;TSS200;TSS200;TSS200;TSS200;TSS200;TSS200;TSS200;TSS200;TSS200;TSS200;TSS1500;TSS200	GCSH;GCSH;ENSG00000284512.1;ENSG00000284512.1;ENSG00000260643.2;ENSG00000260643.2;ENSG00000260643.2;ENSG00000140905.11;ENSG00000140905.11;ENSG00000140905.11;ENSG00000140905.11;ENSG00000140905.11;ENSG00000140905.11;ENSG00000140905.11	ENST00000315467.9;ENST00000315467.9;ENST00000640345.1;ENST00000638192.1;ENST00000638948.1;ENST00000564536.2;ENST00000640370.1;ENST00000564386.6;ENST00000639689.1;ENST00000639169.1;ENST00000569885.6;ENST00000561801.2;ENST00000566566.2;ENST00000564477.1
cg08023170_BC21	0.516194	0.00316337	0.0165366	0.823658	0.754655	0.0690033	chr19	31726976	+	cg08023170_BC21		OpenSea
cg08040565_TC21	-0.21627	6.43436e-05	0.00100652	0.70189	0.757555	-0.0556654	chr10	102456364	+	cg08040565_TC21		OpenSea
cg08041523_TC21	0.357514	9.288e-11	7.25318e-08	0.74098	0.690457	0.0505227	chr17	76951714	-	cg08041523_TC21	chr17:76948663-76948889	Shelf
cg08045426_BC21	-0.19849	0.0112377	0.0417629	0.735743	0.796276	-0.0605323	chr12	108567595	-	cg08045426_BC21		OpenSea				exon_4;3UTR;TSS200;TSS1500	ISCU;ISCU;ENSG00000136003.16;ENSG00000136003.16	ENST00000539593.1;ENST00000539593.1;ENST00000540154.5;ENST00000538193.1
cg08046784_TC21	-0.405387	6.83762e-06	0.000206267	0.611547	0.674922	-0.0633747	chr4	45944182	+	cg08046784_TC21		OpenSea
cg08056091_TC11	0.29884	1.06323e-05	0.000280617	0.451533	0.400652	0.050881	chr1	180928055	+	cg08056091_TC11		OpenSea				TSS200;TSS1500	ENSG00000135835.12;ENSG00000135835.12	ENST00000367587.1;ENST00000483705.6
cg08059358_TC21	-0.330922	0.000597833	0.00494665	0.760318	0.820934	-0.0606168	chr2	207235936	+	cg08059358_TC21		OpenSea				exon_1;TSS200	ENSG00000234902;ENSG00000234902.6	ENST00000448786.1;ENST00000417096.5
cg08067268_BC21	0.517592	7.5533e-05	0.00112774	0.281336	0.225196	0.0561408	chr2	26243617	+	cg08067268_BC21	chr2:26244234-26245078;chr2:26245302-26245539	Shore	TSS1500;TSS1500;TSS1500	HADHB;HADHB;HADHB	NM_001281512.2;NM_000183.3;NM_001281513.2	TSS1500;TSS1500;TSS1500;TSS1500;TSS1500	ENSG00000138029.14;ENSG00000138029.14;ENSG00000138029.14;ENSG00000138029.14;ENSG00000138029.14	ENST00000537713.5;ENST00000479347.1;ENST00000405867.7;ENST00000317799.10;ENST00000425035.5
cg08071141_BC21	-0.24734	1.97736e-06	8.58667e-05	0.522569	0.587466	-0.0648967	chr11	96168913	-	cg08071141_BC21		OpenSea
cg08076877_TC21	-0.285698	9.71739e-06	0.00026351	0.527826	0.578533	-0.0507074	chr8	109692984	+	cg08076877_TC21	chr8:109691180-109691902	Shore	TSS1500;TSS1500	SYBU;SYBU	NM_001099744.2;NM_001099743.2	TSS1500;TSS1500;TSS1500;TSS1500	ENSG00000147642.17;ENSG00000147642.17;ENSG00000147642.17;ENSG00000147642.17	ENST00000532779.5;ENST00000422135.5;ENST00000529190.5;ENST00000534578.5
cg08083463_BC21	-0.271424	0.000115088	0.00152544	0.755996	0.811047	-0.0550511	chr5	68046629	-	cg08083463_BC21		OpenSea
cg08084103_TC21	-0.193564	0.00171853	0.0106186	0.535113	0.587846	-0.052733	chr22	31296463	-	cg08084103_TC21		OpenSea
cg08091497_TC21	-0.267308	5.85905e-05	0.000940933	0.626119	0.69079	-0.0646705	chr3	16504492	-	cg08091497_TC21		OpenSea
cg08093026_TC21	-0.356596	1.72469e-05	0.000395719	0.504957	0.574211	-0.0692547	chr15	50114599	-	cg08093026_TC21		OpenSea	TSS1500	ATP8B4	NR_073598.2	TSS1500;TSS200	ENSG00000104043.15;ENSG00000104043.15	ENST00000559726.5;ENST00000559829.5
cg08093963_BC21	0.476646	7.87239e-07	4.45731e-05	0.727283	0.660955	0.0663282	chr5	69266156	+	cg08093963_BC21		OpenSea
cg08096750_BC21	-0.348853	2.89906e-07	2.21215e-05	0.580715	0.639317	-0.0586018	chr8	100336513	+	cg08096750_BC21		OpenSea	TSS1500	RNF19A	NM_001280539.2	TSS1500;TSS1500;TSS1500;TSS1500	ENSG00000034677.13;ENSG00000034677.13;ENSG00000034677.13;ENSG00000253217.1	ENST00000519527.5;ENST00000522369.5;ENST00000522182.1;ENST00000519566.1
cg08101262_TC21	0.393844	2.99523e-07	2.26442e-05	0.680632	0.620504	0.0601276	chr3	194069545	-	cg08101262_TC21	chr3:194070692-194071477	Shore	TSS200	LINC02028	NR_136181.1	exon_1;exon_1;exon_1;exon_1;exon_1;exon_1;exon_1;TSS200;TSS200;TSS200;TSS1500;TSS1500;TSS1500	LINC02028;LINC02028;LINC02028;LINC02028;LINC02028;LINC02028;LINC02028;ENSG00000230102.8;ENSG00000230102.8;ENSG00000230102.8;ENSG00000276407.5;ENSG00000276407.5;ENSG00000276407.5	ENST00000626476.3;ENST00000654490.1;ENST00000658493.1;ENST00000663517.1;ENST00000668599.1;ENST00000670206.1;ENST00000593326.6;ENST00000667864.1;ENST00000432154.5;ENST00000629693.1;ENST00000615650.4;ENST00000655827.1;ENST00000615240.1
cg08103988_BC11	1.89153	0.0092989	0.0363449	0.78808	0.645456	0.142624	chr17	6655046	+	cg08103988_BC11	chr17:6651512-6652266;chr17:6654902-6655122;chr17:6655993-6657484	Island	TSS1500	MIR4520-2	NR_039874.1	TSS200;TSS1500	ENSG00000261996.1;ENSG00000283301.1	ENST00000576138.1;ENST00000636586.1
cg08108680_BC21	-0.522949	0.000115343	0.00152777	0.178805	0.229155	-0.0503499	chr3	29353964	+	cg08108680_BC21		OpenSea
cg08110170_BC21	-0.251902	0.000132249	0.00168207	0.375683	0.427798	-0.0521149	chr11	72763084	+	cg08110170_BC21		OpenSea
cg08120187_BC21	-0.40644	5.57719e-07	3.5032e-05	0.403734	0.463819	-0.0600852	chr1	98051984	-	cg08120187_BC21	chr1:98053445-98054427	Shore
cg08133631_BC11	-0.394538	0.0108088	0.0405869	0.719156	0.780463	-0.0613077	chr1	26201418	+	cg08133631_BC11		OpenSea	exon_9	CATSPER4	NM_198137.2	exon_9;exon_9;exon_9;3UTR	CATSPER4;CATSPER4;CATSPER4;CATSPER4	ENST00000338855.6;ENST00000456354.7;ENST00000518899.5;ENST00000518899.5
cg08155325_BC21	-0.341981	0.00186498	0.0112688	0.474515	0.530327	-0.055812	chr5	141478246	-	cg08155325_BC21	chr5:141475819-141477053;chr5:141478297-141478498	Shore	exon_1;exon_1	PCDHGC3;PCDHGC3	NM_002588.4;NM_032402.2	exon_1;exon_1;TSS1500	PCDHGC3;PCDHGC3;ENSG00000242020.3	ENST00000611950.1;ENST00000308177.5;ENST00000488078.3
cg08175413_BC21	-0.180259	0.000950502	0.00691628	0.516102	0.569577	-0.0534746	chr5	96958483	+	cg08175413_BC21		OpenSea	5UTR;exon_1	LNPEP;LNPEP	NM_175920.4;NM_175920.4	exon_1;5UTR	LNPEP;LNPEP	ENST00000395770.3;ENST00000395770.3
cg08177453_BC21	-0.475934	1.52055e-07	1.39446e-05	0.400219	0.470454	-0.0702351	chr11	130827823	-	cg08177453_BC21		OpenSea
cg08190693_BC21	-0.790175	2.73043e-11	3.09053e-08	0.137269	0.20778	-0.0705109	chr17	18858054	-	cg08190693_BC21	chr17:18857960-18858540	Island	TSS1500;TSS200;TSS200;TSS200;TSS200;TSS200	PRPSAP2;PRPSAP2;PRPSAP2;PRPSAP2;PRPSAP2;PRPSAP2	NM_001353096.1;NM_001353107.2;NM_002767.4;NM_001353099.2;NM_001353100.2;NM_001243941.1	TSS200;TSS200;TSS200;TSS200;TSS200;TSS200;TSS200;TSS200;TSS200;TSS200;TSS1500	ENSG00000141127.15;ENSG00000141127.15;ENSG00000141127.15;ENSG00000141127.15;ENSG00000141127.15;ENSG00000141127.15;ENSG00000141127.15;ENSG00000141127.15;ENSG00000141127.15;ENSG00000141127.15;ENSG00000141127.15	ENST00000455992.6;ENST00000536323.5;ENST00000571907.5;ENST00000419284.6;ENST00000412418.5;ENST00000575228.5;ENST00000268835.7;ENST00000395656.6;ENST00000478622.6;ENST00000575102.5;ENST00000576355.5
cg08214069_TC21	-0.187986	0.00661132	0.0283225	0.532784	0.58837	-0.0555857	chr5	140324865	-	cg08214069_TC21		OpenSea
cg08220930_BC21	-0.357228	2.51481e-06	0.000101776	0.373712	0.442003	-0.0682917	chr12	127270525	+	cg08220930_BC21		OpenSea
cg08224563_BC21	-0.274487	0.0120261	0.0438711	0.333094	0.384702	-0.0516081	chr16	20904983	-	cg08224563_BC21	chr16:20900244-20901294	Shelf
cg08227399_BC21	2.34154	6.54254e-05	0.00101851	0.216152	0.0786123	0.137539	chr5	86546267	+	cg08227399_BC21		OpenSea
cg08231076_BC21	-0.809499	8.713e-07	4.79327e-05	0.842158	0.903627	-0.0614692	chr11	134262040	-	cg08231076_BC21		OpenSea				TSS200	ENSG00000151498.12	ENST00000524502.2
cg08243135_TC21	-0.287675	9.77081e-05	0.00135621	0.418305	0.473201	-0.0548962	chr6	3458343	+	cg08243135_TC21	chr6:3455827-3457729	Shore	TSS1500;TSS1500;TSS1500;TSS1500;TSS1500	SLC22A23;SLC22A23;SLC22A23;SLC22A23;SLC22A23	NM_001286456.2;NM_001382320.1;NM_001382317.1;NM_015482.2;NR_168069.1	TSS1500;TSS1500	ENSG00000137266.15;ENSG00000137266.15	ENST00000436008.6;ENST00000406686.8
cg08244360_BC11	-0.522953	1.78862e-08	3.02669e-06	0.154308	0.204833	-0.0505248	chr1	63324713	-	cg08244360_BC11	chr1:63316723-63324800	Island	3UTR;TSS1500;exon_1;TSS1500	FOXD3;FOXD3-AS1;FOXD3;FOXD3-AS1	NM_012183.3;NR_121637.1;NM_012183.3;NR_121636.1	3UTR;TSS1500;exon_1;TSS1500;TSS1500	FOXD3;ENSG00000230798.7;FOXD3;ENSG00000230798.7;ENSG00000230798.7	ENST00000371116.4;ENST00000427268.1;ENST00000371116.4;ENST00000431294.7;ENST00000697579.1
cg08244885_BC11	-0.765012	4.03623e-10	2.0329e-07	0.235814	0.334226	-0.0984125	chr2	165953944	+	cg08244885_BC11	chr2:165953460-165954316	Island	TSS200	TTC21B	NM_024753.5	TSS200;TSS200;TSS200;TSS200;TSS200;TSS200;TSS200;TSS200;TSS200;TSS200;TSS200;TSS200;TSS200;TSS200;TSS200;TSS200;TSS200;TSS200;TSS200;TSS200;TSS200;TSS200;TSS200;TSS200	ENSG00000123607.16;ENSG00000123607.16;ENSG00000123607.16;ENSG00000123607.16;ENSG00000123607.16;ENSG00000123607.16;ENSG00000123607.16;ENSG00000123607.16;ENSG00000123607.16;ENSG00000123607.16;ENSG00000123607.16;ENSG00000123607.16;ENSG00000123607.16;ENSG00000123607.16;ENSG00000123607.16;ENSG00000123607.16;ENSG00000123607.16;ENSG00000123607.16;ENSG00000123607.16;ENSG00000123607.16;ENSG00000123607.16;…	ENST00000681502.1;ENST00000680327.1;ENST00000679967.1;ENST00000679356.1;ENST00000679676.1;ENST00000681024.1;ENST00000680690.1;ENST00000681083.1;ENST00000680947.1;ENST00000680888.1;ENST00000679931.1;ENST00000681483.1;ENST00000680657.1;ENST00000681952.1;ENST00000652557.1;ENST00000679799.1;ENST00000681819.1;ENST00000243344.8;ENST00000679840.1;ENST00000680448.1;ENST00000681606.1;ENST00000679671.1;ENS…
cg08256244_BC21	0.426368	3.9518e-08	5.33425e-06	0.40596	0.340307	0.0656527	chr5	91279572	-	cg08256244_BC21	chr5:91280530-91280812	Shore				TSS1500	ENSG00000286638.2	ENST00000660900.2
cg08267167_TC11	-0.697626	5.46874e-13	1.94152e-09	0.170655	0.248984	-0.0783293	chr22	24270846	+	cg08267167_TC11	chr22:24270612-24271507	Island	5UTR;exon_1;5UTR;exon_1;5UTR;exon_1;exon_1	SPECC1L;SPECC1L;SPECC1L;SPECC1L;SPECC1L;SPECC1L;SPECC1L-ADORA2A	NM_001145468.4;NM_001145468.4;NM_001254732.3;NM_001254732.3;NM_015330.6;NM_015330.6;NR_103546.1	exon_1;exon_1;exon_1;exon_1;5UTR;5UTR;5UTR;5UTR;TSS1500;TSS200;TSS200;TSS200	SPECC1L;SPECC1L;SPECC1L;SPECC1L;SPECC1L;SPECC1L;SPECC1L;SPECC1L;ENSG00000215464.4;ENSG00000100014.20;ENSG00000100014.20;ENSG00000258555.6	ENST00000437398.5;ENST00000421374.5;ENST00000314328.14;ENST00000651059.1;ENST00000314328.14;ENST00000437398.5;ENST00000651059.1;ENST00000421374.5;ENST00000396982.3;ENST00000416735.5;ENST00000541492.1;ENST00000358654.2
cg08276543_BC11	0.658597	3.72394e-16	1.5676e-11	0.870396	0.812766	0.0576294	chr12	124372245	-	cg08276543_BC11	chr12:124372010-124372255	Island	exon_21;exon_21;exon_22	NCOR2;NCOR2;NCOR2	NM_001077261.4;NM_001206654.2;NM_006312.6	exon_20;exon_22;exon_9;exon_8;exon_20;exon_22	NCOR2;NCOR2;NCOR2;NCOR2;NCOR2;NCOR2	ENST00000404621.5;ENST00000405201.6;ENST00000356219.7;ENST00000404121.6;ENST00000429285.6;ENST00000458234.5
cg08281878_TC21	-0.584879	1.73582e-08	2.96151e-06	0.769039	0.838503	-0.069465	chr5	95317953	+	cg08281878_TC21		OpenSea
cg08285937_TC21	-0.205053	3.04927e-05	0.000592248	0.683547	0.73794	-0.0543929	chr5	95827417	+	cg08285937_TC21		OpenSea
cg08289037_BC21	-0.356006	1.03229e-06	5.40607e-05	0.648268	0.72324	-0.0749729	chr5	96297947	-	cg08289037_BC21		OpenSea
cg08290170_BC11	-0.396273	1.45435e-05	0.000350962	0.262316	0.319151	-0.0568344	chr1	3772725	-	cg08290170_BC11	chr1:3771989-3773120	Island	TSS200;TSS200;TSS200;TSS200	SMIM1;SMIM1;SMIM1;SMIM1	NM_001379691.1;NM_001288583.2;NM_001379690.1;NM_001163724.3	TSS200;TSS200;TSS200;TSS200	ENSG00000235169.11;ENSG00000235169.11;ENSG00000235169.11;ENSG00000235169.11	ENST00000642557.4;ENST00000561886.2;ENST00000444870.7;ENST00000452264.1
cg08290628_TC21	-0.295763	1.14084e-06	5.79782e-05	0.693278	0.747785	-0.0545074	chr15	68644212	+	cg08290628_TC21		OpenSea
cg08338281_BC11	0.235043	0.00362886	0.0182803	0.413981	0.362283	0.0516983	chr12	55928883	+	cg08338281_BC11	chr12:55926955-55927187;chr12:55927629-55927844;chr12:55932003-55932439	Shore	TSS1500	PYM1	NM_032345.3	TSS1500;TSS1500;TSS1500;TSS1500;TSS1500	ENSG00000170473.17;ENSG00000170473.17;ENSG00000170473.17;ENSG00000170473.17;ENSG00000273973.1	ENST00000408946.7;ENST00000557259.5;ENST00000549939.1;ENST00000454792.2;ENST00000619602.1
cg08338683_BC21	-0.325114	7.0921e-05	0.00107846	0.655011	0.712981	-0.0579699	chr3	170330479	+	cg08338683_BC21		OpenSea
cg08339682_TC21	-0.619317	0.000167462	0.00198825	0.375209	0.475013	-0.099804	chr10	30270523	+	cg08339682_TC21		OpenSea
cg08340378_TC21	-0.225606	0.000946251	0.00689459	0.541758	0.595994	-0.0542363	chr8	85263954	+	cg08340378_TC21		OpenSea
cg08346105_BC21	0.334376	5.07106e-12	8.78984e-09	0.612799	0.558142	0.0546564	chr19	3250837	+	cg08346105_BC21		OpenSea
cg08351652_BC21	-0.263046	0.000126536	0.00163082	0.766124	0.817655	-0.0515306	chr11	6201426	-	cg08351652_BC21		OpenSea
cg08359464_BC21	-0.207113	0.000151553	0.0018531	0.647349	0.701757	-0.0544085	chr3	128651518	-	cg08359464_BC21	chr3:128650086-128650962	Shore	TSS1500	RPN1	NM_002950.4	exon_1;TSS1500;TSS1500;TSS1500;TSS1500	RPN1;ENSG00000163902.12;ENSG00000163902.12;ENSG00000163902.12;ENSG00000163902.12	ENST00000495462.5;ENST00000296255.8;ENST00000476931.1;ENST00000497415.1;ENST00000481168.1
cg08361428_TC21	0.47011	7.38088e-08	8.26749e-06	0.651447	0.580043	0.0714034	chr22	34726389	+	cg08361428_TC21		OpenSea				TSS1500	ENSG00000237316.1	ENST00000440858.1
cg08374619_BC21	-0.25745	0.000396666	0.00368918	0.609513	0.668186	-0.0586732	chr17	80034823	-	cg08374619_BC21	chr17:80035277-80037285	Shore
cg08387693_TC21	-0.736372	0.00878887	0.0348803	0.347275	0.440053	-0.0927779	chr5	112492532	-	cg08387693_TC21		OpenSea
cg08389123_TC21	-0.238052	0.00198137	0.0117799	0.794684	0.845799	-0.0511149	chr13	79966255	-	cg08389123_TC21		OpenSea
cg08394731_TC21	0.351372	4.76257e-13	1.72546e-09	0.381399	0.327238	0.0541612	chr14	34911309	+	cg08394731_TC21		OpenSea
cg08418540_BC21	-0.69136	8.71394e-06	0.00024392	0.497377	0.606248	-0.108871	chr5	116771546	+	cg08418540_BC21		OpenSea
cg08425796_TC11	-0.308056	0.00133007	0.00882563	0.717447	0.776148	-0.0587011	chr22	50542692	+	cg08425796_TC11	chr22:50544141-50544565;chr22:50546543-50549712	Shore				exon_2;exon_1;TSS1500	ENSG00000273272;KLHDC7B-DT;ENSG00000289947.1	ENST00000609268.2;ENST00000609178.1;ENST00000702005.1
cg08428677_BC21	-0.184986	0.00196816	0.0117219	0.398765	0.451442	-0.0526779	chr3	177449412	-	cg08428677_BC21		OpenSea
cg08434374_BC21	-0.358654	0.000158636	0.00191365	0.568767	0.627067	-0.0582999	chr11	44445756	+	cg08434374_BC21		OpenSea
cg08449049_BC11	-0.63063	0.00961592	0.0372547	0.140614	0.209064	-0.0684509	chr16	89193412	-	cg08449049_BC11	chr16:89191344-89193223	Shore
cg08460732_BC21	-0.254848	0.000639701	0.0051939	0.646379	0.708325	-0.0619457	chr2	10116175	+	cg08460732_BC21	chr2:10120152-10120804	Shelf
cg08479752_BC21	-0.911865	2.76346e-05	0.000552081	0.452117	0.61408	-0.161962	chr19	54064025	-	cg08479752_BC21		OpenSea	TSS200;TSS200;TSS200;TSS200;TSS200	VSTM1;VSTM1;VSTM1;VSTM1;VSTM1	NM_198481.4_10;NM_001288792.2_10;NM_001288791.2_10;NM_001288793.2_10;NR_110142.2_10	TSS200;TSS200;TSS200;TSS200;TSS200;TSS200	ENSG00000189068.11;ENSG00000189068.11;ENSG00000189068.11;ENSG00000189068.11;ENSG00000189068.11;ENSG00000189068.11	ENST00000338372.7;ENST00000447872.5;ENST00000376626.5;ENST00000366170.6;ENST00000425006.3;ENST00000645936.1
cg08490663_TC11	-0.452107	0.00017526	0.00205453	0.201094	0.251207	-0.0501129	chr11	518649	-	cg08490663_TC11	chr11:518682-520297	Shore				TSS1500	ENSG00000289997.1	ENST00000702393.1
cg08494286_BC21	-0.314759	2.06725e-07	1.74109e-05	0.601213	0.666547	-0.0653338	chr8	55975382	+	cg08494286_BC21		OpenSea
cg08514846_TC21	-0.251899	4.03929e-06	0.000142169	0.621244	0.681139	-0.0598953	chr7	12722329	+	cg08514846_TC21		OpenSea
cg08519290_BC21	-0.436672	4.23504e-06	0.000146855	0.818455	0.873367	-0.0549119	chr7	156908008	+	cg08519290_BC21		OpenSea
cg08519799_BC21	-0.261975	4.84913e-06	0.000161644	0.291615	0.346018	-0.0544026	chr7	28240074	+	cg08519799_BC21		OpenSea				exon_4	JAZF1-AS1	ENST00000444500.3
cg08524828_BC21	0.360093	3.57116e-09	9.64097e-07	0.438552	0.378822	0.0597294	chr2	38888730	-	cg08524828_BC21		OpenSea	TSS1500;TSS1500	ARHGEF33;ARHGEF33	NM_001145451.5;NM_001367623.3	TSS1500;TSS1500	ENSG00000214694.13;ENSG00000214694.13	ENST00000698009.1;ENST00000409978.7
cg08530838_BC11	-0.305765	0.00274467	0.0149058	0.21555	0.270285	-0.0547352	chr5	114858161	-	cg08530838_BC11		OpenSea
cg08537425_BC21	-0.318417	5.54172e-05	0.00090417	0.611833	0.665386	-0.0535528	chr5	133421625	-	cg08537425_BC21		OpenSea
cg08544713_BC21	0.51085	1.23491e-07	1.19529e-05	0.702707	0.628796	0.0739102	chr10	2978941	-	cg08544713_BC21		OpenSea
cg08548498_TC21	-0.306427	5.94761e-06	0.000186741	0.488452	0.563311	-0.0748594	chr20	45254905	-	cg08548498_TC21		OpenSea	TSS1500	SLPI	NM_003064.4	TSS1500	ENSG00000124107.5	ENST00000338380.2
cg08549495_BC21	-0.595947	0.00149973	0.00962893	0.501943	0.618194	-0.116251	chr16	8730129	-	cg08549495_BC21		OpenSea	5UTR;exon_2;5UTR;exon_2	ABAT;ABAT;ABAT;ABAT	NM_001386601.1;NM_001386601.1;NM_001386602.1;NM_001386602.1
cg08552924_BC21	0.33493	5.6511e-08	6.88761e-06	0.559268	0.50301	0.0562579	chr5	140525459	-	cg08552924_BC21		OpenSea				TSS1500;TSS1500	ENSG00000131503.21;ENSG00000131503.21	ENST00000435794.5;ENST00000432301.5
cg08559711_BC21	-0.258693	3.68932e-05	0.000678081	0.434143	0.485779	-0.051636	chr6	20978507	-	cg08559711_BC21		OpenSea
cg08561932_BC21	-0.274556	7.05528e-07	4.12977e-05	0.524672	0.583251	-0.0585795	chr5	131302893	+	cg08561932_BC21		OpenSea
cg08566417_BC21	-0.46893	0.0068145	0.0289495	0.486339	0.549048	-0.0627084	chr5	135812995	-	cg08566417_BC21		OpenSea				exon_6	SLC25A48	ENST00000647391.1
cg08568384_BC21	-0.244254	3.67924e-07	2.61978e-05	0.404478	0.456176	-0.0516974	chr5	136037597	-	cg08568384_BC21		OpenSea
cg08571918_TC21	0.425998	0.00312958	0.0164071	0.588608	0.519467	0.0691405	chr2	104659462	-	cg08571918_TC21	chr2:104659130-104659482	Island				exon_1;exon_1;exon_1	ENSG00000230690;ENSG00000230690;ENSG00000230690	ENST00000456999.1;ENST00000656653.1;ENST00000654825.1
cg08573926_BC11	-0.834817	0.0116942	0.0429845	0.709881	0.812983	-0.103103	chr4	190093242	-	cg08573926_BC11	chr4:190065227-190092454	Shore
cg08574774_BC21	-0.39986	4.07469e-05	0.000727213	0.672594	0.729887	-0.0572931	chr1	45429648	-	cg08574774_BC21		OpenSea
cg08585897_BC21	0.412316	1.07623e-05	0.000283036	0.656118	0.596449	0.0596689	chr16	75646637	-	cg08585897_BC21	chr16:75647366-75648681	Shore	TSS1500;TSS1500	TERF2IP;TERF2IP	NM_018975.4;NR_144545.2	exon_1;TSS1500;TSS1500	ENSG00000287194;ENSG00000166848.7;ENSG00000166848.7	ENST00000658679.1;ENST00000300086.5;ENST00000653858.1
cg08616760_TC11	-0.541903	2.78895e-08	4.15056e-06	0.179994	0.242596	-0.0626014	chr5	178730800	+	cg08616760_TC11	chr5:178729128-178729554;chr5:178730188-178730825	Island	TSS200;TSS200	ZNF354A;ZNF354A	NM_005649.3;NM_001324339.2	TSS1500;TSS200;TSS1500;TSS200	ENSG00000285978.1;ENSG00000169131.13;ENSG00000169131.13;ENSG00000169131.13	ENST00000638723.1;ENST00000335815.7;ENST00000520331.5;ENST00000518048.1
cg08625990_BC11	-0.447171	1.43792e-05	0.000348225	0.670002	0.736703	-0.0667017	chr6	170262706	+	cg08625990_BC11		OpenSea	TSS200	LOC154449	NR_002787.2	TSS200;TSS200;TSS200;exon_1;exon_1	ENSG00000230960.3;ENSG00000230960.3;ENSG00000230960.3;ENSG00000230960;ENSG00000230960	ENST00000701993.1;ENST00000702319.1;ENST00000452071.1;ENST00000691159.1;ENST00000701245.1
cg08626823_TC21	-0.266632	6.46215e-05	0.00100975	0.639158	0.699388	-0.0602301	chr6	47278820	+	cg08626823_TC21		OpenSea
cg08638965_BC21	-0.598543	0.00121437	0.0082591	0.795002	0.84647	-0.0514678	chr10	51641313	-	cg08638965_BC21		OpenSea
cg08646799_BC21	-0.483432	0.00746787	0.0309692	0.76999	0.847674	-0.0776839	chr5	142803509	+	cg08646799_BC21		OpenSea
cg08666831_TC21	-0.385298	0.000301577	0.00302921	0.290111	0.340209	-0.0500981	chr19	47004434	-	cg08666831_TC21	chr19:47004049-47004435	Island	exon_7;3UTR	ARHGAP35;ARHGAP35	NM_004491.5;NM_004491.5	exon_7;3UTR	ARHGAP35;ARHGAP35	ENST00000672722.1;ENST00000672722.1
cg08668890_BC21	-0.197227	6.72482e-06	0.000203805	0.644124	0.697327	-0.053203	chr22	32626273	-	cg08668890_BC21		OpenSea
cg08669096_TC21	-0.240052	6.49045e-07	3.89436e-05	0.60679	0.667699	-0.0609091	chr11	121359056	-	cg08669096_TC21		OpenSea
cg08671460_TC21	-0.222903	0.00012233	0.00159233	0.553886	0.61041	-0.0565243	chr12	51518902	+	cg08671460_TC21		OpenSea
cg08672140_TC21	-0.251583	2.6821e-06	0.000106413	0.417244	0.475382	-0.0581382	chr5	78549222	-	cg08672140_TC21		OpenSea				TSS200	ENSG00000145685.14	ENST00000515007.6
cg08683644_BC21	-0.331386	0.000247101	0.00262296	0.642377	0.693242	-0.0508653	chr10	44357644	-	cg08683644_BC21		OpenSea
cg08687025_BC21	-0.325752	0.00414621	0.0201465	0.506364	0.557248	-0.0508844	chr2	126971547	-	cg08687025_BC21	chr2:126972096-126972329	Shore
cg08688963_BC21	-1.19987	3.66125e-09	9.83157e-07	0.43682	0.628221	-0.191401	chr5	149036373	+	cg08688963_BC21		OpenSea				exon_4;exon_9;3UTR;5UTR;TSS1500	SH3TC2;SH3TC2;SH3TC2;SH3TC2;ENSG00000169247.14	ENST00000674655.1;ENST00000674983.1;ENST00000674983.1;ENST00000674655.1;ENST00000513340.1
cg08695800_TC21	-0.250088	0.000238677	0.00256069	0.54685	0.602409	-0.0555599	chr5	149676173	+	cg08695800_TC21		OpenSea
cg08701832_TC21	-0.194497	1.53101e-05	0.00036427	0.561557	0.618412	-0.0568555	chr9	98782360	-	cg08701832_TC21		OpenSea
cg08702915_BC21	-0.370133	0.000431612	0.00392055	0.689278	0.740687	-0.0514085	chr1	75788003	-	cg08702915_BC21		OpenSea	TSS1500	SNORD45B	NR_002748.1	exon_2;exon_2;TSS1500	RABGGTB;RABGGTB;ENSG00000201487.1	ENST00000496055.5;ENST00000497648.1;ENST00000364617.1
cg08705082_BC21	-0.344237	3.41648e-06	0.000126267	0.223161	0.279897	-0.056736	chr5	150412244	-	cg08705082_BC21		OpenSea
cg08731459_BC21	-0.34298	6.25145e-10	2.77843e-07	0.542164	0.601851	-0.059687	chr11	127435250	+	cg08731459_BC21		OpenSea
cg08732466_BC21	0.361256	6.95758e-06	0.000208817	0.721413	0.669615	0.051798	chr1	3066028	-	cg08732466_BC21	chr1:3062711-3064194;chr1:3067361-3071398	Shore
cg08743050_TC21	-0.318053	0.00233311	0.0132629	0.529151	0.588125	-0.0589744	chr11	113243214	+	cg08743050_TC21		OpenSea
cg08750459_TC21	1.0413	0.00395257	0.0194529	0.637714	0.491882	0.145832	chr17	6655496	+	cg08750459_TC21	chr17:6651512-6652266;chr17:6654902-6655122;chr17:6655993-6657484	Shore	exon_1;exon_1	MIR4520-1;MIR4520-2	NR_039745.1;NR_039874.1	exon_1;exon_1;TSS1500	MIR4520-1;MIR4520-2;ENSG00000261996.1	ENST00000582609.1;ENST00000636586.1;ENST00000576138.1
cg08751451_BC21	-0.62513	0.0141677	0.0494816	0.507927	0.601736	-0.0938092	chr10	51527930	-	cg08751451_BC21		OpenSea
cg08752738_BC21	-0.225417	0.000131963	0.0016795	0.493402	0.553103	-0.0597009	chr22	31917912	+	cg08752738_BC21		OpenSea
cg08767063_BC21	-0.182961	0.00208203	0.0122079	0.497047	0.547791	-0.0507445	chr5	157871126	-	cg08767063_BC21		OpenSea
cg08774009_BC21	-0.419834	0.000445089	0.00400593	0.393001	0.451965	-0.058964	chr8	48396534	-	cg08774009_BC21	chr8:48396503-48396981	Island
cg08778663_BC21	-0.390099	0.000387296	0.00362638	0.670332	0.734989	-0.064657	chr19	18588188	+	cg08778663_BC21	chr19:18588612-18589744	Shore	TSS1500;TSS1500	REX1BD;REX1BD	NM_001100419.2;NM_001100418.2	TSS1500;TSS1500;TSS1500;TSS1500;TSS1500;TSS1500;TSS1500	ENSG00000006015.18;ENSG00000006015.18;ENSG00000006015.18;ENSG00000006015.18;ENSG00000006015.18;ENSG00000006015.18;ENSG00000006015.18	ENST00000598375.5;ENST00000450195.6;ENST00000600997.5;ENST00000358607.11;ENST00000601736.1;ENST00000597371.1;ENST00000595490.1
cg08789978_TC21	-0.271878	6.5967e-06	0.000200939	0.638219	0.695852	-0.0576331	chr7	141864836	+	cg08789978_TC21		OpenSea
cg08794361_BC21	-0.291119	0.000112254	0.001499	0.470407	0.525112	-0.054705	chr5	161105726	-	cg08794361_BC21		OpenSea
cg08797848_BC21	-0.673707	4.1239e-05	0.000733064	0.413325	0.525951	-0.112626	chr17	36080280	-	cg08797848_BC21		OpenSea				TSS1500	ENSG00000277089.4	ENST00000615750.1
cg08799779_BC21	-0.45862	0.000652227	0.00526754	0.679603	0.731295	-0.0516922	chr8	143289795	+	cg08799779_BC21	chr8:143289276-143289906;chr8:143290761-143291669	Island				exon_1;5UTR;TSS1500	ZNF696;ZNF696;ENSG00000185730.8	ENST00000523891.1;ENST00000523891.1;ENST00000518575.5
cg08801017_BC21	-0.578071	0.000133153	0.00169059	0.527623	0.611526	-0.083903	chr13	19344385	-	cg08801017_BC21	chr13:19344445-19345081	Shore	TSS1500	LINC00421	NR_034026.1	TSS1500	ENSG00000236834.1	ENST00000413833.1
cg08808367_TC21	-0.598359	2.60621e-10	1.53262e-07	0.143414	0.195748	-0.0523338	chr1	178094185	-	cg08808367_TC21	chr1:178094118-178094711	Island	5UTR;exon_1;TSS200	RASAL2;RASAL2;RASAL2-AS1	NM_170692.4;NM_170692.4;NR_027982.1	exon_1;5UTR;TSS1500;TSS1500;TSS1500;TSS1500	RASAL2;RASAL2;ENSG00000224687.2;ENSG00000224687.2;ENSG00000224687.2;ENSG00000224687.2	ENST00000367649.8;ENST00000367649.8;ENST00000421505.1;ENST00000654141.1;ENST00000419458.1;ENST00000452867.1
cg08819509_BC21	-0.278688	0.000160421	0.00192873	0.617511	0.688827	-0.0713153	chr5	165139436	-	cg08819509_BC21		OpenSea
cg08822227_TC21	-0.830591	1.85772e-05	0.000417243	0.0870494	0.139465	-0.052416	chr4	2818741	+	cg08822227_TC21	chr4:2817772-2818702	Shore	TSS200	SH3BP2	NM_003023.4	exon_1;TSS200;TSS200	SH3BP2;ENSG00000087266.17;ENSG00000087266.17	ENST00000509677.5;ENST00000515737.5;ENST00000356331.9
cg08840010_TC21	-0.209709	0.00367608	0.0184491	0.657649	0.709126	-0.0514771	chr1	7940254	-	cg08840010_TC21	chr1:7942348-7942639	Shelf
cg08845174_BC21	-0.366412	7.07529e-06	0.000211203	0.56035	0.617325	-0.0569749	chr5	168282010	-	cg08845174_BC21		OpenSea
cg08857745_BC21	0.751585	3.54939e-10	1.86699e-07	0.683058	0.573033	0.110025	chr17	15972601	+	cg08857745_BC21		OpenSea				TSS1500	ENSG00000170425.4	ENST00000582124.1
cg08863422_TC21	-0.531035	0.000108054	0.00145794	0.682055	0.746482	-0.0644273	chr2	231426190	-	cg08863422_TC21		OpenSea
cg08875841_TC21	-0.692545	1.77933e-05	0.000404549	0.582394	0.695504	-0.113111	chr19	44610684	+	cg08875841_TC21		OpenSea
cg08876558_TC21	0.347558	3.80492e-06	0.000136275	0.528679	0.472525	0.0561543	chr11	59626989	+	cg08876558_TC21		OpenSea
cg08878221_TC21	0.427335	1.08359e-05	0.000284418	0.573809	0.504766	0.0690426	chr8	6257682	-	cg08878221_TC21		OpenSea				TSS200	ENSG00000253880.1	ENST00000519555.1
cg08879913_TC21	0.366675	1.47891e-08	2.63896e-06	0.738522	0.687834	0.0506881	chr10	56370813	+	cg08879913_TC21		OpenSea
cg08905347_BC21	0.509103	5.3845e-10	2.48536e-07	0.828516	0.773446	0.0550698	chr7	65983157	-	cg08905347_BC21	chr7:65981784-65982353	Shore	TSS1500;TSS1500;TSS1500;TSS1500;TSS1500	GUSB;GUSB;GUSB;GUSB;GUSB	NM_000181.4;NM_001284290.2;NM_001293104.2;NM_001293105.2;NR_120531.2	TSS1500;TSS1500;TSS1500;TSS1500;TSS1500;TSS1500;TSS1500	ENSG00000169919.17;ENSG00000169919.17;ENSG00000169919.17;ENSG00000169919.17;ENSG00000169919.17;ENSG00000169919.17;ENSG00000169919.17	ENST00000304895.9;ENST00000447929.5;ENST00000430730.5;ENST00000421103.5;ENST00000475316.5;ENST00000476486.5;ENST00000446111.1
cg08907120_TC21	-0.548172	0.011457	0.0423508	0.410973	0.479905	-0.0689329	chr7	45136149	-	cg08907120_TC21		OpenSea
cg08913333_BC21	-0.176392	0.00599663	0.0263661	0.52539	0.579692	-0.0543023	chr10	3893967	-	cg08913333_BC21		OpenSea
cg08913523_TC21	-0.201668	4.25473e-05	0.000748897	0.45849	0.514641	-0.0561514	chr8	125637563	-	cg08913523_TC21		OpenSea
cg08914905_BC21	-0.322601	4.65093e-05	0.000798252	0.694366	0.761547	-0.0671812	chr18	41993272	-	cg08914905_BC21		OpenSea	exon_6;exon_7	PIK3C3;PIK3C3	NM_001308020.2;NM_002647.4	exon_7;exon_6	PIK3C3;PIK3C3	ENST00000262039.9;ENST00000398870.7
cg08926457_TC21	0.467423	1.67013e-10	1.1151e-07	0.714099	0.645062	0.0690364	chr1	40507039	+	cg08926457_TC21	chr1:40508384-40509114	Shore
cg08934450_TC21	-0.242944	0.00122238	0.00829803	0.392529	0.445653	-0.0531248	chr6	163355027	+	cg08934450_TC21		OpenSea
cg08939537_BC21	0.666649	7.61005e-17	5.96764e-12	0.830039	0.759162	0.0708772	chr5	176429620	-	cg08939537_BC21		OpenSea
cg08951051_TC21	-0.382108	0.000145977	0.00180375	0.44383	0.509323	-0.0654932	chr16	4943542	+	cg08951051_TC21		OpenSea
cg08960815_BC21	-0.702723	5.10521e-05	0.000852121	0.30613	0.421156	-0.115026	chr7	150567679	-	cg08960815_BC21		OpenSea
cg08969578_TC21	-0.289364	3.31973e-07	2.4368e-05	0.367909	0.423123	-0.0552134	chr3	121999033	-	cg08969578_TC21		OpenSea
cg08970395_BC21	-0.338926	7.70213e-08	8.51406e-06	0.429457	0.508287	-0.0788306	chr5	178216064	-	cg08970395_BC21		OpenSea				exon_2	PHYKPL	ENST00000481811.5
cg08970400_TC21	-0.269978	1.43054e-05	0.000346929	0.714137	0.766897	-0.0527597	chr5	178216229	-	cg08970400_TC21		OpenSea				exon_2	PHYKPL	ENST00000481811.5
cg08970401_BC21	-0.302164	2.95122e-08	4.33945e-06	0.673413	0.73742	-0.0640068	chr5	178216409	-	cg08970401_BC21		OpenSea				exon_2	PHYKPL	ENST00000481811.5
cg08976098_BC21	-0.242562	0.0013021	0.00868837	0.571392	0.621767	-0.050375	chr5	178516971	-	cg08976098_BC21		OpenSea
cg08979515_BC11	0.557162	0.000781838	0.00600604	0.572249	0.493107	0.0791421	chr3	111978728	+	cg08979515_BC11	chr3:111978892-111979296	Shore	TSS1500;TSS1500;TSS1500;TSS1500	ABHD10;ABHD10;ABHD10;ABHD10	NM_018394.4;NM_001272069.2;NR_073571.2;NR_073570.2	TSS1500;TSS1500;TSS1500;TSS1500;TSS1500	ENSG00000144827.9;ENSG00000144827.9;ENSG00000144827.9;ENSG00000144827.9;ENSG00000144827.9	ENST00000491580.1;ENST00000497293.1;ENST00000273359.8;ENST00000493784.1;ENST00000494817.1
cg08982352_BC21	0.469502	3.91513e-09	1.03067e-06	0.679045	0.607911	0.0711341	chr16	25263868	+	cg08982352_BC21		OpenSea
cg08982816_TC21	-0.221109	3.99205e-06	0.000140984	0.684322	0.737581	-0.0532588	chr5	77906968	+	cg08982816_TC21		OpenSea
cg08993331_TC21	0.486156	0.000189143	0.00216927	0.507186	0.44024	0.0669461	chr2	45083391	-	cg08993331_TC21		OpenSea
cg08995061_TC21	-0.359361	0.000694073	0.00550961	0.178901	0.230802	-0.0519006	chr2	173264734	-	cg08995061_TC21		OpenSea
cg09000155_BC21	-0.483144	0.00800793	0.0326036	0.137104	0.193981	-0.0568772	chr3	156160823	+	cg09000155_BC21		OpenSea
cg09002518_TC21	-0.189745	0.000197565	0.0022381	0.728607	0.779716	-0.0511092	chr14	69439855	+	cg09002518_TC21		OpenSea
cg09022294_BC21	-0.255397	0.00130029	0.00867945	0.694906	0.748445	-0.0535383	chr12	71870567	+	cg09022294_BC21		OpenSea
cg09031932_BC21	-0.341056	5.34244e-05	0.000880251	0.578885	0.631075	-0.0521901	chr6	349628	-	cg09031932_BC21		OpenSea	exon_7;3UTR;exon_6;exon_6;exon_4	DUSP22;DUSP22;DUSP22;DUSP22;DUSP22	NM_001286555.3;NM_001286555.3;NR_104473.3;NR_104474.3;NR_104475.3	exon_7;exon_4;3UTR;3UTR	DUSP22;DUSP22;DUSP22;DUSP22	ENST00000419235.7;ENST00000604971.5;ENST00000419235.7;ENST00000604971.5
cg09040373_BC21	-0.434209	0.000124809	0.00161528	0.365941	0.445933	-0.0799919	chr17	394144	+	cg09040373_BC21		OpenSea
cg09043795_TC21	-0.279053	7.16021e-10	3.05377e-07	0.648408	0.700804	-0.0523957	chr22	31952089	-	cg09043795_TC21		OpenSea
cg09045280_TC21	-0.412303	8.11034e-06	0.000232084	0.651737	0.709718	-0.0579811	chr6	1317512	+	cg09045280_TC21	chr6:1310833-1313985;chr6:1316665-1317727	Island
cg09051364_TC21	0.450555	8.70085e-11	6.91065e-08	0.520682	0.445494	0.075188	chr17	74705622	+	cg09051364_TC21		OpenSea				TSS1500;TSS1500;TSS1500;TSS1500;TSS1500	ENSG00000186074.19;ENSG00000186074.19;ENSG00000186074.19;ENSG00000186074.19;ENSG00000186074.19	ENST00000343125.8;ENST00000361254.8;ENST00000464910.5;ENST00000462044.5;ENST00000581500.1
cg09057011_TC21	-0.392713	3.03518e-07	2.28602e-05	0.641731	0.710941	-0.0692093	chr19	54671214	+	cg09057011_TC21		OpenSea				TSS200	ENSG00000225370.1	ENST00000441512.1
cg09060360_TC21	-0.189167	0.00326788	0.0169401	0.521887	0.580008	-0.0581207	chr14	80940261	+	cg09060360_TC21	chr14:80941366-80941781	Shore				TSS1500	ENSG00000100629.17	ENST00000281129.7
cg09060654_TC21	-0.38334	1.88766e-06	8.3094e-05	0.578584	0.636968	-0.0583832	chr10	89225305	+	cg09060654_TC21		OpenSea
cg09065654_TC11	-0.564493	2.77812e-10	1.59471e-07	0.14732	0.197511	-0.050191	chr3	184230514	-	cg09065654_TC11	chr3:184229252-184231013	Island	5UTR;exon_2;5UTR;exon_2;5UTR;exon_2;5UTR;exon_2;5UTR;exon_2;5UTR;exon_2;5UTR;exon_2;5UTR;exon_2;5UTR;exon_1;5UTR;exon_1	VWA5B2;VWA5B2;VWA5B2;VWA5B2;VWA5B2;VWA5B2;VWA5B2;VWA5B2;VWA5B2;VWA5B2;VWA5B2;VWA5B2;VWA5B2;VWA5B2;VWA5B2;VWA5B2;VWA5B2;VWA5B2;VWA5B2;VWA5B2	NM_001320373.3;NM_001320373.3;NM_001390839.1;NM_001390839.1;NM_001390840.1;NM_001390840.1;NM_001390841.1;NM_001390841.1;NM_001390842.1;NM_001390842.1;NM_001390843.1;NM_001390843.1;NM_001390844.1;NM_001390844.1;NM_001390846.1;NM_001390846.1;NM_001390847.1;NM_001390847.1;NM_138345.3;NM_138345.3	exon_2;exon_1;5UTR;5UTR	VWA5B2;VWA5B2;VWA5B2;VWA5B2	ENST00000691901.1;ENST00000426955.6;ENST00000426955.6;ENST00000691901.1
cg09072505_TC21	0.352897	6.14579e-06	0.000190986	0.616492	0.557964	0.0585277	chr12	49482857	+	cg09072505_TC21		OpenSea
cg09088279_TC21	-0.221356	0.000250285	0.00264808	0.422416	0.474465	-0.0520492	chr17	27282051	-	cg09088279_TC21		OpenSea
cg09088594_BC21	-0.325095	0.00446426	0.0212763	0.383708	0.463317	-0.0796082	chr18	58545167	-	cg09088594_BC21		OpenSea				exon_2	ALPK2	ENST00000587842.1
cg09101941_BC21	-0.234605	0.000247961	0.00262993	0.616512	0.677494	-0.0609813	chr5	134439567	+	cg09101941_BC21		OpenSea
cg09110625_BC21	-0.505901	0.000430484	0.00391374	0.772129	0.824201	-0.0520712	chr6	6682279	+	cg09110625_BC21		OpenSea				exon_1	ENSG00000261211	ENST00000563225.2
cg09110796_BC21	-0.402134	2.34998e-07	1.9016e-05	0.710577	0.761526	-0.050949	chr9	96088156	-	cg09110796_BC21		OpenSea
cg09120873_BC21	-0.552284	9.28265e-06	0.000255205	0.243555	0.320361	-0.0768064	chr4	183765620	+	cg09120873_BC21		OpenSea				exon_1	ENSG00000283383	ENST00000636764.1
cg09122455_BC21	0.502835	1.18076e-08	2.25596e-06	0.725507	0.653525	0.0719822	chr12	125519310	+	cg09122455_BC21		OpenSea
cg09123897_BC21	-0.293091	0.00142067	0.00925691	0.513523	0.577057	-0.0635333	chr11	9753281	+	cg09123897_BC21		OpenSea
cg09129971_BC21	-0.501301	9.59164e-05	0.00133886	0.594568	0.665133	-0.0705649	chr10	116691242	-	cg09129971_BC21		OpenSea
cg09133511_BC21	-0.227697	0.00997213	0.0382542	0.460605	0.512466	-0.0518613	chr2	112627330	-	cg09133511_BC21		OpenSea
cg09150588_BC21	-0.260301	4.48195e-06	0.000152835	0.635345	0.688092	-0.0527478	chr6	10536034	+	cg09150588_BC21		OpenSea
cg09151131_BC21	-0.260283	8.6096e-06	0.000241884	0.650552	0.702695	-0.0521427	chr17	50474915	-	cg09151131_BC21	chr17:50476081-50476371;chr17:50478643-50479148	Shore				TSS1500	ENSG00000275897.1	ENST00000620769.1
cg09163369_BC21	-0.662602	0.000248603	0.00263498	0.125404	0.177438	-0.0520337	chr1	209827721	+	cg09163369_BC21	chr1:209827784-209828083	Shore	TSS1500	UTP25	NM_014388.7	TSS1500	ENSG00000117597.18	ENST00000491415.7
cg09163930_BC21	-0.733397	2.46644e-06	0.000100348	0.442343	0.575633	-0.13329	chr5	150154401	+	cg09163930_BC21		OpenSea
cg09169463_TC21	-0.376369	0.00175218	0.0107664	0.460617	0.53279	-0.0721732	chr6	12291213	+	cg09169463_TC21		OpenSea
cg09171637_TC21	0.309808	1.07251e-08	2.10923e-06	0.647118	0.59551	0.0516078	chr6	12560317	+	cg09171637_TC21		OpenSea
cg09183823_TC21	-0.257345	2.48282e-06	0.000100828	0.498419	0.557043	-0.058624	chr6	13764041	-	cg09183823_TC21		OpenSea
cg09187338_BC21	-0.257304	2.78859e-06	0.000109347	0.649537	0.701518	-0.0519811	chr7	130903749	+	cg09187338_BC21		OpenSea
cg09194690_TC21	0.355136	6.08629e-09	1.40768e-06	0.706392	0.647852	0.0585398	chr6	14786518	+	cg09194690_TC21		OpenSea
cg09198581_BC21	-0.179937	0.00224008	0.0128802	0.673395	0.727496	-0.0541015	chr6	15091523	-	cg09198581_BC21		OpenSea				TSS1500;TSS1500;TSS1500	ENSG00000234261.6;ENSG00000234261.6;ENSG00000234261.6	ENST00000656468.1;ENST00000656344.1;ENST00000656807.1
cg09207064_BC21	-0.239455	7.06529e-07	4.13323e-05	0.697692	0.752602	-0.0549098	chr6	15754851	-	cg09207064_BC21		OpenSea
cg09225287_TC11	-0.404603	0.00242378	0.013637	0.404814	0.475533	-0.0707192	chr7	80919855	-	cg09225287_TC11	chr7:80918990-80919410	Shore	TSS1500;TSS1500	SEMA3C;SEMA3C	NM_001350121.2;NM_006379.5	TSS1500;TSS1500;TSS1500;TSS1500;TSS1500;TSS1500	ENSG00000075223.14;ENSG00000075223.14;ENSG00000075223.14;ENSG00000075223.14;ENSG00000075223.14;ENSG00000075223.14	ENST00000265361.8;ENST00000411788.5;ENST00000458729.5;ENST00000427167.5;ENST00000487621.5;ENST00000470581.1
cg09230089_BC21	0.354577	8.98891e-08	9.50162e-06	0.746582	0.690501	0.0560806	chr2	30254022	+	cg09230089_BC21		OpenSea
cg09234936_TC11	0.496783	2.86554e-05	0.000566849	0.722177	0.647658	0.0745184	chr2	3704300	+	cg09234936_TC11	chr2:3703238-3704337	Island				TSS200	ENSG00000224661.1	ENST00000441632.1
cg09238332_TC11	-0.406272	1.86942e-06	8.25261e-05	0.203132	0.256384	-0.0532517	chr16	89004495	+	cg09238332_TC11	chr16:89002186-89003063;chr16:89004238-89004496	Island
cg09243281_BC21	-1.04871	4.6641e-10	2.24324e-07	0.187457	0.312705	-0.125248	chr9	6015084	+	cg09243281_BC21		OpenSea	exon_1	RANBP6	NM_012416.4	exon_1	RANBP6	ENST00000259569.6
cg09248007_TC21	-0.580537	5.74866e-12	9.62467e-09	0.168098	0.227185	-0.0590867	chr16	14071003	-	cg09248007_TC21	chr16:14070992-14071799	Island	TSS1500;TSS1500;TSS1500;TSS1500;TSS1500;TSS1500;TSS1500;TSS200	MRTFB;MRTFB;MRTFB;MRTFB;MRTFB;MRTFB;MRTFB;MRTFB	NM_001365417.3;NM_001365418.3;NM_001365419.3;NM_001365421.3;NM_001308142.2;NM_001365412.2;NM_014048.4;NM_001365420.3	TSS1500;TSS1500;TSS1500;TSS1500;TSS1500	ENSG00000186260.17;ENSG00000186260.17;ENSG00000186260.17;ENSG00000186260.17;ENSG00000186260.17	ENST00000571589.6;ENST00000574998.5;ENST00000572400.5;ENST00000574045.5;ENST00000575537.5
cg09249173_BC21	-0.56071	4.08868e-07	2.8189e-05	0.80402	0.858127	-0.054107	chr1	15196354	+	cg09249173_BC21		OpenSea
cg09260252_TC21	0.553023	1.10027e-09	4.17263e-07	0.833681	0.771837	0.0618439	chr2	230640876	-	cg09260252_TC21		OpenSea
cg09265016_TC21	-0.44256	2.11917e-10	1.31448e-07	0.587795	0.655628	-0.0678324	chr12	114732710	+	cg09265016_TC21	chr12:114735809-114737017	Shelf
cg09275408_BC21	-0.264142	5.13621e-05	0.00085581	0.535035	0.589864	-0.0548294	chr10	44005043	-	cg09275408_BC21	chr10:44005533-44005822	Shore
cg09275602_TC11	0.347653	0.000380812	0.00358345	0.766387	0.715062	0.0513249	chr7	66905343	-	cg09275602_TC11	chr7:66901979-66902247;chr7:66903785-66904625	Shore	exon_1	LINC02604	NR_136637.1	exon_1	LINC02604	ENST00000610177.1
cg09275968_BC11	-0.538154	2.36661e-10	1.42126e-07	0.334762	0.421425	-0.0866634	chr12	48818397	-	cg09275968_BC11	chr12:48814422-48815356;chr12:48818023-48818859	Island	TSS200;TSS200	CACNB3;CACNB3	NM_001206915.2;NM_000725.4	exon_1;TSS200;TSS200;TSS200;TSS200;TSS1500;TSS1500;TSS1500;TSS1500;TSS1500	CACNB3;ENSG00000167535.8;ENSG00000167535.8;ENSG00000167535.8;ENSG00000167535.8;ENSG00000167535.8;ENSG00000167535.8;ENSG00000167535.8;ENSG00000167535.8;ENSG00000167535.8	ENST00000552022.5;ENST00000549971.5;ENST00000547818.5;ENST00000301050.7;ENST00000547392.5;ENST00000548279.5;ENST00000550771.5;ENST00000547230.5;ENST00000551544.5;ENST00000552812.1
cg09286644_TC11	-0.475129	2.31887e-11	2.75522e-08	0.288752	0.357371	-0.068619	chr12	123973128	+	cg09286644_TC11	chr12:123972026-123974181	Island	TSS200;TSS200;TSS200;TSS200;TSS1500;TSS1500;TSS1500;TSS1500;TSS1500;TSS1500	ZNF664;ZNF664;ZNF664-RFLNA;ZNF664-RFLNA;CCDC92;CCDC92;CCDC92;CCDC92;CCDC92;CCDC92	NM_001204298.2;NM_152437.3;NM_001347902.2;NM_001204299.3;NM_001304960.2_2;NM_001304959.2_2;NM_001304958.2_2;NM_025140.3_2;NM_001304957.2_2;NM_001304961.2_2	exon_1;5UTR;TSS1500;TSS1500;TSS1500;TSS1500;TSS1500;TSS1500;TSS1500;TSS200;TSS200;TSS200;TSS200;TSS200;TSS200;TSS200;TSS200;TSS200;TSS1500;TSS200;TSS200;TSS200	ZNF664;ZNF664;ENSG00000119242.9;ENSG00000119242.9;ENSG00000119242.9;ENSG00000119242.9;ENSG00000119242.9;ENSG00000119242.9;ENSG00000270095.1;ENSG00000179195.16;ENSG00000179195.16;ENSG00000179195.16;ENSG00000179195.16;ENSG00000179195.16;ENSG00000179195.16;ENSG00000179195.16;ENSG00000179195.16;ENSG00000179195.16;ENSG00000179195.16;ENSG00000274874.2;ENSG00000178882.15;ENSG00000178882.15	ENST00000539644.5;ENST00000539644.5;ENST00000238156.8;ENST00000545891.5;ENST00000539761.5;ENST00000535556.5;ENST00000539551.5;ENST00000545037.1;ENST00000602558.1;ENST00000392404.7;ENST00000541448.5;ENST00000337815.9;ENST00000538932.6;ENST00000540009.1;ENST00000542820.5;ENST00000542493.5;ENST00000543017.5;ENST00000539257.5;ENST00000546098.5;ENST00000618862.2;ENST00000389727.8;ENST00000545615.1
cg09288789_BC21	-0.373328	0.00613204	0.0267991	0.273273	0.337048	-0.0637759	chr6	154511533	+	cg09288789_BC21	chr6:154509426-154510867	Shore	TSS1500;TSS1500;TSS1500	CNKSR3;CNKSR3;CNKSR3	NM_001368116.1;NM_001368117.1;NM_173515.4	TSS1500;TSS1500	ENSG00000288520.1;ENSG00000153721.19	ENST00000673182.1;ENST00000607772.6
cg09306294_TC21	-0.240284	2.12539e-07	1.7735e-05	0.584689	0.639251	-0.0545619	chr17	73431085	+	cg09306294_TC21		OpenSea
cg09315501_TC21	-0.189835	0.000444271	0.00400118	0.406763	0.457345	-0.0505822	chr8	116227011	-	cg09315501_TC21		OpenSea
cg09316472_BC21	-0.362411	9.35909e-05	0.00131556	0.733721	0.786772	-0.0530512	chr7	157339206	+	cg09316472_BC21	chr7:157336395-157337612	Shore				TSS1500	ENSG00000105993.15	ENST00000439402.1
cg09326204_TC21	-0.224024	0.000130162	0.00166418	0.636651	0.688729	-0.0520782	chr3	122234402	+	cg09326204_TC21	chr3:122230261-122230478	Shelf
cg09329516_TC11	0.460273	0.00363994	0.018321	0.52548	0.457668	0.067811	chr17	1604967	+	cg09329516_TC11	chr17:1606588-1606807	Shore	exon_1;5UTR	SLC43A2;SLC43A2	NM_001284499.1_2;NM_001284499.1_2	exon_1;5UTR;TSS200;TSS1500	SLC43A2;SLC43A2;ENSG00000167703.15;ENSG00000243704.3	ENST00000412517.3;ENST00000412517.3;ENST00000576721.5;ENST00000475661.3
cg09329524_BC21	-0.284984	0.000159545	0.00192123	0.659498	0.714164	-0.0546664	chr1	182128789	+	cg09329524_BC21		OpenSea				TSS200;TSS200	ENSG00000232309.2;ENSG00000232309.2	ENST00000412174.1;ENST00000649049.1
cg09331790_BC21	-0.252928	1.58593e-06	7.31751e-05	0.532422	0.589059	-0.0566367	chr11	62004656	-	cg09331790_BC21		OpenSea
cg09333299_TC21	-0.268586	0.00764873	0.0315174	0.506693	0.577348	-0.0706553	chr6	144141054	-	cg09333299_TC21		OpenSea				exon_2	ENSG00000288836	ENST00000685851.1
cg09343969_TC21	-0.319379	2.55029e-05	0.000521554	0.492645	0.547947	-0.0553024	chr6	29680147	-	cg09343969_TC21		OpenSea
cg09348438_BC21	0.378495	3.61211e-07	2.58677e-05	0.661632	0.600995	0.0606362	chr8	8936568	-	cg09348438_BC21		OpenSea
cg09354692_TC21	-0.233491	0.000126949	0.00163467	0.650233	0.704807	-0.0545746	chr6	159701618	-	cg09354692_TC21		OpenSea
cg09359869_BC21	-0.312671	0.0139666	0.0489655	0.468363	0.523428	-0.0550643	chr6	31069086	+	cg09359869_BC21		OpenSea
cg09360521_BC21	-0.346754	0.000955987	0.00694533	0.584953	0.650797	-0.0658436	chr6	31120646	-	cg09360521_BC21		OpenSea	TSS200;TSS1500	CDSN;CDSN	NM_001264.5_6;NM_001264.5_6	TSS200;TSS1500	ENSG00000204539.4;ENSG00000204539.4	ENST00000376288.3;ENST00000376288.3
cg09361871_TC21	-0.545067	0.00112046	0.00779196	0.149541	0.208767	-0.0592265	chr6	31202945	+	cg09361871_TC21		OpenSea	exon_2	HCG27	NR_026791.1_6	exon_2;exon_2;exon_2;exon_2;exon_2;TSS1500	HCG27;HCG27;HCG27;HCG27;HCG27;ENSG00000271821.1	ENST00000383331.4;ENST00000638546.1;ENST00000424675.2;ENST00000692501.1;ENST00000415276.2;ENST00000606909.1
cg09364203_BC21	-0.973562	3.64481e-09	9.79038e-07	0.727738	0.830121	-0.102383	chr6	31419462	+	cg09364203_BC21		OpenSea
cg09364756_BC11	-0.544398	8.6574e-12	1.32407e-08	0.162893	0.223284	-0.0603911	chr6	159727594	+	cg09364756_BC11	chr6:159726697-159728033	Island	5UTR;exon_1;5UTR;exon_1;5UTR;exon_1;TSS1500;TSS1500	WTAP;WTAP;WTAP;WTAP;WTAP;WTAP;SOD2;SOD2	NM_001270531.2;NM_001270531.2;NM_001270533.2;NM_001270533.2;NM_152857.3;NM_152857.3;NM_001322820.2;NM_001322819.2	exon_1;exon_1;exon_1;exon_1;5UTR;5UTR;5UTR;TSS1500;TSS1500;TSS1500	WTAP;WTAP;WTAP;WTAP;WTAP;WTAP;WTAP;ENSG00000112096.19;ENSG00000112096.19;ENSG00000112096.19	ENST00000621533.5;ENST00000494513.1;ENST00000631126.2;ENST00000337387.4;ENST00000337387.4;ENST00000621533.5;ENST00000631126.2;ENST00000545162.5;ENST00000535561.5;ENST00000401980.3
cg09370153_BC21	-0.257903	0.000557552	0.00470961	0.76118	0.816106	-0.0549261	chr5	39215088	-	cg09370153_BC21		OpenSea
cg09377512_TC21	-0.384745	9.86507e-05	0.00136567	0.620088	0.678011	-0.0579226	chr17	11883632	+	cg09377512_TC21		OpenSea	exon_56;5UTR;exon_2	DNAH9;DNAH9;DNAH9	NM_001372.4;NM_004662.2;NM_004662.2	exon_56;exon_56;exon_2;exon_2;5UTR;TSS1500	DNAH9;DNAH9;DNAH9;DNAH9;DNAH9;ENSG00000007174.18	ENST00000262442.9;ENST00000454412.6;ENST00000608377.5;ENST00000396001.6;ENST00000608377.5;ENST00000581682.1
cg09384035_TC21	-0.233136	0.0140549	0.0491935	0.563252	0.624685	-0.0614327	chr8	103119540	-	cg09384035_TC21		OpenSea	TSS1500	LINC01181	NR_145429.1	TSS1500	ENSG00000250929.2	ENST00000503718.2
cg09386264_TC21	-0.424602	0.0005724	0.00479764	0.718329	0.774312	-0.0559827	chr6	44681992	+	cg09386264_TC21		OpenSea
cg09387382_BC21	-0.428098	7.58872e-07	4.34935e-05	0.360905	0.425278	-0.0643728	chr17	80444626	+	cg09387382_BC21	chr17:80444035-80444289	Shore
cg09395612_TC21	-0.239481	4.56285e-06	0.000154863	0.590989	0.645203	-0.0542138	chr16	85985330	+	cg09395612_TC21		OpenSea				exon_1	ENSG00000285040	ENST00000645754.1
cg09396865_BC21	-0.359363	1.38362e-06	6.64088e-05	0.726846	0.778732	-0.0518866	chr2	200703592	-	cg09396865_BC21		OpenSea
cg09408138_BC21	-0.264859	0.000482899	0.00424544	0.677626	0.738786	-0.0611605	chr3	185704796	-	cg09408138_BC21		OpenSea
cg09408571_BC21	-0.699023	0.0105883	0.0399724	0.819075	0.881596	-0.0625202	chr1	100538078	+	cg09408571_BC21	chr1:100539012-100540329	Shore	TSS200	GPR88	NM_022049.3	TSS200	ENSG00000181656.7	ENST00000315033.5
cg09412112_BC21	-0.237676	4.99088e-05	0.00083866	0.685146	0.743519	-0.0583737	chr6	35014429	+	cg09412112_BC21		OpenSea
cg09418321_BC21	-0.398126	9.41115e-11	7.31703e-08	0.706574	0.76717	-0.0605957	chr12	4590452	-	cg09418321_BC21		OpenSea	exon_2	DYRK4	NR_104115.2	exon_5;exon_2;exon_2	DYRK4;DYRK4;DYRK4	ENST00000538520.5;ENST00000536157.5;ENST00000542905.1
cg09424638_TC21	-0.177348	1.88978e-05	0.000422128	0.535566	0.586543	-0.0509767	chr6	35919218	+	cg09424638_TC21	chr6:35920607-35921283	Shore
cg09435920_TC21	-0.570274	2.04019e-06	8.77775e-05	0.124426	0.175642	-0.0512158	chr17	77037257	-	cg09435920_TC21		OpenSea
cg09447701_TC21	0.43296	2.74198e-09	8.03952e-07	0.519443	0.453124	0.0663196	chr14	50180817	-	cg09447701_TC21		OpenSea				TSS200	ENSG00000100485.12	ENST00000555794.2
cg09464246_BC21	-0.202104	8.92302e-06	0.00024811	0.562355	0.61337	-0.0510147	chr3	69791114	+	cg09464246_BC21		OpenSea
cg09465394_TC21	-0.191921	0.00127488	0.00855565	0.634647	0.689046	-0.0543989	chr4	139843768	+	cg09465394_TC21		OpenSea
cg09477232_BC21	-0.400784	2.09879e-07	1.7583e-05	0.716497	0.77195	-0.0554528	chr7	106421355	+	cg09477232_BC21		OpenSea
cg09495519_TC21	-0.185874	4.41273e-05	0.000768582	0.651536	0.705417	-0.0538803	chr9	112861830	+	cg09495519_TC21		OpenSea
cg09496634_BC21	-0.474125	0.0104719	0.0396475	0.625332	0.691431	-0.0660993	chr16	87678747	+	cg09496634_BC21	chr16:87680994-87681709	Shelf
cg09501821_TC21	-0.458076	0.000836776	0.00630631	0.606337	0.660347	-0.05401	chr15	67064049	-	cg09501821_TC21	chr15:67065001-67066424	Shore	exon_1	LOC102723493	NR_135686.1	exon_1	ENSG00000259347	ENST00000636067.1
cg09506675_TC11	-0.369506	0.0047695	0.0223188	0.443026	0.502437	-0.059411	chr7	113087859	-	cg09506675_TC11		OpenSea	TSS1500;TSS200;TSS200	GPR85;GPR85;GPR85	NM_001146267.2;NM_001146265.2;NM_018970.7	TSS200;TSS1500;TSS1500;TSS1500;TSS200	ENSG00000164604.14;ENSG00000164604.14;ENSG00000164604.14;ENSG00000164604.14;ENSG00000164604.14	ENST00000297146.7;ENST00000424100.2;ENST00000449735.1;ENST00000438062.5;ENST00000487573.1
cg09511513_BC21	-0.22572	0.000511513	0.00442509	0.521643	0.574957	-0.0533135	chr8	20202503	-	cg09511513_BC21		OpenSea
cg09524053_TC21	0.329592	4.03655e-08	5.41392e-06	0.685222	0.632922	0.0523	chr13	61339837	+	cg09524053_TC21		OpenSea
cg09528462_BC21	0.573187	7.70071e-12	1.21561e-08	0.764903	0.692387	0.0725157	chr21	34722173	-	cg09528462_BC21		OpenSea
cg09529508_BC21	0.323883	2.28166e-09	7.01075e-07	0.523212	0.471009	0.0522033	chr3	186439833	-	cg09529508_BC21		OpenSea	TSS1500;TSS1500;TSS1500	LINC02020;LINC02020;LINC02020	NR_151708.1;NR_151710.1;NR_151709.1	TSS200;TSS200;TSS200;TSS1500;TSS1500;TSS1500;TSS1500;TSS1500;TSS1500;TSS1500;TSS1500;TSS1500;TSS1500;TSS1500;TSS1500;TSS1500;TSS1500;TSS1500;TSS1500;TSS1500;TSS1500;TSS1500	ENSG00000234548.7;ENSG00000234548.7;ENSG00000234548.7;ENSG00000234548.7;ENSG00000234548.7;ENSG00000234548.7;ENSG00000234548.7;ENSG00000234548.7;ENSG00000234548.7;ENSG00000234548.7;ENSG00000234548.7;ENSG00000234548.7;ENSG00000234548.7;ENSG00000234548.7;ENSG00000234548.7;ENSG00000234548.7;ENSG00000234548.7;ENSG00000234548.7;ENSG00000234548.7;ENSG00000234548.7;ENSG00000234548.7;ENSG00000234548.7	ENST00000667882.1;ENST00000665288.1;ENST00000670005.1;ENST00000653327.1;ENST00000660881.1;ENST00000659833.1;ENST00000655604.1;ENST00000658309.1;ENST00000662106.1;ENST00000661596.1;ENST00000663132.1;ENST00000414102.6;ENST00000670102.1;ENST00000421006.2;ENST00000435548.2;ENST00000657246.1;ENST00000657428.1;ENST00000662985.1;ENST00000671153.1;ENST00000663703.1;ENST00000658003.1;ENST00000434896.1
cg09530217_TC21	-0.35098	0.000461783	0.00411422	0.688276	0.749066	-0.0607898	chr15	101188148	-	cg09530217_TC21		OpenSea				exon_2;TSS200;TSS1500;exon_2	CHSY1;ENSG00000131873.7;ENSG00000131873.7;CHSY1	ENST00000543813.2;ENST00000560766.1;ENST00000561414.1;ENST00000561143.1
cg09530778_TC21	-0.481479	7.37667e-06	0.00021733	0.278827	0.333804	-0.0549768	chr6	44932972	+	cg09530778_TC21		OpenSea
cg09530783_TC21	-0.694147	4.06614e-05	0.000726126	0.324284	0.411416	-0.0871326	chr6	44933389	-	cg09530783_TC21		OpenSea
cg09530798_BC21	-0.669249	3.91187e-05	0.000706672	0.518172	0.628189	-0.110016	chr6	44935772	+	cg09530798_BC21		OpenSea
cg09535605_TC11	-0.840139	6.82545e-13	2.21015e-09	0.0780449	0.128798	-0.0507527	chr6	17281096	-	cg09535605_TC11	chr6:17280508-17282103	Island	TSS1500;TSS1500	RBM24;RBM24	NM_001143941.1;NM_001143942.2	TSS1500;TSS1500;TSS1500;TSS1500;TSS1500	ENSG00000288812.1;ENSG00000112183.15;ENSG00000112183.15;ENSG00000112183.15;ENSG00000112183.15	ENST00000692882.1;ENST00000379052.10;ENST00000509686.5;ENST00000425446.6;ENST00000503965.5
cg09536176_BC21	-0.317964	2.56679e-05	0.000524064	0.559902	0.62362	-0.0637181	chr17	35895744	-	cg09536176_BC21		OpenSea
cg09550247_TC21	0.358871	3.12188e-07	2.33286e-05	0.537966	0.478759	0.0592072	chr6	47607428	+	cg09550247_TC21		OpenSea				TSS1500	ENSG00000198087.7	ENST00000486693.1
cg09565014_TC11	-0.526362	1.15996e-10	8.51665e-08	0.1408	0.191076	-0.050276	chr7	73855925	+	cg09565014_TC11	chr7:73855604-73855902	Shore
cg09578379_BC21	-0.222266	0.000907221	0.00668581	0.439658	0.502632	-0.0629743	chr1	210374612	+	cg09578379_BC21		OpenSea				TSS1500	ENSG00000200972.1	ENST00000364102.1
cg09580214_TC21	0.521943	0.00531963	0.0241743	0.303877	0.226732	0.0771458	chr11	47426983	+	cg09580214_TC21	chr11:47426153-47426706	Shore	TSS1500	PSMC3	NM_002804.5	TSS1500;TSS1500;TSS1500;TSS1500;TSS1500;TSS1500;TSS1500;TSS1500;TSS1500;TSS1500;TSS1500;TSS1500;TSS1500	ENSG00000165916.9;ENSG00000165916.9;ENSG00000165916.9;ENSG00000165916.9;ENSG00000165916.9;ENSG00000165916.9;ENSG00000165916.9;ENSG00000165916.9;ENSG00000165916.9;ENSG00000165916.9;ENSG00000165916.9;ENSG00000165916.9;ENSG00000165916.9	ENST00000602866.5;ENST00000619920.4;ENST00000298852.8;ENST00000530912.5;ENST00000524447.6;ENST00000530887.5;ENST00000530651.5;ENST00000531051.6;ENST00000527906.5;ENST00000526993.1;ENST00000531653.5;ENST00000528362.1;ENST00000529500.1
cg09581069_TC21	0.407	2.47557e-07	1.97617e-05	0.700214	0.640227	0.0599876	chr13	19843067	+	cg09581069_TC21		OpenSea
cg09590082_BC21	-0.244938	2.78313e-05	0.000554906	0.674645	0.727526	-0.052881	chr3	72169961	-	cg09590082_BC21		OpenSea
cg09592324_BC21	-0.407925	6.03353e-05	0.000960844	0.547509	0.608626	-0.0611168	chr16	46557603	-	cg09592324_BC21		OpenSea				TSS1500	ENSG00000199448.1	ENST00000362578.1
cg09592592_BC21	-0.678071	0.000175843	0.00205926	0.345418	0.422254	-0.0768361	chr6	53956373	+	cg09592592_BC21		OpenSea
cg09594342_TC21	-0.616436	3.19517e-05	0.000612259	0.412835	0.515556	-0.102721	chr17	36081154	-	cg09594342_TC21		OpenSea				TSS1500	ENSG00000277089.4	ENST00000615750.1
cg09594475_TC21	-0.30996	0.000287773	0.00292832	0.489177	0.540796	-0.0516192	chr20	62309545	+	cg09594475_TC21	chr20:62310911-62311124;chr20:62312125-62314192	Shore				TSS1500	ENSG00000130702.15	ENST00000492698.1
cg09599062_BC21	-0.269126	7.83401e-05	0.0011577	0.59912	0.665485	-0.0663649	chr3	142276859	-	cg09599062_BC21		OpenSea
cg09601933_TC21	-0.492581	6.38556e-05	0.00100107	0.727746	0.79125	-0.0635041	chr2	232662430	-	cg09601933_TC21		OpenSea				TSS1500	ENSG00000115468.13	ENST00000410095.5
cg09610044_BC21	-0.247832	0.00109558	0.00766355	0.704901	0.773809	-0.0689071	chr10	30558049	+	cg09610044_BC21		OpenSea
cg09615411_TC21	-0.777355	0.00112113	0.00779508	0.356272	0.462922	-0.10665	chr8	124752195	+	cg09615411_TC21		OpenSea
cg09622698_BC21	0.447119	5.26353e-08	6.53897e-06	0.363389	0.29737	0.0660189	chr5	163821293	+	cg09622698_BC21		OpenSea
cg09624858_BC21	-0.33444	2.59104e-06	0.00010399	0.746656	0.798478	-0.0518224	chr6	30164449	+	cg09624858_BC21		OpenSea
cg09624918_TC21	-0.241484	0.000348163	0.00335682	0.580932	0.638487	-0.0575551	chr8	125191798	-	cg09624918_TC21		OpenSea
cg09637162_BC21	-0.38789	0.00552753	0.0248502	0.705307	0.757943	-0.0526368	chr1	7902455	+	cg09637162_BC21		OpenSea
cg09641001_BC21	-0.438236	9.26846e-05	0.00130636	0.209358	0.274623	-0.0652647	chr14	52311804	-	cg09641001_BC21	chr14:52313969-52315291	Shelf
cg09641854_TC21	-0.335658	0.0120497	0.0439389	0.608092	0.660923	-0.0528313	chr5	143019337	+	cg09641854_TC21		OpenSea
cg09645424_TC21	-0.203609	0.000271025	0.00280306	0.551721	0.609041	-0.0573205	chr19	54901432	+	cg09645424_TC21		OpenSea
cg09661228_BC21	-0.394906	0.000565075	0.00475335	0.628372	0.685711	-0.0573397	chr1	161962422	+	cg09661228_BC21		OpenSea	exon_16;3UTR	ATF6;ATF6	NM_007348.4;NM_007348.4	exon_16;3UTR	ATF6;ATF6	ENST00000367942.4;ENST00000367942.4
cg09668964_BC21	-0.211437	2.77319e-06	0.000108922	0.610531	0.660987	-0.0504558	chr3	129616852	-	cg09668964_BC21		OpenSea
cg09669125_BC21	-0.202283	0.000208402	0.00232549	0.71077	0.765651	-0.0548813	chr5	149939140	-	cg09669125_BC21		OpenSea
cg09681356_BC21	-0.265989	0.00166397	0.0103736	0.499707	0.552608	-0.0529004	chr1	100941393	-	cg09681356_BC21		OpenSea				exon_1	HNRNPA1P68	ENST00000425806.2
cg09691127_TC21	0.350031	4.2951e-08	5.6518e-06	0.688485	0.632382	0.0561029	chr5	178057323	-	cg09691127_TC21	chr5:178055698-178055960	Shore
cg09702022_BC21	0.343055	1.40415e-08	2.54829e-06	0.641136	0.584098	0.0570384	chr1	168582975	+	cg09702022_BC21		OpenSea
cg09705533_BC21	0.446854	1.17208e-05	0.000300595	0.683633	0.619934	0.0636991	chr4	39440702	-	cg09705533_BC21		OpenSea				TSS1500	ENSG00000238797.1	ENST00000459360.1
cg09721595_BC21	0.623507	0.00438689	0.0210038	0.8527	0.795325	0.0573746	chr11	78062878	+	cg09721595_BC21		OpenSea	TSS1500	THRSP	NM_003251.4	TSS1500	ENSG00000151365.2	ENST00000281030.2
cg09724999_BC21	-0.217089	0.000138208	0.00173548	0.676286	0.72803	-0.0517447	chr17	68312460	-	cg09724999_BC21		OpenSea
cg09745237_BC21	-0.271785	0.000783984	0.00601845	0.347828	0.402912	-0.0550839	chr6	79671785	+	cg09745237_BC21		OpenSea
cg09748072_BC21	-0.380327	2.44489e-05	0.000506144	0.329887	0.398012	-0.0681254	chr6	80094544	-	cg09748072_BC21		OpenSea
cg09766721_BC21	-0.453133	1.56467e-05	0.000369594	0.767898	0.823965	-0.0560675	chr20	46608375	+	cg09766721_BC21		OpenSea
cg09773058_BC21	0.489448	2.42897e-05	0.000503851	0.835893	0.780731	0.055162	chr17	21461165	-	cg09773058_BC21	chr17:21463876-21464280	Shelf				TSS1500	ENSG00000265043.1	ENST00000577309.1
cg09779454_TC21	-0.183527	0.00247482	0.0138408	0.706563	0.759178	-0.0526149	chr7	133633174	-	cg09779454_TC21		OpenSea
cg09787690_BC21	0.706125	0.00259778	0.0143254	0.734176	0.639317	0.0948589	chr18	55119756	+	cg09787690_BC21		OpenSea				TSS200;TSS200	ENSG00000267013.6;ENSG00000267013.6	ENST00000592405.2;ENST00000657832.1
cg09789536_TC11	-0.334293	7.17606e-13	2.24787e-09	0.487488	0.539865	-0.0523767	chr1	960846	+	cg09789536_TC11	chr1:958933-967274	Island				TSS1500	ENSG00000187961.15	ENST00000463212.1
cg09795394_TC21	0.459794	2.56257e-06	0.000103171	0.666377	0.596628	0.0697496	chr6	87650202	+	cg09795394_TC21		OpenSea				TSS1500	ENSG00000135336.16	ENST00000508875.1
cg09800357_TC21	-0.207544	1.01713e-07	1.03959e-05	0.590187	0.641018	-0.0508306	chr19	19464009	-	cg09800357_TC21		OpenSea				TSS1500;TSS1500	ENSG00000167491.18;ENSG00000167491.18	ENST00000444839.1;ENST00000418032.3
cg09809175_BC21	-0.254672	2.00905e-05	0.000440991	0.624763	0.683674	-0.0589113	chr6	89298787	+	cg09809175_BC21		OpenSea
cg09812376_TC11	-0.753139	0.00635088	0.0274987	0.394779	0.523675	-0.128896	chr17	76274109	-	cg09812376_TC11		OpenSea	exon_19;3UTR;exon_19;exon_19	QRICH2;QRICH2;QRICH2;QRICH2	NM_001388453.1;NM_032134.3;NM_032134.3;NR_130649.2	exon_8;exon_19;exon_19;exon_11;exon_19;3UTR;3UTR	QRICH2;QRICH2;QRICH2;QRICH2;QRICH2;QRICH2;QRICH2	ENST00000532549.2;ENST00000636395.1;ENST00000680821.2;ENST00000447564.2;ENST00000262765.10;ENST00000262765.10;ENST00000636395.1
cg09813341_TC21	0.362036	1.93414e-06	8.4563e-05	0.710509	0.651838	0.0586714	chr12	122180953	+	cg09813341_TC21	chr12:122183101-122183491	Shelf
cg09814039_BC21	-0.318004	0.000353907	0.00339726	0.58674	0.651882	-0.0651424	chr11	8949282	-	cg09814039_BC21		OpenSea
cg09818739_BC21	-0.235399	0.00151045	0.00967808	0.729165	0.786551	-0.0573866	chr16	19122048	-	cg09818739_BC21		OpenSea				TSS1500	ENSG00000261759.1	ENST00000567236.1
cg09821234_TC21	0.444259	6.30474e-11	5.45876e-08	0.740501	0.684956	0.0555448	chr15	101745072	-	cg09821234_TC21	chr15:101745483-101746213	Shore				TSS1500	ENSG00000259658.5	ENST00000560292.2
cg09827761_BC11	1.25871	0.000112599	0.00150224	0.184966	0.076468	0.108498	chr15	66655054	-	cg09827761_BC11	chr15:66654809-66655079	Island
cg09841889_BC21	-0.221732	0.00083216	0.00628025	0.577257	0.635937	-0.0586795	chr2	112794456	-	cg09841889_BC21		OpenSea
cg09844336_TC21	-0.411751	1.72113e-05	0.000395231	0.280603	0.334042	-0.0534392	chr19	52189263	+	cg09844336_TC21	chr19:52189567-52190428	Shore	TSS1500;TSS1500	PPP2R1A;PPP2R1A	NM_014225.6;NR_033500.2	TSS1500;TSS1500;TSS1500;TSS1500;TSS1500;TSS1500	ENSG00000105568.18;ENSG00000105568.18;ENSG00000105568.18;ENSG00000105568.18;ENSG00000105568.18;ENSG00000105568.18	ENST00000490868.5;ENST00000454220.6;ENST00000322088.11;ENST00000477989.1;ENST00000628959.1;ENST00000468280.5
cg09856359_TC21	-0.604464	4.73657e-07	3.11149e-05	0.129147	0.185547	-0.0563996	chr18	3260673	+	cg09856359_TC21	chr18:3261710-3262673	Shore	TSS1500	MYL12B	NM_033546.4	TSS1500;TSS1500	ENSG00000118680.14;ENSG00000118680.14	ENST00000237500.10;ENST00000648965.1
cg09860653_BC11	-0.568599	2.37344e-05	0.000495342	0.293993	0.3746	-0.0806073	chr1	19644214	-	cg09860653_BC11	chr1:19643761-19645429	Island	TSS200;TSS1500	NBL1;NBL1	NM_005380.8;NM_001204085.2	TSS200;TSS1500;TSS1500	ENSG00000158747.15;ENSG00000158747.15;ENSG00000158747.15	ENST00000375136.8;ENST00000425400.5;ENST00000618761.4
cg09885622_BC21	-0.245244	0.000819544	0.00621341	0.505707	0.55943	-0.0537225	chr5	1504876	-	cg09885622_BC21		OpenSea
cg09909119_BC21	-0.269705	2.98108e-06	0.000114722	0.708927	0.767754	-0.0588276	chr7	128423838	+	cg09909119_BC21		OpenSea
cg09918467_BC21	-0.305409	2.14983e-06	9.10267e-05	0.733461	0.794642	-0.0611808	chr6	106496976	-	cg09918467_BC21		OpenSea
cg09919882_TC21	0.419304	0.0076385	0.0314831	0.682812	0.624807	0.0580057	chr11	129894646	+	cg09919882_TC21	chr11:129895250-129895722	Shore				TSS1500;TSS1500;TSS1500;TSS1500	ENSG00000170322.15;ENSG00000170322.15;ENSG00000170322.15;ENSG00000170322.15	ENST00000446488.7;ENST00000524746.5;ENST00000531755.5;ENST00000531318.1
cg09931061_BC21	0.371632	1.93119e-10	1.22995e-07	0.681669	0.624367	0.0573022	chr3	39283140	+	cg09931061_BC21		OpenSea	TSS1500	CX3CR1	NM_001171174.1	TSS1500	ENSG00000168329.14	ENST00000358309.3
cg09931909_BC21	-0.479946	4.64569e-05	0.000797761	0.656822	0.72954	-0.0727174	chr6	73450483	-	cg09931909_BC21	chr6:73451363-73452367	Shore
cg09932045_TC21	-0.920197	0.000166055	0.00197591	0.396351	0.543179	-0.146827	chr3	98334300	-	cg09932045_TC21		OpenSea
cg09938479_TC11	-0.377437	0.000919043	0.00674741	0.600234	0.654666	-0.0544327	chr1	178486777	+	cg09938479_TC11	chr1:178486664-178487151	Island				exon_1	CLEC20A	ENST00000646925.1
cg09943237_BC21	0.61	0.00117906	0.00808772	0.231869	0.168924	0.0629456	chr10	121928806	+	cg09943237_BC21	chr10:121927457-121928594	Shore	TSS1500;TSS1500;TSS1500;TSS1500;TSS1500;TSS1500	ATE1;ATE1;ATE1;ATE1;ATE1;ATE1	NM_001001976.3;NM_007041.4;NM_001288734.2;NM_001288735.2;NM_001288736.2;NR_110006.2	TSS1500;TSS1500;TSS1500;TSS1500;TSS1500;TSS1500;TSS1500;TSS1500;TSS1500;TSS1500;TSS200;TSS200;TSS1500;TSS1500;TSS1500;TSS1500;TSS1500;TSS1500;TSS1500;TSS1500;TSS1500;TSS1500;TSS1500;TSS1500;TSS1500;TSS1500;TSS1500;TSS1500;TSS1500;TSS1500;TSS1500;TSS1500;TSS1500;TSS1500;TSS1500;TSS1500;TSS1500;TSS200;TSS1500;TSS1500;TSS1500;TSS200;TSS1500;TSS1500;TSS1500;TSS1500;TSS1500;TSS1500;TSS1500;TSS1500;TSS…	ENSG00000107669.19;ENSG00000107669.19;ENSG00000107669.19;ENSG00000107669.19;ENSG00000107669.19;ENSG00000107669.19;ENSG00000107669.19;ENSG00000107669.19;ENSG00000107669.19;ENSG00000107669.19;ENSG00000107669.19;ENSG00000107669.19;ENSG00000107669.19;ENSG00000107669.19;ENSG00000107669.19;ENSG00000107669.19;ENSG00000107669.19;ENSG00000107669.19;ENSG00000107669.19;ENSG00000107669.19;ENSG00000107669.19;…	ENST00000369043.8;ENST00000224652.12;ENST00000689057.1;ENST00000687319.1;ENST00000686786.1;ENST00000684967.1;ENST00000686451.1;ENST00000693276.1;ENST00000687583.1;ENST00000685890.1;ENST00000690773.1;ENST00000540606.7;ENST00000685289.1;ENST00000691573.1;ENST00000692278.1;ENST00000687144.1;ENST00000693395.1;ENST00000690324.1;ENST00000690706.1;ENST00000692255.1;ENST00000684876.1;ENST00000687607.1;EN…
cg09971388_TC11	-0.315353	5.53509e-06	0.000177271	0.446096	0.496991	-0.0508943	chr4	2756040	-	cg09971388_TC11	chr4:2755926-2756562	Island	5UTR;exon_1;exon_1;exon_1	TNIP2;TNIP2;TNIP2;TNIP2	NM_001161527.2;NM_001161527.2;NM_001292016.2;NM_024309.4	exon_1;exon_1;exon_1;5UTR;TSS200;TSS200	TNIP2;TNIP2;TNIP2;TNIP2;ENSG00000168884.15;ENSG00000168884.15	ENST00000510267.5;ENST00000315423.12;ENST00000503235.1;ENST00000510267.5;ENST00000507686.1;ENST00000511352.1
cg09973771_BC21	-1.42039	0.000457317	0.00408587	0.247586	0.402718	-0.155132	chr2	1047718	+	cg09973771_BC21		OpenSea
cg09986774_BC11	-0.84264	1.20627e-14	1.59156e-10	0.118635	0.190385	-0.0717503	chr16	69132443	-	cg09986774_BC11	chr16:69132022-69133005	Island	TSS1500;TSS1500;TSS1500;TSS1500;TSS1500	UTP4;UTP4;CHTF8;DERPC;DERPC	NM_001318391.2_2;NM_032830.3_2;NM_001040146.5;NM_001366604.2;NM_001366605.2	TSS1500;TSS1500;TSS200;TSS200;TSS1500;TSS1500;TSS1500;TSS1500;TSS1500;TSS1500;TSS1500;TSS1500	ENSG00000168802.14;ENSG00000286140.2;ENSG00000141076.18;ENSG00000141076.18;ENSG00000141076.18;ENSG00000141076.18;ENSG00000141076.18;ENSG00000141076.18;ENSG00000141076.18;ENSG00000141076.18;ENSG00000141076.18;ENSG00000141076.18	ENST00000398235.6;ENST00000306585.9;ENST00000562237.5;ENST00000567460.5;ENST00000566227.5;ENST00000314423.12;ENST00000352319.8;ENST00000563094.5;ENST00000569800.5;ENST00000567235.6;ENST00000568448.1;ENST00000567015.5
cg09992948_BC21	-0.683053	1.66686e-06	7.59102e-05	0.107695	0.16616	-0.0584648	chr9	115591718	-	cg09992948_BC21		OpenSea
cg10006828_TC21	-0.573398	0.000826834	0.00625329	0.785039	0.852592	-0.0675534	chr3	101501869	-	cg10006828_TC21		OpenSea
cg10023966_BC21	-0.401396	5.42705e-05	0.000890589	0.608489	0.663074	-0.0545851	chr8	106745711	+	cg10023966_BC21		OpenSea
cg10032728_TC21	-0.227575	0.00747658	0.0309961	0.34728	0.398827	-0.0515467	chr7	112124676	-	cg10032728_TC21		OpenSea
cg10044658_BC21	-0.783873	2.92897e-06	0.000113373	0.834261	0.894477	-0.0602164	chr9	133236702	+	cg10044658_BC21		OpenSea
cg10068852_TC21	-0.192449	6.52796e-06	0.000199444	0.63237	0.683685	-0.0513144	chr2	37472210	-	cg10068852_TC21		OpenSea
cg10077687_TC21	0.597554	5.00969e-09	1.22573e-06	0.774312	0.701874	0.0724378	chr19	52664872	-	cg10077687_TC21		OpenSea
cg10091996_TC21	-0.572587	4.19329e-05	0.000741167	0.513196	0.60926	-0.0960638	chr16	31537319	+	cg10091996_TC21	chr16:31537302-31537863	Island
cg10094191_TC21	-0.474989	0.00122296	0.00830114	0.672712	0.74127	-0.0685584	chr1	160885358	-	cg10094191_TC21		OpenSea	TSS200	ITLN1	NM_017625.3	TSS200	ENSG00000179914.5	ENST00000326245.4
cg10104451_BC21	-1.00997	1.93257e-07	1.6617e-05	0.0732811	0.138045	-0.0647638	chr8	142614645	-	cg10104451_BC21	chr8:142613069-142614805	Island	TSS200	ARC	NM_015193.5	TSS200;TSS1500	ENSG00000198576.4;ENSG00000289411.1	ENST00000356613.4;ENST00000687170.1
cg10109841_TC21	-0.249013	0.000171854	0.00202521	0.415229	0.466366	-0.0511372	chr3	136251116	+	cg10109841_TC21	chr3:136250198-136250723	Shore				TSS200	ENSG00000114054.14	ENST00000462542.5
cg10113760_BC11	-0.621505	0.00118381	0.00811087	0.213979	0.28192	-0.0679413	chr16	86285648	-	cg10113760_BC11	chr16:86286569-86287449	Shore	TSS1500	LINC02135	NR_038438.1	TSS1500	ENSG00000268532.1	ENST00000599486.1
cg10118595_BC21	-0.229363	2.49666e-06	0.000101241	0.660702	0.710708	-0.0500065	chr20	24919158	-	cg10118595_BC21	chr20:24918318-24918545	Shore
cg10120312_BC21	0.362685	1.79867e-08	3.03997e-06	0.545098	0.486163	0.0589349	chr6	134257040	-	cg10120312_BC21		OpenSea				exon_1	RNA5SP218	ENST00000363188.1
cg10121353_BC21	0.310722	4.29578e-05	0.000753947	0.551736	0.491192	0.060544	chr5	126630503	+	cg10121353_BC21		OpenSea	TSS1500	TEX43	NM_207408.3	TSS1500	ENSG00000196900.5	ENST00000357147.4
cg10122733_BC21	-0.342057	3.06844e-07	2.30205e-05	0.723787	0.777294	-0.0535071	chr6	134517312	-	cg10122733_BC21		OpenSea
cg10122865_BC12	-0.759237	6.27587e-08	7.38732e-06	0.121542	0.189977	-0.068435	chr2	63056997	-	cg10122865_BC12	chr2:63053899-63054212;chr2:63055379-63055987;chr2:63056801-63057012;chr2:63058814-63059367	Island	exon_5;3UTR;exon_5;3UTR;exon_5	OTX1;OTX1;OTX1;OTX1;OTX1	NM_001199770.2;NM_001199770.2;NM_014562.4;NM_014562.4;NR_130153.2	exon_5;exon_5;3UTR;3UTR	OTX1;OTX1;OTX1;OTX1	ENST00000366671.7;ENST00000282549.7;ENST00000282549.7;ENST00000366671.7
cg10129391_TC21	-0.256671	3.2914e-06	0.00012301	0.619979	0.683258	-0.063279	chr4	53716658	+	cg10129391_TC21		OpenSea
cg10132179_BC21	-0.21197	4.81715e-05	0.000818432	0.537814	0.593739	-0.0559253	chr6	135703839	-	cg10132179_BC21		OpenSea
cg10138430_TC21	0.348886	1.46819e-06	6.92091e-05	0.524706	0.461	0.0637056	chr13	30740726	-	cg10138430_TC21		OpenSea
cg10142520_BC11	-0.422501	1.10099e-07	1.09975e-05	0.323159	0.390638	-0.0674793	chr11	65577133	-	cg10142520_BC11	chr11:65574149-65575030;chr11:65576034-65576378	Shore				TSS1500;TSS1500	ENSG00000289339.2;ENSG00000173442.13	ENST00000687405.2;ENST00000531106.1
cg10149968_BC21	-0.368479	3.45312e-05	0.000646934	0.425046	0.478016	-0.05297	chr12	120290788	+	cg10149968_BC21		OpenSea	TSS1500;TSS1500	SIRT4;SIRT4	NM_001385735.1;NM_001385733.1
cg10168494_BC21	-0.19257	0.000381329	0.00358662	0.517011	0.569057	-0.0520457	chr3	187917395	+	cg10168494_BC21		OpenSea
cg10169393_TC21	0.616398	2.69815e-08	4.06056e-06	0.708476	0.621264	0.0872119	chr1	12555870	+	cg10169393_TC21		OpenSea
cg10169971_BC11	-0.62463	1.04092e-10	7.85803e-08	0.183226	0.253644	-0.0704177	chr6	83193269	-	cg10169971_BC11	chr6:83192887-83194058	Island	TSS200;TSS200;TSS200;TSS200;TSS200;TSS200;TSS200;TSS200;TSS200;TSS200;TSS200	RWDD2A;RWDD2A;RWDD2A;RWDD2A;RWDD2A;PGM3;PGM3;PGM3;PGM3;PGM3;PGM3	NM_001322335.2;NM_001322339.2;NM_033411.5;NM_001322337.2;NM_001322336.2;NM_001199919.2;NM_001367287.1;NM_015599.3;NM_001367286.1;NM_001199918.2;NR_159812.2	exon_1;exon_1;exon_1;exon_1;exon_1;exon_1;5UTR;5UTR;5UTR;5UTR;5UTR;5UTR;TSS200;TSS200;TSS200;TSS200;TSS200;TSS200;TSS200;TSS200;TSS200;TSS200;TSS200;TSS200;TSS200;TSS200;TSS200;TSS200;TSS200;TSS200;TSS200;TSS200;TSS200;TSS200;TSS200;TSS200;TSS200;TSS200;TSS200;TSS200;TSS200;TSS200;TSS200;TSS200;TSS200;TSS200;TSS200;TSS200;TSS200;TSS200;TSS200;TSS200;TSS200	PGM3;PGM3;PGM3;PGM3;PGM3;PGM3;PGM3;PGM3;PGM3;PGM3;PGM3;PGM3;ENSG00000013375.17;ENSG00000013375.17;ENSG00000013375.17;ENSG00000013375.17;ENSG00000013375.17;ENSG00000013375.17;ENSG00000013375.17;ENSG00000013375.17;ENSG00000013375.17;ENSG00000013375.17;ENSG00000013375.17;ENSG00000013375.17;ENSG00000013375.17;ENSG00000013375.17;ENSG00000013375.17;ENSG00000013375.17;ENSG00000013375.17;ENSG00000013375.…	ENST00000698524.1;ENST00000508748.6;ENST00000698525.1;ENST00000698526.1;ENST00000651425.1;ENST00000651698.2;ENST00000508748.6;ENST00000651425.1;ENST00000651698.2;ENST00000698524.1;ENST00000698525.1;ENST00000698526.1;ENST00000698599.1;ENST00000698600.1;ENST00000698601.1;ENST00000698602.1;ENST00000698603.1;ENST00000504780.6;ENST00000513973.6;ENST00000698604.1;ENST00000698605.1;ENST00000698606.1;ENS…
cg10170117_BC21	-0.251208	5.63148e-05	0.000914848	0.748277	0.799852	-0.0515752	chr6	139905836	+	cg10170117_BC21		OpenSea
cg10170735_TC21	0.327695	1.22676e-07	1.19017e-05	0.659399	0.606068	0.0533313	chr3	101663363	+	cg10170735_TC21		OpenSea				TSS1500	ENSG00000201121.1	ENST00000364251.1
cg10188795_TC21	-0.280982	0.000411583	0.00378724	0.588446	0.658896	-0.0704502	chr10	50398484	-	cg10188795_TC21		OpenSea
cg10191240_TC21	-0.428386	0.000108492	0.00146202	0.197914	0.253546	-0.0556322	chr8	133217858	+	cg10191240_TC21		OpenSea
cg10193586_BC21	0.513299	8.133e-10	3.34088e-07	0.787044	0.72726	0.0597837	chr6	143633746	+	cg10193586_BC21		OpenSea
cg10197181_BC21	0.389722	1.34827e-10	9.58864e-08	0.475147	0.411614	0.0635323	chr1	233951356	+	cg10197181_BC21		OpenSea
cg10199629_TC11	-0.698929	4.27775e-13	1.57374e-09	0.0961821	0.14668	-0.050498	chr6	144286278	+	cg10199629_TC11	chr6:144284790-144287144	Island
cg10204325_BC21	0.343945	1.66029e-06	7.57249e-05	0.74193	0.689095	0.0528348	chr5	31191249	-	cg10204325_BC21	chr5:31193845-31194312	Shelf
cg10208301_BC21	-0.877094	0.00066558	0.00534355	0.716135	0.803147	-0.0870127	chr11	6571515	+	cg10208301_BC21	chr11:6570730-6571553	Island				exon_9	DNHD1	ENST00000525883.5
cg10213875_TC11	0.593409	7.6499e-06	0.000222876	0.818526	0.76058	0.0579466	chr7	48090217	-	cg10213875_TC11	chr7:48088449-48090364	Island	5UTR;exon_3;5UTR;exon_2;5UTR;exon_3;5UTR;exon_2	UPP1;UPP1;UPP1;UPP1;UPP1;UPP1;UPP1;UPP1	NM_001287428.2;NM_001287428.2;NM_001287429.2;NM_001287429.2;NM_001362774.2;NM_001362774.2;NM_003364.4;NM_003364.4	exon_3;exon_3;exon_3;exon_2;exon_2;exon_2;5UTR;5UTR;5UTR;5UTR;5UTR;5UTR	UPP1;UPP1;UPP1;UPP1;UPP1;UPP1;UPP1;UPP1;UPP1;UPP1;UPP1;UPP1	ENST00000432131.5;ENST00000457596.5;ENST00000436673.5;ENST00000395560.7;ENST00000395564.9;ENST00000444999.5;ENST00000395560.7;ENST00000395564.9;ENST00000444999.5;ENST00000457596.5;ENST00000432131.5;ENST00000436673.5
cg10214154_BC21	0.848714	2.4038e-16	1.19121e-11	0.796683	0.690916	0.105767	chr1	197725258	-	cg10214154_BC21		OpenSea
cg10215678_BC21	-0.503351	4.54155e-06	0.00015433	0.385662	0.487343	-0.101681	chr3	152222495	+	cg10215678_BC21		OpenSea
cg10219550_BC21	0.279861	2.60146e-06	0.000104275	0.580207	0.529901	0.0503062	chr6	147405576	-	cg10219550_BC21	chr6:147406946-147407184	Shore				TSS1500;TSS1500	ENSG00000273997.1;ENSG00000220494.4	ENST00000616480.1;ENST00000401504.2
cg10222868_TC21	-0.324568	2.08382e-11	2.56381e-08	0.711879	0.772329	-0.0604497	chr17	29893089	+	cg10222868_TC21		OpenSea
cg10223233_TC21	-0.26574	0.000608074	0.00500874	0.319101	0.369227	-0.0501265	chr10	62613635	-	cg10223233_TC21		OpenSea
cg10229854_TC21	-0.347794	7.51994e-07	4.3231e-05	0.635139	0.690611	-0.0554722	chr6	148495151	-	cg10229854_TC21		OpenSea
cg10249365_TC21	0.409227	2.04129e-11	2.52286e-08	0.595589	0.52569	0.0698991	chr6	150162503	-	cg10249365_TC21		OpenSea
cg10249983_TC21	-0.615053	0.000196936	0.00223318	0.76867	0.832613	-0.063943	chr2	10431983	-	cg10249983_TC21	chr2:10432265-10432626	Shore
cg10250467_TC21	-0.545381	0.000545939	0.0046385	0.687597	0.785224	-0.0976274	chr6	150256699	+	cg10250467_TC21		OpenSea
cg10253951_TC21	-0.419578	5.39882e-05	0.000887319	0.396661	0.475112	-0.0784508	chr13	53010926	-	cg10253951_TC21		OpenSea
cg10279559_BC21	-0.336949	5.70316e-05	0.0009232	0.689209	0.740563	-0.0513547	chr7	6545708	-	cg10279559_BC21		OpenSea
cg10283505_TC21	-0.267502	3.12741e-06	0.00011871	0.747902	0.801317	-0.0534157	chr11	94545746	-	cg10283505_TC21	chr11:94543728-94545747	Island	exon_1;3UTR;exon_5	FUT4;FUT4;PIWIL4-AS1	NM_002033.4;NM_002033.4;NR_135093.1	exon_1;exon_1;exon_5;3UTR;5UTR	PIWIL4;FUT4;PIWIL4-AS1;FUT4;PIWIL4	ENST00000446230.6;ENST00000358752.4;ENST00000536540.5;ENST00000358752.4;ENST00000446230.6
cg10284065_TC21	-0.477455	4.02581e-05	0.000720921	0.732426	0.797823	-0.0653973	chr17	81197330	+	cg10284065_TC21		OpenSea				TSS1500;TSS200	ENSG00000141577.14;ENSG00000262115.1	ENST00000573053.5;ENST00000571085.1
cg10290767_TC11	-0.611824	2.51279e-11	2.89963e-08	0.132262	0.188831	-0.0565693	chr14	23058095	+	cg10290767_TC11	chr14:23057272-23058151	Island	TSS1500;TSS1500	CDH24;CDH24	NM_022478.4;NM_144985.4	TSS1500;TSS1500	ENSG00000139880.21;ENSG00000139880.21	ENST00000397359.7;ENST00000487137.7
cg10296406_BC21	-0.168481	0.0110945	0.0413714	0.422951	0.473876	-0.0509248	chr4	40180620	-	cg10296406_BC21		OpenSea
cg10300729_TC21	0.508291	1.17854e-17	2.08366e-12	0.660202	0.579717	0.0804847	chr10	63524767	-	cg10300729_TC21	chr10:63521110-63522270	Shelf
cg10305928_TC21	-0.306716	1.55868e-06	7.22562e-05	0.668796	0.736653	-0.0678572	chr10	60666461	-	cg10305928_TC21		OpenSea
cg10307548_BC21	-0.251553	1.16712e-09	4.35331e-07	0.544503	0.603343	-0.0588398	chr4	24794208	-	cg10307548_BC21		OpenSea	TSS1500	SOD3	NM_003102.4	TSS1500	ENSG00000109610.6	ENST00000382120.4
cg10318313_TC21	0.53539	2.72949e-11	3.09053e-08	0.683457	0.601213	0.0822442	chr11	2993707	-	cg10318313_TC21	chr11:2991569-2992951	Shore	TSS1500;TSS1500;TSS1500;TSS1500;TSS1500;TSS1500;TSS1500;TSS1500	NAP1L4;NAP1L4;NAP1L4;NAP1L4;NAP1L4;NAP1L4;NAP1L4;NAP1L4	NM_001369375.1_2;NM_001369383.1_2;NM_001369376.1_2;NM_001369381.1_2;NM_001369377.1_2;NM_001369382.1_2;NM_005969.4_2;NM_001369380.1_2	TSS1500;TSS1500;TSS1500;TSS1500;TSS1500;TSS1500;TSS1500;TSS1500;TSS1500;TSS1500;TSS1500	ENSG00000205531.13;ENSG00000205531.13;ENSG00000205531.13;ENSG00000205531.13;ENSG00000205531.13;ENSG00000205531.13;ENSG00000205531.13;ENSG00000205531.13;ENSG00000205531.13;ENSG00000205531.13;ENSG00000205531.13	ENST00000620138.4;ENST00000380542.9;ENST00000526115.5;ENST00000532325.6;ENST00000448187.5;ENST00000399614.6;ENST00000529361.5;ENST00000528968.5;ENST00000526842.5;ENST00000531291.5;ENST00000534372.1
cg10318510_TC11	-0.589761	2.11468e-08	3.40506e-06	0.159329	0.216292	-0.0569628	chr14	29927767	+	cg10318510_TC11	chr14:29927004-29928214	Island	exon_1;5UTR;exon_1;5UTR;TSS1500	PRKD1;PRKD1;PRKD1;PRKD1;PRKD1	NM_001330069.2;NM_001330069.2;NM_002742.3;NM_002742.3;NM_001348390.1	exon_1;5UTR;TSS200;TSS1500	PRKD1;PRKD1;ENSG00000184304.17;ENSG00000287142.1	ENST00000331968.11;ENST00000331968.11;ENST00000415220.6;ENST00000654897.1
cg10321404_TC21	-0.340904	0.00155817	0.00989796	0.61741	0.671485	-0.0540749	chr1	24970297	+	cg10321404_TC21		OpenSea				exon_1	ENSG00000261025	ENST00000568143.1
cg10330187_BC21	-0.939997	0.00254053	0.0140988	0.825103	0.898638	-0.0735346	chr16	88599975	+	cg10330187_BC21		OpenSea
cg10338518_BC22	-0.373402	1.34115e-07	1.27317e-05	0.73392	0.80259	-0.06867	chr4	86973985	-	cg10338518_BC22		OpenSea				exon_3	AFF1	ENST00000511996.5
cg10354244_TC11	-0.397798	3.93311e-10	2.01208e-07	0.304371	0.362753	-0.0583825	chr20	58515034	-	cg10354244_TC11	chr20:58514404-58515181	Island	5UTR;exon_1;exon_1;5UTR;exon_1;TSS1500	APCDD1L;APCDD1L;APCDD1L;APCDD1L;APCDD1L;APCDD1L-DT	NM_001304787.2;NM_001304787.2;NM_153360.3;NM_153360.3;NR_130908.2;NR_034147.1	exon_1;exon_1;5UTR;5UTR;TSS1500;TSS1500;TSS1500;TSS1500;TSS1500;TSS1500;TSS1500;TSS1500;TSS1500	APCDD1L;APCDD1L;APCDD1L;APCDD1L;ENSG00000231290.7;ENSG00000231290.7;ENSG00000231290.7;ENSG00000231290.7;ENSG00000231290.7;ENSG00000231290.7;ENSG00000231290.7;ENSG00000231290.7;ENSG00000231290.7	ENST00000371149.8;ENST00000425773.1;ENST00000371149.8;ENST00000425773.1;ENST00000427140.5;ENST00000445984.5;ENST00000448374.5;ENST00000420279.5;ENST00000701694.1;ENST00000661476.1;ENST00000447767.1;ENST00000427794.1;ENST00000439558.5
cg10360403_BC11	0.632111	6.28578e-06	0.000194112	0.862426	0.796712	0.0657139	chr3	46023224	+	cg10360403_BC11		OpenSea				TSS200	ENSG00000226933.1	ENST00000413087.1
cg10362475_BC21	-0.351612	8.14951e-05	0.00119154	0.366017	0.42454	-0.0585232	chr11	70661720	+	cg10362475_BC21	chr11:70662223-70662512	Shore	exon_1;exon_1	SHANK2;SHANK2	NM_133266.5;NR_110766.2	exon_1;exon_1;exon_1;exon_1;exon_1;exon_1	SHANK2;SHANK2;SHANK2;SHANK2;SHANK2;SHANK2	ENST00000409161.5;ENST00000338508.9;ENST00000412252.6;ENST00000409530.5;ENST00000449116.6;ENST00000690983.1
cg10362800_BC21	-0.220655	0.00143812	0.00933791	0.652517	0.706053	-0.0535365	chr17	62205649	-	cg10362800_BC21		OpenSea
cg10365886_TC11	0.506829	0.0123882	0.0448463	0.736103	0.662197	0.0739066	chr6	32096097	-	cg10365886_TC11	chr6:32095756-32097267	Island	exon_3;exon_3	TNXB;TNXB	NM_001365276.2_8;NM_019105.8_8	exon_3;exon_3;exon_3;exon_2;exon_3;exon_2	TNXB;TNXB;TNXB;TNXB;TNXB;TNXB	ENST00000644971.2;ENST00000647633.1;ENST00000375244.7;ENST00000613214.4;ENST00000479795.1;ENST00000486148.1
cg10367932_BC21	0.480551	1.39969e-08	2.54437e-06	0.834364	0.783539	0.0508245	chr3	96510382	+	cg10367932_BC21		OpenSea
cg10368935_BC21	-0.293878	6.9394e-06	0.000208357	0.733181	0.784509	-0.0513278	chr10	17951387	-	cg10368935_BC21		OpenSea	TSS1500;TSS1500;TSS1500;TSS1500	SLC39A12;SLC39A12;SLC39A12;SLC39A12	NM_001282734.2;NM_152725.4;NM_001282733.2;NM_001145195.2	TSS1500;TSS1500;TSS1500;TSS1500	ENSG00000148482.12;ENSG00000148482.12;ENSG00000148482.12;ENSG00000148482.12	ENST00000539911.5;ENST00000377374.8;ENST00000377371.3;ENST00000377369.7
cg10371414_BC21	-0.28298	0.00120851	0.00822987	0.5398	0.595395	-0.0555953	chr16	79417960	+	cg10371414_BC21		OpenSea
cg10372920_TC11	-0.344664	0.000309235	0.00308387	0.297373	0.350641	-0.0532672	chr17	5897181	-	cg10372920_TC11		OpenSea
cg10374151_TC21	0.331777	1.75798e-05	0.000401192	0.473545	0.420277	0.0532679	chr10	68759287	+	cg10374151_TC21		OpenSea				TSS200	ENSG00000221184.1	ENST00000408257.1
cg10379346_TC21	-0.693768	0.00323421	0.016812	0.663965	0.748721	-0.084756	chr10	121595725	+	cg10379346_TC21	chr10:121597102-121598771	Shore	TSS1500	FGFR2	NM_001144916.2	exon_1;exon_1;exon_1;5UTR;5UTR;5UTR;TSS1500	FGFR2;FGFR2;FGFR2;FGFR2;FGFR2;FGFR2;ENSG00000066468.24	ENST00000351936.11;ENST00000683211.1;ENST00000683035.1;ENST00000351936.11;ENST00000683035.1;ENST00000683211.1;ENST00000683250.1
cg10386082_TC21	-0.343244	0.00339429	0.0174097	0.687563	0.743814	-0.0562514	chr5	158886271	+	cg10386082_TC21		OpenSea
cg10407514_BC21	0.477096	3.34828e-10	1.78953e-07	0.643074	0.567065	0.0760086	chr6	165182238	-	cg10407514_BC21		OpenSea
cg10410485_TC21	-0.309632	0.00365314	0.0183694	0.227279	0.277961	-0.050682	chr20	38094528	+	cg10410485_TC21		OpenSea
cg10414833_BC21	-0.529589	0.000304465	0.00305008	0.139034	0.192868	-0.0538339	chr6	165850442	-	cg10414833_BC21	chr6:165854021-165854299	Shelf
cg10417386_TC21	-0.248932	8.8433e-05	0.00126298	0.601248	0.654702	-0.0534539	chr17	8868750	+	cg10417386_TC21		OpenSea	TSS1500;TSS1500;TSS1500	PIK3R6;PIK3R6;PIK3R6	NM_001290211.1;NM_001010855.4;NR_110865.1	TSS1500;TSS1500;TSS1500	ENSG00000276231.5;ENSG00000276231.5;ENSG00000276231.5	ENST00000619866.5;ENST00000613555.4;ENST00000611951.4
cg10420854_TC21	-0.529977	0.00225303	0.0129312	0.312719	0.39549	-0.0827707	chr6	41239659	+	cg10420854_TC21		OpenSea				TSS200	ENSG00000212176.1	ENST00000390874.1
cg10422845_BC21	-0.323293	7.42208e-05	0.00111375	0.630548	0.691847	-0.0612994	chr20	5688958	-	cg10422845_BC21		OpenSea
cg10423607_TC21	-0.421764	2.30792e-06	9.57444e-05	0.200611	0.262061	-0.0614497	chr8	67506245	-	cg10423607_TC21		OpenSea
cg10426076_TC21	-0.299906	6.51172e-05	0.00101518	0.753144	0.814784	-0.0616401	chr11	57390809	-	cg10426076_TC21		OpenSea	TSS200;TSS200;TSS200;TSS200	PRG2;PRG2;PRG2;PRG2	NM_001302927.2;NM_002728.6;NM_001243245.3;NM_001302926.2	TSS200;TSS200;TSS200;TSS200	ENSG00000186652.10;ENSG00000186652.10;ENSG00000186652.10;ENSG00000186652.10	ENST00000311862.10;ENST00000533605.5;ENST00000525955.1;ENST00000530105.1
cg10432654_BC21	-0.452168	2.65221e-06	0.000105649	0.600818	0.679914	-0.0790966	chr7	2811205	-	cg10432654_BC21		OpenSea
cg10437159_TC21	0.46426	3.70369e-05	0.000680155	0.595467	0.523297	0.0721701	chr6	167310608	-	cg10437159_TC21		OpenSea
cg10439737_TC21	-0.358396	0.000556218	0.00470079	0.330006	0.385607	-0.0556008	chr21	44657798	+	cg10439737_TC21		OpenSea	TSS200	KRTAP12-3	NM_198697.2	TSS200	ENSG00000205439.10	ENST00000397907.1
cg10447678_TC11	-0.413528	2.77308e-05	0.000553551	0.22841	0.289188	-0.0607778	chr2	230225622	+	cg10447678_TC11		OpenSea	5UTR;exon_1;5UTR;exon_1;5UTR;exon_1;5UTR;exon_1;5UTR;exon_1;TSS200;TSS200;TSS200;TSS200;TSS200	SP110;SP110;SP110;SP110;SP110;SP110;SP110;SP110;SP110;SP110;SP140;SP140;SP140;SP140;SP140	NM_001185015.2;NM_001185015.2;NM_001378442.1;NM_001378442.1;NM_001378444.1;NM_001378444.1;NM_001378445.1;NM_001378445.1;NM_001378446.1;NM_001378446.1;NM_001005176.3;NM_001278453.2;NM_001278452.2;NM_001278451.2;NM_007237.5	exon_1;5UTR;TSS200;TSS200;TSS200;TSS200;TSS200;TSS200;TSS200	SP110;SP110;ENSG00000079263.19;ENSG00000079263.19;ENSG00000079263.19;ENSG00000079263.19;ENSG00000079263.19;ENSG00000079263.19;ENSG00000079263.19	ENST00000540870.5;ENST00000540870.5;ENST00000420434.7;ENST00000392045.8;ENST00000417495.7;ENST00000343805.10;ENST00000543928.5;ENST00000373645.3;ENST00000473711.1
cg10465805_TC21	-0.475282	5.99851e-11	5.26583e-08	0.546069	0.637663	-0.0915946	chr8	133899642	-	cg10465805_TC21		OpenSea
cg10470429_TC21	-0.272298	8.99025e-05	0.00127833	0.746881	0.802858	-0.0559766	chr9	77164118	+	cg10470429_TC21		OpenSea
cg10472651_BC21	-0.279051	1.01819e-05	0.000272291	0.567034	0.628778	-0.0617443	chr16	66521956	+	cg10472651_BC21		OpenSea
cg10473311_TC21	-0.762585	1.03772e-05	0.000276	0.793384	0.863364	-0.06998	chr7	158253666	-	cg10473311_TC21		OpenSea
cg10482632_BC21	-0.409143	0.00322172	0.0167631	0.19189	0.258929	-0.0670393	chr1	201507478	+	cg10482632_BC21	chr1:201506757-201507388	Shore	TSS1500;TSS1500;TSS1500	CSRP1;CSRP1;CSRP1	NM_001193571.2;NM_004078.3;NM_001193570.2	TSS1500;TSS1500;TSS1500;TSS1500;TSS1500;TSS1500;TSS1500;TSS1500;TSS1500;TSS1500;TSS1500;TSS1500;TSS1500	ENSG00000159176.14;ENSG00000159176.14;ENSG00000159176.14;ENSG00000159176.14;ENSG00000159176.14;ENSG00000159176.14;ENSG00000159176.14;ENSG00000159176.14;ENSG00000159176.14;ENSG00000159176.14;ENSG00000159176.14;ENSG00000159176.14;ENSG00000159176.14	ENST00000340006.7;ENST00000526256.5;ENST00000533432.5;ENST00000530120.5;ENST00000526317.5;ENST00000526723.5;ENST00000524951.5;ENST00000458271.6;ENST00000527573.5;ENST00000529975.5;ENST00000533188.1;ENST00000471596.1;ENST00000481851.1
cg10482632_BC22	-0.488738	0.000571607	0.00479262	0.187845	0.26406	-0.0762153	chr1	201507478	+	cg10482632_BC22	chr1:201506757-201507388	Shore	TSS1500;TSS1500;TSS1500	CSRP1;CSRP1;CSRP1	NM_001193571.2;NM_004078.3;NM_001193570.2	TSS1500;TSS1500;TSS1500;TSS1500;TSS1500;TSS1500;TSS1500;TSS1500;TSS1500;TSS1500;TSS1500;TSS1500;TSS1500	ENSG00000159176.14;ENSG00000159176.14;ENSG00000159176.14;ENSG00000159176.14;ENSG00000159176.14;ENSG00000159176.14;ENSG00000159176.14;ENSG00000159176.14;ENSG00000159176.14;ENSG00000159176.14;ENSG00000159176.14;ENSG00000159176.14;ENSG00000159176.14	ENST00000340006.7;ENST00000526256.5;ENST00000533432.5;ENST00000530120.5;ENST00000526317.5;ENST00000526723.5;ENST00000524951.5;ENST00000458271.6;ENST00000527573.5;ENST00000529975.5;ENST00000533188.1;ENST00000471596.1;ENST00000481851.1
cg10485466_BC11	-0.675071	1.77244e-08	3.00564e-06	0.149115	0.219262	-0.0701471	chr15	90234118	+	cg10485466_BC11	chr15:90233467-90234404	Island	exon_1;TSS200;TSS200;TSS200;TSS200	CIB1;GDPGP1;GDPGP1;CIB1;CIB1	NR_102427.1;NM_001013657.3;NM_001322811.2;NM_001277764.2;NM_006384.4	TSS200;TSS1500;TSS200;TSS1500;TSS200;TSS200;TSS200;TSS1500;TSS1500;TSS200;TSS200;TSS200;TSS200;TSS200;TSS200	ENSG00000185043.13;ENSG00000185043.13;ENSG00000185043.13;ENSG00000185043.13;ENSG00000185043.13;ENSG00000185043.13;ENSG00000185043.13;ENSG00000185043.13;ENSG00000185043.13;ENSG00000185043.13;ENSG00000183208.13;ENSG00000183208.13;ENSG00000183208.13;ENSG00000284626.1;ENSG00000284626.1	ENST00000328649.11;ENST00000695870.1;ENST00000612800.1;ENST00000695872.1;ENST00000650306.1;ENST00000695873.1;ENST00000695874.1;ENST00000695875.1;ENST00000695876.1;ENST00000695877.1;ENST00000559204.6;ENST00000329600.8;ENST00000558291.2;ENST00000641199.1;ENST00000641334.1
cg10485675_BC11	-0.35455	0.000583905	0.00486519	0.252399	0.307332	-0.0549325	chr6	170222843	+	cg10485675_BC11	chr6:170214542-170220892	Shore
cg10491410_BC11	-0.933735	4.03234e-06	0.000142004	0.121517	0.205921	-0.0844042	chr4	1113699	+	cg10491410_BC11	chr4:1112901-1113940;chr4:1112581-1112782	Island	exon_1;TSS200;TSS200;TSS200;TSS200;TSS200;TSS200;TSS200;TSS200;TSS200;TSS200;TSS200;TSS200;TSS200;TSS200	LOC105374344;RNF212;RNF212;RNF212;RNF212;RNF212;RNF212;RNF212;RNF212;RNF212;RNF212;RNF212;RNF212;RNF212;RNF212	NR_134676.1;NM_001193318.3;NM_001131034.4;NM_194439.5;NM_001366919.1;NM_001366918.1;NR_159501.1;NR_159498.1;NR_159502.1;NR_159497.1;NR_159500.1;NR_159505.1;NR_159503.1;NR_159504.1;NR_159499.1	exon_1;TSS200;TSS200;TSS200;TSS200;TSS200;TSS200;TSS200;TSS200;TSS200;TSS200	ENSG00000251652;ENSG00000178222.14;ENSG00000178222.14;ENSG00000178222.14;ENSG00000178222.14;ENSG00000178222.14;ENSG00000178222.14;ENSG00000178222.14;ENSG00000178222.14;ENSG00000178222.14;ENSG00000178222.14	ENST00000504969.1;ENST00000698262.1;ENST00000506730.5;ENST00000382968.9;ENST00000433731.7;ENST00000511620.5;ENST00000508428.5;ENST00000510715.5;ENST00000333673.5;ENST00000454487.6;ENST00000505730.1
cg10493843_BC21	-0.195545	3.03596e-05	0.000590311	0.676652	0.727483	-0.0508317	chr20	2087193	-	cg10493843_BC21		OpenSea
cg10513595_TC21	-0.304763	4.20167e-05	0.000742218	0.268026	0.318362	-0.0503358	chr5	90015656	-	cg10513595_TC21		OpenSea
cg10517650_BC21	-0.508195	0.000486768	0.00426948	0.467329	0.543222	-0.0758926	chr3	113516168	-	cg10517650_BC21	chr3:113514816-113515247	Shore	TSS1500;TSS1500;TSS1500;TSS1500;TSS1500	SPICE1;SPICE1;SPICE1;SPICE1;SPICE1	NM_001387939.1;NM_001331079.2;NM_144718.4;NM_001331078.2;NR_170870.1	TSS1500;TSS1500;TSS1500;TSS1500;TSS1500;TSS1500	ENSG00000285943.1;ENSG00000163611.11;ENSG00000163611.11;ENSG00000163611.11;ENSG00000163611.11;ENSG00000163611.11	ENST00000649772.1;ENST00000295872.8;ENST00000495812.5;ENST00000480527.1;ENST00000460832.1;ENST00000496859.1
cg10524576_BC21	-0.234453	0.000193158	0.00220286	0.552659	0.614335	-0.0616757	chr12	62928864	-	cg10524576_BC21		OpenSea
cg10529037_TC21	-0.575576	0.0081841	0.0331236	0.558594	0.63326	-0.0746654	chr7	1203949	-	cg10529037_TC21		OpenSea
cg10529037_TC22	-0.498708	0.00884	0.0350297	0.54995	0.619495	-0.0695451	chr7	1203949	-	cg10529037_TC22		OpenSea
cg10536076_BC11	-0.896425	3.23619e-11	3.48028e-08	0.0917364	0.15688	-0.0651436	chr5	83722102	+	cg10536076_BC11	chr5:83722075-83722539	Island	TSS1500	HAPLN1	NM_001884.4	TSS1500;TSS1500	ENSG00000145681.11;ENSG00000145681.11	ENST00000274341.9;ENST00000515590.1
cg10547229_BC21	0.471142	2.35906e-09	7.19851e-07	0.73002	0.662377	0.0676434	chr1	216961813	-	cg10547229_BC21		OpenSea
cg10551427_BC21	-0.602341	2.14601e-08	3.44484e-06	0.122186	0.176092	-0.0539052	chr18	919567	+	cg10551427_BC21		OpenSea
cg10557578_TC21	-0.218149	2.09151e-06	8.92409e-05	0.726732	0.778537	-0.0518049	chr8	37900935	+	cg10557578_TC21	chr8:37898936-37899821	Shore	TSS1500;TSS1500	RAB11FIP1;RAB11FIP1	NM_001002814.3;NM_025151.5	TSS1500;TSS1500;TSS1500	ENSG00000156675.16;ENSG00000156675.16;ENSG00000156675.16	ENST00000287263.8;ENST00000330843.9;ENST00000522727.5
cg10562616_BC21	0.312235	7.24781e-05	0.00109551	0.676499	0.622791	0.0537074	chr7	2333333	-	cg10562616_BC21		OpenSea
cg10562732_BC21	0.389325	0.00039045	0.00364814	0.821139	0.769021	0.0521184	chr3	105387873	+	cg10562732_BC21		OpenSea
cg10566978_TC21	-0.250504	1.21196e-05	0.000307973	0.700006	0.759133	-0.0591269	chr11	34433097	-	cg10566978_TC21		OpenSea
cg10567463_TC21	-0.215117	0.00167018	0.0104025	0.412726	0.465299	-0.0525728	chr5	40490545	-	cg10567463_TC21		OpenSea				TSS200	ENSG00000285616.1	ENST00000648975.1
cg10571397_TC21	0.603143	2.93573e-11	3.2359e-08	0.797208	0.721547	0.0756603	chr5	113492656	-	cg10571397_TC21		OpenSea				TSS1500	ENSG00000251741.1	ENST00000515932.1
cg10576878_BC21	0.368795	1.11504e-08	2.16669e-06	0.70179	0.647987	0.0538026	chr1	45580238	+	cg10576878_BC21	chr1:45583918-45584910	Shelf
cg10582639_TC11	-0.696313	3.06271e-10	1.70647e-07	0.126228	0.187315	-0.0610876	chr11	121656131	+	cg10582639_TC11		OpenSea
cg10594544_BC21	-0.276678	4.29659e-05	0.000754012	0.757571	0.807665	-0.050094	chr18	11925190	+	cg10594544_BC21		OpenSea
cg10596483_TC21	-1.55572	0.00372228	0.018617	0.185206	0.324237	-0.139031	chr8	142670378	+	cg10596483_TC21	chr8:142669341-142670424	Island	exon_1;TSS1500;TSS1500;TSS1500	PSCA;JRK;JRK;JRK	NR_033343.2;NM_003724.4;NM_001077527.3;NM_001279352.2	exon_1;exon_1;TSS1500;TSS1500;TSS1500;TSS1500	PSCA;PSCA;ENSG00000234616.9;ENSG00000234616.9;ENSG00000234616.9;ENSG00000234616.9	ENST00000505305.1;ENST00000510969.1;ENST00000612905.2;ENST00000615982.4;ENST00000571961.7;ENST00000503272.1
cg10600889_TC21	-0.324245	0.0134999	0.0477622	0.379421	0.440113	-0.0606916	chr17	38967514	-	cg10600889_TC21		OpenSea	TSS200	FBXO47	NM_001008777.3	TSS200	ENSG00000204952.3	ENST00000378079.3
cg10633873_BC21	0.273419	2.58931e-05	0.000527324	0.647062	0.59686	0.0502024	chr17	61755521	+	cg10633873_BC21		OpenSea
cg10636246_BC21	-0.2225	0.000130469	0.00166695	0.424944	0.483935	-0.0589915	chr1	159077183	-	cg10636246_BC21		OpenSea	TSS1500;TSS1500	AIM2;AIM2	NM_004833.3;NM_001348247.2	TSS1500	ENSG00000163568.16	ENST00000368130.9
cg10656869_BC21	-0.370741	2.31583e-05	0.000487154	0.698613	0.751772	-0.0531596	chr4	149835392	+	cg10656869_BC21		OpenSea
cg10667895_BC21	-0.203107	1.02899e-05	0.000274342	0.699063	0.749551	-0.0504885	chr2	101961414	-	cg10667895_BC21		OpenSea				TSS200;TSS1500;TSS1500;TSS1500;TSS1500;TSS1500	ENSG00000289167.1;ENSG00000281162.4;ENSG00000281162.4;ENSG00000281162.4;ENSG00000281162.4;ENSG00000281162.4	ENST00000692650.1;ENST00000627273.3;ENST00000627215.1;ENST00000702898.1;ENST00000702641.1;ENST00000702456.1
cg10668325_TC21	0.440084	0.000116171	0.00153577	0.734522	0.670759	0.0637626	chr15	89895004	-	cg10668325_TC21	chr15:89893793-89894362	Shore	TSS1500;TSS1500;TSS1500	AP3S2;AP3S2;AP3S2	NM_005829.5;NR_023361.2;NR_037582.2	TSS1500;TSS1500;TSS1500;TSS1500;TSS1500;TSS1500;TSS1500;TSS1500;TSS1500;TSS1500	ENSG00000157823.17;ENSG00000157823.17;ENSG00000157823.17;ENSG00000157823.17;ENSG00000157823.17;ENSG00000157823.17;ENSG00000157823.17;ENSG00000157823.17;ENSG00000157823.17;ENSG00000157823.17	ENST00000336418.9;ENST00000423566.6;ENST00000558011.5;ENST00000560940.5;ENST00000557999.5;ENST00000558806.5;ENST00000558999.5;ENST00000560184.5;ENST00000560251.1;ENST00000617003.1
cg10669142_BC21	-0.212302	0.00014058	0.00175641	0.569281	0.624555	-0.0552732	chr3	150956612	+	cg10669142_BC21		OpenSea
cg10682798_BC21	0.323418	2.24909e-06	9.40267e-05	0.555272	0.503098	0.0521744	chr7	11623333	-	cg10682798_BC21		OpenSea
cg10688481_BC21	0.217162	0.00200023	0.0118603	0.65068	0.595609	0.0550711	chr19	51354975	-	cg10688481_BC21		OpenSea	TSS200	ETFB	NM_001014763.1	exon_1;5UTR	ETFB;ETFB	ENST00000354232.8;ENST00000354232.8
cg10689794_BC21	-0.324377	0.00124954	0.00843207	0.588569	0.644361	-0.0557924	chr7	12719626	-	cg10689794_BC21		OpenSea
cg10703251_BC21	-1.04965	0.00345813	0.0176461	0.780904	0.845496	-0.0645921	chr7	14747774	+	cg10703251_BC21		OpenSea
cg10717312_TC11	-0.380045	0.00336069	0.0172839	0.485503	0.53738	-0.0518768	chr2	241036827	-	cg10717312_TC11	chr2:241035489-241036901	Island	exon_5	SNED1	NM_001080437.3	exon_5;exon_5;exon_5;exon_2;TSS1500;TSS1500	SNED1;SNED1;SNED1;SNED1;ENSG00000162804.14;ENSG00000162804.14	ENST00000310397.13;ENST00000401884.5;ENST00000405547.7;ENST00000493358.1;ENST00000401644.6;ENST00000431690.5
cg10718056_TC21	-0.219976	9.35902e-05	0.00131556	0.73292	0.787501	-0.0545812	chr6	28916822	-	cg10718056_TC21		OpenSea
cg10718858_BC21	-0.205182	0.00162391	0.010197	0.655594	0.706907	-0.0513136	chr7	17009508	+	cg10718858_BC21		OpenSea
cg10723005_BC21	-0.383757	0.0025645	0.0141941	0.356208	0.424232	-0.0680245	chr7	17674505	+	cg10723005_BC21		OpenSea
cg10723053_TC21	-0.206188	5.32471e-05	0.000878328	0.562052	0.614901	-0.0528488	chr7	17680306	+	cg10723053_TC21		OpenSea
cg10724969_TC21	-0.151677	0.0112076	0.0416808	0.610731	0.661024	-0.0502924	chr3	33664476	+	cg10724969_TC21		OpenSea
cg10725937_BC21	-0.270297	3.95802e-05	0.000712373	0.748814	0.803366	-0.0545514	chr6	41163240	+	cg10725937_BC21		OpenSea	TSS200;TSS200	TREM2;TREM2	NM_018965.4;NM_001271821.2	TSS200;TSS200;TSS200	ENSG00000095970.17;ENSG00000095970.17;ENSG00000095970.17	ENST00000373122.8;ENST00000338469.3;ENST00000373113.8
cg10727307_BC21	-0.300028	0.00659743	0.0282802	0.336384	0.388485	-0.0521015	chr7	18296145	+	cg10727307_BC21		OpenSea
cg10735689_BC21	-0.334827	0.000459376	0.00409818	0.574298	0.635357	-0.0610594	chr18	23452613	-	cg10735689_BC21	chr18:23453107-23453654	Shore	TSS1500;TSS1500;TSS1500	RIOK3;RIOK3;RIOK3	NM_001348193.2;NM_003831.5;NR_145477.2	TSS1500;TSS1500;TSS1500;TSS1500;TSS1500;TSS1500	ENSG00000101782.15;ENSG00000101782.15;ENSG00000101782.15;ENSG00000101782.15;ENSG00000101782.15;ENSG00000101782.15	ENST00000584960.1;ENST00000581585.5;ENST00000339486.8;ENST00000584052.5;ENST00000581302.5;ENST00000577501.5
cg10742957_TC11	-0.423196	1.0076e-06	5.31233e-05	0.372261	0.439994	-0.0677332	chr19	38976076	-	cg10742957_TC11	chr19:38975206-38976003	Shore	TSS1500;TSS1500	FBXO17;FBXO17	NM_024907.7_2;NR_104026.2_2	TSS1500;TSS1500	ENSG00000269190.6;ENSG00000269190.6	ENST00000292852.9;ENST00000596025.5
cg10757159_TC21	-0.450004	4.90713e-07	3.19323e-05	0.23335	0.287682	-0.0543319	chr9	28774958	+	cg10757159_TC21		OpenSea
cg10784987_TC21	0.325958	1.00464e-05	0.00026963	0.495872	0.440168	0.0557044	chr21	22209711	+	cg10784987_TC21		OpenSea				TSS1500;TSS1500;TSS1500	ENSG00000226043.2;ENSG00000226043.2;ENSG00000226043.2	ENST00000654607.1;ENST00000667099.1;ENST00000444130.1
cg10787197_TC21	-0.245809	7.9064e-08	8.67047e-06	0.698579	0.751548	-0.0529686	chr6	11779708	-	cg10787197_TC21		OpenSea	TSS1500;TSS1500	ADTRP;ADTRP	NM_001143948.2;NM_032744.4	TSS200;TSS1500;TSS1500;TSS1500	ENSG00000111863.13;ENSG00000111863.13;ENSG00000111863.13;ENSG00000111863.13	ENST00000506810.1;ENST00000414691.8;ENST00000229583.9;ENST00000485323.2
cg10797627_BC21	0.371401	0.000213989	0.00237009	0.416733	0.355194	0.0615384	chr1	185364301	-	cg10797627_BC21		OpenSea
cg10797682_BC21	0.437583	0.000518603	0.00446814	0.784772	0.724112	0.0606598	chr12	97452453	+	cg10797682_BC21		OpenSea
cg10800620_TC21	0.255933	0.00147656	0.0095203	0.343297	0.28947	0.053827	chr2	195534102	-	cg10800620_TC21		OpenSea
cg10806175_BC21	0.476163	0.00926967	0.0362621	0.403803	0.353472	0.0503312	chr4	83020319	-	cg10806175_BC21		OpenSea
cg10808022_BC21	-0.371663	8.66105e-07	4.77211e-05	0.574382	0.627936	-0.053554	chr15	90174770	+	cg10808022_BC21		OpenSea
cg10810286_BC21	0.356775	5.97747e-09	1.38763e-06	0.65008	0.594994	0.0550867	chr12	108774608	+	cg10810286_BC21		OpenSea
cg10815461_BC21	-0.287561	6.0615e-05	0.000964014	0.338358	0.394606	-0.0562481	chr7	28292970	+	cg10815461_BC21		OpenSea
cg10827434_TC11	-0.457113	3.85166e-09	1.0179e-06	0.379166	0.452815	-0.0736491	chr1	84479293	+	cg10827434_TC11	chr1:84479249-84479667	Island	exon_1	RPF1	NM_025065.7	exon_1;exon_1	RPF1;RPF1	ENST00000370656.5;ENST00000370654.6
cg10840412_BC11	-0.379198	4.46841e-07	2.99113e-05	0.289827	0.351535	-0.0617086	chr1	235650124	-	cg10840412_BC11	chr1:235648541-235650766;chr1:235650980-235651188	Island	TSS1500	GNG4	NM_001098722.2_2	TSS1500	ENSG00000168243.11	ENST00000391854.7
cg10843310_TC21	-0.43535	7.66797e-06	0.00022316	0.73923	0.790626	-0.0513965	chr4	151436268	+	cg10843310_TC21		OpenSea				TSS200	ENSG00000164142.16	ENST00000513962.5
cg10847607_BC21	-0.456844	0.0047174	0.0221415	0.666382	0.72315	-0.0567679	chr9	91212105	-	cg10847607_BC21		OpenSea
cg10853046_BC21	-0.207603	0.000189228	0.00217001	0.524565	0.577972	-0.0534063	chr1	55244541	-	cg10853046_BC21		OpenSea
cg10856032_TC21	-0.152831	0.00250201	0.0139483	0.623384	0.675346	-0.0519619	chr1	183364197	-	cg10856032_TC21		OpenSea
cg10859588_BC21	-0.238356	0.000436491	0.00395056	0.672195	0.728089	-0.0558933	chr7	33050082	-	cg10859588_BC21		OpenSea
cg10862468_BC21	0.760652	0.0127719	0.0458598	0.354803	0.241205	0.113598	chr10	133528714	-	cg10862468_BC21	chr10:133527751-133529057	Island				TSS1500	ENSG00000278518.1	ENST00000622716.1
cg10877894_BC21	-0.351919	0.000994308	0.00714412	0.254233	0.306206	-0.0519733	chr14	21641531	+	cg10877894_BC21		OpenSea				TSS1500	ENSG00000256553.1	ENST00000390423.2
cg10884544_BC21	-0.261294	0.00714188	0.0299578	0.668053	0.72026	-0.0522063	chr12	103909008	+	cg10884544_BC21		OpenSea
cg10900879_TC22	-0.236809	0.00347422	0.0177052	0.62335	0.691286	-0.0679358	chr7	38243553	-	cg10900879_TC22		OpenSea
cg10905376_TC11	-0.706493	3.19507e-12	6.52297e-09	0.0988357	0.153762	-0.054926	chr10	77926674	+	cg10905376_TC11	chr10:77925961-77927292	Island	exon_1;5UTR;TSS200	DLG5;DLG5;DLG5-AS1	NM_004747.4_2;NM_004747.4_2;NR_024585.1_2	exon_1;5UTR;TSS1500;TSS1500	DLG5;DLG5;ENSG00000233871.2;ENSG00000233871.2	ENST00000372391.7;ENST00000372391.7;ENST00000449852.1;ENST00000632919.1
cg10906428_TC21	0.452065	3.02991e-09	8.63047e-07	0.773269	0.71434	0.0589287	chr2	46625217	-	cg10906428_TC21		OpenSea	exon_5;3UTR	CRIPT;CRIPT	NM_014171.6;NM_014171.6	exon_5;3UTR	CRIPT;CRIPT	ENST00000238892.4;ENST00000238892.4
cg10909939_TC21	-0.412493	0.00032754	0.003216	0.530137	0.60971	-0.0795733	chr1	227887982	+	cg10909939_TC21	chr1:227887676-227888049	Island
cg10914523_TC21	-0.193266	1.67952e-05	0.00038841	0.532592	0.584011	-0.0514198	chr15	52100965	+	cg10914523_TC21		OpenSea				TSS1500	ENSG00000259712.1	ENST00000558607.1
cg10923662_TC11	0.600748	0.00134528	0.00889735	0.274264	0.208974	0.0652898	chr6	32096481	-	cg10923662_TC11	chr6:32095756-32097267	Island	exon_3;exon_3	TNXB;TNXB	NM_001365276.2_8;NM_019105.8_8	exon_3;exon_3;exon_3;exon_2;exon_3;exon_2	TNXB;TNXB;TNXB;TNXB;TNXB;TNXB	ENST00000644971.2;ENST00000647633.1;ENST00000375244.7;ENST00000613214.4;ENST00000479795.1;ENST00000486148.1
cg10924731_TC21	-0.250924	2.01234e-05	0.000441385	0.638501	0.698807	-0.0603058	chr16	19513981	-	cg10924731_TC21		OpenSea
cg10926160_TC21	-0.488009	1.2239e-09	4.49318e-07	0.793099	0.851665	-0.0585666	chr7	41337230	-	cg10926160_TC21		OpenSea
cg10929690_BC21	-0.398168	0.00947398	0.0368464	0.703983	0.75422	-0.050237	chr18	79616689	+	cg10929690_BC21	chr18:79616688-79617995	Island
cg10940369_BC21	-0.506446	4.95973e-09	1.21586e-06	0.627711	0.713572	-0.0858615	chr9	68547147	+	cg10940369_BC21		OpenSea	TSS1500	LINC01506	NR_109769.1	TSS1500;TSS1500;TSS1500;TSS1500;TSS1500;TSS1500;TSS1500;TSS1500	ENSG00000234506.7;ENSG00000234506.7;ENSG00000234506.7;ENSG00000234506.7;ENSG00000234506.7;ENSG00000234506.7;ENSG00000234506.7;ENSG00000234506.7	ENST00000446290.3;ENST00000685894.2;ENST00000687163.1;ENST00000432148.5;ENST00000688347.1;ENST00000684833.1;ENST00000688757.1;ENST00000702438.1
cg10941916_BC21	-0.313704	3.74509e-06	0.00013466	0.626326	0.68819	-0.0618645	chr8	19758230	-	cg10941916_BC21	chr8:19756620-19757796	Shore	TSS1500;TSS1500;TSS1500;TSS1500;TSS1500;TSS1500;TSS1500;TSS1500;TSS1500;TSS1500;TSS1500;TSS1500;TSS1500;TSS1500;TSS1500;TSS1500	CSGALNACT1;CSGALNACT1;CSGALNACT1;CSGALNACT1;CSGALNACT1;CSGALNACT1;CSGALNACT1;CSGALNACT1;CSGALNACT1;CSGALNACT1;CSGALNACT1;CSGALNACT1;CSGALNACT1;CSGALNACT1;CSGALNACT1;CSGALNACT1	NM_001354488.2;NM_001354484.2;NM_001354485.2;NM_001354489.2;NM_001354487.2;NM_001354483.2;NM_001354490.2;NR_148899.2;NR_148900.2;NM_001354475.2;NM_001354480.2;NM_001354477.2;NM_001354481.2;NM_001354476.2;NR_148897.2;NR_148898.2	TSS1500;TSS1500;TSS1500;TSS1500;TSS1500;TSS1500;TSS1500;TSS1500;TSS1500;TSS1500	ENSG00000147408.16;ENSG00000147408.16;ENSG00000147408.16;ENSG00000147408.16;ENSG00000147408.16;ENSG00000147408.16;ENSG00000147408.16;ENSG00000147408.16;ENSG00000147408.16;ENSG00000147408.16	ENST00000692225.2;ENST00000695895.1;ENST00000524213.5;ENST00000522573.5;ENST00000695896.1;ENST00000695897.1;ENST00000695898.1;ENST00000695900.1;ENST00000523262.5;ENST00000517494.1
cg10944510_BC21	0.319129	4.58736e-07	3.04447e-05	0.744632	0.686908	0.0577244	chr7	43595133	-	cg10944510_BC21		OpenSea
cg10944952_BC21	0.378468	9.52791e-05	0.00133251	0.761632	0.707621	0.0540117	chr9	89332340	+	cg10944952_BC21		OpenSea				TSS1500;TSS1500	ENSG00000187742.15;ENSG00000187742.15	ENST00000440898.1;ENST00000477484.1
cg10950593_TC22	-0.321271	1.34335e-09	4.8039e-07	0.759163	0.811884	-0.0527205	chr7	6173144	-	cg10950593_TC22	chr7:6170299-6171087	Shelf	exon_6;5UTR;TSS1500	CYTH3;CYTH3;CYTH3	NM_001367580.1;NM_001367580.1;NM_001367582.1	TSS1500;TSS1500;TSS1500;TSS200;TSS200	ENSG00000008256.16;ENSG00000008256.16;ENSG00000008256.16;ENSG00000008256.16;ENSG00000008256.16	ENST00000461891.5;ENST00000488964.5;ENST00000466543.1;ENST00000491641.5;ENST00000481329.1
cg10951380_BC21	-0.218145	7.8059e-06	0.000225887	0.675624	0.726089	-0.0504656	chr1	158060188	-	cg10951380_BC21		OpenSea
cg10953003_TC21	-0.80823	4.88518e-10	2.31928e-07	0.539075	0.669976	-0.130901	chr1	23868979	-	cg10953003_TC21	chr1:23867764-23868500	Shore	TSS1500	FUCA1	NM_000147.5	TSS1500	ENSG00000179163.12	ENST00000374479.4
cg10955144_BC21	-0.373073	0.000383309	0.0035996	0.581499	0.636869	-0.0553699	chr4	89869354	+	cg10955144_BC21		OpenSea
cg10962762_TC11	-0.324536	0.0110434	0.0412366	0.49468	0.562006	-0.0673266	chr1	227888048	+	cg10962762_TC11	chr1:227887676-227888049	Island
cg10966181_BC21	-0.306566	0.000608268	0.00500987	0.6321	0.696042	-0.063942	chr13	50927980	+	cg10966181_BC21		OpenSea				TSS1500	ENSG00000136104.21	ENST00000495244.7
cg10969241_TC21	-0.303666	0.00418554	0.020285	0.649818	0.70035	-0.0505325	chr10	130191270	-	cg10969241_TC21	chr10:130189947-130191068	Shore
cg10973068_BC11	-0.497341	4.95117e-06	0.000163877	0.205364	0.2667	-0.0613363	chr22	24270850	+	cg10973068_BC11	chr22:24270612-24271507	Island	5UTR;exon_1;5UTR;exon_1;5UTR;exon_1;exon_1	SPECC1L;SPECC1L;SPECC1L;SPECC1L;SPECC1L;SPECC1L;SPECC1L-ADORA2A	NM_001145468.4;NM_001145468.4;NM_001254732.3;NM_001254732.3;NM_015330.6;NM_015330.6;NR_103546.1	exon_1;exon_1;exon_1;exon_1;5UTR;5UTR;5UTR;5UTR;TSS1500;TSS200;TSS200;TSS200	SPECC1L;SPECC1L;SPECC1L;SPECC1L;SPECC1L;SPECC1L;SPECC1L;SPECC1L;ENSG00000215464.4;ENSG00000100014.20;ENSG00000100014.20;ENSG00000258555.6	ENST00000437398.5;ENST00000421374.5;ENST00000314328.14;ENST00000651059.1;ENST00000314328.14;ENST00000437398.5;ENST00000651059.1;ENST00000421374.5;ENST00000396982.3;ENST00000416735.5;ENST00000541492.1;ENST00000358654.2
cg10975001_TC11	-0.237691	2.70455e-07	2.10468e-05	0.506994	0.55835	-0.0513559	chr1	33161554	+	cg10975001_TC11	chr1:33159658-33159926	Shore				TSS1500	ENSG00000279179.1	ENST00000624339.1
cg10978586_BC21	-0.40865	0.0103056	0.0391861	0.743328	0.795967	-0.0526392	chr2	233022858	+	cg10978586_BC21		OpenSea
cg10993701_TC21	0.535608	1.1165e-10	8.27313e-08	0.80358	0.74402	0.0595601	chr12	51266251	-	cg10993701_TC21	chr12:51269620-51270627	Shelf
cg11003133_BC21	-0.31774	1.46564e-06	6.91382e-05	0.570859	0.629848	-0.0589892	chr1	159076601	+	cg11003133_BC21		OpenSea
cg11007962_BC21	-0.417061	0.000185715	0.00214037	0.287079	0.346411	-0.0593315	chr2	236014810	-	cg11007962_BC21		OpenSea				exon_14;exon_15;exon_13	AGAP1;AGAP1;AGAP1	ENST00000448025.6;ENST00000635100.2;ENST00000418654.2
cg11012412_BC21	-0.921723	0.0108066	0.0405812	0.487976	0.609886	-0.12191	chr5	77851317	+	cg11012412_BC21	chr5:77851174-77851550	Island
cg11016450_TC21	-0.241774	1.27693e-06	6.28301e-05	0.651273	0.705628	-0.0543553	chr19	19463945	-	cg11016450_TC21		OpenSea				TSS1500;TSS1500	ENSG00000167491.18;ENSG00000167491.18	ENST00000444839.1;ENST00000418032.3
cg11018006_TC21	0.454666	6.71372e-15	1.13347e-10	0.625615	0.548322	0.0772934	chr19	45047271	+	cg11018006_TC21		OpenSea				TSS200	ENSG00000207003.1	ENST00000384276.1
cg11032145_TC21	-0.358737	2.86564e-06	0.000111586	0.644386	0.695152	-0.0507661	chr9	69429336	-	cg11032145_TC21		OpenSea	3UTR;exon_13	APBA1;APBA1	NM_001163.4_2;NM_001163.4_2	exon_12;exon_13;3UTR;3UTR;TSS1500	APBA1;APBA1;APBA1;APBA1;ENSG00000243888.1	ENST00000699288.1;ENST00000265381.7;ENST00000265381.7;ENST00000699288.1;ENST00000457328.1
cg11046323_BC21	0.345734	4.00145e-11	3.98792e-08	0.574177	0.513763	0.0604139	chr7	54832157	+	cg11046323_BC21	chr7:54833043-54833568	Shore
cg11054819_BC21	-0.35001	1.86321e-05	0.000417914	0.530936	0.587481	-0.0565452	chr18	66424263	-	cg11054819_BC21		OpenSea
cg11063371_BC21	-1.28875	9.64762e-06	0.000262097	0.62903	0.800587	-0.171557	chr17	17501281	+	cg11063371_BC21		OpenSea
cg11068071_BC21	0.298794	0.00784563	0.0321175	0.565684	0.50678	0.0589032	chr1	89126750	+	cg11068071_BC21		OpenSea	TSS1500	GBP2	NM_004120.5	TSS1500	ENSG00000162645.13	ENST00000370466.4
cg11070069_BC11	-0.483315	6.70821e-08	7.72647e-06	0.247779	0.313031	-0.0652515	chr6	104941495	+	cg11070069_BC11	chr6:104940315-104941670	Island	TSS1500	LIN28B-AS1	NR_046407.1	TSS200;TSS1500;TSS1500;TSS1500;TSS1500;TSS1500;TSS1500;TSS200	ENSG00000203809.7;ENSG00000203809.7;ENSG00000203809.7;ENSG00000203809.7;ENSG00000203809.7;ENSG00000203809.7;ENSG00000203809.7;ENSG00000290011.1	ENST00000636951.1;ENST00000636060.1;ENST00000668527.1;ENST00000636682.1;ENST00000659952.1;ENST00000637414.1;ENST00000369123.3;ENST00000702464.1
cg11072228_BC21	0.326047	7.90299e-06	0.000227894	0.622229	0.571279	0.050951	chr6	34682163	-	cg11072228_BC21		OpenSea
cg11076954_TC21	0.435495	0.000282479	0.00288947	0.405697	0.346602	0.0590949	chr17	1605150	-	cg11076954_TC21	chr17:1606588-1606807	Shore	TSS200	SLC43A2	NM_001284499.1_2	TSS200;TSS1500;TSS1500	ENSG00000167703.15;ENSG00000167703.15;ENSG00000243704.3	ENST00000412517.3;ENST00000576721.5;ENST00000475661.3
cg11087295_BC21	0.495209	1.5741e-11	2.04634e-08	0.833723	0.783098	0.0506257	chr16	19486800	-	cg11087295_BC21		OpenSea				TSS200	ENSG00000103534.17	ENST00000574033.1
cg11102369_BC21	-0.251731	2.79792e-05	0.000556962	0.661093	0.713832	-0.0527389	chr10	112914544	+	cg11102369_BC21		OpenSea
cg11102682_TC21	-0.228196	0.000137873	0.00173255	0.347194	0.403961	-0.0567675	chr2	62039660	-	cg11102682_TC21		OpenSea
cg11107120_BC21	-0.383392	1.31544e-06	6.41256e-05	0.6048	0.674345	-0.0695442	chr12	121912383	+	cg11107120_BC21		OpenSea
cg11107966_TC21	-0.294176	1.02439e-05	0.000273501	0.290441	0.349065	-0.0586237	chr14	92461531	+	cg11107966_TC21		OpenSea
cg11116013_BC11	-0.507338	2.74936e-10	1.58438e-07	0.221776	0.286005	-0.0642284	chr10	133160290	-	cg11116013_BC11	chr10:133158213-133158441;chr10:133160026-133160807	Island	5UTR;exon_1;5UTR;exon_1;5UTR;exon_1;5UTR;exon_1	KNDC1;KNDC1;KNDC1;KNDC1;KNDC1;KNDC1;KNDC1;KNDC1	NM_001347864.2;NM_001347864.2;NM_001347865.2;NM_001347865.2;NM_001347866.2;NM_001347866.2;NM_152643.8;NM_152643.8	exon_1;exon_1;exon_1;exon_1;exon_1;exon_1;5UTR;5UTR;5UTR;5UTR;5UTR;5UTR;TSS200;TSS200;TSS200;TSS200;TSS200;TSS200;TSS200;TSS1500	KNDC1;KNDC1;KNDC1;KNDC1;KNDC1;KNDC1;KNDC1;KNDC1;KNDC1;KNDC1;KNDC1;KNDC1;ENSG00000171798.19;ENSG00000171798.19;ENSG00000171798.19;ENSG00000171798.19;ENSG00000171798.19;ENSG00000171798.19;ENSG00000171798.19;ENSG00000171798.19	ENST00000478074.6;ENST00000683646.1;ENST00000485110.6;ENST00000684248.1;ENST00000683171.1;ENST00000304613.8;ENST00000304613.8;ENST00000478074.6;ENST00000485110.6;ENST00000683171.1;ENST00000683646.1;ENST00000684248.1;ENST00000684739.1;ENST00000682765.1;ENST00000683144.1;ENST00000684271.1;ENST00000683259.1;ENST00000682399.1;ENST00000368571.3;ENST00000684127.1
cg11116086_BC21	0.918153	0.00593512	0.026166	0.413274	0.285028	0.128246	chr15	32651411	+	cg11116086_BC21		OpenSea
cg11123749_TC21	0.553684	2.96228e-11	3.25704e-08	0.72962	0.654999	0.0746209	chr7	64561243	-	cg11123749_TC21		OpenSea				exon_2	ZNF680	ENST00000473601.1
cg11146691_BC11	-0.4544	0.00288535	0.0154603	0.445392	0.518173	-0.0727818	chr12	46825954	-	cg11146691_BC11		OpenSea	5UTR;exon_1;5UTR;exon_1	SLC38A4;SLC38A4;SLC38A4;SLC38A4	NM_001143824.2;NM_001143824.2;NM_018018.5;NM_018018.5	exon_1;exon_1;exon_1;5UTR;5UTR;5UTR	SLC38A4;SLC38A4;SLC38A4;SLC38A4;SLC38A4;SLC38A4	ENST00000447411.5;ENST00000266579.9;ENST00000547477.5;ENST00000266579.9;ENST00000447411.5;ENST00000547477.5
cg11150581_BC21	-0.391843	5.13715e-06	0.000168101	0.68054	0.734673	-0.0541331	chr2	188870538	-	cg11150581_BC21		OpenSea
cg11161769_BC21	-0.370101	0.00703652	0.0296354	0.28043	0.356375	-0.0759452	chr2	239911812	-	cg11161769_BC21		OpenSea
cg11163453_TC21	-0.179033	0.00347392	0.0177045	0.664308	0.716862	-0.0525535	chr5	133140059	+	cg11163453_TC21		OpenSea
cg11174255_TC21	-0.931223	2.11424e-05	0.000456821	0.787805	0.865309	-0.0775039	chr4	1511532	+	cg11174255_TC21	chr4:1511499-1511706;chr4:1512457-1512793;chr4:1513131-1513483	Island
cg11175150_TC21	-0.539618	0.000459082	0.00409607	0.132822	0.183908	-0.0510853	chr10	50992716	+	cg11175150_TC21	chr10:50991196-50992005	Shore
cg11177526_TC21	-0.36187	0.00023101	0.00250261	0.484043	0.537166	-0.0531232	chr1	158930594	-	cg11177526_TC21		OpenSea	TSS1500;TSS1500;TSS1500;TSS1500	PYHIN1;PYHIN1;PYHIN1;PYHIN1	NM_198930.4;NM_198928.5;NM_198929.5;NM_152501.5	TSS1500;TSS1500;TSS1500;TSS1500;TSS1500;TSS1500	ENSG00000163564.15;ENSG00000163564.15;ENSG00000163564.15;ENSG00000163564.15;ENSG00000163564.15;ENSG00000163564.15	ENST00000458222.5;ENST00000368140.6;ENST00000368138.7;ENST00000392252.7;ENST00000392254.6;ENST00000368135.4
cg11183292_TC21	-0.188651	0.00258963	0.014294	0.559394	0.612591	-0.0531965	chr12	12216568	-	cg11183292_TC21		OpenSea
cg11185456_BC21	-0.69769	1.51405e-05	0.000361208	0.784842	0.852175	-0.0673333	chr11	6570836	-	cg11185456_BC21	chr11:6570730-6571553	Island	exon_42	DNHD1	NM_144666.3	exon_42;exon_10;exon_8;exon_9;exon_9;exon_5	DNHD1;DNHD1;DNHD1;DNHD1;DNHD1;DNHD1	ENST00000254579.11;ENST00000529821.5;ENST00000533635.5;ENST00000525883.5;ENST00000530197.5;ENST00000532467.1
cg11190354_BC21	-0.545225	5.1367e-07	3.30051e-05	0.554094	0.645019	-0.0909252	chr1	246071973	-	cg11190354_BC21		OpenSea
cg11193064_BC21	-0.374407	0.000116816	0.00154174	0.46772	0.524271	-0.0565511	chr15	66716106	-	cg11193064_BC21		OpenSea
cg11193799_TC21	-0.26385	3.28946e-07	2.42122e-05	0.743129	0.79608	-0.0529514	chr2	74077862	-	cg11193799_TC21		OpenSea
cg11200845_TC21	-0.338857	2.18271e-05	0.00046703	0.747532	0.811896	-0.0643636	chr2	160869730	+	cg11200845_TC21		OpenSea
cg11203771_BC21	-0.42976	0.00433589	0.0208213	0.6037	0.665405	-0.0617044	chr9	112378573	-	cg11203771_BC21	chr9:112379574-112380358	Shore
cg11208577_TC11	-0.732574	7.10209e-13	2.24219e-09	0.0952773	0.148037	-0.0527596	chr9	14693235	-	cg11208577_TC11	chr9:14693032-14693578	Island	5UTR;exon_1;5UTR;exon_1;5UTR;exon_1;5UTR;exon_1;5UTR;exon_1;5UTR;exon_1;5UTR;exon_1;5UTR;exon_1;5UTR;exon_1;5UTR;exon_1;5UTR;exon_1;5UTR;exon_1;5UTR;exon_1;5UTR;exon_1;exon_1;exon_1;exon_1;exon_1;exon_1	ZDHHC21;ZDHHC21;ZDHHC21;ZDHHC21;ZDHHC21;ZDHHC21;ZDHHC21;ZDHHC21;ZDHHC21;ZDHHC21;ZDHHC21;ZDHHC21;ZDHHC21;ZDHHC21;ZDHHC21;ZDHHC21;ZDHHC21;ZDHHC21;ZDHHC21;ZDHHC21;ZDHHC21;ZDHHC21;ZDHHC21;ZDHHC21;ZDHHC21;ZDHHC21;ZDHHC21;ZDHHC21;ZDHHC21;ZDHHC21;ZDHHC21;ZDHHC21;ZDHHC21	NM_001354118.2;NM_001354118.2;NM_001354119.2;NM_001354119.2;NM_001354120.2;NM_001354120.2;NM_001354121.2;NM_001354121.2;NM_001354122.2;NM_001354122.2;NM_001354123.2;NM_001354123.2;NM_001354124.2;NM_001354124.2;NM_001354125.2;NM_001354125.2;NM_001354126.2;NM_001354126.2;NM_001354127.2;NM_001354127.2;NM_001354128.2;NM_001354128.2;NM_001354129.2;NM_001354129.2;NM_001354130.2;NM_001354130.2;NM_178566…	exon_1;exon_1;5UTR	ZDHHC21;ZDHHC21;ZDHHC21	ENST00000380916.9;ENST00000497966.1;ENST00000380916.9
cg11220245_BC21	-0.378792	3.06684e-08	4.45464e-06	0.307941	0.370098	-0.0621567	chr20	26209029	+	cg11220245_BC21	chr20:26208002-26209712	Island	TSS1500	MIR663A	NR_030386.1	exon_1;exon_1;exon_1;exon_1;exon_1;exon_1;exon_1;exon_1;exon_1;exon_1;exon_1;TSS1500;TSS1500;TSS1500;TSS1500;TSS1500;TSS1500;TSS1500;TSS1500;TSS1500;TSS1500;TSS1500;TSS1500;TSS1500;TSS1500;TSS1500;TSS1500;TSS1500;TSS1500;TSS1500;TSS1500;TSS1500;TSS1500;TSS1500;TSS1500	MIR663AHG;MIR663AHG;MIR663AHG;MIR663AHG;MIR663AHG;MIR663AHG;MIR663AHG;MIR663AHG;MIR663AHG;MIR663AHG;MIR663AHG;ENSG00000227195.11;ENSG00000227195.11;ENSG00000227195.11;ENSG00000227195.11;ENSG00000227195.11;ENSG00000227195.11;ENSG00000227195.11;ENSG00000227195.11;ENSG00000227195.11;ENSG00000227195.11;ENSG00000227195.11;ENSG00000227195.11;ENSG00000227195.11;ENSG00000227195.11;ENSG00000227195.11;ENSG…	ENST00000660574.1;ENST00000432499.6;ENST00000654167.1;ENST00000655434.1;ENST00000597361.6;ENST00000671012.1;ENST00000652833.1;ENST00000652944.1;ENST00000598451.6;ENST00000653142.1;ENST00000670286.1;ENST00000669508.1;ENST00000596111.6;ENST00000654362.1;ENST00000657701.1;ENST00000659239.1;ENST00000653215.1;ENST00000669316.1;ENST00000652953.1;ENST00000670101.1;ENST00000653551.1;ENST00000665866.1;ENS…
cg11221326_TC21	-2.99166	9.27116e-05	0.00130663	0.288574	0.576163	-0.28759	chr12	9243178	+	cg11221326_TC21	chr12:9239863-9240090	Shelf
cg11228480_BC11	-0.674491	2.04264e-12	4.80096e-09	0.125883	0.183903	-0.0580204	chr12	132489925	+	cg11228480_BC11	chr12:132489257-132491149	Island	TSS1500;TSS1500;TSS1500;TSS1500;TSS1500;TSS1500;TSS1500	FBRSL1;FBRSL1;FBRSL1;FBRSL1;FBRSL1;FBRSL1;FBRSL1	NM_001382741.1;NM_001382743.1;NM_001382740.1;NM_001142641.2;NM_001382739.1;NM_001367871.1;NR_168498.1	exon_1;exon_1;5UTR;5UTR;TSS1500	FBRSL1;FBRSL1;FBRSL1;FBRSL1;ENSG00000112787.14	ENST00000434748.2;ENST00000650108.1;ENST00000434748.2;ENST00000650108.1;ENST00000680143.1
cg11233741_BC21	-0.20852	0.00148707	0.00956926	0.595082	0.648463	-0.0533809	chr9	136932307	-	cg11233741_BC21		OpenSea
cg11240062_BC11	-0.324397	0.000552467	0.00467821	0.491849	0.542766	-0.0509178	chr8	143278903	+	cg11240062_BC11	chr8:143278496-143279334;chr8:143275827-143276905	Island
cg11247712_BC21	-0.321546	0.00426477	0.020566	0.782928	0.833459	-0.0505309	chr14	59407378	+	cg11247712_BC21		OpenSea
cg11254053_BC21	-0.231108	0.000213083	0.00236284	0.743896	0.795807	-0.0519108	chr1	33031524	-	cg11254053_BC21		OpenSea				exon_2;exon_2	ENSG00000236065;AK2	ENST00000427524.1;ENST00000695606.1
cg11263372_TC21	-0.227168	2.08769e-05	0.000452733	0.575152	0.6324	-0.0572478	chr1	245599638	-	cg11263372_TC21		OpenSea
cg11278286_TC21	-0.708358	7.92886e-06	0.000228445	0.76036	0.827598	-0.0672377	chr7	76458186	+	cg11278286_TC21	chr7:76461568-76462178	Shelf
cg11279758_TC21	-0.785633	4.14683e-06	0.000144714	0.817447	0.878109	-0.0606617	chr7	76518345	+	cg11279758_TC21	chr7:76516079-76516464	Shore
cg11282606_TC21	-0.654431	0.00198456	0.011793	0.618387	0.68866	-0.0702734	chr7	76966006	-	cg11282606_TC21		OpenSea
cg11289645_BC21	-0.300747	3.21578e-07	2.38314e-05	0.382992	0.447018	-0.0640261	chr9	131651797	-	cg11289645_BC21		OpenSea	TSS1500	RAPGEF1	NM_001377936.1
cg11292317_BC21	-0.306894	0.000537769	0.00458811	0.587785	0.640341	-0.0525554	chr18	49858623	-	cg11292317_BC21		OpenSea
cg11292807_BC21	-0.312794	6.62349e-05	0.00102784	0.652699	0.718384	-0.0656842	chr13	99270174	+	cg11292807_BC21		OpenSea
cg11293217_TC21	-0.222909	0.00047744	0.00421168	0.707081	0.761481	-0.0543999	chr9	104873181	+	cg11293217_TC21		OpenSea
cg11304034_TC21	-0.408157	0.000542761	0.00461894	0.426402	0.496196	-0.0697937	chr7	79789753	-	cg11304034_TC21		OpenSea
cg11322797_TC11	0.541538	0.000661344	0.00531916	0.212937	0.160452	0.0524852	chr5	132819758	+	cg11322797_TC11	chr5:132819596-132819805;chr5:132822850-132823511	Island
cg11325146_BC21	-0.440537	4.38795e-07	2.9563e-05	0.344238	0.417044	-0.0728069	chr15	98428811	-	cg11325146_BC21	chr15:98428261-98428647	Shore
cg11331445_TC21	-0.322836	0.0103455	0.0392954	0.32632	0.37828	-0.0519597	chr12	46826094	-	cg11331445_TC21		OpenSea	TSS200;TSS200	SLC38A4;SLC38A4	NM_018018.5;NM_001143824.2	TSS200;TSS200;TSS200	ENSG00000139209.16;ENSG00000139209.16;ENSG00000139209.16	ENST00000447411.5;ENST00000266579.9;ENST00000547477.5
cg11335335_TC21	-0.342001	0.00465222	0.0219207	0.288527	0.342435	-0.0539074	chr11	637885	-	cg11335335_TC21	chr11:636435-640628	Island				TSS1500	ENSG00000069696.7	ENST00000528733.1
cg11335355_TC21	-0.245887	0.000240625	0.00257546	0.753442	0.806031	-0.0525888	chr2	102274016	-	cg11335355_TC21		OpenSea
cg11344164_TC21	-0.416803	4.12129e-07	2.83283e-05	0.633577	0.690691	-0.0571143	chr10	100118763	+	cg11344164_TC21	chr10:100115064-100115382	Shelf
cg11351630_BC21	-0.39244	2.02739e-05	0.000443738	0.676902	0.745315	-0.0684124	chr15	67531544	-	cg11351630_BC21		OpenSea
cg11352101_BC21	0.427436	1.7026e-06	7.70346e-05	0.630495	0.568536	0.0619595	chr1	86546709	-	cg11352101_BC21		OpenSea	TSS1500;TSS1500	CLCA4;CLCA4	NM_012128.4;NR_024602.2	TSS1500	ENSG00000016602.9	ENST00000370563.3
cg11361714_BC21	-0.531116	2.48042e-07	1.97897e-05	0.775385	0.828397	-0.0530122	chr13	99453312	+	cg11361714_BC21		OpenSea
cg11367172_BC21	-0.183917	0.00482281	0.0225021	0.554925	0.606089	-0.0511634	chr7	55537757	-	cg11367172_BC21		OpenSea	TSS200;TSS200	VOPP1;VOPP1	NM_001321242.1;NM_001284284.1	TSS200;TSS200	ENSG00000154978.13;ENSG00000154978.13	ENST00000433959.5;ENST00000414113.5
cg11370748_TC21	-0.393061	1.22737e-05	0.000310914	0.244676	0.311135	-0.0664594	chr6	152975428	+	cg11370748_TC21		OpenSea	exon_2;exon_2	FBXO5;FBXO5	NM_001142522.3;NM_012177.5	exon_2;exon_2;TSS1500	FBXO5;FBXO5;ENSG00000112029.10	ENST00000367241.3;ENST00000229758.8;ENST00000477822.2
cg11382334_TC21	0.379542	2.80309e-08	4.1674e-06	0.729959	0.678069	0.0518897	chr7	92534750	+	cg11382334_TC21		OpenSea	exon_4;exon_4;exon_4	RBM48;RBM48;RBM48	NM_001363366.1;NM_001363367.1;NM_032120.4	exon_4;exon_4	RBM48;RBM48	ENST00000265732.10;ENST00000481551.5
cg11382945_TC21	-0.396805	5.36311e-06	0.00017325	0.339495	0.404392	-0.0648971	chr20	20056506	+	cg11382945_TC21	chr20:20052096-20052827	Shelf	TSS200;TSS1500;TSS1500;TSS1500;TSS1500	CFAP61;CRNKL1;CRNKL1;CRNKL1;CRNKL1	NM_001167816.1;NM_016652.6;NM_001278625.2;NM_001278626.2;NM_001278627.2	TSS1500;TSS1500;TSS1500;TSS1500;TSS200	ENSG00000101343.15;ENSG00000101343.15;ENSG00000101343.15;ENSG00000101343.15;ENSG00000089101.19	ENST00000377327.8;ENST00000377340.6;ENST00000490910.5;ENST00000496549.5;ENST00000451767.6
cg11383239_BC21	-0.217556	0.00760483	0.0313835	0.488579	0.555384	-0.0668054	chr7	92634293	+	cg11383239_BC21		OpenSea
cg11388673_BC11	-0.592988	5.3105e-05	0.000876831	0.71528	0.773017	-0.0577369	chr8	143289609	+	cg11388673_BC11	chr8:143289276-143289906;chr8:143290761-143291669	Island				TSS200;TSS1500	ENSG00000185730.8;ENSG00000185730.8	ENST00000523891.1;ENST00000518575.5
cg11393787_BC21	-0.796929	0.0055267	0.0248476	0.599377	0.704942	-0.105565	chr7	94392321	+	cg11393787_BC21		OpenSea	TSS200	COL1A2-AS1	NR_147206.1	TSS200	ENSG00000285090.1	ENST00000642601.1
cg11404831_TC21	0.419621	7.30936e-07	4.23531e-05	0.767566	0.715009	0.0525575	chr1	148294805	-	cg11404831_TC21		OpenSea				TSS1500;TSS1500	ENSG00000238107.1;ENSG00000224481.4	ENST00000427169.1;ENST00000648583.1
cg11404906_BC21	-1.62443	0.00500386	0.0231119	0.498742	0.646614	-0.147871	chr6	32583972	+	cg11404906_BC21	chr6:32584074-32584554	Shore
cg11408224_BC11	-0.524469	3.19754e-10	1.74483e-07	0.190051	0.253716	-0.0636654	chr2	219206713	+	cg11408224_BC11	chr2:219206583-219207078	Island	TSS200;TSS200;TSS200	ZFAND2B;ZFAND2B;ZFAND2B	NM_001270998.2;NM_001270999.2;NM_138802.3	TSS200;TSS200;TSS200;TSS200;TSS200;TSS200;TSS200;TSS200;TSS200;TSS200;TSS200;TSS200;TSS200;TSS200;TSS200;TSS200;TSS1500;TSS1500;TSS1500	ENSG00000158552.13;ENSG00000158552.13;ENSG00000158552.13;ENSG00000158552.13;ENSG00000158552.13;ENSG00000158552.13;ENSG00000158552.13;ENSG00000158552.13;ENSG00000158552.13;ENSG00000158552.13;ENSG00000158552.13;ENSG00000158552.13;ENSG00000158552.13;ENSG00000158552.13;ENSG00000158552.13;ENSG00000158552.13;ENSG00000158552.13;ENSG00000158552.13;ENSG00000158552.13	ENST00000289528.10;ENST00000409206.5;ENST00000444522.6;ENST00000621130.4;ENST00000409594.5;ENST00000422255.5;ENST00000476713.5;ENST00000409412.5;ENST00000409097.5;ENST00000409336.5;ENST00000486734.5;ENST00000409217.5;ENST00000468301.1;ENST00000409319.5;ENST00000489197.1;ENST00000448496.5;ENST00000464902.5;ENST00000469596.5;ENST00000475533.1
cg11412338_TC21	0.335021	3.09958e-09	8.74849e-07	0.535425	0.483124	0.052301	chr7	72649947	-	cg11412338_TC21		OpenSea
cg11412793_BC21	0.612609	1.87667e-05	0.000420069	0.827424	0.762889	0.0645354	chr2	204489836	+	cg11412793_BC21		OpenSea
cg11418559_BC21	-0.32236	6.8606e-06	0.000206756	0.564105	0.616092	-0.0519867	chr1	26161437	+	cg11418559_BC21	chr1:26161316-26162115;chr1:26164031-26164557	Island	exon_2	FAM110D	NM_024869.3	exon_2	FAM110D	ENST00000374268.5
cg11425736_BC21	-0.246252	3.09976e-05	0.000599133	0.426876	0.483065	-0.0561896	chr7	98288460	-	cg11425736_BC21		OpenSea
cg11427143_TC21	0.368382	0.000411045	0.00378406	0.47788	0.418689	0.0591916	chr16	74581408	-	cg11427143_TC21		OpenSea
cg11430259_TC11	-0.670973	0.00336822	0.0173129	0.294691	0.376728	-0.0820374	chr10	121596234	+	cg11430259_TC11	chr10:121597102-121598771	Shore				exon_1;exon_1;5UTR;5UTR;TSS200	FGFR2;FGFR2;FGFR2;FGFR2;ENSG00000066468.24	ENST00000683211.1;ENST00000683035.1;ENST00000683035.1;ENST00000683211.1;ENST00000351936.11
cg11445109_TC11	1.26165	0.0138042	0.048547	0.34495	0.193571	0.151379	chr10	133529744	-	cg11445109_TC11	chr10:133527751-133529057	Shore
cg11454468_TC21	-0.21285	0.000110661	0.00148326	0.572371	0.631466	-0.0590951	chr3	142850379	-	cg11454468_TC21		OpenSea
cg11472161_TC21	0.396664	3.28271e-07	2.41766e-05	0.641363	0.578541	0.0628221	chr12	94651377	-	cg11472161_TC21	chr12:94649775-94650536	Shore	TSS1500	TMCC3	NM_020698.4	TSS1500	ENSG00000057704.13	ENST00000261226.9
cg11478961_TC21	-0.318814	0.00034034	0.00330435	0.541233	0.594033	-0.0528003	chr7	101293126	-	cg11478961_TC21		OpenSea
cg11486821_TC21	-0.293341	0.00500186	0.0231053	0.536054	0.595895	-0.0598414	chr11	75554669	-	cg11486821_TC21		OpenSea
cg11488101_TC21	0.56642	7.0081e-09	1.55423e-06	0.715703	0.638545	0.0771587	chr10	42817575	+	cg11488101_TC21		OpenSea
cg11499780_TC21	-0.327127	0.00528267	0.0240511	0.505171	0.5618	-0.0566285	chr15	100544805	-	cg11499780_TC21	chr15:100544223-100544973	Island	TSS1500;TSS1500;TSS200;TSS200	CERS3;CERS3;CERS3;CERS3	NM_001290342.2;NM_001290341.2;NM_001290343.2;NM_178842.5	TSS200;TSS1500;TSS1500;TSS1500;TSS1500	ENSG00000154227.14;ENSG00000154227.14;ENSG00000154227.14;ENSG00000154227.14;ENSG00000154227.14	ENST00000284382.8;ENST00000538112.6;ENST00000394113.5;ENST00000558884.6;ENST00000559639.1
cg11504245_BC21	0.658407	1.29996e-11	1.77614e-08	0.816117	0.743565	0.0725517	chr5	55832734	+	cg11504245_BC21		OpenSea
cg11505784_TC21	-0.259816	1.68069e-07	1.49923e-05	0.543166	0.594177	-0.0510109	chr7	47453353	+	cg11505784_TC21		OpenSea				TSS200	ENSG00000136205.17	ENST00000413551.1
cg11527573_BC21	0.330525	4.1702e-11	4.10552e-08	0.541765	0.486919	0.0548464	chr8	127526724	+	cg11527573_BC21		OpenSea
cg11537253_TC21	-0.19643	0.000174217	0.0020451	0.585864	0.637064	-0.0511998	chr7	106417429	-	cg11537253_TC21		OpenSea
cg11545001_TC21	-0.64314	9.24577e-14	6.05428e-10	0.116215	0.169119	-0.0529037	chr1	24555968	+	cg11545001_TC21	chr1:24555948-24556297	Island	exon_1;TSS200	NCMAP-DT;NCMAP	NR_109781.1;NM_001010980.5	exon_1;TSS200	NCMAP-DT;ENSG00000184454.7	ENST00000577528.1;ENST00000374392.3
cg11555339_TC21	0.484778	4.47948e-10	2.17695e-07	0.622147	0.541132	0.0810153	chr17	7278575	-	cg11555339_TC21	chr17:7280705-7282368	Shelf
cg11556740_BC21	0.327477	6.1304e-07	3.74933e-05	0.7208	0.669541	0.0512594	chr7	40547224	+	cg11556740_BC21		OpenSea				TSS1500	ENSG00000203446.2	ENST00000415237.1
cg11559014_TC21	-0.427685	1.82499e-05	0.000412111	0.731435	0.791237	-0.0598016	chr18	63909098	-	cg11559014_TC21		OpenSea
cg11559120_BC21	-0.283524	1.05348e-06	5.48328e-05	0.607578	0.660402	-0.0528242	chr15	40793825	+	cg11559120_BC21		OpenSea
cg11561701_BC21	-0.25089	1.26444e-05	0.000317476	0.727986	0.784869	-0.0568838	chr22	20904807	-	cg11561701_BC21		OpenSea
cg11575295_TC21	-0.760183	0.00258617	0.0142798	0.149283	0.215438	-0.0661557	chr7	158458219	-	cg11575295_TC21	chr7:158455196-158456620;chr7:158457436-158457805	Shore
cg11582617_BC11	-0.398664	1.68306e-09	5.66146e-07	0.364516	0.427665	-0.0631497	chr6	158168270	-	cg11582617_BC11	chr6:158167855-158168417	Island	TSS200;TSS200;TSS200	GTF2H5;SERAC1;SERAC1	NM_207118.3;NM_032861.4;NR_073096.2	exon_1;exon_1;5UTR;5UTR;TSS200;TSS200;TSS200;TSS200;TSS200;TSS200;TSS200;TSS200;TSS200;TSS200;TSS200;TSS200;TSS200;TSS200;TSS200;TSS200;TSS200	SERAC1;SERAC1;SERAC1;SERAC1;ENSG00000122335.17;ENSG00000122335.17;ENSG00000122335.17;ENSG00000122335.17;ENSG00000122335.17;ENSG00000122335.17;ENSG00000122335.17;ENSG00000122335.17;ENSG00000122335.17;ENSG00000122335.17;ENSG00000122335.17;ENSG00000122335.17;ENSG00000272047.4;ENSG00000272047.4;ENSG00000272047.4;ENSG00000272047.4;ENSG00000272047.4	ENST00000645172.1;ENST00000642903.1;ENST00000642903.1;ENST00000645172.1;ENST00000647468.2;ENST00000648111.1;ENST00000646208.1;ENST00000607742.5;ENST00000645077.1;ENST00000607071.6;ENST00000642244.1;ENST00000646410.1;ENST00000644972.1;ENST00000606965.5;ENST00000646562.1;ENST00000367101.5;ENST00000648328.1;ENST00000691867.1;ENST00000607778.2;ENST00000689383.1;ENST00000689809.1
cg11583475_TC21	-0.305756	0.000263707	0.00274914	0.297485	0.348367	-0.0508815	chr4	24913307	-	cg11583475_TC21	chr4:24912611-24913255	Shore	TSS1500;TSS1500;TSS1500	CCDC149;CCDC149;CCDC149	NM_001330644.2;NM_001395273.1;NM_001130726.5	TSS1500;TSS1500;TSS1500	ENSG00000181982.20;ENSG00000181982.20;ENSG00000181982.20	ENST00000635206.3;ENST00000504487.5;ENST00000502801.1
cg11595855_BC21	-0.505366	0.00952721	0.0370007	0.174821	0.235943	-0.0611217	chr12	25090012	+	cg11595855_BC21		OpenSea
cg11603443_TC11	-0.452378	0.000247708	0.00262804	0.405759	0.473942	-0.0681827	chr3	58586793	+	cg11603443_TC11	chr3:58586762-58587176	Island
[truncated: 2,383 more rows]

## Sheet: DMPs in SevASD
Row.names	logFC	P.Value	adj.P.Val	mean_beta_ASD	mean_beta_CTRL	delta_beta	chr	pos	strand	Name	Islands_Name	Relation_to_Island	UCSC_RefGene_Group	UCSC_RefGene_Name	UCSC_RefGene_Accession	GencodeV41_Group	GencodeV41_Name	GencodeV41_Accession
cg00005461_TC21	-0.237814	8.38846e-08	2.41852e-06	0.584908	0.635682	-0.0507741	chr3	46089988	+	cg00005461_TC21		OpenSea
cg00021659_BC21	-0.270277	3.12066e-05	0.00025475	0.412914	0.465546	-0.0526316	chr2	161139874	+	cg00021659_BC21		OpenSea
[truncated: 3,567 more rows]
