# Supplementary material for: Genome-Wide DNA Methylation Profiling of Peripheral Blood Mononuclear Cells Reveals Epigenetic Signatures in Autism Spectrum Disorder
Source: Int J Mol Sci. 2026 May 7;27(10):4161. doi: 10.3390/ijms27104161 (PMC13207186; doi:10.3390/ijms27104161)
Supplement: Supplementary file 1 [file ijms-27-04161-s001.zip › Supplementary Table S6_Cross validation.xlsx]

## Sheet: summary
Reference Study	Tissues	Tissue & Array	ASD cohort	Ref. DMPs (n)	Our Cohort	Total Overlaps	Consistent Direction	Consistency %
Wong et al., 2019 [34]	Postmortem brain (PFC, TC, CB)	Infinium Human Methylation 450K BeadChip	Idiopathic & dup15q	2297	All ASD	0	0	N/A
					Mod ASD	2	2	1
					Sev ASD	0	0	N/A
Siu et al., 2019 [33]	Whole blood	Infinium Human Methylation 450K BeadChip	ASD with 16p11.2del	115	All ASD	2	2	1
					Mod ASD	3	3	1
					Sev ASD	3	3	1
Siu et al., 2019 [33]	Whole blood	Infinium Human Methylation 450K BeadChip	ASD with CHD8+/−	422	All ASD	2	1	0.5
					Mod ASD	4	3	0.75
					Sev ASD	6	3	0.5
Nardone et al., 2014 [31]	Postmortem brain (Brodmann area 10)	Infinium Human Methylation 450K BeadChip	ASD	5329	All ASD	21	17	0.81
					Mod ASD	27	22	0.815
					Sev ASD	27	20	0.741
Nardone et al., 2014 [31]	Postmortem brain (Brodmann area 24)	Infinium Human Methylation 450K BeadChip	ASD	10745	All ASD	49	42	0.857
					Mod ASD	46	36	0.783
					Sev ASD	54	48	0.889
Corley et al., 2019 [28]	Postmortem brain (subventricular zone of the lateral ventricles)	Infinium Human Methylation 450K BeadChip	Young ASD	1079	All ASD	25	19	0.76
					Mod ASD	9	5	0.556
					Sev ASD	25	19	0.76
Corley et al., 2019 [28]	Postmortem brain (subventricular zone of the lateral ventricles)	Infinium Human Methylation 450K BeadChip	Mid/Old ASD	1969	All ASD	22	13	0.591
					Mod ASD	20	12	0.6
					Sev ASD	19	13	0.684
Kimura et al., 2019 [30]	Whole blood	Infinium Human Methylation 450K BeadChip	Adult high-functioning ASD	50	All ASD	2	1	0.5
					Mod ASD	3	2	0.667
					Sev ASD	1	1	1
Homs et al., 2016 [29]	Whole blood	Infinium Human Methylation 450K BeadChip	Idiopathic ASD	734	All ASD	0	0	N/A
					Mod ASD	0	0	N/A
					Sev ASD	0	0	N/A
Perini et al., 2023 [32]	Whole blood	Infinium MethylationEPIC BeadChip	Discordant ASD sibling pairs	37615	All ASD	108	57	0.528
					Mod ASD	119	58	0.487
					Sev ASD	122	67	0.549

## Sheet: Stat test
Reference Study	ASD Cohort	Hypergeometric test		Binomial test
		P-value	Adjusted P-value	P-value	Adjusted P-value
Nardone et al. (BA10) [31]	All ASD	0.096	0.122	0.007	0.035
	Mod ASD	0.028	0.044	0.002	0.009
	Sev ASD	0.004	0.009	0.019	0.057
Nardone et al. (BA24) [31]	All ASD	0.001	0.004	3.62e-07	4.35e-06
	Mod ASD	0.066	0.087	0.000156	0.001
	Sev ASD	6.68e-05	0.000267	3.26e-09	7.82e-08
Corley et al. (Young) [28]	All ASD	4.45e-15	5.34e-14	0.015	0.05
	Mod ASD	0.012	0.021	1	1
	Sev ASD	3.61e-15	5.34e-14	0.015	0.05
Corley et al. (Mid/Old) [28]	All ASD	1.29e-07	1.04e-06	0.523	0.838
	Mod ASD	2.03e-05	9.76e-05	0.503	0.838
	Sev ASD	6.39e-06	3.84e-05	0.167	0.446
Siu et al. (16p11.2del) [33]	All ASD	0.044	0.066	0.5	0.838
	Mod ASD	0.007	0.014	0.25	0.545
	Sev ASD	0.005	0.01	0.25	0.545
Siu et al. (CHD8) [33]	All ASD	0.343	0.392	1	1
	Mod ASD	0.056	0.08	0.625	0.89
	Sev ASD	0.001	0.004	1	1
Kimura et al. (Blood) [30]	All ASD	0.009	0.017	1	1
	Mod ASD	0.000672	0.002	1	1
	Sev ASD	0.133	0.16	1	1
Perini et al. (Blood, EPIC) [32]	All ASD	0.965	0.985	0.631	0.89
	Mod ASD	0.985	0.985	0.855	1
	Sev ASD	0.844	0.921	0.319	0.639
